# Supplementary material for: Single-cell transcriptomics of vascularized human brain organoids decipher lineage-specific stress adaptation in fetal hypoxia-reoxygenation injury
Source: Theranostics. 2025 Jun 9;15(14):7001–24. doi: 10.7150/thno.117001 (PMC12203816; doi:10.7150/thno.117001)
Supplement: Supplementary file 2 — Supplementary table 2. [file thnov15p7001s2.xlsx]

## Sheet: astrocyte precursors
ONTOLOGY	ID	Description	GeneRatio	BgRatio	pvalue	p.adjust	qvalue	geneID	Count
BP	GO:0007409	axonogenesis	30/318	448/18870	1.4292e-10	3.57013e-07	2.82713e-07	PTEN/SPART/BMPR2/NTRK2/ECE1/EFNB1/GOLGA4/NRP1/EXT1/PALLD/PLXNB2/GDI1/SEMA6A/ENAH/PTPRZ1/PTK2/APLP2/FYN/APLP1/MAP1B/POU3F2/MACF1/RUFY3/CHL1/MAP2/NRCAM/SIPA1L1/TRIO/ROBO1/FZD3	30
BP	GO:0010975	regulation of neuron projection development	30/318	453/18870	1.86967e-10	3.57013e-07	2.82713e-07	VIM/PTN/PTEN/SPART/MDM2/BMPR2/NTRK2/FLNA/GOLGA4/PPP3CA/PUM2/PTPRF/NRP1/PLXNB2/CCDC88A/GDI1/SEMA6A/DENND5A/HES1/FYN/MAP1B/POU3F2/MACF1/RUFY3/MAP2/NRCAM/ATP1B2/SIPA1L1/ROBO1/PTPRD	30
BP	GO:0030900	forebrain development	28/318	407/18870	3.2827e-10	4.17888e-07	3.30919e-07	PTEN/HOOK3/SETD2/ATRX/SOX2/NTRK2/FLNA/PCM1/ZMIZ1/NRP1/EXT1/ZEB1/NF1/ATP2B4/BNIP3/HES1/CDK6/FYN/YWHAE/ZIC3/APLP1/POU3F2/ID4/POU3F3/ATP1B2/CXCR4/ZIC1/ROBO1	28
BP	GO:0010001	glial cell differentiation	21/318	252/18870	1.98274e-09	1.65343e-06	1.30933e-06	VIM/PTN/GPM6B/PTEN/STAT3/SOX2/NTRK2/MAPK1/NF1/PTPRZ1/BNIP3/NFIA/HES1/GPC1/CDK6/ZEB2/POU3F2/ID4/SOX9/CLU/CXCR4	21
BP	GO:0050767	regulation of neurogenesis	26/318	390/18870	2.80437e-09	1.65343e-06	1.30933e-06	PTN/PTEN/HOOK3/YAP1/SPART/BMPR2/NTRK2/PCM1/GOLGA4/PPP3CA/NRP1/PLXNB2/GDI1/SEMA6A/NF1/PTPRZ1/HES1/MAP1B/MACF1/ID4/RUFY3/MAP2/CXCR4/ROBO1/PTPRD/FZD3	26
BP	GO:0008361	regulation of cell size	18/318	187/18870	2.98519e-09	1.65343e-06	1.30933e-06	PTEN/MSN/SPART/BMPR2/RB1CC1/WNK1/GOLGA4/PUM2/NRP1/RDX/ARHGAP5/GDI1/SEMA6A/MAP1B/MACF1/RUFY3/MAP2/NRCAM	18
BP	GO:0032386	regulation of intracellular transport	24/318	336/18870	3.03064e-09	1.65343e-06	1.30933e-06	SETD2/XPO1/PPP1R12A/IPO5/MSN/MDM2/FLNA/PCM1/DYNC1H1/ICE1/WNK1/NUMA1/MAPK1/RDX/GDI1/NF1/UBR5/FYN/YWHAE/MAP1B/RUFY3/MAP2/ZIC1/CRYAB	24
BP	GO:0051960	regulation of nervous system development	28/318	466/18870	6.72293e-09	3.20936e-06	2.54144e-06	PTN/PTEN/HOOK3/YAP1/SPART/BMPR2/NTRK2/PCM1/GOLGA4/PPP3CA/NRP1/PLXNB2/GDI1/SEMA6A/NF1/CLSTN1/PTPN13/PTPRZ1/HES1/MAP1B/MACF1/ID4/RUFY3/MAP2/CXCR4/ROBO1/PTPRD/FZD3	28
BP	GO:0001764	neuron migration	17/318	177/18870	8.54126e-09	3.62434e-06	2.87006e-06	STAT3/NTRK2/FLNA/PCM1/ZMIZ1/NRP1/PLXNB2/SEMA6A/NIPBL/FYN/YWHAE/MAP1B/FGFR1/CHL1/NRCAM/CXCR4/FZD3	17
BP	GO:0050770	regulation of axonogenesis	16/318	157/18870	1.00757e-08	3.84791e-06	3.04711e-06	PTEN/SPART/BMPR2/NTRK2/GOLGA4/NRP1/PLXNB2/GDI1/SEMA6A/MAP1B/POU3F2/MACF1/RUFY3/MAP2/SIPA1L1/ROBO1	16
BP	GO:0042063	gliogenesis	23/318	338/18870	1.62431e-08	5.6393e-06	4.46568e-06	VIM/PTN/GPM6B/PTEN/STAT3/SOX2/NTRK2/MAPK1/ZMIZ1/NF1/PTPRZ1/BNIP3/NFIA/HES1/GPC1/CDK6/ZEB2/POU3F2/ID4/SOX9/CLU/ATP1B2/CXCR4	23
BP	GO:0098727	maintenance of cell number	17/318	187/18870	1.95141e-08	6.21038e-06	4.91791e-06	PTN/HOOK3/YAP1/ARID4B/MED15/STAT3/ARID1A/SOX2/PCM1/CUL4A/TUT4/SELENON/NIPBL/HES1/ZIC3/SOX9/ZIC1	17
BP	GO:0060560	developmental growth involved in morphogenesis	19/318	244/18870	3.55051e-08	1.04283e-05	8.25804e-06	YAP1/SPART/BMPR2/GOLGA4/SPAG9/PUM2/NRP1/EXT1/GDI1/SEMA6A/SPRY1/MAP1B/MACF1/RUFY3/SOX9/MAP2/NRCAM/TNC/CXCR4	19
BP	GO:0048732	gland development	26/318	443/18870	3.8229e-08	1.04283e-05	8.25804e-06	PTN/MSN/CUL3/IGF2R/CADM1/RB1CC1/SOX2/HIPK2/WLS/MAPK1/NRP1/EXT1/ARID5B/ASH1L/ARHGAP5/NF1/PBX1/HES1/ZIC3/POU3F2/IRS2/ID4/SOX9/PSAP/TNC/ROBO1	26
BP	GO:0051961	negative regulation of nervous system development	15/318	155/18870	5.87875e-08	1.49673e-05	1.18524e-05	PTN/PTEN/HOOK3/SPART/PCM1/PPP3CA/NRP1/GDI1/SEMA6A/NF1/PTPN13/HES1/ID4/RUFY3/MAP2	15
BP	GO:0002064	epithelial cell development	17/318	214/18870	1.41346e-07	3.27995e-05	2.59735e-05	VIM/ATRX/YAP1/ARID4B/FNDC3A/ADD1/MSN/COL18A1/FLNA/C1GALT1/PALLD/RDX/CDK6/SOX9/FAT1/AFDN/CXCR4	17
BP	GO:0061351	neural precursor cell proliferation	15/318	166/18870	1.46005e-07	3.27995e-05	2.59735e-05	PTN/HOOK3/FLNA/PCM1/PLXNB2/NF1/PTPRZ1/NFIA/POU3F2/ID4/POU3F3/RORA/NES/RERE/FZD3	15
BP	GO:0001558	regulation of cell growth	24/318	417/18870	1.86378e-07	3.95431e-05	3.13136e-05	YAP1/SERTAD2/VGLL4/SPART/BMPR2/GOLGA4/SPAG9/USP47/PUM2/TEAD1/NRP1/GDI1/SEMA6A/CLSTN1/CAMK2D/MAP1B/MACF1/RUFY3/MAP2/NRCAM/IGFBPL1/TNC/CXCR4/CRYAB	24
BP	GO:0048863	stem cell differentiation	18/318	246/18870	2.08743e-07	4.19574e-05	3.32254e-05	PTN/SETD2/YAP1/CDK12/STAT3/PUM1/PRKDC/EFNB1/N4BP2L2/CHD2/MAPK1/NRP1/EXT1/SEMA6A/HES1/CDK6/ZIC3/SOX9	18
BP	GO:0048709	oligodendrocyte differentiation	12/318	106/18870	2.28029e-07	4.28589e-05	3.39393e-05	PTN/GPM6B/PTEN/NTRK2/NF1/PTPRZ1/BNIP3/HES1/ID4/SOX9/CLU/CXCR4	12
BP	GO:0050768	negative regulation of neurogenesis	14/318	149/18870	2.35673e-07	4.28589e-05	3.39393e-05	PTN/PTEN/HOOK3/SPART/PCM1/PPP3CA/NRP1/GDI1/SEMA6A/NF1/HES1/ID4/RUFY3/MAP2	14
BP	GO:0021537	telencephalon development	19/318	276/18870	2.47179e-07	4.29081e-05	3.39783e-05	PTEN/NTRK2/FLNA/ZMIZ1/EXT1/NF1/ATP2B4/BNIP3/HES1/CDK6/YWHAE/ZIC3/POU3F2/ID4/POU3F3/ATP1B2/CXCR4/ZIC1/ROBO1	19
BP	GO:0061387	regulation of extent of cell growth	12/318	109/18870	3.10378e-07	5.15362e-05	4.08108e-05	SPART/BMPR2/GOLGA4/PUM2/NRP1/GDI1/SEMA6A/MAP1B/MACF1/RUFY3/MAP2/NRCAM	12
BP	GO:0016049	cell growth	26/318	497/18870	3.63722e-07	5.78772e-05	4.58321e-05	YAP1/SERTAD2/VGLL4/SPART/BMPR2/GOLGA4/SPAG9/USP47/PUM2/TEAD1/NRP1/EXT1/GDI1/SEMA6A/CLSTN1/CAMK2D/MAP1B/MACF1/RUFY3/SOX9/MAP2/NRCAM/IGFBPL1/TNC/CXCR4/CRYAB	26
BP	GO:0044772	mitotic cell cycle phase transition	25/318	470/18870	4.52508e-07	6.91251e-05	5.47392e-05	PTEN/CUL3/KMT2E/BRD4/ARID1A/TAOK1/MDM2/PRKDC/CUL4A/WEE1/USP47/BCAT1/PPP3CA/EPS8/RRM2B/RDX/TAOK3/CCNY/ANKRD17/NFIA/CLASP2/PBX1/CDK6/ID4/NES	25
BP	GO:0019827	stem cell population maintenance	15/318	183/18870	5.18586e-07	7.61724e-05	6.03198e-05	PTN/HOOK3/YAP1/ARID4B/MED15/STAT3/ARID1A/SOX2/PCM1/CUL4A/TUT4/NIPBL/HES1/ZIC3/SOX9	15
BP	GO:0050772	positive regulation of axonogenesis	10/318	78/18870	7.32524e-07	0.000103611	8.20484e-05	BMPR2/NTRK2/GOLGA4/NRP1/PLXNB2/GDI1/MAP1B/MACF1/RUFY3/ROBO1	10
BP	GO:0050769	positive regulation of neurogenesis	17/318	242/18870	8.07581e-07	0.000108222	8.56991e-05	PTN/BMPR2/NTRK2/GOLGA4/NRP1/PLXNB2/GDI1/PTPRZ1/HES1/MAP1B/MACF1/ID4/RUFY3/CXCR4/ROBO1/PTPRD/FZD3	17
BP	GO:0048638	regulation of developmental growth	20/318	328/18870	8.21792e-07	0.000108222	8.56991e-05	PTEN/YAP1/VGLL4/STAT3/SPART/BMPR2/GOLGA4/SPAG9/PUM2/NRP1/GDI1/SEMA6A/NIPBL/MAP1B/POU3F2/MACF1/RUFY3/MAP2/NRCAM/CXCR4	20
BP	GO:0001654	eye development	22/318	391/18870	8.94632e-07	0.000110306	8.73498e-05	VIM/STAT3/BMPR2/SOX2/NTRK2/HIPK2/NECTIN3/NRP1/ZEB1/PLAAT3/NF1/SPRY1/ATP2B4/NIPBL/COL5A2/NFIA/PBX1/HES1/SOX9/FAT1/NES/CRYAB	22
BP	GO:0021543	pallium development	15/318	191/18870	8.95389e-07	0.000110306	8.73498e-05	PTEN/NTRK2/FLNA/ZMIZ1/NF1/ATP2B4/BNIP3/CDK6/YWHAE/ZIC3/POU3F2/ID4/POU3F3/ZIC1/ROBO1	15
BP	GO:0031345	negative regulation of cell projection organization	15/318	192/18870	9.5669e-07	0.000114175	9.04135e-05	VIM/PTEN/YAP1/SPART/MDM2/FLNA/PPP3CA/NRP1/GDI1/SEMA6A/DENND5A/HES1/FYN/RUFY3/MAP2	15
BP	GO:0150063	visual system development	22/318	395/18870	1.05966e-06	0.000122632	9.71104e-05	VIM/STAT3/BMPR2/SOX2/NTRK2/HIPK2/NECTIN3/NRP1/ZEB1/PLAAT3/NF1/SPRY1/ATP2B4/NIPBL/COL5A2/NFIA/PBX1/HES1/SOX9/FAT1/NES/CRYAB	22
BP	GO:0048880	sensory system development	22/318	401/18870	1.35994e-06	0.00015126	0.00011978	VIM/STAT3/BMPR2/SOX2/NTRK2/HIPK2/NECTIN3/NRP1/ZEB1/PLAAT3/NF1/SPRY1/ATP2B4/NIPBL/COL5A2/NFIA/PBX1/HES1/SOX9/FAT1/NES/CRYAB	22
BP	GO:0032535	regulation of cellular component size	21/318	370/18870	1.38625e-06	0.00015126	0.00011978	PTEN/ADD1/MSN/SPART/BMPR2/RB1CC1/WNK1/GOLGA4/NCKAP1/PUM2/EPS8/NRP1/RDX/ARHGAP5/GDI1/SEMA6A/MAP1B/MACF1/RUFY3/MAP2/NRCAM	21
BP	GO:0032388	positive regulation of intracellular transport	15/318	201/18870	1.70325e-06	0.000180687	0.000143083	IPO5/MSN/MDM2/FLNA/PCM1/DYNC1H1/ICE1/NUMA1/RDX/UBR5/FYN/YWHAE/RUFY3/MAP2/ZIC1	15
BP	GO:0048708	astrocyte differentiation	10/318	87/18870	2.03743e-06	0.000208105	0.000164796	VIM/STAT3/MAPK1/NF1/HES1/CDK6/ZEB2/POU3F2/ID4/SOX9	10
BP	GO:0010720	positive regulation of cell development	23/318	444/18870	2.0707e-06	0.000208105	0.000164796	PTN/ADD1/ARID1A/PRKDC/BMPR2/NTRK2/GOLGA4/PPP3CA/ZMIZ1/NRP1/NEDD9/PLXNB2/GDI1/PTPRZ1/HES1/MAP1B/MACF1/ID4/RUFY3/CXCR4/ROBO1/PTPRD/FZD3	23
BP	GO:0051962	positive regulation of nervous system development	18/318	290/18870	2.28397e-06	0.000210556	0.000166736	PTN/BMPR2/NTRK2/GOLGA4/NRP1/PLXNB2/GDI1/CLSTN1/PTPRZ1/HES1/MAP1B/MACF1/ID4/RUFY3/CXCR4/ROBO1/PTPRD/FZD3	18
BP	GO:0007411	axon guidance	16/318	233/18870	2.29596e-06	0.000210556	0.000166736	BMPR2/ECE1/EFNB1/NRP1/EXT1/PALLD/PLXNB2/SEMA6A/ENAH/PTK2/FYN/CHL1/NRCAM/TRIO/ROBO1/FZD3	16
BP	GO:0097485	neuron projection guidance	16/318	233/18870	2.29596e-06	0.000210556	0.000166736	BMPR2/ECE1/EFNB1/NRP1/EXT1/PALLD/PLXNB2/SEMA6A/ENAH/PTK2/FYN/CHL1/NRCAM/TRIO/ROBO1/FZD3	16
BP	GO:0046822	regulation of nucleocytoplasmic transport	11/318	109/18870	2.31561e-06	0.000210556	0.000166736	SETD2/XPO1/PPP1R12A/IPO5/MDM2/FLNA/WNK1/NF1/UBR5/YWHAE/ZIC1	11
BP	GO:0045773	positive regulation of axon extension	7/318	37/18870	2.41013e-06	0.000214053	0.000169505	BMPR2/GOLGA4/NRP1/GDI1/MAP1B/MACF1/RUFY3	7
BP	GO:0031346	positive regulation of cell projection organization	20/318	355/18870	2.77662e-06	0.000240998	0.000190843	PTN/BMPR2/NTRK2/FLNA/GOLGA4/NCKAP1/PUM2/EPS8/NRP1/NEDD9/PLXNB2/CCDC88A/GDI1/FYN/MAP1B/MACF1/RUFY3/ATP1B2/ROBO1/PTPRD	20
BP	GO:0060485	mesenchyme development	19/318	327/18870	3.15808e-06	0.000265002	0.000209851	PTEN/YAP1/FERMT2/MDM2/BMPR2/FLNA/EFNB1/MAPK1/NRP1/EXT1/SEMA6A/SPRY1/PTK2/CLASP2/HES1/ZIC3/SOX9/FGFR1/ROBO1	19
BP	GO:0048588	developmental cell growth	16/318	239/18870	3.19196e-06	0.000265002	0.000209851	SPART/BMPR2/GOLGA4/SPAG9/PUM2/NRP1/EXT1/GDI1/SEMA6A/MAP1B/MACF1/RUFY3/SOX9/MAP2/NRCAM/CXCR4	16
BP	GO:0030516	regulation of axon extension	10/318	92/18870	3.40932e-06	0.000273956	0.000216942	BMPR2/GOLGA4/NRP1/GDI1/SEMA6A/MAP1B/MACF1/RUFY3/MAP2/NRCAM	10
BP	GO:0060009	Sertoli cell development	5/318	15/18870	3.44328e-06	0.000273956	0.000216942	ATRX/ARID4B/FNDC3A/FLNA/SOX9	5
BP	GO:0016055	Wnt signaling pathway	23/318	459/18870	3.60803e-06	0.000281206	0.000222683	PTEN/YAP1/VGLL4/FERMT2/CUL3/TBL1XR1/SOX2/WNK1/USP47/USP34/WLS/EXT1/CSNK1E/DAAM1/CCNY/UBR5/IGFBP2/ZEB2/MACF1/TLE1/GPRC5B/SOX9/FZD3	23
BP	GO:0198738	cell-cell signaling by wnt	23/318	461/18870	3.87758e-06	0.000296169	0.000234532	PTEN/YAP1/VGLL4/FERMT2/CUL3/TBL1XR1/SOX2/WNK1/USP47/USP34/WLS/EXT1/CSNK1E/DAAM1/CCNY/UBR5/IGFBP2/ZEB2/MACF1/TLE1/GPRC5B/SOX9/FZD3	23
BP	GO:0010977	negative regulation of neuron projection development	12/318	140/18870	4.5341e-06	0.000339524	0.000268864	VIM/PTEN/SPART/MDM2/FLNA/NRP1/GDI1/SEMA6A/DENND5A/HES1/RUFY3/MAP2	12
BP	GO:0044843	cell cycle G1/S phase transition	17/318	279/18870	5.59461e-06	0.000410881	0.000325371	PTEN/CUL3/KMT2E/BRD4/ARID1A/MDM2/PRKDC/SOX2/CUL4A/WEE1/BCAT1/PPP3CA/RDX/ATP2B4/ANKRD17/CDK6/ID4	17
BP	GO:2000736	regulation of stem cell differentiation	9/318	78/18870	6.43614e-06	0.000461164	0.000365189	PTN/YAP1/CDK12/STAT3/PRKDC/N4BP2L2/HES1/CDK6/SOX9	9
BP	GO:0042552	myelination	12/318	145/18870	6.52078e-06	0.000461164	0.000365189	PTN/GPM6B/QKI/PTEN/NTRK2/NF1/PTPRZ1/GPC1/POU3F2/ID4/CLU/CXCR4	12
BP	GO:0007272	ensheathment of neurons	12/318	147/18870	7.50794e-06	0.000506103	0.000400776	PTN/GPM6B/QKI/PTEN/NTRK2/NF1/PTPRZ1/GPC1/POU3F2/ID4/CLU/CXCR4	12
BP	GO:0008366	axon ensheathment	12/318	147/18870	7.50794e-06	0.000506103	0.000400776	PTN/GPM6B/QKI/PTEN/NTRK2/NF1/PTPRZ1/GPC1/POU3F2/ID4/CLU/CXCR4	12
BP	GO:0060070	canonical Wnt signaling pathway	18/318	316/18870	7.55378e-06	0.000506103	0.000400776	PTEN/YAP1/TBL1XR1/SOX2/WNK1/USP47/USP34/WLS/EXT1/CSNK1E/CCNY/UBR5/IGFBP2/ZEB2/TLE1/GPRC5B/SOX9/FZD3	18
BP	GO:0071560	cellular response to transforming growth factor beta stimulus	17/318	287/18870	8.12795e-06	0.000535183	0.000423804	ARID4B/FERMT2/YES1/STAT3/GLG1/HIPK2/ADAM9/ZMIZ1/KMT2A/ZEB1/SPRY1/COL4A2/PTK2/FYN/ZEB2/SOX9/PEG10	17
BP	GO:0048568	embryonic organ development	22/318	453/18870	9.65503e-06	0.000624959	0.000494896	RBBP6/SETD2/YAP1/COL18A1/MYO6/ECE1/HIPK2/TEAD1/MAPK1/KMT2A/ZEB1/BPTF/NIPBL/BIRC6/PBX1/HES1/EN2/ZIC3/SOX9/NES/ZIC1/FZD3	22
BP	GO:0071559	response to transforming growth factor beta	17/318	293/18870	1.06571e-05	0.000678324	0.000537155	ARID4B/FERMT2/YES1/STAT3/GLG1/HIPK2/ADAM9/ZMIZ1/KMT2A/ZEB1/SPRY1/COL4A2/PTK2/FYN/ZEB2/SOX9/PEG10	17
BP	GO:0045931	positive regulation of mitotic cell cycle	11/318	128/18870	1.10604e-05	0.000692455	0.000548345	CUL3/KMT2E/BRD4/PKN2/MDM2/CUL4A/RRM2B/RDX/ANKRD17/PBX1/HES1	11
BP	GO:0045747	positive regulation of Notch signaling pathway	7/318	48/18870	1.47063e-05	0.000905862	0.000717339	YAP1/TSPAN14/STAT3/TSPAN5/ZMIZ1/HES1/ROBO1	7
BP	GO:0090263	positive regulation of canonical Wnt signaling pathway	10/318	110/18870	1.69781e-05	0.00102919	0.000815004	YAP1/TBL1XR1/WNK1/USP47/USP34/WLS/CSNK1E/UBR5/ZEB2/GPRC5B	10
BP	GO:0051017	actin filament bundle assembly	12/318	161/18870	1.88996e-05	0.00112777	0.000893068	ADD1/FERMT2/CUL3/FLNA/EPS8/NRP1/NEDD9/RDX/CCDC88A/PLS3/CLASP2/ZEB2	12
BP	GO:0035019	somatic stem cell population maintenance	8/318	69/18870	2.03932e-05	0.00119818	0.000948821	YAP1/MED15/STAT3/SOX2/CUL4A/NIPBL/HES1/SOX9	8
BP	GO:1903829	positive regulation of protein localization	22/318	476/18870	2.07532e-05	0.00120085	0.000950938	YAP1/IPO5/FERMT2/MSN/GLUD1/MDM2/FLNA/PCM1/ICE1/ADAM9/NUMA1/WLS/NEDD9/RDX/CCDC88A/ATP2B4/UBR5/FYN/YWHAE/IRS2/RUFY3/ZIC1	22
BP	GO:0030307	positive regulation of cell growth	12/318	163/18870	2.13841e-05	0.0012189	0.000965226	YAP1/BMPR2/GOLGA4/USP47/PUM2/TEAD1/NRP1/GDI1/MAP1B/MACF1/RUFY3/CXCR4	12
BP	GO:0031099	regeneration	13/318	191/18870	2.25099e-05	0.00126381	0.00100079	PTN/YAP1/IGF2R/SOX2/FLNA/PTPN12/SELENON/PPP3CA/PUM2/PTPRF/DHFR/MAP1B/TNC	13
BP	GO:0001503	ossification	21/318	444/18870	2.28339e-05	0.00126381	0.00100079	PTN/GPM6B/ATP2B1/SETD2/YAP1/FERMT2/BMPR2/SOX2/PPP3CA/MAPK1/EXT1/NF1/NIPBL/PTK2/COL5A2/PBX1/CDK6/ID4/SOX9/TNC/MRC2	21
BP	GO:0043010	camera-type eye development	18/318	344/18870	2.37232e-05	0.00129401	0.0010247	VIM/STAT3/BMPR2/NTRK2/HIPK2/NECTIN3/NRP1/ZEB1/PLAAT3/NF1/SPRY1/ATP2B4/NFIA/HES1/SOX9/FAT1/NES/CRYAB	18
BP	GO:0061572	actin filament bundle organization	12/318	165/18870	2.41485e-05	0.00129401	0.0010247	ADD1/FERMT2/CUL3/FLNA/EPS8/NRP1/NEDD9/RDX/CCDC88A/PLS3/CLASP2/ZEB2	12
BP	GO:0034329	cell junction assembly	21/318	446/18870	2.4396e-05	0.00129401	0.0010247	GPM6B/PTEN/VMP1/FARP1/FERMT2/PKN2/NTRK2/SETD5/NRP1/PLXNB2/CLSTN1/PTPN13/PTK2/CLASP2/MAP1B/MACF1/AFDN/NLGN4X/NRCAM/DST/PTPRD	21
BP	GO:0031103	axon regeneration	7/318	52/18870	2.5225e-05	0.00131965	0.00104501	PTN/FLNA/PUM2/PTPRF/DHFR/MAP1B/TNC	7
BP	GO:0000082	G1/S transition of mitotic cell cycle	15/318	252/18870	2.617e-05	0.00135059	0.00106951	PTEN/CUL3/KMT2E/BRD4/ARID1A/MDM2/PRKDC/CUL4A/WEE1/BCAT1/PPP3CA/RDX/ANKRD17/CDK6/ID4	15
BP	GO:0048639	positive regulation of developmental growth	12/318	167/18870	2.7219e-05	0.00137703	0.00109045	YAP1/BMPR2/GOLGA4/PUM2/NRP1/GDI1/NIPBL/MAP1B/POU3F2/MACF1/RUFY3/CXCR4	12
BP	GO:0060008	Sertoli cell differentiation	5/318	22/18870	2.74036e-05	0.00137703	0.00109045	ATRX/ARID4B/FNDC3A/FLNA/SOX9	5
BP	GO:0001656	metanephros development	9/318	94/18870	2.9663e-05	0.00147121	0.00116503	YAP1/NF1/SPRY1/NIPBL/HES1/IRX2/POU3F3/SOX9/IRX1	9
BP	GO:0010721	negative regulation of cell development	16/318	287/18870	3.1509e-05	0.00154273	0.00122166	PTN/PTEN/HOOK3/SPART/PCM1/CUL4A/PPP3CA/NRP1/GDI1/SEMA6A/NF1/HES1/CDK6/ID4/RUFY3/MAP2	16
BP	GO:0060425	lung morphogenesis	7/318	54/18870	3.24444e-05	0.00156809	0.00124175	YAP1/HIPK2/MAPK1/EXT1/SPRY1/SOX9/TNC	7
BP	GO:0045664	regulation of neuron differentiation	13/318	198/18870	3.28482e-05	0.00156809	0.00124175	SOX2/SPAG9/CSNK1E/ZEB1/PBX1/HES1/MAP1B/ID4/GPRC5B/SOX9/FGFR1/TCF4/NRCAM	13
BP	GO:0061008	hepaticobiliary system development	11/318	145/18870	3.5695e-05	0.00168295	0.0013327	PTN/CUL3/IGF2R/CADM1/RB1CC1/ARID5B/NF1/NIPBL/HES1/ZIC3/SOX9	11
BP	GO:0030177	positive regulation of Wnt signaling pathway	11/318	146/18870	3.80331e-05	0.00176944	0.00140119	YAP1/TBL1XR1/WNK1/USP47/USP34/WLS/CSNK1E/UBR5/ZEB2/MACF1/GPRC5B	11
BP	GO:0072001	renal system development	17/318	324/18870	3.85729e-05	0.00176944	0.00140119	YAP1/C1GALT1/PPP3CA/NRP1/EXT1/ARID5B/RRM2B/NF1/SPRY1/NIPBL/NFIA/PBX1/HES1/IRX2/POU3F3/SOX9/IRX1	17
BP	GO:0048675	axon extension	10/318	121/18870	3.89194e-05	0.00176944	0.00140119	BMPR2/GOLGA4/NRP1/GDI1/SEMA6A/MAP1B/MACF1/RUFY3/MAP2/NRCAM	10
BP	GO:0001667	ameboidal-type cell migration	22/318	497/18870	3.98171e-05	0.00178896	0.00141665	PTN/PTEN/PIK3C2A/PKN2/BMPR2/EFNB1/ADAM9/NRP1/ARID5B/ARHGAP5/SEMA6A/NF1/ATP2B4/PTK2/CLASP2/ZEB2/IRS2/MACF1/SOX9/FGFR1/AKAP12/ROBO1	22
BP	GO:0060828	regulation of canonical Wnt signaling pathway	15/318	262/18870	4.10186e-05	0.00179242	0.00141939	YAP1/TBL1XR1/SOX2/WNK1/USP47/USP34/WLS/CSNK1E/CCNY/UBR5/IGFBP2/ZEB2/TLE1/GPRC5B/SOX9	15
BP	GO:0090068	positive regulation of cell cycle process	15/318	262/18870	4.10186e-05	0.00179242	0.00141939	ATRX/CUL3/KMT2E/BRD4/PKN2/MDM2/CUL4A/DYNC1H1/WNK1/NUMA1/PHIP/RRM2B/RDX/ANKRD17/PBX1	15
BP	GO:1901992	positive regulation of mitotic cell cycle phase transition	9/318	98/18870	4.13792e-05	0.00179242	0.00141939	CUL3/KMT2E/BRD4/MDM2/CUL4A/RRM2B/RDX/ANKRD17/PBX1	9
BP	GO:0021782	glial cell development	10/318	122/18870	4.17715e-05	0.00179242	0.00141939	VIM/GPM6B/PTEN/NTRK2/NF1/CDK6/ZEB2/POU3F2/ID4/CLU	10
BP	GO:0003007	heart morphogenesis	15/318	264/18870	4.47497e-05	0.0018597	0.00147267	YAP1/MDM2/BMPR2/FLNA/NSD2/ZMIZ1/NRP1/EXT1/SPRY1/NIPBL/PTK2/HES1/ZIC3/SOX9/ROBO1	15
BP	GO:0021761	limbic system development	10/318	123/18870	4.48003e-05	0.0018597	0.00147267	PTEN/NRP1/NF1/ATP2B4/CDK6/YWHAE/ZIC3/POU3F2/ID4/ZIC1	10
BP	GO:0043244	regulation of protein-containing complex disassembly	10/318	123/18870	4.48003e-05	0.0018597	0.00147267	ADD1/TAOK1/WNK1/EPS8/RDX/BNIP3/CLASP2/MAP1B/MID1/NES	10
BP	GO:0031102	neuron projection regeneration	7/318	58/18870	5.2002e-05	0.00213544	0.00169102	PTN/FLNA/PUM2/PTPRF/DHFR/MAP1B/TNC	7
BP	GO:1990138	neuron projection extension	12/318	179/18870	5.37835e-05	0.0021851	0.00173035	BMPR2/GOLGA4/SPAG9/NRP1/GDI1/SEMA6A/MAP1B/MACF1/RUFY3/MAP2/NRCAM/CXCR4	12
BP	GO:0045787	positive regulation of cell cycle	17/318	334/18870	5.63155e-05	0.00226388	0.00179274	ATRX/CUL3/KMT2E/BRD4/PKN2/MDM2/CUL4A/DYNC1H1/WNK1/NUMA1/PHIP/RRM2B/RDX/CCNY/ANKRD17/PBX1/HES1	17
BP	GO:0007389	pattern specification process	21/318	475/18870	6.07197e-05	0.00241551	0.0019128	PRKDC/BMPR2/EFNB1/HIPK2/SSBP3/WLS/NRP1/EXT1/KMT2A/ZEB1/BPTF/SPRY1/PBX1/HES1/ZIC3/MID1/IRX2/IRX1/ZIC1/ROBO1/HES4	21
BP	GO:2000737	negative regulation of stem cell differentiation	5/318	26/18870	6.47685e-05	0.00253478	0.00200725	YAP1/CDK12/STAT3/N4BP2L2/HES1	5
BP	GO:0030111	regulation of Wnt signaling pathway	17/318	338/18870	6.52231e-05	0.00253478	0.00200725	YAP1/VGLL4/TBL1XR1/SOX2/WNK1/USP47/USP34/WLS/CSNK1E/CCNY/UBR5/IGFBP2/ZEB2/MACF1/TLE1/GPRC5B/SOX9	17
BP	GO:0010631	epithelial cell migration	18/318	372/18870	6.5709e-05	0.00253478	0.00200725	PTN/PTEN/PIK3C2A/PKN2/BMPR2/ADAM9/NRP1/ARHGAP5/NF1/ATP2B4/PTK2/CLASP2/ZEB2/IRS2/MACF1/SOX9/FGFR1/ROBO1	18
BP	GO:1901888	regulation of cell junction assembly	13/318	213/18870	6.97683e-05	0.00266445	0.00210994	GPM6B/PTEN/FARP1/FERMT2/NTRK2/SETD5/NRP1/CLSTN1/PTPN13/PTK2/CLASP2/MACF1/PTPRD	13
BP	GO:0090132	epithelium migration	18/318	375/18870	7.28034e-05	0.00275246	0.00217963	PTN/PTEN/PIK3C2A/PKN2/BMPR2/ADAM9/NRP1/ARHGAP5/NF1/ATP2B4/PTK2/CLASP2/ZEB2/IRS2/MACF1/SOX9/FGFR1/ROBO1	18
BP	GO:0007178	transmembrane receptor protein serine/threonine kinase signaling pathway	19/318	410/18870	7.35142e-05	0.00275246	0.00217963	VIM/ARID4B/FERMT2/STAT3/SPART/BMPR2/GLG1/HIPK2/ADAM9/NUMA1/ZMIZ1/EXT1/ZEB1/SPRY1/PTK2/NFIA/HES1/ZEB2/PEG10	19
BP	GO:0050808	synapse organization	21/318	483/18870	7.69382e-05	0.00283231	0.00224286	PTEN/FARP1/NTRK2/FLNA/ASAP1/SETD5/PTPRF/NRP1/NEDD9/PLXNB2/NF1/CLSTN1/PTPN13/NFIA/FYN/MAP1B/NLGN4X/NRCAM/TNC/SIPA1L1/PTPRD	21
BP	GO:0090596	sensory organ morphogenesis	15/318	277/18870	7.71302e-05	0.00283231	0.00224286	STAT3/NTRK2/MYO6/HIPK2/NECTIN3/MAPK1/ZEB1/NF1/NIPBL/COL5A2/ZIC3/SOX9/FAT1/ZIC1/FZD3	15
BP	GO:0007492	endoderm development	8/318	83/18870	7.84581e-05	0.00285363	0.00225975	SETD2/SOX2/SSBP3/EXT1/BPTF/COL4A2/COL5A2/TNRC6A	8
BP	GO:0022604	regulation of cell morphogenesis	14/318	247/18870	8.21646e-05	0.00296025	0.00234418	FERMT2/MSN/PRKDC/SPAG9/EPS8/PHIP/RDX/PLXNB2/PTK2/FYN/MACF1/MKLN1/CXCR4/PTPRD	14
BP	GO:0048678	response to axon injury	8/318	84/18870	8.54649e-05	0.00304602	0.0024121	PTN/FLNA/PUM2/PTPRF/DHFR/BNIP3/MAP1B/TNC	8
BP	GO:0090130	tissue migration	18/318	380/18870	8.61403e-05	0.00304602	0.0024121	PTN/PTEN/PIK3C2A/PKN2/BMPR2/ADAM9/NRP1/ARHGAP5/NF1/ATP2B4/PTK2/CLASP2/ZEB2/IRS2/MACF1/SOX9/FGFR1/ROBO1	18
BP	GO:0051893	regulation of focal adhesion assembly	7/318	63/18870	8.9053e-05	0.00309176	0.00244832	GPM6B/PTEN/FERMT2/NRP1/PTK2/CLASP2/MACF1	7
BP	GO:0090109	regulation of cell-substrate junction assembly	7/318	63/18870	8.9053e-05	0.00309176	0.00244832	GPM6B/PTEN/FERMT2/NRP1/PTK2/CLASP2/MACF1	7
BP	GO:0045022	early endosome to late endosome transport	6/318	44/18870	8.99379e-05	0.00309435	0.00245037	HOOK3/MSN/FLNA/MAPK1/EEA1/RDX	6
BP	GO:0001822	kidney development	16/318	314/18870	9.16707e-05	0.00312581	0.00247528	YAP1/C1GALT1/PPP3CA/NRP1/EXT1/ARID5B/RRM2B/NF1/SPRY1/NIPBL/PBX1/HES1/IRX2/POU3F3/SOX9/IRX1	16
BP	GO:1901879	regulation of protein depolymerization	8/318	86/18870	0.00010104	0.00336857	0.00266752	ADD1/TAOK1/EPS8/RDX/CLASP2/MAP1B/MID1/NES	8
BP	GO:1901987	regulation of cell cycle phase transition	20/318	456/18870	0.000101204	0.00336857	0.00266752	PTEN/CUL3/KMT2E/BRD4/ARID1A/TAOK1/MDM2/PRKDC/SOX2/CUL4A/WEE1/USP47/CRY1/RRM2B/RDX/TAOK3/ATP2B4/ANKRD17/PBX1/CDK6	20
BP	GO:0008038	neuron recognition	6/318	45/18870	0.000102318	0.00336857	0.00266752	NRP1/EXT1/PALLD/NRCAM/CXCR4/ROBO1	6
BP	GO:0048713	regulation of oligodendrocyte differentiation	6/318	45/18870	0.000102318	0.00336857	0.00266752	PTN/NF1/PTPRZ1/HES1/ID4/CXCR4	6
BP	GO:0007229	integrin-mediated signaling pathway	9/318	111/18870	0.000109783	0.00358344	0.00283767	PTN/FERMT2/CUL3/FLNA/ADAM9/NRP1/NEDD9/PTK2/DST	9
BP	GO:1901990	regulation of mitotic cell cycle phase transition	17/318	355/18870	0.000118488	0.0038211	0.00302587	PTEN/CUL3/KMT2E/BRD4/ARID1A/TAOK1/MDM2/PRKDC/CUL4A/WEE1/USP47/RRM2B/RDX/TAOK3/ANKRD17/PBX1/CDK6	17
BP	GO:0045927	positive regulation of growth	14/318	256/18870	0.000120056	0.0038211	0.00302587	YAP1/BMPR2/GOLGA4/USP47/PUM2/TEAD1/NRP1/GDI1/NIPBL/MAP1B/POU3F2/MACF1/RUFY3/CXCR4	14
BP	GO:0050771	negative regulation of axonogenesis	7/318	66/18870	0.000120066	0.0038211	0.00302587	PTEN/SPART/NRP1/GDI1/SEMA6A/RUFY3/MAP2	7
BP	GO:0035270	endocrine system development	10/318	139/18870	0.00012557	0.00393077	0.00311272	SOX2/HIPK2/MAPK1/ARID5B/NF1/PBX1/HES1/CDK6/POU3F2/SOX9	10
BP	GO:0048813	dendrite morphogenesis	10/318	139/18870	0.00012557	0.00393077	0.00311272	PTN/PTEN/FARP1/PPP3CA/NRP1/FYN/MAP2/SIPA1L1/RERE/PTPRD	10
BP	GO:0033157	regulation of intracellular protein transport	13/318	226/18870	0.00012678	0.00393637	0.00311716	XPO1/IPO5/MDM2/FLNA/PCM1/ICE1/GDI1/NF1/UBR5/FYN/YWHAE/RUFY3/ZIC1	13
BP	GO:0060441	epithelial tube branching involved in lung morphogenesis	5/318	30/18870	0.000132776	0.00407098	0.00322375	YAP1/EXT1/SPRY1/SOX9/TNC	5
BP	GO:0000086	G2/M transition of mitotic cell cycle	10/318	140/18870	0.000133247	0.00407098	0.00322375	BRD4/TAOK1/WEE1/USP47/RRM2B/TAOK3/CCNY/PBX1/CDK6/NES	10
BP	GO:0150116	regulation of cell-substrate junction organization	7/318	68/18870	0.00014523	0.00440185	0.00348576	GPM6B/PTEN/FERMT2/NRP1/PTK2/CLASP2/MACF1	7
BP	GO:0001889	liver development	10/318	142/18870	0.000149795	0.00450446	0.00356702	PTN/CUL3/IGF2R/CADM1/RB1CC1/ARID5B/NF1/HES1/ZIC3/SOX9	10
BP	GO:0048762	mesenchymal cell differentiation	14/318	262/18870	0.000153026	0.00456567	0.00361549	PTEN/FERMT2/FLNA/EFNB1/MAPK1/NRP1/EXT1/SEMA6A/SPRY1/PTK2/CLASP2/HES1/SOX9/FGFR1	14
BP	GO:0010632	regulation of epithelial cell migration	15/318	295/18870	0.000154882	0.00458521	0.00363096	PTN/PTEN/PIK3C2A/BMPR2/ADAM9/NRP1/ARHGAP5/NF1/ATP2B4/PTK2/CLASP2/IRS2/MACF1/SOX9/FGFR1	15
BP	GO:0098927	vesicle-mediated transport between endosomal compartments	6/318	49/18870	0.000166018	0.0048771	0.00386211	HOOK3/MSN/FLNA/MAPK1/EEA1/RDX	6
BP	GO:1901880	negative regulation of protein depolymerization	7/318	70/18870	0.000174506	0.00508731	0.00402857	ADD1/TAOK1/EPS8/RDX/CLASP2/MAP1B/MID1	7
BP	GO:1901989	positive regulation of cell cycle phase transition	9/318	119/18870	0.000186891	0.0054071	0.0042818	CUL3/KMT2E/BRD4/MDM2/CUL4A/RRM2B/RDX/ANKRD17/PBX1	9
BP	GO:0050673	epithelial cell proliferation	20/318	480/18870	0.000200389	0.00575403	0.00455653	PTN/YAP1/STAT3/PRKDC/BMPR2/SOX2/MAPK1/NEAT1/NRP1/ZEB1/NF1/TRIM24/HES1/CDK6/ZEB2/IRS2/SOX9/FGFR1/FABP7/ROBO1	20
BP	GO:0007044	cell-substrate junction assembly	8/318	95/18870	0.000203101	0.00578837	0.00458372	GPM6B/PTEN/FERMT2/NRP1/PTK2/CLASP2/MACF1/DST	8
BP	GO:0030278	regulation of ossification	9/318	121/18870	0.000211979	0.00599664	0.00474865	PTN/GPM6B/ATP2B1/SETD2/BMPR2/MAPK1/NIPBL/PBX1/SOX9	9
BP	GO:0045666	positive regulation of neuron differentiation	8/318	96/18870	0.000218373	0.00613209	0.00485592	SPAG9/CSNK1E/ZEB1/MAP1B/GPRC5B/FGFR1/TCF4/NRCAM	8
BP	GO:0060602	branch elongation of an epithelium	4/318	19/18870	0.000251142	0.00700082	0.00554385	YAP1/SPRY1/SOX9/TNC	4
BP	GO:0045446	endothelial cell differentiation	9/318	124/18870	0.000254813	0.00702598	0.00556377	ADD1/MSN/COL18A1/BMPR2/NRP1/RDX/ZEB1/AFDN/CXCR4	9
BP	GO:0061458	reproductive system development	15/318	309/18870	0.000255724	0.00702598	0.00556377	ATRX/ARID4B/FNDC3A/FLNA/ATN1/ARID5B/ASH1L/IDH1/NIPBL/PLEKHA5/ID4/SOX9/PSAP/RHOBTB3/TNC	15
BP	GO:0045778	positive regulation of ossification	6/318	53/18870	0.000257605	0.00702709	0.00556465	PTN/GPM6B/ATP2B1/SETD2/BMPR2/NIPBL	6
BP	GO:0034504	protein localization to nucleus	15/318	310/18870	0.000264715	0.00716982	0.00567768	XPO1/YAP1/IPO5/FERMT2/STAT3/MDM2/FLNA/PPP3CA/MARK3/NF1/UBR5/FYN/YWHAE/SOX9/ZIC1	15
BP	GO:0050807	regulation of synapse organization	13/318	244/18870	0.000269266	0.0072147	0.00571322	PTEN/FARP1/NTRK2/ASAP1/SETD5/NEDD9/NF1/CLSTN1/PTPN13/FYN/NRCAM/SIPA1L1/PTPRD	13
BP	GO:0001952	regulation of cell-matrix adhesion	9/318	125/18870	0.000270593	0.0072147	0.00571322	GPM6B/PTEN/FERMT2/NRP1/NF1/PTK2/CLASP2/CDK6/MACF1	9
BP	GO:0016482	cytosolic transport	11/318	182/18870	0.000272039	0.0072147	0.00571322	HOOK3/MSN/FLNA/SPAG9/MAPK1/EPS15/EEA1/RDX/DENND5A/RHOBTB3/MAP2	11
BP	GO:0060541	respiratory system development	12/318	214/18870	0.000289649	0.00762874	0.00604109	YAP1/SMCHD1/BMPR2/HIPK2/SELENON/MAPK1/EXT1/SPRY1/HES1/ZIC3/SOX9/TNC	12
BP	GO:0021987	cerebral cortex development	9/318	127/18870	0.000304588	0.00793135	0.00628072	NTRK2/FLNA/ZMIZ1/NF1/BNIP3/YWHAE/POU3F2/POU3F3/ROBO1	9
BP	GO:0044839	cell cycle G2/M phase transition	10/318	155/18870	0.000305291	0.00793135	0.00628072	BRD4/TAOK1/WEE1/USP47/RRM2B/TAOK3/CCNY/PBX1/CDK6/NES	10
BP	GO:0060218	hematopoietic stem cell differentiation	5/318	36/18870	0.000323379	0.00834449	0.00660788	PRKDC/N4BP2L2/CHD2/EXT1/CDK6	5
BP	GO:0150115	cell-substrate junction organization	8/318	102/18870	0.000331051	0.00848512	0.00671924	GPM6B/PTEN/FERMT2/NRP1/PTK2/CLASP2/MACF1/DST	8
BP	GO:0050803	regulation of synapse structure or activity	13/318	250/18870	0.000340267	0.00866321	0.00686027	PTEN/FARP1/NTRK2/ASAP1/SETD5/NEDD9/NF1/CLSTN1/PTPN13/FYN/NRCAM/SIPA1L1/PTPRD	13
BP	GO:1990778	protein localization to cell periphery	16/318	353/18870	0.000346076	0.00872783	0.00691144	TSPAN14/TSPAN5/FLNA/WNK1/RABEP1/GOLGA4/NECTIN3/NUMA1/ASB3/RDX/CCDC88A/CLSTN1/ATP2B4/CLASP2/MACF1/AFDN	16
BP	GO:1902903	regulation of supramolecular fiber organization	17/318	389/18870	0.000347376	0.00872783	0.00691144	ADD1/FERMT2/TAOK1/FLNA/NCKAP1/NUMA1/EPS8/NRP1/AEBP1/RDX/CCDC88A/CLASP2/MAP1B/MID1/CLU/MAP2/CRYAB	17
BP	GO:0099175	regulation of postsynapse organization	8/318	103/18870	0.000353765	0.00879298	0.00696304	PTEN/ASAP1/NEDD9/NF1/FYN/NRCAM/SIPA1L1/PTPRD	8
BP	GO:0090316	positive regulation of intracellular protein transport	10/318	158/18870	0.000355849	0.00879298	0.00696304	IPO5/MDM2/FLNA/PCM1/ICE1/UBR5/FYN/YWHAE/RUFY3/ZIC1	10
BP	GO:0007015	actin filament organization	19/318	464/18870	0.000357747	0.00879298	0.00696304	ADD1/FERMT2/CUL3/FLNA/MYO6/NCKAP1/ARHGAP12/EPS8/NRP1/NEDD9/RDX/CCDC88A/PLS3/ENAH/CLASP2/ZEB2/RUFY3/FAT1/CNN3	19
BP	GO:0030324	lung development	11/318	188/18870	0.000359179	0.00879298	0.00696304	YAP1/BMPR2/HIPK2/SELENON/MAPK1/EXT1/SPRY1/HES1/ZIC3/SOX9/TNC	11
BP	GO:0071900	regulation of protein serine/threonine kinase activity	14/318	285/18870	0.000362297	0.00881281	0.00697874	PTEN/IPO5/FERMT2/CDK12/DIPK2A/ADAM9/TAOK3/CCNY/NF1/SPRY1/ATP2B4/TRIB2/FGFR1/ROBO1	14
BP	GO:0010810	regulation of cell-substrate adhesion	12/318	220/18870	0.000372359	0.00898736	0.00711696	GPM6B/PTEN/FERMT2/FLNA/NRP1/NEDD9/NF1/PTK2/CLASP2/CDK6/EDIL3/MACF1	12
BP	GO:0060041	retina development in camera-type eye	10/318	159/18870	0.000374179	0.00898736	0.00711696	STAT3/BMPR2/NTRK2/HIPK2/NECTIN3/NRP1/ATP2B4/NFIA/HES1/SOX9	10
BP	GO:0031589	cell-substrate adhesion	16/318	356/18870	0.000379859	0.00906676	0.00717983	GPM6B/PTEN/FERMT2/FLNA/ADAM9/NRP1/NEDD9/NF1/PTK2/CLASP2/TTYH1/CDK6/EDIL3/MACF1/MKLN1/ATP1B2	16
BP	GO:0090287	regulation of cellular response to growth factor stimulus	16/318	357/18870	0.000391735	0.00929214	0.00735831	ARID4B/SPART/GLG1/HIPK2/NUMA1/NRP1/ZEB1/SEMA6A/SPRY1/ATP2B4/HES1/GPC1/ZEB2/FGFR1/PEG10/ROBO1	16
BP	GO:0043242	negative regulation of protein-containing complex disassembly	7/318	80/18870	0.000400713	0.00944643	0.00748049	ADD1/TAOK1/EPS8/RDX/CLASP2/MAP1B/MID1	7
BP	GO:0003015	heart process	13/318	255/18870	0.000411071	0.00963116	0.00762677	ATP2B1/YAP1/MDM2/FLNA/ASB3/EXT1/ATP2B4/CAMK2D/FYN/YWHAE/ATP1B2/CXCR4/CELF2	13
BP	GO:0031111	negative regulation of microtubule polymerization or depolymerization	5/318	38/18870	0.000418874	0.00975415	0.00772417	TAOK1/CLASP2/MAP1B/MID1/MAP2	5
BP	GO:0002244	hematopoietic progenitor cell differentiation	9/318	133/18870	0.000428396	0.00987968	0.00782357	PRKDC/N4BP2L2/SSBP3/CHD2/AGPAT5/EXT1/PTPRZ1/HES1/CDK6	9
BP	GO:0030323	respiratory tube development	11/318	192/18870	0.000429439	0.00987968	0.00782357	YAP1/BMPR2/HIPK2/SELENON/MAPK1/EXT1/SPRY1/HES1/ZIC3/SOX9/TNC	11
BP	GO:0048592	eye morphogenesis	10/318	162/18870	0.000433951	0.00992371	0.00785844	STAT3/NTRK2/HIPK2/NECTIN3/ZEB1/NF1/NIPBL/COL5A2/SOX9/FAT1	10
BP	GO:0072234	metanephric nephron tubule development	4/318	22/18870	0.000455445	0.0103532	0.00819858	YAP1/HES1/POU3F3/SOX9	4
BP	GO:0099173	postsynapse organization	11/318	196/18870	0.000510875	0.0113909	0.00902029	PTEN/FARP1/ASAP1/NRP1/NEDD9/NF1/FYN/NLGN4X/NRCAM/SIPA1L1/PTPRD	11
BP	GO:0006913	nucleocytoplasmic transport	15/318	330/18870	0.000511282	0.0113909	0.00902029	SETD2/XPO1/PPP1R12A/IPO5/STAT3/MDM2/FLNA/SMG1/WNK1/PPP3CA/XPOT/NF1/UBR5/YWHAE/ZIC1	15
BP	GO:0051169	nuclear transport	15/318	330/18870	0.000511282	0.0113909	0.00902029	SETD2/XPO1/PPP1R12A/IPO5/STAT3/MDM2/FLNA/SMG1/WNK1/PPP3CA/XPOT/NF1/UBR5/YWHAE/ZIC1	15
BP	GO:0007163	establishment or maintenance of cell polarity	12/318	228/18870	0.000513023	0.0113909	0.00902029	MSN/ATN1/WEE1/NUMA1/SPRY1/PTK2/CLASP2/HES1/MAP1B/RUFY3/FAT1/DST	12
BP	GO:0097090	presynaptic membrane organization	3/318	10/18870	0.000521067	0.0114365	0.00905642	PTEN/NLGN4X/PTPRD	3
BP	GO:1900246	positive regulation of RIG-I signaling pathway	3/318	10/18870	0.000521067	0.0114365	0.00905642	PUM1/PUM2/ANKRD17	3
BP	GO:0007369	gastrulation	11/318	197/18870	0.000533137	0.0115742	0.00916541	SETD2/CUL3/BMPR2/SOX2/WNK1/WLS/EXT1/COL4A2/COL5A2/CLASP2/ZIC3	11
BP	GO:0007179	transforming growth factor beta receptor signaling pathway	12/318	229/18870	0.000533399	0.0115742	0.00916541	ARID4B/FERMT2/STAT3/GLG1/HIPK2/ADAM9/ZMIZ1/ZEB1/SPRY1/PTK2/ZEB2/PEG10	12
BP	GO:0097150	neuronal stem cell population maintenance	4/318	23/18870	0.000544057	0.0117387	0.00929573	HOOK3/SOX2/PCM1/HES1	4
BP	GO:1902904	negative regulation of supramolecular fiber organization	10/318	167/18870	0.000551125	0.0118244	0.00936359	ADD1/TAOK1/EPS8/RDX/CLASP2/MAP1B/MID1/CLU/MAP2/CRYAB	10
BP	GO:0045599	negative regulation of fat cell differentiation	6/318	61/18870	0.000556685	0.011877	0.00940522	YAP1/FERMT2/TRIB2/ID4/RORA/TRIO	6
BP	GO:0060562	epithelial tube morphogenesis	15/318	334/18870	0.000579098	0.0122302	0.00968495	SETD2/YAP1/NRP1/EXT1/PLXNB2/SPRY1/PBX1/HES1/ZIC3/IRX2/SOX9/IRX1/TNC/CXCR4/FZD3	15
BP	GO:0048041	focal adhesion assembly	7/318	85/18870	0.000579647	0.0122302	0.00968495	GPM6B/PTEN/FERMT2/NRP1/PTK2/CLASP2/MACF1	7
BP	GO:0007416	synapse assembly	11/318	200/18870	0.000604843	0.0126825	0.0100431	PTEN/FARP1/NTRK2/SETD5/PLXNB2/CLSTN1/PTPN13/MAP1B/NLGN4X/NRCAM/PTPRD	11
BP	GO:0046824	positive regulation of nucleocytoplasmic transport	6/318	62/18870	0.000607726	0.0126825	0.0100431	IPO5/MDM2/FLNA/UBR5/YWHAE/ZIC1	6
BP	GO:0016358	dendrite development	12/318	233/18870	0.00062185	0.0128479	0.0101741	PTN/PTEN/FARP1/PPP3CA/ASAP1/NRP1/FYN/MAP1B/MAP2/SIPA1L1/RERE/PTPRD	12
BP	GO:0008360	regulation of cell shape	9/318	140/18870	0.00062238	0.0128479	0.0101741	FERMT2/MSN/EPS8/PHIP/RDX/PLXNB2/PTK2/FYN/MKLN1	9
BP	GO:0006470	protein dephosphorylation	11/318	203/18870	0.000684418	0.0140526	0.0111281	PTEN/PPP1R12A/PPP2CB/CAMTA1/PTPN12/PPP3CA/PTPRF/PTPN13/PTPRZ1/YWHAE/PTPRD	11
BP	GO:0043393	regulation of protein binding	9/318	142/18870	0.000689379	0.0140788	0.0111488	ADD1/PPP2CB/HIPK2/PTPRF/NRP1/MARK3/CSNK1E/NES/MAP2	9
BP	GO:0050847	progesterone receptor signaling pathway	3/318	11/18870	0.000707547	0.0143267	0.0113451	YAP1/MAPK1/UBR5	3
BP	GO:0048608	reproductive structure development	14/318	305/18870	0.000709021	0.0143267	0.0113451	ATRX/ARID4B/FNDC3A/FLNA/ATN1/ARID5B/ASH1L/IDH1/NIPBL/ID4/SOX9/PSAP/RHOBTB3/TNC	14
BP	GO:0048864	stem cell development	7/318	88/18870	0.000714247	0.0143493	0.011363	SETD2/EFNB1/MAPK1/NRP1/SEMA6A/HES1/SOX9	7
BP	GO:0003158	endothelium development	9/318	143/18870	0.000725021	0.0143493	0.011363	ADD1/MSN/COL18A1/BMPR2/NRP1/RDX/ZEB1/AFDN/CXCR4	9
BP	GO:1900180	regulation of protein localization to nucleus	9/318	143/18870	0.000725021	0.0143493	0.011363	YAP1/IPO5/FERMT2/FLNA/MARK3/NF1/UBR5/FYN/ZIC1	9
BP	GO:1903034	regulation of response to wounding	10/318	173/18870	0.000725166	0.0143493	0.011363	PTN/PTEN/FERMT2/STAT3/FLNA/PUM2/PTPRF/PTK2/CLASP2/CXCR4	10
BP	GO:0051261	protein depolymerization	8/318	115/18870	0.000739764	0.0145627	0.011532	ADD1/TAOK1/EPS8/RDX/CLASP2/MAP1B/MID1/NES	8
BP	GO:0014002	astrocyte development	5/318	43/18870	0.000749969	0.0145986	0.0115604	VIM/NF1/CDK6/ZEB2/POU3F2	5
BP	GO:0034453	microtubule anchoring	4/318	25/18870	0.000756878	0.0145986	0.0115604	HOOK3/CEP350/PCM1/CLASP2	4
BP	GO:0072170	metanephric tubule development	4/318	25/18870	0.000756878	0.0145986	0.0115604	YAP1/HES1/POU3F3/SOX9	4
BP	GO:0072243	metanephric nephron epithelium development	4/318	25/18870	0.000756878	0.0145986	0.0115604	YAP1/HES1/POU3F3/SOX9	4
BP	GO:0002088	lens development in camera-type eye	7/318	89/18870	0.000764229	0.0146663	0.011614	VIM/HIPK2/NECTIN3/PLAAT3/SPRY1/FAT1/CRYAB	7
BP	GO:0051222	positive regulation of protein transport	14/318	308/18870	0.000779766	0.0148896	0.0117909	IPO5/GLUD1/MDM2/FLNA/PCM1/ICE1/ADAM9/WLS/UBR5/FYN/YWHAE/IRS2/RUFY3/ZIC1	14
BP	GO:0050921	positive regulation of chemotaxis	9/318	145/18870	0.000800821	0.0152156	0.012049	PTN/BMPR2/WNK1/MAPK1/NRP1/NEDD9/PTK2/FGFR1/CXCR4	9
BP	GO:0010634	positive regulation of epithelial cell migration	10/318	176/18870	0.000827847	0.0156512	0.012394	PIK3C2A/BMPR2/ADAM9/NRP1/ARHGAP5/PTK2/CLASP2/IRS2/SOX9/FGFR1	10
BP	GO:0071526	semaphorin-plexin signaling pathway	5/318	44/18870	0.000834588	0.0157009	0.0124333	FLNA/ECE1/NRP1/PLXNB2/SEMA6A	5
BP	GO:1902806	regulation of cell cycle G1/S phase transition	11/318	209/18870	0.000869838	0.0162535	0.0128709	PTEN/KMT2E/ARID1A/MDM2/PRKDC/SOX2/CUL4A/WEE1/RDX/ATP2B4/ANKRD17	11
BP	GO:0030901	midbrain development	7/318	91/18870	0.000872473	0.0162535	0.0128709	GLUD1/WLS/CSNK1E/HES1/EN2/YWHAE/FZD3	7
BP	GO:0007026	negative regulation of microtubule depolymerization	4/318	26/18870	0.000882716	0.0162898	0.0128997	TAOK1/CLASP2/MAP1B/MID1	4
BP	GO:0035264	multicellular organism growth	9/318	147/18870	0.000882951	0.0162898	0.0128997	RBBP6/ATRX/TBL1XR1/STAT3/ATN1/EXT1/ARID5B/NIPBL/POU3F2	9
BP	GO:0045732	positive regulation of protein catabolic process	11/318	210/18870	0.000904452	0.0166063	0.0131502	VGLL4/MSN/ARIH1/MDM2/CUL4A/ADAM9/RDX/CSNK1E/TRIB2/SOX9/CLU	11
BP	GO:0072070	loop of Henle development	3/318	12/18870	0.00093166	0.0169429	0.0134168	IRX2/POU3F3/IRX1	3
BP	GO:1902946	protein localization to early endosome	3/318	12/18870	0.00093166	0.0169429	0.0134168	MSN/NRP1/RDX	3
BP	GO:0032984	protein-containing complex disassembly	12/318	245/18870	0.000964255	0.0174526	0.0138204	VMP1/ADD1/ARID1A/TAOK1/WNK1/EPS8/RDX/BNIP3/CLASP2/MAP1B/MID1/NES	12
BP	GO:0072009	nephron epithelium development	8/318	120/18870	0.000977665	0.0176118	0.0139465	YAP1/EXT1/PBX1/HES1/IRX2/POU3F3/SOX9/IRX1	8
BP	GO:1900182	positive regulation of protein localization to nucleus	7/318	93/18870	0.000992461	0.0177944	0.0140911	YAP1/IPO5/FERMT2/FLNA/UBR5/FYN/ZIC1	7
BP	GO:0072073	kidney epithelium development	9/318	150/18870	0.00101887	0.017941	0.0142072	YAP1/EXT1/SPRY1/PBX1/HES1/IRX2/POU3F3/SOX9/IRX1	9
BP	GO:0021846	cell proliferation in forebrain	4/318	27/18870	0.0010226	0.017941	0.0142072	HOOK3/PCM1/POU3F2/POU3F3	4
BP	GO:0022010	central nervous system myelination	4/318	27/18870	0.0010226	0.017941	0.0142072	GPM6B/PTEN/ID4/CLU	4
BP	GO:0032291	axon ensheathment in central nervous system	4/318	27/18870	0.0010226	0.017941	0.0142072	GPM6B/PTEN/ID4/CLU	4
BP	GO:0048483	autonomic nervous system development	5/318	46/18870	0.00102492	0.017941	0.0142072	NRP1/NF1/HES1/NAV2/FZD3	5
BP	GO:0050890	cognition	14/318	317/18870	0.00102882	0.017941	0.0142072	PTN/PTEN/NTRK2/MAPK1/SETD5/NEDD9/KMT2A/NF1/PJA2/NIPBL/PTPRZ1/FYN/NLGN4X/CHL1	14
BP	GO:0045860	positive regulation of protein kinase activity	13/318	282/18870	0.00104771	0.0181477	0.0143709	FERMT2/DIPK2A/ADAM9/NEDD9/TAOK3/CCDC88A/CCNY/ATP2B4/PTK2/GPRC5B/CLU/FGFR1/ROBO1	13
BP	GO:0021766	hippocampus development	7/318	94/18870	0.00105713	0.0181477	0.0143709	PTEN/ATP2B4/CDK6/YWHAE/ZIC3/ID4/ZIC1	7
BP	GO:0003002	regionalization	17/318	430/18870	0.00106383	0.0181477	0.0143709	PRKDC/BMPR2/HIPK2/SSBP3/WLS/NRP1/EXT1/KMT2A/BPTF/SPRY1/PBX1/HES1/ZIC3/IRX2/IRX1/ROBO1/HES4	17
BP	GO:0001890	placenta development	9/318	151/18870	0.00106777	0.0181477	0.0143709	PTN/SETD2/BMPR2/MAPK1/ASH1L/BPTF/PTK2/BIRC6/HES1	9
BP	GO:0048736	appendage development	10/318	182/18870	0.00106919	0.0181477	0.0143709	ATRX/FERMT2/BMPR2/ECE1/EXT1/NIPBL/NFIA/PBX1/ZIC3/SOX9	10
BP	GO:0060173	limb development	10/318	182/18870	0.00106919	0.0181477	0.0143709	ATRX/FERMT2/BMPR2/ECE1/EXT1/NIPBL/NFIA/PBX1/ZIC3/SOX9	10
BP	GO:0014033	neural crest cell differentiation	7/318	95/18870	0.00112506	0.0190116	0.015055	EFNB1/MAPK1/NRP1/EXT1/SEMA6A/HES1/SOX9	7
BP	GO:0002065	columnar/cuboidal epithelial cell differentiation	8/318	123/18870	0.00114749	0.0193052	0.0152875	YAP1/C1GALT1/EXT1/HES1/CDK6/MAP1B/POU3F2/SOX9	8
BP	GO:0032922	circadian regulation of gene expression	6/318	70/18870	0.00115849	0.0194048	0.0153664	KDM5A/CRY1/KMT2A/CSNK1E/ID4/RORA	6
BP	GO:0031331	positive regulation of cellular catabolic process	16/318	396/18870	0.00118373	0.0196048	0.0155247	SETD2/PIK3C2A/PUM1/LARP1/RB1CC1/TUT4/CELF1/ADAM9/PUM2/NEAT1/CCNY/ZBTB20/BNIP3/IRS2/TNRC6B/TNRC6A	16
BP	GO:0021781	glial cell fate commitment	3/318	13/18870	0.0011961	0.0196048	0.0155247	SOX2/NFIA/SOX9	3
BP	GO:0048680	positive regulation of axon regeneration	3/318	13/18870	0.0011961	0.0196048	0.0155247	PTN/FLNA/PUM2	3
BP	GO:0061517	macrophage proliferation	3/318	13/18870	0.0011961	0.0196048	0.0155247	MAPK1/PTK2/CLU	3
BP	GO:0070572	positive regulation of neuron projection regeneration	3/318	13/18870	0.0011961	0.0196048	0.0155247	PTN/FLNA/PUM2	3
BP	GO:0008037	cell recognition	9/318	154/18870	0.00122598	0.0200087	0.0158446	MSN/CADM1/NRP1/EXT1/PALLD/NEDD9/NRCAM/CXCR4/ROBO1	9
BP	GO:2001222	regulation of neuron migration	5/318	48/18870	0.00124569	0.0202437	0.0160307	STAT3/FLNA/PLXNB2/SEMA6A/NIPBL	5
BP	GO:1904951	positive regulation of establishment of protein localization	14/318	324/18870	0.00126603	0.0204716	0.0162112	IPO5/GLUD1/MDM2/FLNA/PCM1/ICE1/ADAM9/WLS/UBR5/FYN/YWHAE/IRS2/RUFY3/ZIC1	14
BP	GO:0009952	anterior/posterior pattern specification	11/318	219/18870	0.00127043	0.0204716	0.0162112	PRKDC/BMPR2/HIPK2/SSBP3/WLS/KMT2A/BPTF/PBX1/HES1/ZIC3/HES4	11
BP	GO:0042471	ear morphogenesis	8/318	126/18870	0.00134008	0.0210373	0.0166591	MYO6/MAPK1/ZEB1/NIPBL/ZIC3/SOX9/ZIC1/FZD3	8
BP	GO:0030010	establishment of cell polarity	9/318	156/18870	0.00134159	0.0210373	0.0166591	MSN/WEE1/NUMA1/SPRY1/PTK2/HES1/MAP1B/RUFY3/FAT1	9
BP	GO:0072006	nephron development	9/318	156/18870	0.00134159	0.0210373	0.0166591	YAP1/PPP3CA/EXT1/PBX1/HES1/IRX2/POU3F3/SOX9/IRX1	9
BP	GO:0060411	cardiac septum morphogenesis	6/318	72/18870	0.00134231	0.0210373	0.0166591	MDM2/BMPR2/NSD2/NRP1/HES1/ROBO1	6
BP	GO:0003401	axis elongation	4/318	29/18870	0.00134777	0.0210373	0.0166591	YAP1/SPRY1/SOX9/TNC	4
BP	GO:0072207	metanephric epithelium development	4/318	29/18870	0.00134777	0.0210373	0.0166591	YAP1/HES1/POU3F3/SOX9	4
BP	GO:0072659	protein localization to plasma membrane	13/318	290/18870	0.00134839	0.0210373	0.0166591	TSPAN14/TSPAN5/FLNA/WNK1/GOLGA4/NECTIN3/ASB3/RDX/CCDC88A/ATP2B4/CLASP2/MACF1/AFDN	13
BP	GO:0008593	regulation of Notch signaling pathway	7/318	98/18870	0.0013496	0.0210373	0.0166591	YAP1/TSPAN14/STAT3/TSPAN5/ZMIZ1/HES1/ROBO1	7
BP	GO:0043583	ear development	11/318	221/18870	0.0013664	0.0211572	0.0167541	SOX2/MYO6/ECE1/MAPK1/ZEB1/NIPBL/HES1/ZIC3/SOX9/ZIC1/FZD3	11
BP	GO:0010171	body morphogenesis	5/318	49/18870	0.00136838	0.0211572	0.0167541	SSBP3/ARID5B/ANKRD11/NIPBL/CLASP2	5
BP	GO:0045665	negative regulation of neuron differentiation	6/318	73/18870	0.00144217	0.0221921	0.0175736	SOX2/SPAG9/PBX1/HES1/ID4/SOX9	6
BP	GO:0001649	osteoblast differentiation	12/318	257/18870	0.00145106	0.0221921	0.0175736	YAP1/FERMT2/BMPR2/SOX2/PPP3CA/NF1/PTK2/CDK6/ID4/SOX9/TNC/MRC2	12
BP	GO:0045785	positive regulation of cell adhesion	18/318	482/18870	0.00145274	0.0221921	0.0175736	FERMT2/YES1/ARID1A/SOX2/FLNA/EFNB1/NFAT5/PPP3CA/ADAM9/ZMIZ1/NRP1/NEDD9/IGFBP2/HES1/CDK6/FYN/EDIL3/AFDN	18
BP	GO:2001236	regulation of extrinsic apoptotic signaling pathway	9/318	158/18870	0.00146583	0.0223028	0.0176613	PTEN/YAP1/RB1CC1/NRP1/PHIP/NF1/BIRC6/FGFR1/PEA15	9
BP	GO:0048715	negative regulation of oligodendrocyte differentiation	3/318	14/18870	0.00150341	0.0225157	0.0178299	NF1/HES1/ID4	3
BP	GO:0070262	peptidyl-serine dephosphorylation	3/318	14/18870	0.00150341	0.0225157	0.0178299	PPP2CB/PPP3CA/YWHAE	3
BP	GO:0090649	response to oxygen-glucose deprivation	3/318	14/18870	0.00150341	0.0225157	0.0178299	SOX2/BNIP3/ZEB2	3
BP	GO:1902287	semaphorin-plexin signaling pathway involved in axon guidance	3/318	14/18870	0.00150341	0.0225157	0.0178299	ECE1/NRP1/PLXNB2	3
BP	GO:0072080	nephron tubule development	7/318	100/18870	0.00151775	0.0225536	0.0178599	YAP1/PBX1/HES1/IRX2/POU3F3/SOX9/IRX1	7
BP	GO:2000177	regulation of neural precursor cell proliferation	7/318	100/18870	0.00151775	0.0225536	0.0178599	PTN/FLNA/NF1/PTPRZ1/ID4/NES/FZD3	7
BP	GO:0031114	regulation of microtubule depolymerization	4/318	30/18870	0.00153469	0.0226293	0.0179198	TAOK1/CLASP2/MAP1B/MID1	4
BP	GO:0048679	regulation of axon regeneration	4/318	30/18870	0.00153469	0.0226293	0.0179198	PTN/FLNA/PUM2/PTPRF	4
BP	GO:0050678	regulation of epithelial cell proliferation	16/318	407/18870	0.0015685	0.0230388	0.0182441	PTN/YAP1/STAT3/PRKDC/SOX2/NEAT1/NRP1/ZEB1/NF1/TRIM24/HES1/CDK6/IRS2/SOX9/FGFR1/ROBO1	16
BP	GO:0048511	rhythmic process	13/318	296/18870	0.00161831	0.0236794	0.0187514	PTN/PTEN/PRKDC/NTRK2/KDM5A/CUL4A/CRY1/KMT2A/CSNK1E/ID4/PTGDS/RORA/CA12	13
BP	GO:0048013	ephrin receptor signaling pathway	5/318	51/18870	0.00164017	0.0239077	0.0189321	YES1/EFNB1/PTK2/FYN/SIPA1L1	5
BP	GO:0042246	tissue regeneration	6/318	75/18870	0.00165878	0.024087	0.0190742	PTN/YAP1/SOX2/PTPN12/SELENON/PPP3CA	6
BP	GO:0007064	mitotic sister chromatid cohesion	4/318	31/18870	0.00173892	0.0250601	0.0198447	ATRX/STAG2/PDS5A/NIPBL	4
BP	GO:0035335	peptidyl-tyrosine dephosphorylation	4/318	31/18870	0.00173892	0.0250601	0.0198447	PTPN12/PTPRF/PTPN13/PTPRZ1	4
BP	GO:0060324	face development	5/318	52/18870	0.00179001	0.0256032	0.0202748	MAPK1/ARID5B/ANKRD11/NIPBL/ZIC3	5
BP	GO:1900087	positive regulation of G1/S transition of mitotic cell cycle	5/318	52/18870	0.00179001	0.0256032	0.0202748	KMT2E/MDM2/CUL4A/RDX/ANKRD17	5
BP	GO:0033674	positive regulation of kinase activity	14/318	337/18870	0.00182851	0.0260562	0.0206336	FERMT2/DIPK2A/NTRK2/ADAM9/NEDD9/TAOK3/CCDC88A/CCNY/ATP2B4/PTK2/GPRC5B/CLU/FGFR1/ROBO1	14
BP	GO:0060221	retinal rod cell differentiation	3/318	15/18870	0.00185594	0.0261543	0.0207112	STAT3/NTRK2/SOX9	3
BP	GO:0072537	fibroblast activation	3/318	15/18870	0.00185594	0.0261543	0.0207112	MDM2/ZEB2/AKAP12	3
BP	GO:1903651	positive regulation of cytoplasmic transport	3/318	15/18870	0.00185594	0.0261543	0.0207112	MSN/RDX/MAP2	3
BP	GO:0051347	positive regulation of transferase activity	16/318	414/18870	0.00186436	0.0261764	0.0207287	PTEN/FERMT2/DIPK2A/NTRK2/ADAM9/MAPK1/NEDD9/TAOK3/CCDC88A/CCNY/ATP2B4/PTK2/GPRC5B/CLU/FGFR1/ROBO1	16
BP	GO:0048593	camera-type eye morphogenesis	8/318	133/18870	0.00188995	0.026328	0.0208488	STAT3/NTRK2/HIPK2/NECTIN3/ZEB1/NF1/SOX9/FAT1	8
BP	GO:1903036	positive regulation of response to wounding	6/318	77/18870	0.00189925	0.026328	0.0208488	PTN/FERMT2/FLNA/PUM2/PTK2/CXCR4	6
BP	GO:0010389	regulation of G2/M transition of mitotic cell cycle	7/318	104/18870	0.00190273	0.026328	0.0208488	BRD4/TAOK1/USP47/RRM2B/TAOK3/PBX1/CDK6	7
BP	GO:0061326	renal tubule development	7/318	104/18870	0.00190273	0.026328	0.0208488	YAP1/PBX1/HES1/IRX2/POU3F3/SOX9/IRX1	7
BP	GO:0006403	RNA localization	10/318	197/18870	0.0019316	0.0266309	0.0210886	QKI/SETD2/XPO1/SMG1/WNK1/PUM2/FUBP3/XPOT/IGF2BP2/PEG10	10
BP	GO:0010464	regulation of mesenchymal cell proliferation	4/318	32/18870	0.00196126	0.026655	0.0211077	ARHGAP5/ZEB1/IRS2/SOX9	4
BP	GO:0070570	regulation of neuron projection regeneration	4/318	32/18870	0.00196126	0.026655	0.0211077	PTN/FLNA/PUM2/PTPRF	4
BP	GO:1903649	regulation of cytoplasmic transport	4/318	32/18870	0.00196126	0.026655	0.0211077	MSN/MAPK1/RDX/MAP2	4
BP	GO:1904861	excitatory synapse assembly	4/318	32/18870	0.00196126	0.026655	0.0211077	PTEN/PLXNB2/PTPN13/PTPRD	4
BP	GO:0050920	regulation of chemotaxis	11/318	232/18870	0.00200657	0.0271741	0.0215188	PTN/BMPR2/WNK1/MAPK1/NRP1/NEDD9/SEMA6A/PTK2/FGFR1/CXCR4/ROBO1	11
BP	GO:0045685	regulation of glial cell differentiation	6/318	79/18870	0.00216522	0.029219	0.0231381	PTN/NF1/PTPRZ1/HES1/ID4/CXCR4	6
BP	GO:0021783	preganglionic parasympathetic fiber development	3/318	16/18870	0.00225591	0.0302292	0.023938	NRP1/HES1/NAV2	3
BP	GO:1902285	semaphorin-plexin signaling pathway involved in neuron projection guidance	3/318	16/18870	0.00225591	0.0302292	0.023938	ECE1/NRP1/PLXNB2	3
BP	GO:0051058	negative regulation of small GTPase mediated signal transduction	5/318	55/18870	0.00229974	0.0306017	0.0242331	CUL3/PPP2CB/ARHGAP12/NF1/SPRY1	5
BP	GO:0072698	protein localization to microtubule cytoskeleton	5/318	55/18870	0.00229974	0.0306017	0.0242331	HOOK3/CEP350/PCM1/NUMA1/MID1	5
BP	GO:0003407	neural retina development	6/318	80/18870	0.00230829	0.0306089	0.0242387	STAT3/NTRK2/HIPK2/ATP2B4/HES1/SOX9	6
BP	GO:0031128	developmental induction	4/318	34/18870	0.00246347	0.0325536	0.0257787	HIPK2/SPRY1/SOX9/ROBO1	4
BP	GO:0030857	negative regulation of epithelial cell differentiation	5/318	56/18870	0.00249096	0.0327048	0.0258985	YAP1/ZEB1/SPRY1/HES1/SOX9	5
BP	GO:0007623	circadian rhythm	10/318	204/18870	0.00249204	0.0327048	0.0258985	PTEN/PRKDC/NTRK2/KDM5A/CRY1/KMT2A/CSNK1E/ID4/PTGDS/RORA	10
BP	GO:0007160	cell-matrix adhesion	11/318	239/18870	0.00252803	0.0330635	0.0261825	GPM6B/PTEN/FERMT2/ADAM9/NRP1/NF1/PTK2/CLASP2/CDK6/MACF1/MKLN1	11
BP	GO:0071902	positive regulation of protein serine/threonine kinase activity	8/318	140/18870	0.00260412	0.0339424	0.0268785	FERMT2/DIPK2A/ADAM9/TAOK3/CCNY/ATP2B4/FGFR1/ROBO1	8
BP	GO:0014032	neural crest cell development	6/318	82/18870	0.00261565	0.0339768	0.0269057	EFNB1/MAPK1/NRP1/SEMA6A/HES1/SOX9	6
BP	GO:0060612	adipose tissue development	5/318	57/18870	0.00269347	0.0346706	0.0274552	TBL1XR1/SPART/PUM2/ARID5B/PLAAT3	5
BP	GO:0021535	cell migration in hindbrain	3/318	17/18870	0.00270538	0.0346706	0.0274552	FLNA/ATP1B2/RERE	3
BP	GO:1902036	regulation of hematopoietic stem cell differentiation	3/318	17/18870	0.00270538	0.0346706	0.0274552	PRKDC/N4BP2L2/CDK6	3
BP	GO:2000136	regulation of cell proliferation involved in heart morphogenesis	3/318	17/18870	0.00270538	0.0346706	0.0274552	BMPR2/HES1/SOX9	3
BP	GO:0001101	response to acid chemical	8/318	141/18870	0.00272135	0.0347586	0.0275249	IPO5/CUL3/COL18A1/NTRK2/ZEB1/ATP2B4/COL5A2/FYN	8
BP	GO:0021772	olfactory bulb development	4/318	35/18870	0.00274491	0.0348266	0.0275787	EXT1/ZIC3/ZIC1/ROBO1	4
BP	GO:1905508	protein localization to microtubule organizing center	4/318	35/18870	0.00274491	0.0348266	0.0275787	HOOK3/CEP350/PCM1/NUMA1	4
BP	GO:0001570	vasculogenesis	6/318	83/18870	0.00278037	0.0350703	0.0277717	QKI/SETD2/YAP1/NTRK2/ZMIZ1/NRP1	6
BP	GO:0051402	neuron apoptotic process	12/318	278/18870	0.00278348	0.0350703	0.0277717	NTRK2/ATN1/HIPK2/FAM162A/NRP1/NF1/PTPRZ1/BNIP3/EN2/CLU/NES/CHL1	12
BP	GO:0030522	intracellular receptor signaling pathway	14/318	353/18870	0.00279167	0.0350703	0.0277717	YAP1/IPO5/STAT3/ARID1A/PUM1/PUM2/CRY1/MAPK1/ZMIZ1/PELI1/TRIM24/ANKRD17/UBR5/RORA	14
BP	GO:0043405	regulation of MAP kinase activity	8/318	142/18870	0.00284266	0.0355938	0.0281862	CDK12/ADAM9/TAOK3/NF1/SPRY1/TRIB2/FGFR1/ROBO1	8
BP	GO:0060047	heart contraction	11/318	243/18870	0.00287206	0.0357277	0.0282922	ATP2B1/MDM2/FLNA/ASB3/EXT1/ATP2B4/CAMK2D/YWHAE/ATP1B2/CXCR4/CELF2	11
BP	GO:2001234	negative regulation of apoptotic signaling pathway	11/318	243/18870	0.00287206	0.0357277	0.0282922	YAP1/MDM2/RB1CC1/USP47/NRP1/PHIP/RRM2B/BIRC6/FYN/CLU/PEA15	11
BP	GO:0042306	regulation of protein import into nucleus	5/318	58/18870	0.00290764	0.0360528	0.0285497	IPO5/FLNA/NF1/UBR5/ZIC1	5
BP	GO:0043588	skin development	13/318	317/18870	0.00293887	0.0363221	0.028763	YAP1/PPP3CA/ADAM9/NUMA1/PUM2/EXT1/PALLD/ASH1L/NF1/KAZN/COL5A2/SOX9/FZD3	13
BP	GO:2000060	positive regulation of ubiquitin-dependent protein catabolic process	7/318	113/18870	0.003044	0.0375001	0.0296958	PTEN/ARIH1/MDM2/CSNK1E/PTK2/TRIB2/CLU	7
BP	GO:0071230	cellular response to amino acid stimulus	6/318	85/18870	0.00313298	0.0382369	0.0302792	IPO5/CUL3/NTRK2/ZEB1/COL5A2/FYN	6
BP	GO:0031122	cytoplasmic microtubule organization	5/318	59/18870	0.00313384	0.0382369	0.0302792	HOOK3/PCM1/DYNC1H1/NUMA1/CCDC88A	5
BP	GO:0044380	protein localization to cytoskeleton	5/318	59/18870	0.00313384	0.0382369	0.0302792	HOOK3/CEP350/PCM1/NUMA1/MID1	5
BP	GO:0043217	myelin maintenance	3/318	18/18870	0.00320627	0.038627	0.0305881	PTEN/CLU/CXCR4	3
BP	GO:0048486	parasympathetic nervous system development	3/318	18/18870	0.00320627	0.038627	0.0305881	NRP1/HES1/NAV2	3
BP	GO:0061323	cell proliferation involved in heart morphogenesis	3/318	18/18870	0.00320627	0.038627	0.0305881	BMPR2/HES1/SOX9	3
BP	GO:2000811	negative regulation of anoikis	3/318	18/18870	0.00320627	0.038627	0.0305881	NTRK2/PTK2/TLE1	3
BP	GO:2000058	regulation of ubiquitin-dependent protein catabolic process	9/318	178/18870	0.00329046	0.0392665	0.0310946	PTEN/XPO1/ARIH1/MDM2/HIPK2/CSNK1E/PTK2/TRIB2/CLU	9
BP	GO:0045444	fat cell differentiation	11/318	248/18870	0.00335416	0.0392665	0.0310946	YAP1/FERMT2/TBL1XR1/ARID5B/NIPBL/BNIP3/HES1/TRIB2/ID4/RORA/TRIO	11
BP	GO:0048640	negative regulation of developmental growth	7/318	115/18870	0.00335675	0.0392665	0.0310946	PTEN/VGLL4/SPART/SPAG9/NRP1/SEMA6A/MAP2	7
BP	GO:0035107	appendage morphogenesis	8/318	146/18870	0.00337066	0.0392665	0.0310946	ATRX/ECE1/EXT1/NIPBL/NFIA/PBX1/ZIC3/SOX9	8
BP	GO:0035108	limb morphogenesis	8/318	146/18870	0.00337066	0.0392665	0.0310946	ATRX/ECE1/EXT1/NIPBL/NFIA/PBX1/ZIC3/SOX9	8
BP	GO:0055123	digestive system development	8/318	146/18870	0.00337066	0.0392665	0.0310946	YAP1/C1GALT1/WLS/EXT1/NIPBL/HES1/ZIC3/SOX9	8
BP	GO:0021988	olfactory lobe development	4/318	37/18870	0.0033723	0.0392665	0.0310946	EXT1/ZIC3/ZIC1/ROBO1	4
BP	GO:0044319	wound healing, spreading of cells	4/318	37/18870	0.0033723	0.0392665	0.0310946	PTEN/FERMT2/FLNA/CLASP2	4
BP	GO:0060323	head morphogenesis	4/318	37/18870	0.0033723	0.0392665	0.0310946	SSBP3/ARID5B/ANKRD11/NIPBL	4
BP	GO:0090505	epiboly involved in wound healing	4/318	37/18870	0.0033723	0.0392665	0.0310946	PTEN/FERMT2/FLNA/CLASP2	4
BP	GO:0002011	morphogenesis of an epithelial sheet	5/318	60/18870	0.00337246	0.0392665	0.0310946	PTEN/FERMT2/FLNA/ARHGAP12/CLASP2	5
BP	GO:0061448	connective tissue development	12/318	285/18870	0.00340272	0.0394984	0.0312782	TBL1XR1/SPART/BMPR2/GLG1/PUM2/EXT1/ARID5B/ZEB1/PLAAT3/NFIA/ID4/SOX9	12
BP	GO:1902749	regulation of cell cycle G2/M phase transition	7/318	116/18870	0.00352203	0.0407595	0.0322768	BRD4/TAOK1/USP47/RRM2B/TAOK3/PBX1/CDK6	7
BP	GO:0022029	telencephalon cell migration	5/318	61/18870	0.00362387	0.0415602	0.0329109	ZMIZ1/POU3F2/POU3F3/CXCR4/ROBO1	5
BP	GO:0032092	positive regulation of protein binding	5/318	61/18870	0.00362387	0.0415602	0.0329109	ADD1/PPP2CB/HIPK2/NRP1/MARK3	5
BP	GO:1900024	regulation of substrate adhesion-dependent cell spreading	5/318	61/18870	0.00362387	0.0415602	0.0329109	FERMT2/FLNA/NRP1/NEDD9/PTK2	5
BP	GO:0042176	regulation of protein catabolic process	14/318	364/18870	0.00367016	0.0417314	0.0330465	XPO1/VGLL4/MSN/ARIH1/MDM2/FLNA/CUL4A/ADAM9/RDX/CSNK1E/FYN/TRIB2/SOX9/CLU	14
BP	GO:0007219	Notch signaling pathway	9/318	181/18870	0.00367449	0.0417314	0.0330465	YAP1/TSPAN14/STAT3/TSPAN5/ZMIZ1/HES1/CDK6/SOX9/ROBO1	9
BP	GO:0021953	central nervous system neuron differentiation	9/318	181/18870	0.00367449	0.0417314	0.0330465	PTEN/TAOK1/NTRK2/ZMIZ1/NRP1/HES1/ID4/RORA/MAP2	9
BP	GO:0042303	molting cycle	7/318	117/18870	0.00369343	0.0417314	0.0330465	NUMA1/PUM2/EXT1/NF1/NIPBL/SOX9/FZD3	7
BP	GO:0042633	hair cycle	7/318	117/18870	0.00369343	0.0417314	0.0330465	NUMA1/PUM2/EXT1/NF1/NIPBL/SOX9/FZD3	7
BP	GO:0090504	epiboly	4/318	38/18870	0.00371976	0.041905	0.0331839	PTEN/FERMT2/FLNA/CLASP2	4
BP	GO:0030903	notochord development	3/318	19/18870	0.00376036	0.0419906	0.0332518	YAP1/COL18A1/SOX9	3
BP	GO:2000641	regulation of early endosome to late endosome transport	3/318	19/18870	0.00376036	0.0419906	0.0332518	MSN/MAPK1/RDX	3
BP	GO:2001224	positive regulation of neuron migration	3/318	19/18870	0.00376036	0.0419906	0.0332518	FLNA/SEMA6A/NIPBL	3
BP	GO:0061951	establishment of protein localization to plasma membrane	5/318	62/18870	0.00388844	0.0432943	0.0342842	GOLGA4/NECTIN3/RDX/MACF1/AFDN	5
BP	GO:0021954	central nervous system neuron development	6/318	89/18870	0.00393696	0.0437071	0.034611	PTEN/TAOK1/NTRK2/ZMIZ1/NRP1/MAP2	6
BP	GO:2000045	regulation of G1/S transition of mitotic cell cycle	9/318	183/18870	0.00394944	0.0437186	0.0346202	PTEN/KMT2E/ARID1A/MDM2/PRKDC/CUL4A/WEE1/RDX/ANKRD17	9
BP	GO:0008584	male gonad development	8/318	150/18870	0.00397179	0.0438389	0.0347154	ATRX/ARID4B/FNDC3A/FLNA/ATN1/ARID5B/SOX9/RHOBTB3	8
BP	GO:0014037	Schwann cell differentiation	4/318	39/18870	0.00409072	0.0449153	0.0355678	NTRK2/NF1/GPC1/POU3F2	4
BP	GO:0051495	positive regulation of cytoskeleton organization	9/318	184/18870	0.00409283	0.0449153	0.0355678	FERMT2/FLNA/DYNC1H1/NCKAP1/NUMA1/NRP1/CCDC88A/MAP1B/NES	9
BP	GO:0046546	development of primary male sexual characteristics	8/318	151/18870	0.00413425	0.0452399	0.0358248	ATRX/ARID4B/FNDC3A/FLNA/ATN1/ARID5B/SOX9/RHOBTB3	8
BP	GO:0039535	regulation of RIG-I signaling pathway	3/318	20/18870	0.00436928	0.0474559	0.0375797	PUM1/PUM2/ANKRD17	3
BP	GO:0072079	nephron tubule formation	3/318	20/18870	0.00436928	0.0474559	0.0375797	IRX2/SOX9/IRX1	3
BP	GO:0031507	heterochromatin formation	6/318	91/18870	0.00439187	0.0474559	0.0375797	ATRX/SMCHD1/BAZ1A/KDM5A/TRIP12/UBR5	6
BP	GO:0001885	endothelial cell development	5/318	64/18870	0.00445858	0.0474559	0.0375797	ADD1/MSN/COL18A1/RDX/AFDN	5
BP	GO:0021885	forebrain cell migration	5/318	64/18870	0.00445858	0.0474559	0.0375797	ZMIZ1/POU3F2/POU3F3/CXCR4/ROBO1	5
BP	GO:0062208	positive regulation of pattern recognition receptor signaling pathway	5/318	64/18870	0.00445858	0.0474559	0.0375797	PUM1/PUM2/PELI1/PJA2/ANKRD17	5
BP	GO:0018105	peptidyl-serine phosphorylation	12/318	295/18870	0.00447592	0.0474559	0.0375797	PTEN/PKN2/PRKDC/NTRK2/SMG1/WNK1/HIPK2/MAPK1/MARK3/CSNK1E/ATP2B4/CAMK2D	12
BP	GO:0048562	embryonic organ morphogenesis	12/318	295/18870	0.00447592	0.0474559	0.0375797	SETD2/YAP1/MYO6/HIPK2/MAPK1/ZEB1/NIPBL/HES1/ZIC3/SOX9/ZIC1/FZD3	12
BP	GO:0051056	regulation of small GTPase mediated signal transduction	12/318	295/18870	0.00447592	0.0474559	0.0375797	CUL3/PPP2CB/ARHGAP12/EPS8/NRP1/RDX/ARHGAP5/NF1/SPRY1/SIPA1L1/TRIO/ROBO1	12
BP	GO:0042307	positive regulation of protein import into nucleus	4/318	40/18870	0.00448589	0.0474559	0.0375797	IPO5/FLNA/UBR5/ZIC1	4
BP	GO:0070884	regulation of calcineurin-NFAT signaling cascade	4/318	40/18870	0.00448589	0.0474559	0.0375797	CAMTA1/NFAT5/PPP3CA/ATP2B4	4
BP	GO:1901532	regulation of hematopoietic progenitor cell differentiation	4/318	40/18870	0.00448589	0.0474559	0.0375797	PRKDC/N4BP2L2/HES1/CDK6	4
BP	GO:0032886	regulation of microtubule-based process	11/318	258/18870	0.00451271	0.0474767	0.0375961	XPO1/SENP6/CCNL2/TAOK1/DYNC1H1/NUMA1/CLASP2/MAP1B/MID1/MACF1/MAP2	11
BP	GO:1903522	regulation of blood circulation	11/318	258/18870	0.00451271	0.0474767	0.0375961	ATP2B1/MDM2/BMPR2/FLNA/ECE1/ASB3/ATP2B4/CAMK2D/YWHAE/ATP1B2/CELF2	11
BP	GO:0022612	gland morphogenesis	7/318	122/18870	0.00464737	0.0487591	0.0386116	PTN/MSN/CUL3/NRP1/ID4/SOX9/TNC	7
BP	GO:0030199	collagen fibril organization	5/318	65/18870	0.00476489	0.0494487	0.0391577	COL18A1/EXT1/AEBP1/NF1/COL5A2	5
BP	GO:0060042	retina morphogenesis in camera-type eye	5/318	65/18870	0.00476489	0.0494487	0.0391577	STAT3/NTRK2/HIPK2/NECTIN3/SOX9	5
BP	GO:0070936	protein K48-linked ubiquitination	5/318	65/18870	0.00476489	0.0494487	0.0391577	TCF25/CUL3/UBE2H/PELI1/UBR5	5
BP	GO:1902808	positive regulation of cell cycle G1/S phase transition	5/318	65/18870	0.00476489	0.0494487	0.0391577	KMT2E/MDM2/CUL4A/RDX/ANKRD17	5
BP	GO:0030308	negative regulation of cell growth	9/318	189/18870	0.00487187	0.0502303	0.0397766	SERTAD2/VGLL4/SPART/BMPR2/SPAG9/NRP1/SEMA6A/MAP2/CRYAB	9
BP	GO:0042770	signal transduction in response to DNA damage	9/318	189/18870	0.00487187	0.0502303	0.0397766	ATRX/TAOK1/MDM2/PRKDC/MYO6/CUL4A/HIPK2/CRY1/TAOK3	9
BP	GO:0001942	hair follicle development	6/318	93/18870	0.00488442	0.0502303	0.0397766	NUMA1/PUM2/EXT1/NF1/SOX9/FZD3	6
BP	GO:0072210	metanephric nephron development	4/318	41/18870	0.00490597	0.0502303	0.0397766	HES1/IRX2/SOX9/IRX1	4
BP	GO:0106056	regulation of calcineurin-mediated signaling	4/318	41/18870	0.00490597	0.0502303	0.0397766	CAMTA1/NFAT5/PPP3CA/ATP2B4	4
BP	GO:0038127	ERBB signaling pathway	7/318	124/18870	0.00507692	0.0518416	0.0410526	PIK3C2A/CADM1/PTPN12/MAPK1/CCDC88A/PTK2/SOX9	7
BP	GO:0009791	post-embryonic development	6/318	94/18870	0.00514537	0.0522611	0.0413848	ATRX/IGF2R/ATN1/ARID5B/KMT2A/ASH1L	6
BP	GO:0071229	cellular response to acid chemical	6/318	94/18870	0.00514537	0.0522611	0.0413848	IPO5/CUL3/NTRK2/ZEB1/COL5A2/FYN	6
BP	GO:0043254	regulation of protein-containing complex assembly	15/318	419/18870	0.00519121	0.0525869	0.0416428	ADD1/SENP6/FERMT2/MSN/ICE1/NCKAP1/NUMA1/EPS8/RDX/HES1/MAP1B/SOX9/CLU/MAP2/CRYAB	15
BP	GO:0030902	hindbrain development	8/318	157/18870	0.00521926	0.0525924	0.0416472	FLNA/WLS/HES1/EN2/RORA/NLGN4X/ATP1B2/RERE	8
BP	GO:0032970	regulation of actin filament-based process	14/318	379/18870	0.0052193	0.0525924	0.0416472	GPM6B/ADD1/FERMT2/TAOK1/FLNA/NCKAP1/EPS8/NRP1/NEDD9/RDX/CCDC88A/CLASP2/CAMK2D/ZEB2	14
BP	GO:0072089	stem cell proliferation	7/318	125/18870	0.00530256	0.0532908	0.0422002	YAP1/FERMT2/N4BP2L2/NF1/PBX1/SOX9/NES	7
BP	GO:1900026	positive regulation of substrate adhesion-dependent cell spreading	4/318	42/18870	0.00535166	0.053366	0.0422598	FERMT2/FLNA/NRP1/NEDD9	4
BP	GO:0031110	regulation of microtubule polymerization or depolymerization	6/318	95/18870	0.0054164	0.053366	0.0422598	TAOK1/NUMA1/CLASP2/MAP1B/MID1/MAP2	6
BP	GO:0072091	regulation of stem cell proliferation	6/318	95/18870	0.0054164	0.053366	0.0422598	YAP1/FERMT2/N4BP2L2/NF1/PBX1/SOX9	6
BP	GO:0010976	positive regulation of neuron projection development	8/318	158/18870	0.00541945	0.053366	0.0422598	PTN/NTRK2/FLNA/PUM2/NRP1/PLXNB2/FYN/ATP1B2	8
BP	GO:0050657	nucleic acid transport	8/318	158/18870	0.00541945	0.053366	0.0422598	QKI/SETD2/XPO1/SMG1/WNK1/XPOT/IGF2BP2/PEG10	8
BP	GO:0050658	RNA transport	8/318	158/18870	0.00541945	0.053366	0.0422598	QKI/SETD2/XPO1/SMG1/WNK1/XPOT/IGF2BP2/PEG10	8
BP	GO:0001655	urogenital system development	5/318	67/18870	0.00542184	0.053366	0.0422598	PBX1/ID4/SOX9/PSAP/TNC	5
BP	GO:0048645	animal organ formation	5/318	67/18870	0.00542184	0.053366	0.0422598	MAPK1/EXT1/SPRY1/HES1/ROBO1	5
BP	GO:0040029	epigenetic regulation of gene expression	10/318	229/18870	0.0056338	0.0553097	0.043799	ATRX/ARID4B/SMCHD1/BAZ1A/ARID1A/KDM5A/TRIP12/HIPK2/KMT2A/UBR5	10
BP	GO:0022404	molting cycle process	6/318	96/18870	0.00569774	0.0556513	0.0440695	NUMA1/PUM2/EXT1/NF1/SOX9/FZD3	6
BP	GO:0022405	hair cycle process	6/318	96/18870	0.00569774	0.0556513	0.0440695	NUMA1/PUM2/EXT1/NF1/SOX9/FZD3	6
BP	GO:0035313	wound healing, spreading of epidermal cells	3/318	22/18870	0.00575758	0.0559496	0.0443057	PTEN/FERMT2/CLASP2	3
BP	GO:0048485	sympathetic nervous system development	3/318	22/18870	0.00575758	0.0559496	0.0443057	NRP1/NF1/FZD3	3
BP	GO:0051028	mRNA transport	7/318	127/18870	0.00577633	0.0559894	0.0443372	QKI/SETD2/XPO1/SMG1/WNK1/IGF2BP2/PEG10	7
BP	GO:0048705	skeletal system morphogenesis	10/318	230/18870	0.00580466	0.0561215	0.0444418	SETD2/BMPR2/GLG1/EXT1/ARID5B/ZEB1/ANKRD11/NIPBL/SOX9/FGFR1	10
BP	GO:0060412	ventricular septum morphogenesis	4/318	43/18870	0.00582363	0.0561627	0.0444744	BMPR2/NSD2/HES1/ROBO1	4
BP	GO:0008544	epidermis development	14/318	385/18870	0.00597055	0.0574346	0.0454816	YAP1/MYO6/PPP3CA/ADAM9/NUMA1/PUM2/EXT1/PALLD/NF1/KAZN/HES1/POU3F2/SOX9/FZD3	14
BP	GO:0061337	cardiac conduction	6/318	97/18870	0.0059896	0.0574731	0.0455121	ATP2B1/FLNA/ATP2B4/CAMK2D/YWHAE/ATP1B2	6
BP	GO:0051236	establishment of RNA localization	8/318	161/18870	0.00605528	0.0578128	0.0457811	QKI/SETD2/XPO1/SMG1/WNK1/XPOT/IGF2BP2/PEG10	8
BP	GO:0070507	regulation of microtubule cytoskeleton organization	8/318	161/18870	0.00605528	0.0578128	0.0457811	SENP6/TAOK1/DYNC1H1/NUMA1/CLASP2/MAP1B/MID1/MAP2	8
BP	GO:0003018	vascular process in circulatory system	11/318	269/18870	0.00613299	0.0584087	0.046253	ATP2B1/FERMT2/PIK3C2A/YES1/BMPR2/ECE1/EXT1/ATP2B4/ZEB2/AKAP12/ATP1B2	11
BP	GO:0018209	peptidyl-serine modification	12/318	308/18870	0.00625935	0.0594638	0.0470885	PTEN/PKN2/PRKDC/NTRK2/SMG1/WNK1/HIPK2/MAPK1/MARK3/CSNK1E/ATP2B4/CAMK2D	12
BP	GO:0060993	kidney morphogenesis	6/318	98/18870	0.00629221	0.0594723	0.0470952	PPP3CA/PBX1/HES1/IRX2/SOX9/IRX1	6
BP	GO:0010463	mesenchymal cell proliferation	4/318	44/18870	0.00632253	0.0594723	0.0470952	ARHGAP5/ZEB1/IRS2/SOX9	4
BP	GO:0030501	positive regulation of bone mineralization	4/318	44/18870	0.00632253	0.0594723	0.0470952	PTN/GPM6B/ATP2B1/BMPR2	4
BP	GO:0035329	hippo signaling	4/318	44/18870	0.00632253	0.0594723	0.0470952	YAP1/VGLL4/TEAD1/MARK3	4
BP	GO:0043524	negative regulation of neuron apoptotic process	8/318	163/18870	0.00650965	0.0607658	0.0481196	NTRK2/HIPK2/NRP1/PTPRZ1/EN2/CLU/NES/CHL1	8
BP	GO:0051494	negative regulation of cytoskeleton organization	8/318	163/18870	0.00650965	0.0607658	0.0481196	ADD1/TAOK1/EPS8/RDX/CLASP2/MAP1B/MID1/MAP2	8
BP	GO:0003283	atrial septum development	3/318	23/18870	0.0065396	0.0607658	0.0481196	MDM2/BMPR2/NSD2	3
BP	GO:0036120	cellular response to platelet-derived growth factor stimulus	3/318	23/18870	0.0065396	0.0607658	0.0481196	YES1/RDX/FYN	3
BP	GO:0046033	AMP metabolic process	3/318	23/18870	0.0065396	0.0607658	0.0481196	AK4/AK3/ADK	3
BP	GO:2001237	negative regulation of extrinsic apoptotic signaling pathway	6/318	99/18870	0.00660579	0.0612318	0.0484886	YAP1/RB1CC1/NRP1/PHIP/BIRC6/PEA15	6
BP	GO:0046777	protein autophosphorylation	9/318	199/18870	0.00677186	0.0626192	0.0495873	CDK12/TAOK1/NTRK2/SMG1/MARK3/TAOK3/PTK2/CAMK2D/FGFR1	9
BP	GO:0007019	microtubule depolymerization	4/318	45/18870	0.00684901	0.0627251	0.0496711	TAOK1/CLASP2/MAP1B/MID1	4
BP	GO:0033173	calcineurin-NFAT signaling cascade	4/318	45/18870	0.00684901	0.0627251	0.0496711	CAMTA1/NFAT5/PPP3CA/ATP2B4	4
BP	GO:0045687	positive regulation of glial cell differentiation	4/318	45/18870	0.00684901	0.0627251	0.0496711	PTN/PTPRZ1/HES1/CXCR4	4
BP	GO:0051602	response to electrical stimulus	4/318	45/18870	0.00684901	0.0627251	0.0496711	PTEN/KMT2C/AKAP12/FZD3	4
BP	GO:0070828	heterochromatin organization	6/318	100/18870	0.00693055	0.0633201	0.0501422	ATRX/SMCHD1/BAZ1A/KDM5A/TRIP12/UBR5	6
BP	GO:0007611	learning or memory	11/318	274/18870	0.00700623	0.0638587	0.0505688	PTN/PTEN/NTRK2/MAPK1/NEDD9/KMT2A/NF1/PJA2/PTPRZ1/FYN/NLGN4X	11
BP	GO:0070665	positive regulation of leukocyte proliferation	8/318	166/18870	0.00723906	0.0658238	0.0521249	EFNB1/PPP3CA/MAPK1/PELI1/IGFBP2/PTK2/HES1/IRS2	8
BP	GO:0042542	response to hydrogen peroxide	6/318	101/18870	0.00726673	0.0659184	0.0521998	MDM2/PPP2CB/ADAM9/BNIP3/FYN/CRYAB	6
BP	GO:0014823	response to activity	5/318	72/18870	0.0073397	0.0663725	0.0525594	SELENON/CRY1/ZEB1/COL4A2/CXCR4	5
BP	GO:0061162	establishment of monopolar cell polarity	3/318	24/18870	0.0073818	0.0663725	0.0525594	MSN/MAP1B/FAT1	3
BP	GO:2000209	regulation of anoikis	3/318	24/18870	0.0073818	0.0663725	0.0525594	NTRK2/PTK2/TLE1	3
BP	GO:0051225	spindle assembly	7/318	133/18870	0.00738826	0.0663725	0.0525594	PTEN/SENP6/STAG2/FLNA/DYNC1H1/NUMA1/CLASP2	7
BP	GO:1990090	cellular response to nerve growth factor stimulus	4/318	46/18870	0.00740368	0.0663725	0.0525594	NTRK2/CSNK1E/BPTF/HES1	4
BP	GO:0036293	response to decreased oxygen levels	12/318	315/18870	0.00742964	0.0664492	0.0526201	AK4/MDM2/SOX2/HIPK2/FAM162A/MALAT1/NF1/BNIP3/ZEB2/RORA/CXCR4/CRYAB	12
BP	GO:0001763	morphogenesis of a branching structure	9/318	203/18870	0.00767373	0.0682649	0.054058	SETD2/YAP1/NRP1/EXT1/SPRY1/PBX1/SOX9/TNC/RERE	9
BP	GO:0031109	microtubule polymerization or depolymerization	7/318	134/18870	0.00768628	0.0682649	0.054058	TAOK1/NUMA1/CLASP2/MAP1B/MID1/MAP2/CRYAB	7
BP	GO:0048565	digestive tract development	7/318	134/18870	0.00768628	0.0682649	0.054058	YAP1/C1GALT1/EXT1/NIPBL/HES1/ZIC3/SOX9	7
BP	GO:0002067	glandular epithelial cell differentiation	5/318	73/18870	0.00777334	0.0688779	0.0545434	YAP1/EXT1/HES1/CDK6/SOX9	5
BP	GO:2001233	regulation of apoptotic signaling pathway	14/318	398/18870	0.00789677	0.0698097	0.0552813	PTEN/YAP1/MDM2/RB1CC1/USP47/NRP1/PHIP/RRM2B/NF1/BIRC6/FYN/CLU/FGFR1/PEA15	14
BP	GO:0035196	miRNA processing	4/318	47/18870	0.00798716	0.0702833	0.0556563	STAT3/PUM1/TUT4/PUM2	4
BP	GO:0099054	presynapse assembly	4/318	47/18870	0.00798716	0.0702833	0.0556563	PTEN/FARP1/NLGN4X/PTPRD	4
BP	GO:0003281	ventricular septum development	5/318	74/18870	0.00822448	0.0715863	0.0566882	MDM2/BMPR2/NSD2/HES1/ROBO1	5
BP	GO:0002053	positive regulation of mesenchymal cell proliferation	3/318	25/18870	0.00828519	0.0715863	0.0566882	ARHGAP5/IRS2/SOX9	3
BP	GO:0007097	nuclear migration	3/318	25/18870	0.00828519	0.0715863	0.0566882	HOOK3/PCM1/DYNC1H1	3
BP	GO:0030859	polarized epithelial cell differentiation	3/318	25/18870	0.00828519	0.0715863	0.0566882	YAP1/MSN/FAT1	3
BP	GO:0035988	chondrocyte proliferation	3/318	25/18870	0.00828519	0.0715863	0.0566882	BMPR2/EXT1/SOX9	3
BP	GO:0036119	response to platelet-derived growth factor	3/318	25/18870	0.00828519	0.0715863	0.0566882	YES1/RDX/FYN	3
BP	GO:0051016	barbed-end actin filament capping	3/318	25/18870	0.00828519	0.0715863	0.0566882	ADD1/EPS8/RDX	3
BP	GO:0061339	establishment or maintenance of monopolar cell polarity	3/318	25/18870	0.00828519	0.0715863	0.0566882	MSN/MAP1B/FAT1	3
BP	GO:0007498	mesoderm development	7/318	136/18870	0.00830886	0.0716287	0.0567218	SETD2/YAP1/BMPR2/SSBP3/WLS/EXT1/ZIC3	7
BP	GO:0014003	oligodendrocyte development	4/318	48/18870	0.00860002	0.0733113	0.0580542	GPM6B/PTEN/ID4/CLU	4
BP	GO:0021795	cerebral cortex cell migration	4/318	48/18870	0.00860002	0.0733113	0.0580542	ZMIZ1/POU3F2/POU3F3/ROBO1	4
BP	GO:0046580	negative regulation of Ras protein signal transduction	4/318	48/18870	0.00860002	0.0733113	0.0580542	CUL3/PPP2CB/NF1/SPRY1	4
BP	GO:0097720	calcineurin-mediated signaling	4/318	48/18870	0.00860002	0.0733113	0.0580542	CAMTA1/NFAT5/PPP3CA/ATP2B4	4
BP	GO:1990089	response to nerve growth factor	4/318	48/18870	0.00860002	0.0733113	0.0580542	NTRK2/CSNK1E/BPTF/HES1	4
BP	GO:0008016	regulation of heart contraction	9/318	208/18870	0.00892674	0.075927	0.0601255	ATP2B1/MDM2/FLNA/ASB3/ATP2B4/CAMK2D/YWHAE/ATP1B2/CELF2	9
BP	GO:0034728	nucleosome organization	7/318	138/18870	0.00896779	0.0761067	0.0602678	SETD2/ATRX/BAZ1A/ARID1A/KAT6A/CHD2/SOX9	7
BP	GO:0032526	response to retinoic acid	6/318	106/18870	0.00912642	0.0772812	0.0611978	YAP1/YES1/IGF2R/IGFBP2/SOX9/TNC	6
BP	GO:0051145	smooth muscle cell differentiation	5/318	76/18870	0.00918061	0.0773054	0.061217	QKI/ZEB1/ANKRD17/HES1/SOX9	5
BP	GO:0035987	endodermal cell differentiation	4/318	49/18870	0.00924283	0.0773054	0.061217	SETD2/SOX2/COL4A2/COL5A2	4
BP	GO:0061028	establishment of endothelial barrier	4/318	49/18870	0.00924283	0.0773054	0.061217	ADD1/MSN/RDX/AFDN	4
BP	GO:0002433	immune response-regulating cell surface receptor signaling pathway involved in phagocytosis	3/318	26/18870	0.00925073	0.0773054	0.061217	YES1/PTK2/FYN	3
BP	GO:0038096	Fc-gamma receptor signaling pathway involved in phagocytosis	3/318	26/18870	0.00925073	0.0773054	0.061217	YES1/PTK2/FYN	3
BP	GO:0060740	prostate gland epithelium morphogenesis	3/318	26/18870	0.00925073	0.0773054	0.061217	ID4/SOX9/TNC	3
BP	GO:1903052	positive regulation of proteolysis involved in protein catabolic process	7/318	139/18870	0.00931127	0.0776413	0.061483	PTEN/ARIH1/MDM2/CSNK1E/PTK2/TRIB2/CLU	7
BP	GO:0033002	muscle cell proliferation	10/318	247/18870	0.00937641	0.0778446	0.061644	PTEN/YAP1/VGLL4/DIPK2A/MDM2/PRKDC/BMPR2/PAXBP1/SELENON/NF1	10
BP	GO:0045926	negative regulation of growth	10/318	247/18870	0.00937641	0.0778446	0.061644	PTEN/SERTAD2/VGLL4/SPART/BMPR2/SPAG9/NRP1/SEMA6A/MAP2/CRYAB	10
BP	GO:0046661	male sex differentiation	8/318	174/18870	0.0094857	0.078512	0.0621725	ATRX/ARID4B/FNDC3A/FLNA/ATN1/ARID5B/SOX9/RHOBTB3	8
BP	GO:0045786	negative regulation of cell cycle	14/318	407/18870	0.00949792	0.078512	0.0621725	PTEN/ATRX/IPO5/TAOK1/MDM2/PRKDC/SOX2/CUL4A/WEE1/USP47/CRY1/TAOK3/CDK6/FZD3	14
BP	GO:0032231	regulation of actin filament bundle assembly	6/318	107/18870	0.00953563	0.0786535	0.0622846	FERMT2/FLNA/NRP1/RDX/CCDC88A/CLASP2	6
BP	GO:0072078	nephron tubule morphogenesis	5/318	77/18870	0.00968626	0.0797238	0.0631321	PBX1/HES1/IRX2/SOX9/IRX1	5
BP	GO:1902905	positive regulation of supramolecular fiber organization	8/318	175/18870	0.00979933	0.0804809	0.0637317	FERMT2/FLNA/NCKAP1/NUMA1/NRP1/CCDC88A/MAP1B/CLU	8
BP	GO:0006305	DNA alkylation	4/318	50/18870	0.00991615	0.0807458	0.0639414	ATRX/ARID4B/KMT2E/KMT2A	4
BP	GO:0006306	DNA methylation	4/318	50/18870	0.00991615	0.0807458	0.0639414	ATRX/ARID4B/KMT2E/KMT2A	4
BP	GO:0030850	prostate gland development	4/318	50/18870	0.00991615	0.0807458	0.0639414	ID4/SOX9/PSAP/TNC	4
BP	GO:0043114	regulation of vascular permeability	4/318	50/18870	0.00991615	0.0807458	0.0639414	FERMT2/YES1/ZEB2/AKAP12	4
BP	GO:0003279	cardiac septum development	6/318	108/18870	0.00995777	0.0808757	0.0640443	MDM2/BMPR2/NSD2/NRP1/HES1/ROBO1	6
BP	GO:0007548	sex differentiation	11/318	288/18870	0.00997445	0.0808757	0.0640443	ATRX/ARID4B/FNDC3A/FLNA/ATN1/ARID5B/IDH1/NIPBL/PBX1/SOX9/RHOBTB3	11
BP	GO:0031667	response to nutrient levels	16/318	495/18870	0.010149	0.0821168	0.0650271	WDR45B/TBL1XR1/LARP1/MDM2/BMPR2/SOX2/ATN1/MAPK1/ZEB1/TRIM24/IGFBP2/BNIP3/ZEB2/MAP1B/TNC/TNRC6A	16
BP	GO:0036010	protein localization to endosome	3/318	27/18870	0.0102793	0.0822987	0.0651711	MSN/NRP1/RDX	3
BP	GO:0039529	RIG-I signaling pathway	3/318	27/18870	0.0102793	0.0822987	0.0651711	PUM1/PUM2/ANKRD17	3
BP	GO:0048714	positive regulation of oligodendrocyte differentiation	3/318	27/18870	0.0102793	0.0822987	0.0651711	PTN/PTPRZ1/CXCR4	3
BP	GO:0071480	cellular response to gamma radiation	3/318	27/18870	0.0102793	0.0822987	0.0651711	YAP1/MDM2/CRYAB	3
BP	GO:2001032	regulation of double-strand break repair via nonhomologous end joining	3/318	27/18870	0.0102793	0.0822987	0.0651711	SMCHD1/PRKDC/NSD2	3
BP	GO:0009612	response to mechanical stimulus	9/318	213/18870	0.0103291	0.0823523	0.0652136	PTN/IGFBP2/PTK2/BNIP3/FYN/MAP1B/SOX9/TNC/CXCR4	9
BP	GO:0030705	cytoskeleton-dependent intracellular transport	9/318	213/18870	0.0103291	0.0823523	0.0652136	HOOK3/MYO6/PCM1/DYNC1H1/CCDC88A/KIF1B/MAP1B/MAP2/DST	9
BP	GO:0035265	organ growth	8/318	177/18870	0.0104496	0.0831077	0.0658118	PTEN/YAP1/VGLL4/DIPK2A/EXT1/SOX9/PSAP/NLGN4X	8
BP	GO:0043491	phosphatidylinositol 3-kinase/protein kinase B signal transduction	11/318	290/18870	0.0104674	0.0831077	0.0658118	PTEN/FERMT2/PIK3C2A/DIPK2A/STAT3/NTRK2/NF1/PTPN13/PTK2/SOX9/FGFR1	11
BP	GO:0051251	positive regulation of lymphocyte activation	12/318	330/18870	0.0105144	0.0831594	0.0658527	YES1/ARID1A/PRKDC/EFNB1/PPP3CA/NSD2/ZMIZ1/PELI1/IGFBP2/HES1/FYN/IRS2	12
BP	GO:0022411	cellular component disassembly	16/318	497/18870	0.0105174	0.0831594	0.0658527	WDR45B/VMP1/ADD1/ARID1A/TAOK1/RB1CC1/WNK1/EPS8/NEDD9/RDX/PLAAT3/BNIP3/CLASP2/MAP1B/MID1/NES	16
BP	GO:0001974	blood vessel remodeling	4/318	51/18870	0.0106205	0.0836281	0.0662239	MDM2/BMPR2/FLNA/EXT1	4
BP	GO:0010332	response to gamma radiation	4/318	51/18870	0.0106205	0.0836281	0.0662239	YAP1/MDM2/PRKDC/CRYAB	4
BP	GO:0031016	pancreas development	5/318	79/18870	0.0107544	0.0843262	0.0667767	WLS/HES1/CDK6/ZIC3/SOX9	5
BP	GO:0072088	nephron epithelium morphogenesis	5/318	79/18870	0.0107544	0.0843262	0.0667767	PBX1/HES1/IRX2/SOX9/IRX1	5
BP	GO:0001837	epithelial to mesenchymal transition	8/318	178/18870	0.0107865	0.0843262	0.0667767	PTEN/FERMT2/FLNA/SPRY1/PTK2/CLASP2/SOX9/FGFR1	8
BP	GO:0014013	regulation of gliogenesis	6/318	110/18870	0.0108416	0.0843262	0.0667767	PTN/NF1/PTPRZ1/HES1/ID4/CXCR4	6
BP	GO:0030038	contractile actin filament bundle assembly	6/318	110/18870	0.0108416	0.0843262	0.0667767	FERMT2/CUL3/NRP1/CCDC88A/CLASP2/ZEB2	6
BP	GO:0043149	stress fiber assembly	6/318	110/18870	0.0108416	0.0843262	0.0667767	FERMT2/CUL3/NRP1/CCDC88A/CLASP2/ZEB2	6
BP	GO:0071772	response to BMP	8/318	179/18870	0.0111314	0.0856562	0.0678299	SPART/BMPR2/HIPK2/NUMA1/EXT1/NFIA/HES1/SOX9	8
BP	GO:0071773	cellular response to BMP stimulus	8/318	179/18870	0.0111314	0.0856562	0.0678299	SPART/BMPR2/HIPK2/NUMA1/EXT1/NFIA/HES1/SOX9	8
BP	GO:1901653	cellular response to peptide	13/318	374/18870	0.0112653	0.0856562	0.0678299	VIM/ATP2B1/PIK3C2A/STAT3/MDM2/PRKDC/PPP3CA/MAPK1/PHIP/PTK2/FYN/MAP1B/IRS2	13
BP	GO:0043161	proteasome-mediated ubiquitin-dependent protein catabolic process	15/318	458/18870	0.011274	0.0856562	0.0678299	XPO1/CUL3/TBL1XR1/UBE2H/ARIH1/MDM2/PPP2CB/TRIP12/CUL4A/CSNK1E/PELI1/PJA2/TRIB2/CLU/RHOBTB3	15
BP	GO:0060840	artery development	6/318	111/18870	0.0113038	0.0856562	0.0678299	BMPR2/ZMIZ1/NRP1/NF1/HES1/ROBO1	6
BP	GO:0003197	endocardial cushion development	4/318	52/18870	0.0113564	0.0856562	0.0678299	MDM2/BMPR2/SOX9/ROBO1	4
BP	GO:0035176	social behavior	4/318	52/18870	0.0113564	0.0856562	0.0678299	PTEN/PCM1/EXT1/NLGN4X	4
BP	GO:0048009	insulin-like growth factor receptor signaling pathway	4/318	52/18870	0.0113564	0.0856562	0.0678299	IGF2R/MAPK1/PHIP/IGFBP2	4
BP	GO:0099172	presynapse organization	4/318	52/18870	0.0113564	0.0856562	0.0678299	PTEN/FARP1/NLGN4X/PTPRD	4
BP	GO:0022011	myelination in peripheral nervous system	3/318	28/18870	0.0113715	0.0856562	0.0678299	NTRK2/NF1/POU3F2	3
BP	GO:0030325	adrenal gland development	3/318	28/18870	0.0113715	0.0856562	0.0678299	ARID5B/NF1/PBX1	3
BP	GO:0032292	peripheral nervous system axon ensheathment	3/318	28/18870	0.0113715	0.0856562	0.0678299	NTRK2/NF1/POU3F2	3
BP	GO:0045686	negative regulation of glial cell differentiation	3/318	28/18870	0.0113715	0.0856562	0.0678299	NF1/HES1/ID4	3
BP	GO:0060512	prostate gland morphogenesis	3/318	28/18870	0.0113715	0.0856562	0.0678299	ID4/SOX9/TNC	3
BP	GO:0060575	intestinal epithelial cell differentiation	3/318	28/18870	0.0113715	0.0856562	0.0678299	YAP1/C1GALT1/SOX9	3
BP	GO:0060964	regulation of miRNA-mediated gene silencing	3/318	28/18870	0.0113715	0.0856562	0.0678299	STAT3/PUM1/PUM2	3
BP	GO:0071214	cellular response to abiotic stimulus	12/318	334/18870	0.0114845	0.0861674	0.0682347	PTEN/YAP1/MDM2/CUL4A/WNK1/NFAT5/USP47/CRY1/NIPBL/BNIP3/SOX9/CRYAB	12
BP	GO:0104004	cellular response to environmental stimulus	12/318	334/18870	0.0114845	0.0861674	0.0682347	PTEN/YAP1/MDM2/CUL4A/WNK1/NFAT5/USP47/CRY1/NIPBL/BNIP3/SOX9/CRYAB	12
BP	GO:0014012	peripheral nervous system axon regeneration	2/318	10/18870	0.0116508	0.0865652	0.0685498	MAP1B/TNC	2
BP	GO:0048733	sebaceous gland development	2/318	10/18870	0.0116508	0.0865652	0.0685498	EXT1/ASH1L	2
BP	GO:0090184	positive regulation of kidney development	2/318	10/18870	0.0116508	0.0865652	0.0685498	PPP3CA/SOX9	2
BP	GO:0140059	dendrite arborization	2/318	10/18870	0.0116508	0.0865652	0.0685498	PTN/NRP1	2
BP	GO:1990034	calcium ion export across plasma membrane	2/318	10/18870	0.0116508	0.0865652	0.0685498	ATP2B1/YWHAE	2
BP	GO:0050679	positive regulation of epithelial cell proliferation	9/318	218/18870	0.0118912	0.0870633	0.0689442	PTN/YAP1/STAT3/NEAT1/NRP1/NF1/IRS2/SOX9/FGFR1	9
BP	GO:1902115	regulation of organelle assembly	9/318	218/18870	0.0118912	0.0870633	0.0689442	YAP1/SENP6/MSN/EFNB1/DYNC1H1/NUMA1/RDX/CCDC88A/PTPRD	9
BP	GO:0003151	outflow tract morphogenesis	5/318	81/18870	0.0119003	0.0870633	0.0689442	BMPR2/NRP1/NIPBL/HES1/ROBO1	5
BP	GO:0007405	neuroblast proliferation	5/318	81/18870	0.0119003	0.0870633	0.0689442	PTN/PLXNB2/NF1/ID4/FZD3	5
BP	GO:0008344	adult locomotory behavior	5/318	81/18870	0.0119003	0.0870633	0.0689442	PUM1/HIPK2/EPS8/CHL1/ZIC1	5
BP	GO:0030500	regulation of bone mineralization	5/318	81/18870	0.0119003	0.0870633	0.0689442	PTN/GPM6B/ATP2B1/BMPR2/SOX9	5
BP	GO:0061333	renal tubule morphogenesis	5/318	81/18870	0.0119003	0.0870633	0.0689442	PBX1/HES1/IRX2/SOX9/IRX1	5
BP	GO:0072028	nephron morphogenesis	5/318	81/18870	0.0119003	0.0870633	0.0689442	PBX1/HES1/IRX2/SOX9/IRX1	5
BP	GO:0045598	regulation of fat cell differentiation	7/318	146/18870	0.0119908	0.0875578	0.0693358	YAP1/FERMT2/HES1/TRIB2/ID4/RORA/TRIO	7
BP	GO:1902692	regulation of neuroblast proliferation	4/318	53/18870	0.0121243	0.0883636	0.0699738	PTN/NF1/ID4/FZD3	4
BP	GO:0032956	regulation of actin cytoskeleton organization	12/318	337/18870	0.0122562	0.0891551	0.0706007	GPM6B/ADD1/FERMT2/TAOK1/FLNA/NCKAP1/EPS8/NRP1/NEDD9/RDX/CCDC88A/CLASP2	12
BP	GO:0090092	regulation of transmembrane receptor protein serine/threonine kinase signaling pathway	11/318	297/18870	0.0123411	0.089602	0.0709545	ARID4B/SPART/BMPR2/GLG1/HIPK2/NUMA1/ZEB1/SPRY1/HES1/ZEB2/PEG10	11
BP	GO:0031333	negative regulation of protein-containing complex assembly	7/318	147/18870	0.0124146	0.0897944	0.0711068	ADD1/EPS8/RDX/SOX9/CLU/MAP2/CRYAB	7
BP	GO:0071456	cellular response to hypoxia	7/318	147/18870	0.0124146	0.0897944	0.0711068	AK4/MDM2/HIPK2/FAM162A/MALAT1/BNIP3/RORA	7
BP	GO:0010971	positive regulation of G2/M transition of mitotic cell cycle	3/318	29/18870	0.0125281	0.090273	0.0714858	BRD4/RRM2B/PBX1	3
BP	GO:1900368	regulation of post-transcriptional gene silencing by regulatory ncRNA	3/318	29/18870	0.0125281	0.090273	0.0714858	STAT3/PUM1/PUM2	3
BP	GO:0046578	regulation of Ras protein signal transduction	8/318	183/18870	0.0125928	0.0905688	0.0717201	CUL3/PPP2CB/EPS8/NRP1/RDX/NF1/SPRY1/ROBO1	8
BP	GO:0051963	regulation of synapse assembly	6/318	114/18870	0.0127735	0.0916957	0.0726125	FARP1/NTRK2/SETD5/CLSTN1/PTPN13/PTPRD	6
BP	GO:0007224	smoothened signaling pathway	7/318	148/18870	0.0128492	0.0919166	0.0727874	HIPK2/EXT1/SEPTIN2/HES1/ZIC3/RORA/ZIC1	7
BP	GO:0010761	fibroblast migration	4/318	54/18870	0.0129246	0.0919166	0.0727874	ARID5B/PTK2/ZEB2/AKAP12	4
BP	GO:0045744	negative regulation of G protein-coupled receptor signaling pathway	4/318	54/18870	0.0129246	0.0919166	0.0727874	PPP3CA/CRY1/ATP2B4/APLP1	4
BP	GO:0051703	biological process involved in intraspecies interaction between organisms	4/318	54/18870	0.0129246	0.0919166	0.0727874	PTEN/PCM1/EXT1/NLGN4X	4
BP	GO:0070169	positive regulation of biomineral tissue development	4/318	54/18870	0.0129246	0.0919166	0.0727874	PTN/GPM6B/ATP2B1/BMPR2	4
BP	GO:0048771	tissue remodeling	8/318	184/18870	0.0129792	0.092133	0.0729588	PTN/MDM2/BMPR2/FLNA/TPP1/PPP3CA/EXT1/NF1	8
BP	GO:0014855	striated muscle cell proliferation	5/318	83/18870	0.0131264	0.0930051	0.0736494	YAP1/VGLL4/DIPK2A/PAXBP1/SELENON	5
BP	GO:0051098	regulation of binding	10/318	262/18870	0.0137466	0.0962302	0.0762033	ADD1/PPP2CB/HIPK2/PTPRF/NRP1/MARK3/CSNK1E/HES1/NES/MAP2	10
BP	GO:0009185	ribonucleoside diphosphate metabolic process	3/318	30/18870	0.0137495	0.0962302	0.0762033	AK4/AK3/RRM2B	3
BP	GO:0060147	regulation of post-transcriptional gene silencing	3/318	30/18870	0.0137495	0.0962302	0.0762033	STAT3/PUM1/PUM2	3
BP	GO:0060219	camera-type eye photoreceptor cell differentiation	3/318	30/18870	0.0137495	0.0962302	0.0762033	STAT3/NTRK2/SOX9	3
BP	GO:0071295	cellular response to vitamin	3/318	30/18870	0.0137495	0.0962302	0.0762033	MDM2/TRIM24/TNC	3
BP	GO:0045667	regulation of osteoblast differentiation	7/318	150/18870	0.0137509	0.0962302	0.0762033	YAP1/FERMT2/BMPR2/PPP3CA/PTK2/CDK6/SOX9	7
BP	GO:2000648	positive regulation of stem cell proliferation	4/318	55/18870	0.013758	0.0962302	0.0762033	FERMT2/N4BP2L2/PBX1/SOX9	4
BP	GO:0016311	dephosphorylation	11/318	302/18870	0.0138286	0.0965474	0.0764545	PTEN/PPP1R12A/PPP2CB/CAMTA1/PTPN12/PPP3CA/PTPRF/PTPN13/PTPRZ1/YWHAE/PTPRD	11
BP	GO:0070482	response to oxygen levels	12/318	343/18870	0.0139187	0.0967297	0.0765989	AK4/MDM2/SOX2/HIPK2/FAM162A/MALAT1/NF1/BNIP3/ZEB2/RORA/CXCR4/CRYAB	12
BP	GO:0007406	negative regulation of neuroblast proliferation	2/318	11/18870	0.0140827	0.0967297	0.0765989	PTN/NF1	2
BP	GO:0018027	peptidyl-lysine dimethylation	2/318	11/18870	0.0140827	0.0967297	0.0765989	SETD2/ASH1L	2
BP	GO:0021903	rostrocaudal neural tube patterning	2/318	11/18870	0.0140827	0.0967297	0.0765989	SSBP3/HES1	2
BP	GO:0060020	Bergmann glial cell differentiation	2/318	11/18870	0.0140827	0.0967297	0.0765989	VIM/MAPK1	2
BP	GO:0060736	prostate gland growth	2/318	11/18870	0.0140827	0.0967297	0.0765989	SOX9/PSAP	2
BP	GO:0072173	metanephric tubule morphogenesis	2/318	11/18870	0.0140827	0.0967297	0.0765989	HES1/SOX9	2
BP	GO:0090394	negative regulation of excitatory postsynaptic potential	2/318	11/18870	0.0140827	0.0967297	0.0765989	PTEN/NLGN4X	2
BP	GO:0106072	negative regulation of adenylate cyclase-activating G protein-coupled receptor signaling pathway	2/318	11/18870	0.0140827	0.0967297	0.0765989	ATP2B4/APLP1	2
BP	GO:0000209	protein polyubiquitination	9/318	226/18870	0.0147488	0.101123	0.0800778	TCF25/CUL3/UBE2H/ARIH1/MDM2/TRIP12/PELI1/WSB1/UBR5	9
BP	GO:0043122	regulation of canonical NF-kappaB signal transduction	10/318	265/18870	0.0147786	0.101146	0.0800959	BRD4/FLNA/WLS/ASH1L/PELI1/ANKRD17/FYN/TLE1/GPRC5B/RORA	10
BP	GO:0043410	positive regulation of MAPK cascade	15/318	474/18870	0.0149937	0.101996	0.0807695	FERMT2/TAOK1/RB1CC1/SOX2/NTRK2/SPAG9/HIPK2/ADAM9/NRP1/TAOK3/PJA2/MID1/FGFR1/AKAP12/ROBO1	15
BP	GO:0014044	Schwann cell development	3/318	31/18870	0.0150364	0.101996	0.0807695	NTRK2/NF1/POU3F2	3
BP	GO:0060325	face morphogenesis	3/318	31/18870	0.0150364	0.101996	0.0807695	ARID5B/ANKRD11/NIPBL	3
BP	GO:0060966	regulation of gene silencing by regulatory ncRNA	3/318	31/18870	0.0150364	0.101996	0.0807695	STAT3/PUM1/PUM2	3
BP	GO:1902547	regulation of cellular response to vascular endothelial growth factor stimulus	3/318	31/18870	0.0150364	0.101996	0.0807695	SEMA6A/ATP2B4/ROBO1	3
BP	GO:0051293	establishment of spindle localization	4/318	57/18870	0.0155251	0.104939	0.0830995	DYNC1H1/NUMA1/SPRY1/CLASP2	4
BP	GO:0061005	cell differentiation involved in kidney development	4/318	57/18870	0.0155251	0.104939	0.0830995	YAP1/EXT1/HES1/POU3F3	4
BP	GO:0097191	extrinsic apoptotic signaling pathway	9/318	229/18870	0.0159412	0.107561	0.0851761	PTEN/YAP1/RB1CC1/NRP1/PHIP/NF1/BIRC6/FGFR1/PEA15	9
BP	GO:0045862	positive regulation of proteolysis	12/318	350/18870	0.0160697	0.107878	0.0854271	PTEN/ARIH1/STAT3/MDM2/FAM162A/ADAM9/CSNK1E/PTK2/FYN/TRIB2/CLU/ROBO1	12
BP	GO:0070661	leukocyte proliferation	12/318	350/18870	0.0160697	0.107878	0.0854271	MSN/EFNB1/PPP3CA/MAPK1/PELI1/NF1/IGFBP2/PTK2/HES1/FYN/IRS2/CLU	12
BP	GO:0001701	in utero embryonic development	13/318	392/18870	0.016073	0.107878	0.0854271	RBBP6/SETD2/YAP1/CUL3/TBL1XR1/CUL4A/N4BP2L2/MAPK1/ZMIZ1/CMIP/BPTF/BIRC6/HES1	13
BP	GO:0045814	negative regulation of gene expression, epigenetic	6/318	120/18870	0.0161057	0.107908	0.0854508	ATRX/SMCHD1/BAZ1A/KDM5A/TRIP12/UBR5	6
BP	GO:0002431	Fc receptor mediated stimulatory signaling pathway	3/318	32/18870	0.016389	0.108012	0.0855333	YES1/PTK2/FYN	3
BP	GO:0010458	exit from mitosis	3/318	32/18870	0.016389	0.108012	0.0855333	EPS8/NFIA/CLASP2	3
BP	GO:0048710	regulation of astrocyte differentiation	3/318	32/18870	0.016389	0.108012	0.0855333	NF1/HES1/ID4	3
BP	GO:0090169	regulation of spindle assembly	3/318	32/18870	0.016389	0.108012	0.0855333	SENP6/DYNC1H1/NUMA1	3
BP	GO:0140058	neuron projection arborization	3/318	32/18870	0.016389	0.108012	0.0855333	PTN/NRP1/MACF1	3
BP	GO:1901889	negative regulation of cell junction assembly	3/318	32/18870	0.016389	0.108012	0.0855333	PTEN/PTPN13/CLASP2	3
BP	GO:1902751	positive regulation of cell cycle G2/M phase transition	3/318	32/18870	0.016389	0.108012	0.0855333	BRD4/RRM2B/PBX1	3
BP	GO:0001706	endoderm formation	4/318	58/18870	0.0164598	0.108012	0.0855333	SETD2/SOX2/COL4A2/COL5A2	4
BP	GO:0048008	platelet-derived growth factor receptor signaling pathway	4/318	58/18870	0.0164598	0.108012	0.0855333	PIK3C2A/PTPN12/NRP1/ARID5B	4
BP	GO:0071375	cellular response to peptide hormone stimulus	11/318	310/18870	0.0164859	0.108012	0.0855333	ATP2B1/PIK3C2A/STAT3/MDM2/PRKDC/PPP3CA/MAPK1/PHIP/PTK2/MAP1B/IRS2	11
BP	GO:0001892	embryonic placenta development	5/318	88/18870	0.016558	0.108012	0.0855333	SETD2/MAPK1/BPTF/BIRC6/HES1	5
BP	GO:0046330	positive regulation of JNK cascade	5/318	88/18870	0.016558	0.108012	0.0855333	TAOK1/RB1CC1/HIPK2/TAOK3/PJA2	5
BP	GO:0002328	pro-B cell differentiation	2/318	12/18870	0.0167129	0.108012	0.0855333	PRKDC/HES1	2
BP	GO:0021670	lateral ventricle development	2/318	12/18870	0.0167129	0.108012	0.0855333	CDK6/ATP1B2	2
BP	GO:0034085	establishment of sister chromatid cohesion	2/318	12/18870	0.0167129	0.108012	0.0855333	STAG2/NIPBL	2
BP	GO:0034454	microtubule anchoring at centrosome	2/318	12/18870	0.0167129	0.108012	0.0855333	HOOK3/PCM1	2
BP	GO:0045472	response to ether	2/318	12/18870	0.0167129	0.108012	0.0855333	LARP1/MDM2	2
BP	GO:0071679	commissural neuron axon guidance	2/318	12/18870	0.0167129	0.108012	0.0855333	NRP1/FZD3	2
BP	GO:1901203	positive regulation of extracellular matrix assembly	2/318	12/18870	0.0167129	0.108012	0.0855333	CLASP2/SOX9	2
BP	GO:1905668	positive regulation of protein localization to endosome	2/318	12/18870	0.0167129	0.108012	0.0855333	MSN/RDX	2
BP	GO:0048754	branching morphogenesis of an epithelial tube	7/318	156/18870	0.0167273	0.108012	0.0855333	YAP1/NRP1/EXT1/SPRY1/PBX1/SOX9/TNC	7
BP	GO:0031400	negative regulation of protein modification process	14/318	437/18870	0.0167435	0.108012	0.0855333	PTEN/IPO5/PRKDC/CADM1/WNK1/SPAG9/CRY1/NF1/SPRY1/ATP2B4/PTPN13/FYN/YWHAE/TRIB2	14
BP	GO:0043523	regulation of neuron apoptotic process	9/318	232/18870	0.0172031	0.11079	0.0877332	NTRK2/HIPK2/NRP1/NF1/PTPRZ1/EN2/CLU/NES/CHL1	9
BP	GO:0050867	positive regulation of cell activation	13/318	396/18870	0.017327	0.111099	0.0879776	YES1/ARID1A/PRKDC/FLNA/EFNB1/PPP3CA/NSD2/ZMIZ1/PELI1/IGFBP2/HES1/FYN/IRS2	13
BP	GO:0030518	intracellular steroid hormone receptor signaling pathway	6/318	122/18870	0.0173383	0.111099	0.0879776	YAP1/ARID1A/CRY1/MAPK1/ZMIZ1/UBR5	6
BP	GO:0032874	positive regulation of stress-activated MAPK cascade	6/318	122/18870	0.0173383	0.111099	0.0879776	TAOK1/RB1CC1/HIPK2/TAOK3/PJA2/MID1	6
BP	GO:0007062	sister chromatid cohesion	4/318	59/18870	0.0174289	0.111306	0.0881416	ATRX/STAG2/PDS5A/NIPBL	4
BP	GO:0014009	glial cell proliferation	4/318	59/18870	0.0174289	0.111306	0.0881416	NF1/NFIA/HES1/CLU	4
BP	GO:0008406	gonad development	9/318	233/18870	0.0176395	0.112075	0.0887507	ATRX/ARID4B/FNDC3A/FLNA/ATN1/ARID5B/IDH1/SOX9/RHOBTB3	9
BP	GO:0002063	chondrocyte development	3/318	33/18870	0.0178077	0.112075	0.0887507	BMPR2/EXT1/SOX9	3
BP	GO:0003382	epithelial cell morphogenesis	3/318	33/18870	0.0178077	0.112075	0.0887507	COL18A1/PALLD/FAT1	3
BP	GO:0034968	histone lysine methylation	3/318	33/18870	0.0178077	0.112075	0.0887507	SETD2/KMT2A/ASH1L	3
BP	GO:0036336	dendritic cell migration	3/318	33/18870	0.0178077	0.112075	0.0887507	EPS8/EXT1/CXCR4	3
BP	GO:0038094	Fc-gamma receptor signaling pathway	3/318	33/18870	0.0178077	0.112075	0.0887507	YES1/PTK2/FYN	3
BP	GO:0051647	nucleus localization	3/318	33/18870	0.0178077	0.112075	0.0887507	HOOK3/PCM1/DYNC1H1	3
BP	GO:0060914	heart formation	3/318	33/18870	0.0178077	0.112075	0.0887507	EXT1/HES1/ROBO1	3
BP	GO:0036294	cellular response to decreased oxygen levels	7/318	158/18870	0.0178135	0.112075	0.0887507	AK4/MDM2/HIPK2/FAM162A/MALAT1/BNIP3/RORA	7
BP	GO:0010811	positive regulation of cell-substrate adhesion	6/318	123/18870	0.0179783	0.112759	0.089292	FERMT2/FLNA/NRP1/NEDD9/CDK6/EDIL3	6
BP	GO:0010959	regulation of metal ion transport	13/318	398/18870	0.0179812	0.112759	0.089292	ATP2B1/VMP1/FLNA/WNK1/SELENON/PPP3CA/ATP2B4/CAMK2D/HES1/FYN/YWHAE/ATP1B2/CXCR4	13
BP	GO:0032387	negative regulation of intracellular transport	4/318	60/18870	0.0184329	0.114245	0.0904688	GDI1/NF1/MAP1B/CRYAB	4
BP	GO:1902305	regulation of sodium ion transmembrane transport	4/318	60/18870	0.0184329	0.114245	0.0904688	WNK1/ATP2B4/CAMK2D/ATP1B2	4
BP	GO:0043488	regulation of mRNA stability	9/318	235/18870	0.0185364	0.114245	0.0904688	VIM/PUM1/LARP1/TUT4/CELF1/PUM2/IGF2BP2/TNRC6B/TNRC6A	9
BP	GO:1903050	regulation of proteolysis involved in protein catabolic process	9/318	235/18870	0.0185364	0.114245	0.0904688	PTEN/XPO1/ARIH1/MDM2/HIPK2/CSNK1E/PTK2/TRIB2/CLU	9
BP	GO:0006275	regulation of DNA replication	6/318	124/18870	0.0186343	0.114245	0.0904688	RBBP6/ATRX/BAZ1A/PDS5A/CCDC88A/ANKRD17	6
BP	GO:0070304	positive regulation of stress-activated protein kinase signaling cascade	6/318	124/18870	0.0186343	0.114245	0.0904688	TAOK1/RB1CC1/HIPK2/TAOK3/PJA2/MID1	6
BP	GO:0017015	regulation of transforming growth factor beta receptor signaling pathway	7/318	160/18870	0.0189484	0.114245	0.0904688	ARID4B/GLG1/HIPK2/ZEB1/SPRY1/ZEB2/PEG10	7
BP	GO:0050804	modulation of chemical synaptic transmission	15/318	489/18870	0.0192837	0.114245	0.0904688	PTN/PTEN/NTRK2/PPP3CA/MAPK1/KMT2A/NF1/CLSTN1/FYN/MAP1B/NLGN4X/AKAP12/SIPA1L1/TRIO/PTPRD	15
BP	GO:0000289	nuclear-transcribed mRNA poly(A) tail shortening	3/318	34/18870	0.0192926	0.114245	0.0904688	TUT4/TNRC6B/TNRC6A	3
BP	GO:0009954	proximal/distal pattern formation	3/318	34/18870	0.0192926	0.114245	0.0904688	PBX1/IRX2/IRX1	3
BP	GO:0043276	anoikis	3/318	34/18870	0.0192926	0.114245	0.0904688	NTRK2/PTK2/TLE1	3
BP	GO:0046825	regulation of protein export from nucleus	3/318	34/18870	0.0192926	0.114245	0.0904688	XPO1/MDM2/YWHAE	3
BP	GO:0048665	neuron fate specification	3/318	34/18870	0.0192926	0.114245	0.0904688	NFIA/POU3F2/SOX9	3
BP	GO:0048841	regulation of axon extension involved in axon guidance	3/318	34/18870	0.0192926	0.114245	0.0904688	BMPR2/NRP1/SEMA6A	3
BP	GO:0060074	synapse maturation	3/318	34/18870	0.0192926	0.114245	0.0904688	PTEN/CLSTN1/NFIA	3
BP	GO:0071539	protein localization to centrosome	3/318	34/18870	0.0192926	0.114245	0.0904688	HOOK3/CEP350/PCM1	3
BP	GO:0090162	establishment of epithelial cell polarity	3/318	34/18870	0.0192926	0.114245	0.0904688	MSN/HES1/FAT1	3
BP	GO:0001838	embryonic epithelial tube formation	6/318	125/18870	0.0193065	0.114245	0.0904688	SETD2/PLXNB2/IRX2/SOX9/IRX1/FZD3	6
BP	GO:0003179	heart valve morphogenesis	4/318	61/18870	0.0194722	0.114245	0.0904688	MDM2/BMPR2/SOX9/ROBO1	4
BP	GO:0032233	positive regulation of actin filament bundle assembly	4/318	61/18870	0.0194722	0.114245	0.0904688	FERMT2/FLNA/NRP1/CCDC88A	4
BP	GO:0048010	vascular endothelial growth factor receptor signaling pathway	4/318	61/18870	0.0194722	0.114245	0.0904688	NRP1/PTK2/FYN/ROBO1	4
BP	GO:1901988	negative regulation of cell cycle phase transition	10/318	277/18870	0.0194919	0.114245	0.0904688	PTEN/TAOK1/MDM2/PRKDC/SOX2/CUL4A/WEE1/USP47/CRY1/TAOK3	10
BP	GO:0008298	intracellular mRNA localization	2/318	13/18870	0.0195341	0.114245	0.0904688	PUM2/FUBP3	2
BP	GO:0009133	nucleoside diphosphate biosynthetic process	2/318	13/18870	0.0195341	0.114245	0.0904688	AK4/AK3	2
BP	GO:0009415	response to water	2/318	13/18870	0.0195341	0.114245	0.0904688	COL18A1/ATP2B4	2
BP	GO:0016024	CDP-diacylglycerol biosynthetic process	2/318	13/18870	0.0195341	0.114245	0.0904688	AGPAT5/AGPAT4	2
BP	GO:0021979	hypothalamus cell differentiation	2/318	13/18870	0.0195341	0.114245	0.0904688	NRP1/POU3F2	2
BP	GO:0034086	maintenance of sister chromatid cohesion	2/318	13/18870	0.0195341	0.114245	0.0904688	ATRX/NIPBL	2
BP	GO:0034088	maintenance of mitotic sister chromatid cohesion	2/318	13/18870	0.0195341	0.114245	0.0904688	ATRX/NIPBL	2
BP	GO:0035331	negative regulation of hippo signaling	2/318	13/18870	0.0195341	0.114245	0.0904688	VGLL4/MARK3	2
BP	GO:0042921	glucocorticoid receptor signaling pathway	2/318	13/18870	0.0195341	0.114245	0.0904688	ARID1A/CRY1	2
BP	GO:0046341	CDP-diacylglycerol metabolic process	2/318	13/18870	0.0195341	0.114245	0.0904688	AGPAT5/AGPAT4	2
BP	GO:0046831	regulation of RNA export from nucleus	2/318	13/18870	0.0195341	0.114245	0.0904688	SETD2/WNK1	2
BP	GO:0048853	forebrain morphogenesis	2/318	13/18870	0.0195341	0.114245	0.0904688	PTEN/NF1	2
BP	GO:0051764	actin crosslink formation	2/318	13/18870	0.0195341	0.114245	0.0904688	FLNA/EPS8	2
BP	GO:0060213	positive regulation of nuclear-transcribed mRNA poly(A) tail shortening	2/318	13/18870	0.0195341	0.114245	0.0904688	TNRC6B/TNRC6A	2
BP	GO:0061000	negative regulation of dendritic spine development	2/318	13/18870	0.0195341	0.114245	0.0904688	PTEN/ASAP1	2
BP	GO:0090235	regulation of metaphase plate congression	2/318	13/18870	0.0195341	0.114245	0.0904688	DYNC1H1/NUMA1	2
BP	GO:0097475	motor neuron migration	2/318	13/18870	0.0195341	0.114245	0.0904688	NRP1/FZD3	2
BP	GO:0140719	constitutive heterochromatin formation	2/318	13/18870	0.0195341	0.114245	0.0904688	ATRX/SMCHD1	2
BP	GO:1902950	regulation of dendritic spine maintenance	2/318	13/18870	0.0195341	0.114245	0.0904688	NEDD9/FYN	2
BP	GO:1905666	regulation of protein localization to endosome	2/318	13/18870	0.0195341	0.114245	0.0904688	MSN/RDX	2
BP	GO:1905907	negative regulation of amyloid fibril formation	2/318	13/18870	0.0195341	0.114245	0.0904688	CLU/CRYAB	2
BP	GO:0006606	protein import into nucleus	7/318	161/18870	0.0195344	0.114245	0.0904688	IPO5/STAT3/FLNA/PPP3CA/NF1/UBR5/ZIC1	7
BP	GO:0099177	regulation of trans-synaptic signaling	15/318	490/18870	0.0195998	0.114452	0.090633	PTN/PTEN/NTRK2/PPP3CA/MAPK1/KMT2A/NF1/CLSTN1/FYN/MAP1B/NLGN4X/AKAP12/SIPA1L1/TRIO/PTPRD	15
BP	GO:0001738	morphogenesis of a polarized epithelium	5/318	92/18870	0.0196974	0.114671	0.0908064	YAP1/MSN/DAAM1/FAT1/FZD3	5
BP	GO:0006405	RNA export from nucleus	5/318	92/18870	0.0196974	0.114671	0.0908064	SETD2/XPO1/SMG1/WNK1/XPOT	5
BP	GO:0007264	small GTPase mediated signal transduction	15/318	491/18870	0.0199199	0.115523	0.0914813	CUL3/PPP2CB/NCKAP1/ARHGAP12/EPS8/NRP1/RDX/ARHGAP5/CCDC88A/GDI1/NF1/SPRY1/SIPA1L1/TRIO/ROBO1	15
BP	GO:0006260	DNA replication	10/318	278/18870	0.0199292	0.115523	0.0914813	RBBP6/ATRX/BOD1L1/BAZ1A/PDS5A/RRM2B/CCDC88A/REV3L/ANKRD17/NFIA	10
BP	GO:0045137	development of primary sexual characteristics	9/318	238/18870	0.0199434	0.115523	0.0914813	ATRX/ARID4B/FNDC3A/FLNA/ATN1/ARID5B/IDH1/SOX9/RHOBTB3	9
BP	GO:0000077	DNA damage checkpoint signaling	6/318	126/18870	0.019995	0.115523	0.0914813	TAOK1/MDM2/PRKDC/CUL4A/CRY1/TAOK3	6
BP	GO:0043200	response to amino acid	6/318	126/18870	0.019995	0.115523	0.0914813	IPO5/CUL3/NTRK2/ZEB1/COL5A2/FYN	6
BP	GO:0010948	negative regulation of cell cycle process	11/318	320/18870	0.0203245	0.117106	0.0927349	PTEN/ATRX/TAOK1/MDM2/PRKDC/SOX2/CUL4A/WEE1/USP47/CRY1/TAOK3	11
BP	GO:1903311	regulation of mRNA metabolic process	12/318	362/18870	0.0203303	0.117106	0.0927349	VIM/QKI/PUM1/LARP1/TUT4/CELF1/TRA2A/PUM2/IGF2BP2/TNRC6B/TNRC6A/CELF2	12
BP	GO:0098742	cell-cell adhesion via plasma-membrane adhesion molecules	10/318	279/18870	0.0203736	0.117179	0.0927923	CADM1/WNK1/NECTIN3/PTPRF/PALLD/PLXNB2/CLSTN1/FAT1/ROBO1/PTPRD	10
BP	GO:0032436	positive regulation of proteasomal ubiquitin-dependent protein catabolic process	5/318	93/18870	0.020539	0.117541	0.0930789	ARIH1/MDM2/CSNK1E/TRIB2/CLU	5
BP	GO:0032465	regulation of cytokinesis	5/318	93/18870	0.020539	0.117541	0.0930789	SETD2/CUL3/PKN2/WNK1/BIRC6	5
BP	GO:0051653	spindle localization	4/318	62/18870	0.0205469	0.117541	0.0930789	DYNC1H1/NUMA1/SPRY1/CLASP2	4
BP	GO:0022407	regulation of cell-cell adhesion	15/318	493/18870	0.0205719	0.117541	0.0930789	YES1/ARID1A/SOX2/EFNB1/WNK1/NFAT5/PPP3CA/ZMIZ1/RDX/PELI1/IGFBP2/PTK2/HES1/FYN/AFDN	15
BP	GO:0003206	cardiac chamber morphogenesis	6/318	127/18870	0.0207001	0.117541	0.0930789	MDM2/BMPR2/NSD2/NRP1/HES1/ROBO1	6
BP	GO:0051099	positive regulation of binding	6/318	127/18870	0.0207001	0.117541	0.0930789	ADD1/PPP2CB/HIPK2/NRP1/MARK3/HES1	6
BP	GO:0090288	negative regulation of cellular response to growth factor stimulus	6/318	127/18870	0.0207001	0.117541	0.0930789	SPART/HIPK2/SEMA6A/SPRY1/ATP2B4/GPC1	6
BP	GO:0010639	negative regulation of organelle organization	12/318	363/18870	0.02072	0.117541	0.0930789	ATRX/YAP1/ADD1/TAOK1/EPS8/RDX/BNIP3/CLASP2/MAP1B/MID1/CLU/MAP2	12
BP	GO:1902850	microtubule cytoskeleton organization involved in mitosis	7/318	163/18870	0.0207443	0.117541	0.0930789	SETD2/STAG2/FLNA/DYNC1H1/NUMA1/SPRY1/CLASP2	7
BP	GO:1903844	regulation of cellular response to transforming growth factor beta stimulus	7/318	163/18870	0.0207443	0.117541	0.0930789	ARID4B/GLG1/HIPK2/ZEB1/SPRY1/ZEB2/PEG10	7
BP	GO:0001893	maternal placenta development	3/318	35/18870	0.0208439	0.117756	0.0932491	PTN/BMPR2/ASH1L	3
BP	GO:0110110	positive regulation of animal organ morphogenesis	3/318	35/18870	0.0208439	0.117756	0.0932491	SPRY1/SOX9/ROBO1	3
BP	GO:0022409	positive regulation of cell-cell adhesion	11/318	322/18870	0.0211654	0.119396	0.0945476	YES1/ARID1A/SOX2/EFNB1/NFAT5/PPP3CA/ZMIZ1/IGFBP2/HES1/FYN/AFDN	11
BP	GO:0045104	intermediate filament cytoskeleton organization	5/318	94/18870	0.0214038	0.120309	0.0952707	VIM/KLHL24/MACF1/NES/DST	5
BP	GO:0001704	formation of primary germ layer	6/318	128/18870	0.0214218	0.120309	0.0952707	SETD2/BMPR2/SOX2/WLS/COL4A2/COL5A2	6
BP	GO:0098773	skin epidermis development	6/318	128/18870	0.0214218	0.120309	0.0952707	NUMA1/PUM2/EXT1/NF1/SOX9/FZD3	6
BP	GO:0007051	spindle organization	8/318	202/18870	0.0215072	0.120611	0.0955098	PTEN/ATRX/SENP6/STAG2/FLNA/DYNC1H1/NUMA1/CLASP2	8
BP	GO:0021545	cranial nerve development	4/318	63/18870	0.0216574	0.121098	0.0958956	NRP1/EXT1/HES1/NAV2	4
BP	GO:2000179	positive regulation of neural precursor cell proliferation	4/318	63/18870	0.0216574	0.121098	0.0958956	FLNA/ID4/NES/FZD3	4
BP	GO:0032259	methylation	10/318	282/18870	0.0217504	0.12144	0.0961664	NSD3/SETD2/ATRX/ARID4B/KMT2E/NSD2/SETD5/KMT2A/ASH1L/KMT2C	10
BP	GO:0045103	intermediate filament-based process	5/318	95/18870	0.022292	0.12332	0.0976553	VIM/KLHL24/MACF1/NES/DST	5
BP	GO:1902807	negative regulation of cell cycle G1/S phase transition	5/318	95/18870	0.022292	0.12332	0.0976553	PTEN/MDM2/PRKDC/SOX2/WEE1	5
BP	GO:0010092	specification of animal organ identity	3/318	36/18870	0.0224618	0.12332	0.0976553	EXT1/SPRY1/ROBO1	3
BP	GO:0021799	cerebral cortex radially oriented cell migration	3/318	36/18870	0.0224618	0.12332	0.0976553	ZMIZ1/POU3F2/POU3F3	3
BP	GO:0001921	positive regulation of receptor recycling	2/318	14/18870	0.0225392	0.12332	0.0976553	ECE1/EPS15	2
BP	GO:0031958	corticosteroid receptor signaling pathway	2/318	14/18870	0.0225392	0.12332	0.0976553	ARID1A/CRY1	2
BP	GO:0051547	regulation of keratinocyte migration	2/318	14/18870	0.0225392	0.12332	0.0976553	PTEN/ADAM9	2
BP	GO:0060019	radial glial cell differentiation	2/318	14/18870	0.0225392	0.12332	0.0976553	STAT3/HES1	2
BP	GO:0070593	dendrite self-avoidance	2/318	14/18870	0.0225392	0.12332	0.0976553	EXT1/PALLD	2
BP	GO:0072393	microtubule anchoring at microtubule organizing center	2/318	14/18870	0.0225392	0.12332	0.0976553	HOOK3/PCM1	2
BP	GO:0106070	regulation of adenylate cyclase-activating G protein-coupled receptor signaling pathway	2/318	14/18870	0.0225392	0.12332	0.0976553	ATP2B4/APLP1	2
BP	GO:1901533	negative regulation of hematopoietic progenitor cell differentiation	2/318	14/18870	0.0225392	0.12332	0.0976553	N4BP2L2/HES1	2
BP	GO:1902043	positive regulation of extrinsic apoptotic signaling pathway via death domain receptors	2/318	14/18870	0.0225392	0.12332	0.0976553	PTEN/PEA15	2
BP	GO:2000288	positive regulation of myoblast proliferation	2/318	14/18870	0.0225392	0.12332	0.0976553	PAXBP1/MALAT1	2
BP	GO:0051170	import into nucleus	7/318	166/18870	0.0226556	0.123779	0.0980189	IPO5/STAT3/FLNA/PPP3CA/NF1/UBR5/ZIC1	7
BP	GO:0002690	positive regulation of leukocyte chemotaxis	5/318	96/18870	0.0232038	0.126593	0.100247	PTN/WNK1/MAPK1/NEDD9/PTK2	5
BP	GO:0000302	response to reactive oxygen species	8/318	205/18870	0.0232414	0.126617	0.100266	MDM2/PPP2CB/ADAM9/MAPK1/DHFR/BNIP3/FYN/CRYAB	8
BP	GO:0030509	BMP signaling pathway	7/318	167/18870	0.0233188	0.126858	0.100457	SPART/BMPR2/HIPK2/NUMA1/EXT1/NFIA/HES1	7
BP	GO:0098930	axonal transport	4/318	65/18870	0.0239869	0.129514	0.10256	DYNC1H1/KIF1B/MAP2/DST	4
BP	GO:0007156	homophilic cell adhesion via plasma membrane adhesion molecules	7/318	168/18870	0.0239954	0.129514	0.10256	CADM1/NECTIN3/PALLD/PLXNB2/CLSTN1/FAT1/ROBO1	7
BP	GO:0051168	nuclear export	7/318	168/18870	0.0239954	0.129514	0.10256	SETD2/XPO1/MDM2/SMG1/WNK1/XPOT/YWHAE	7
BP	GO:0021675	nerve development	5/318	97/18870	0.0241393	0.129514	0.10256	ECE1/NRP1/EXT1/HES1/NAV2	5
BP	GO:0003230	cardiac atrium development	3/318	37/18870	0.0241461	0.129514	0.10256	MDM2/BMPR2/NSD2	3
BP	GO:0009132	nucleoside diphosphate metabolic process	3/318	37/18870	0.0241461	0.129514	0.10256	AK4/AK3/RRM2B	3
BP	GO:0031076	embryonic camera-type eye development	3/318	37/18870	0.0241461	0.129514	0.10256	HIPK2/ZEB1/NES	3
BP	GO:0043243	positive regulation of protein-containing complex disassembly	3/318	37/18870	0.0241461	0.129514	0.10256	WNK1/BNIP3/NES	3
BP	GO:0048854	brain morphogenesis	3/318	37/18870	0.0241461	0.129514	0.10256	PTEN/NF1/FZD3	3
BP	GO:0070306	lens fiber cell differentiation	3/318	37/18870	0.0241461	0.129514	0.10256	VIM/PLAAT3/SPRY1	3
BP	GO:0071674	mononuclear cell migration	8/318	207/18870	0.0244508	0.130964	0.103709	MSN/WNK1/MAPK1/EPS8/EXT1/NEDD9/PTK2/CXCR4	8
BP	GO:0043487	regulation of RNA stability	9/318	247/18870	0.0246265	0.131721	0.104308	VIM/PUM1/LARP1/TUT4/CELF1/PUM2/IGF2BP2/TNRC6B/TNRC6A	9
BP	GO:0034250	positive regulation of amide metabolic process	7/318	169/18870	0.0246853	0.131851	0.104411	VIM/LARP1/PRKDC/PLXNB2/CSNK1E/EIF4G3/CLU	7
BP	GO:0021700	developmental maturation	11/318	330/18870	0.0247868	0.132023	0.104547	PTEN/TUT4/EXT1/NF1/CLSTN1/ANKRD17/NFIA/HES1/MAP1B/NRCAM/RERE	11
BP	GO:0048545	response to steroid hormone	11/318	330/18870	0.0247868	0.132023	0.104547	YAP1/ARID1A/MDM2/ADAM9/CRY1/MAPK1/ZMIZ1/IDH1/UBR5/IGFBP2/PTGDS	11
BP	GO:0001771	immunological synapse formation	2/318	15/18870	0.0257213	0.133828	0.105976	MSN/NEDD9	2
BP	GO:0009263	deoxyribonucleotide biosynthetic process	2/318	15/18870	0.0257213	0.133828	0.105976	ADK/RRM2B	2
BP	GO:0009265	2'-deoxyribonucleotide biosynthetic process	2/318	15/18870	0.0257213	0.133828	0.105976	ADK/RRM2B	2
BP	GO:0010763	positive regulation of fibroblast migration	2/318	15/18870	0.0257213	0.133828	0.105976	PTK2/AKAP12	2
BP	GO:0044849	estrous cycle	2/318	15/18870	0.0257213	0.133828	0.105976	PTN/CA12	2
BP	GO:0046385	deoxyribose phosphate biosynthetic process	2/318	15/18870	0.0257213	0.133828	0.105976	ADK/RRM2B	2
BP	GO:0050966	detection of mechanical stimulus involved in sensory perception of pain	2/318	15/18870	0.0257213	0.133828	0.105976	FYN/CXCR4	2
BP	GO:0060148	positive regulation of post-transcriptional gene silencing	2/318	15/18870	0.0257213	0.133828	0.105976	PUM1/PUM2	2
BP	GO:0060211	regulation of nuclear-transcribed mRNA poly(A) tail shortening	2/318	15/18870	0.0257213	0.133828	0.105976	TNRC6B/TNRC6A	2
BP	GO:0060413	atrial septum morphogenesis	2/318	15/18870	0.0257213	0.133828	0.105976	BMPR2/NSD2	2
BP	GO:0061307	cardiac neural crest cell differentiation involved in heart development	2/318	15/18870	0.0257213	0.133828	0.105976	MAPK1/HES1	2
BP	GO:0061308	cardiac neural crest cell development involved in heart development	2/318	15/18870	0.0257213	0.133828	0.105976	MAPK1/HES1	2
BP	GO:0072350	tricarboxylic acid metabolic process	2/318	15/18870	0.0257213	0.133828	0.105976	GLUD1/IDH1	2
BP	GO:1900370	positive regulation of post-transcriptional gene silencing by RNA	2/318	15/18870	0.0257213	0.133828	0.105976	PUM1/PUM2	2
BP	GO:1904889	regulation of excitatory synapse assembly	2/318	15/18870	0.0257213	0.133828	0.105976	PTPN13/PTPRD	2
BP	GO:2000637	positive regulation of miRNA-mediated gene silencing	2/318	15/18870	0.0257213	0.133828	0.105976	PUM1/PUM2	2
BP	GO:2001034	positive regulation of double-strand break repair via nonhomologous end joining	2/318	15/18870	0.0257213	0.133828	0.105976	SMCHD1/PRKDC	2
BP	GO:0010737	protein kinase A signaling	3/318	38/18870	0.025897	0.13383	0.105978	RDX/PJA2/AKAP12	3
BP	GO:0016571	histone methylation	3/318	38/18870	0.025897	0.13383	0.105978	SETD2/KMT2A/ASH1L	3
BP	GO:0048846	axon extension involved in axon guidance	3/318	38/18870	0.025897	0.13383	0.105978	BMPR2/NRP1/SEMA6A	3
BP	GO:0060563	neuroepithelial cell differentiation	3/318	38/18870	0.025897	0.13383	0.105978	HES1/MAP1B/POU3F2	3
BP	GO:1902284	neuron projection extension involved in neuron projection guidance	3/318	38/18870	0.025897	0.13383	0.105978	BMPR2/NRP1/SEMA6A	3
BP	GO:0007159	leukocyte cell-cell adhesion	13/318	419/18870	0.026027	0.13432	0.106366	MSN/YES1/ARID1A/EFNB1/WNK1/NFAT5/PPP3CA/ZMIZ1/EXT1/PELI1/IGFBP2/HES1/FYN	13
BP	GO:0030856	regulation of epithelial cell differentiation	7/318	171/18870	0.0261058	0.134545	0.106544	YAP1/ADD1/NUMA1/ZEB1/SPRY1/HES1/SOX9	7
BP	GO:0071300	cellular response to retinoic acid	4/318	67/18870	0.0264625	0.1362	0.107855	YAP1/YES1/SOX9/TNC	4
BP	GO:0051924	regulation of calcium ion transport	9/318	251/18870	0.0269406	0.13817	0.109415	ATP2B1/VMP1/SELENON/PPP3CA/CAMK2D/HES1/FYN/YWHAE/CXCR4	9
BP	GO:0006354	DNA-templated transcription elongation	6/318	135/18870	0.0269537	0.13817	0.109415	SETD2/MED15/CDK12/BRD4/INTS6/SETD5	6
BP	GO:0031570	DNA integrity checkpoint signaling	6/318	135/18870	0.0269537	0.13817	0.109415	TAOK1/MDM2/PRKDC/CUL4A/CRY1/TAOK3	6
BP	GO:0018107	peptidyl-threonine phosphorylation	5/318	100/18870	0.0270905	0.138499	0.109675	PRKDC/WNK1/HIPK2/MAPK1/CAMK2D	5
BP	GO:0034446	substrate adhesion-dependent cell spreading	5/318	100/18870	0.0270905	0.138499	0.109675	FERMT2/FLNA/NRP1/NEDD9/PTK2	5
BP	GO:0061013	regulation of mRNA catabolic process	9/318	252/18870	0.0275423	0.140621	0.111355	VIM/PUM1/LARP1/TUT4/CELF1/PUM2/IGF2BP2/TNRC6B/TNRC6A	9
BP	GO:0050680	negative regulation of epithelial cell proliferation	7/318	173/18870	0.0275811	0.14063	0.111363	SOX2/ZEB1/NF1/TRIM24/CDK6/SOX9/ROBO1	7
BP	GO:0010762	regulation of fibroblast migration	3/318	39/18870	0.0277141	0.140933	0.111602	PTK2/ZEB2/AKAP12	3
BP	GO:0099068	postsynapse assembly	3/318	39/18870	0.0277141	0.140933	0.111602	PTEN/NLGN4X/PTPRD	3
BP	GO:0040013	negative regulation of locomotion	13/318	423/18870	0.02782	0.141095	0.111731	PTEN/ARID4B/STAT3/NRP1/NEDD9/SEMA6A/NF1/ATP2B4/CLASP2/ZEB2/AFDN/ATP1B2/ROBO1	13
BP	GO:0042060	wound healing	13/318	423/18870	0.02782	0.141095	0.111731	PTEN/YAP1/AK3/FERMT2/FLNA/PPP3CA/EXT1/NF1/PTK2/CLASP2/MACF1/CXCR4/DST	13
BP	GO:0002696	positive regulation of leukocyte activation	12/318	380/18870	0.0282262	0.142965	0.113212	YES1/ARID1A/PRKDC/EFNB1/PPP3CA/NSD2/ZMIZ1/PELI1/IGFBP2/HES1/FYN/IRS2	12
BP	GO:0071453	cellular response to oxygen levels	7/318	174/18870	0.0283396	0.143349	0.113516	AK4/MDM2/HIPK2/FAM162A/MALAT1/BNIP3/RORA	7
BP	GO:0051051	negative regulation of transport	14/318	469/18870	0.0284894	0.143917	0.113965	GPM6B/PTEN/WNK1/PPP3CA/CRY1/GDI1/NF1/CAMK2D/HES1/YWHAE/MAP1B/IRS2/PEA15/CRYAB	14
BP	GO:0072175	epithelial tube formation	6/318	137/18870	0.0286928	0.144014	0.114043	SETD2/PLXNB2/IRX2/SOX9/IRX1/FZD3	6
BP	GO:0045216	cell-cell junction organization	8/318	214/18870	0.0290304	0.144014	0.114043	ADD1/FERMT2/PKN2/FLNA/EXT1/RDX/AFDN/NLGN4X	8
BP	GO:0014857	regulation of skeletal muscle cell proliferation	2/318	16/18870	0.0290735	0.144014	0.114043	PAXBP1/SELENON	2
BP	GO:0021534	cell proliferation in hindbrain	2/318	16/18870	0.0290735	0.144014	0.114043	RORA/RERE	2
BP	GO:0021924	cell proliferation in external granule layer	2/318	16/18870	0.0290735	0.144014	0.114043	RORA/RERE	2
BP	GO:0021930	cerebellar granule cell precursor proliferation	2/318	16/18870	0.0290735	0.144014	0.114043	RORA/RERE	2
BP	GO:0021984	adenohypophysis development	2/318	16/18870	0.0290735	0.144014	0.114043	SOX2/HES1	2
BP	GO:0032239	regulation of nucleobase-containing compound transport	2/318	16/18870	0.0290735	0.144014	0.114043	SETD2/WNK1	2
BP	GO:0035627	ceramide transport	2/318	16/18870	0.0290735	0.144014	0.114043	PLTP/PSAP	2
BP	GO:0048712	negative regulation of astrocyte differentiation	2/318	16/18870	0.0290735	0.144014	0.114043	NF1/ID4	2
BP	GO:0051895	negative regulation of focal adhesion assembly	2/318	16/18870	0.0290735	0.144014	0.114043	PTEN/CLASP2	2
BP	GO:0061101	neuroendocrine cell differentiation	2/318	16/18870	0.0290735	0.144014	0.114043	HES1/POU3F2	2
BP	GO:0150118	negative regulation of cell-substrate junction organization	2/318	16/18870	0.0290735	0.144014	0.114043	PTEN/CLASP2	2
BP	GO:1905664	regulation of calcium ion import across plasma membrane	2/318	16/18870	0.0290735	0.144014	0.114043	PPP3CA/FYN	2
BP	GO:1901607	alpha-amino acid biosynthetic process	4/318	69/18870	0.0290858	0.144014	0.114043	GLUD1/BCAT1/ATP2B4/DHFR	4
BP	GO:0072331	signal transduction by p53 class mediator	7/318	175/18870	0.0291121	0.144014	0.114043	ATRX/MDM2/MYO6/KAT6A/HIPK2/RRM2B/TRIM24	7
BP	GO:0070167	regulation of biomineral tissue development	5/318	102/18870	0.0291802	0.144164	0.114162	PTN/GPM6B/ATP2B1/BMPR2/SOX9	5
BP	GO:0043401	steroid hormone mediated signaling pathway	6/318	138/18870	0.0295894	0.145287	0.11505	YAP1/ARID1A/CRY1/MAPK1/ZMIZ1/UBR5	6
BP	GO:0001953	negative regulation of cell-matrix adhesion	3/318	40/18870	0.0295975	0.145287	0.11505	PTEN/NF1/CLASP2	3
BP	GO:0009167	purine ribonucleoside monophosphate metabolic process	3/318	40/18870	0.0295975	0.145287	0.11505	AK4/AK3/ADK	3
BP	GO:0040001	establishment of mitotic spindle localization	3/318	40/18870	0.0295975	0.145287	0.11505	NUMA1/SPRY1/CLASP2	3
BP	GO:0051693	actin filament capping	3/318	40/18870	0.0295975	0.145287	0.11505	ADD1/EPS8/RDX	3
BP	GO:0001666	response to hypoxia	10/318	298/18870	0.0302555	0.148168	0.117332	AK4/MDM2/HIPK2/FAM162A/MALAT1/NF1/BNIP3/RORA/CXCR4/CRYAB	10
BP	GO:0035282	segmentation	5/318	103/18870	0.0302621	0.148168	0.117332	PRKDC/NRP1/ZIC3/IRX2/IRX1	5
BP	GO:0006406	mRNA export from nucleus	4/318	70/18870	0.0304532	0.148641	0.117707	SETD2/XPO1/SMG1/WNK1	4
BP	GO:0071479	cellular response to ionizing radiation	4/318	70/18870	0.0304532	0.148641	0.117707	YAP1/MDM2/NIPBL/CRYAB	4
BP	GO:0007265	Ras protein signal transduction	11/318	341/18870	0.0304756	0.148641	0.117707	CUL3/PPP2CB/NCKAP1/EPS8/NRP1/RDX/ARHGAP5/GDI1/NF1/SPRY1/ROBO1	11
BP	GO:0043434	response to peptide hormone	13/318	430/18870	0.0311732	0.15185	0.120248	ATP2B1/PIK3C2A/STAT3/MDM2/PRKDC/PPP3CA/CRY1/MAPK1/PHIP/TRIM24/PTK2/MAP1B/IRS2	13
BP	GO:0090100	positive regulation of transmembrane receptor protein serine/threonine kinase signaling pathway	5/318	104/18870	0.031369	0.152609	0.120849	BMPR2/HIPK2/NUMA1/HES1/ZEB2	5
BP	GO:0007249	canonical NF-kappaB signal transduction	10/318	300/18870	0.0314635	0.152874	0.121059	BRD4/FLNA/WLS/ASH1L/PELI1/ANKRD17/FYN/TLE1/GPRC5B/RORA	10
BP	GO:0003203	endocardial cushion morphogenesis	3/318	41/18870	0.0315468	0.153084	0.121225	MDM2/SOX9/ROBO1	3
BP	GO:0010586	miRNA metabolic process	5/318	105/18870	0.0325009	0.155185	0.122889	STAT3/TUT4/TEAD1/NEAT1/SOX9	5
BP	GO:0032784	regulation of DNA-templated transcription elongation	5/318	105/18870	0.0325009	0.155185	0.122889	MED15/CDK12/BRD4/INTS6/SETD5	5
BP	GO:0042472	inner ear morphogenesis	5/318	105/18870	0.0325009	0.155185	0.122889	MYO6/ZEB1/SOX9/ZIC1/FZD3	5
BP	GO:0003128	heart field specification	2/318	17/18870	0.0325892	0.155185	0.122889	EXT1/ROBO1	2
BP	GO:0007379	segment specification	2/318	17/18870	0.0325892	0.155185	0.122889	IRX2/IRX1	2
BP	GO:0010612	regulation of cardiac muscle adaptation	2/318	17/18870	0.0325892	0.155185	0.122889	PPP3CA/ATP2B4	2
BP	GO:0033631	cell-cell adhesion mediated by integrin	2/318	17/18870	0.0325892	0.155185	0.122889	WNK1/ADAM9	2
BP	GO:0045198	establishment of epithelial cell apical/basal polarity	2/318	17/18870	0.0325892	0.155185	0.122889	MSN/FAT1	2
BP	GO:0048268	clathrin coat assembly	2/318	17/18870	0.0325892	0.155185	0.122889	PIK3C2A/EPS15	2
BP	GO:0060253	negative regulation of glial cell proliferation	2/318	17/18870	0.0325892	0.155185	0.122889	NF1/HES1	2
BP	GO:0061548	ganglion development	2/318	17/18870	0.0325892	0.155185	0.122889	NRP1/FZD3	2
BP	GO:0090083	regulation of inclusion body assembly	2/318	17/18870	0.0325892	0.155185	0.122889	SACS/CLU	2
BP	GO:1900120	regulation of receptor binding	2/318	17/18870	0.0325892	0.155185	0.122889	PTPRF/NRP1	2
BP	GO:1903242	regulation of cardiac muscle hypertrophy in response to stress	2/318	17/18870	0.0325892	0.155185	0.122889	PPP3CA/ATP2B4	2
BP	GO:1905906	regulation of amyloid fibril formation	2/318	17/18870	0.0325892	0.155185	0.122889	CLU/CRYAB	2
BP	GO:0008380	RNA splicing	14/318	478/18870	0.0326832	0.155439	0.12309	QKI/RSRP1/SCAF11/PRPF4B/CCNL2/CDK12/PAXBP1/CELF1/SRRM2/RBM6/TRA2A/ZNF638/SREK1/CELF2	14
BP	GO:0034249	negative regulation of amide metabolic process	11/318	345/18870	0.0327589	0.155605	0.123221	PUM1/LARP1/NTRK2/TUT4/CELF1/PUM2/IGF2BP2/DHFR/TNRC6B/CLU/TNRC6A	11
BP	GO:0014015	positive regulation of gliogenesis	4/318	72/18870	0.0333002	0.157783	0.124946	PTN/PTPRZ1/HES1/CXCR4	4
BP	GO:1904888	cranial skeletal system development	4/318	72/18870	0.0333002	0.157783	0.124946	SETD2/EXT1/NIPBL/ZIC3	4
BP	GO:0009126	purine nucleoside monophosphate metabolic process	3/318	42/18870	0.0335619	0.158043	0.125152	AK4/AK3/ADK	3
BP	GO:0016601	Rac protein signal transduction	3/318	42/18870	0.0335619	0.158043	0.125152	NCKAP1/EPS8/NF1	3
BP	GO:0021983	pituitary gland development	3/318	42/18870	0.0335619	0.158043	0.125152	SOX2/HES1/POU3F2	3
BP	GO:0048512	circadian behavior	3/318	42/18870	0.0335619	0.158043	0.125152	PTEN/CSNK1E/PTGDS	3
BP	GO:1990000	amyloid fibril formation	3/318	42/18870	0.0335619	0.158043	0.125152	MDM2/CLU/CRYAB	3
BP	GO:1901890	positive regulation of cell junction assembly	5/318	106/18870	0.0336581	0.158301	0.125356	FERMT2/NTRK2/NRP1/CLSTN1/PTPRD	5
BP	GO:0071478	cellular response to radiation	7/318	181/18870	0.0340469	0.159933	0.126648	YAP1/MDM2/CUL4A/USP47/CRY1/NIPBL/CRYAB	7
BP	GO:0032434	regulation of proteasomal ubiquitin-dependent protein catabolic process	6/318	143/18870	0.0343478	0.161148	0.12761	XPO1/ARIH1/MDM2/CSNK1E/TRIB2/CLU	6
BP	GO:0003170	heart valve development	4/318	73/18870	0.03478	0.16266	0.128808	MDM2/BMPR2/SOX9/ROBO1	4
BP	GO:0030330	DNA damage response, signal transduction by p53 class mediator	4/318	73/18870	0.03478	0.16266	0.128808	ATRX/MDM2/MYO6/HIPK2	4
BP	GO:0007173	epidermal growth factor receptor signaling pathway	5/318	107/18870	0.0348406	0.16266	0.128808	PIK3C2A/PTPN12/CCDC88A/PTK2/SOX9	5
BP	GO:1901796	regulation of signal transduction by p53 class mediator	5/318	107/18870	0.0348406	0.16266	0.128808	MDM2/KAT6A/HIPK2/RRM2B/TRIM24	5
BP	GO:0003176	aortic valve development	3/318	43/18870	0.0356422	0.1662	0.131611	BMPR2/SOX9/ROBO1	3
BP	GO:0043087	regulation of GTPase activity	10/318	307/18870	0.0359591	0.166997	0.132243	FERMT2/NTRK2/WNK1/ARHGAP12/RDX/PLXNB2/NF1/PTK2/AGAP1/SIPA1L1	10
BP	GO:0006735	NADH regeneration	2/318	18/18870	0.0362621	0.166997	0.132243	PFKP/ENO2	2
BP	GO:0030011	maintenance of cell polarity	2/318	18/18870	0.0362621	0.166997	0.132243	ATN1/DST	2
BP	GO:0043116	negative regulation of vascular permeability	2/318	18/18870	0.0362621	0.166997	0.132243	FERMT2/AKAP12	2
BP	GO:0048339	paraxial mesoderm development	2/318	18/18870	0.0362621	0.166997	0.132243	YAP1/ZIC3	2
BP	GO:0060576	intestinal epithelial cell development	2/318	18/18870	0.0362621	0.166997	0.132243	YAP1/C1GALT1	2
BP	GO:0061621	canonical glycolysis	2/318	18/18870	0.0362621	0.166997	0.132243	PFKP/ENO2	2
BP	GO:0061718	glucose catabolic process to pyruvate	2/318	18/18870	0.0362621	0.166997	0.132243	PFKP/ENO2	2
BP	GO:0072189	ureter development	2/318	18/18870	0.0362621	0.166997	0.132243	NFIA/SOX9	2
BP	GO:0045669	positive regulation of osteoblast differentiation	4/318	74/18870	0.0362975	0.166997	0.132243	YAP1/FERMT2/BMPR2/PPP3CA	4
BP	GO:2000036	regulation of stem cell population maintenance	4/318	74/18870	0.0362975	0.166997	0.132243	PTN/YAP1/ARID4B/ARID1A	4
BP	GO:0030534	adult behavior	6/318	145/18870	0.0363817	0.166997	0.132243	PUM1/HIPK2/EPS8/NLGN4X/CHL1/ZIC1	6
BP	GO:0050671	positive regulation of lymphocyte proliferation	6/318	145/18870	0.0363817	0.166997	0.132243	EFNB1/PPP3CA/PELI1/IGFBP2/HES1/IRS2	6
BP	GO:0050900	leukocyte migration	12/318	396/18870	0.0369357	0.169337	0.134095	PTN/MSN/YES1/WNK1/MAPK1/EPS8/EXT1/NEDD9/NF1/PTK2/FYN/CXCR4	12
BP	GO:0015931	nucleobase-containing compound transport	8/318	225/18870	0.0373695	0.17112	0.135508	QKI/SETD2/XPO1/SMG1/WNK1/XPOT/IGF2BP2/PEG10	8
BP	GO:0070663	regulation of leukocyte proliferation	9/318	267/18870	0.0377335	0.172209	0.136369	EFNB1/PPP3CA/MAPK1/PELI1/NF1/IGFBP2/PTK2/HES1/IRS2	9
BP	GO:0007622	rhythmic behavior	3/318	44/18870	0.0377876	0.172209	0.136369	PTEN/CSNK1E/PTGDS	3
BP	GO:0021879	forebrain neuron differentiation	3/318	44/18870	0.0377876	0.172209	0.136369	ZMIZ1/NRP1/HES1	3
BP	GO:0030835	negative regulation of actin filament depolymerization	3/318	44/18870	0.0377876	0.172209	0.136369	ADD1/EPS8/RDX	3
BP	GO:0035924	cellular response to vascular endothelial growth factor stimulus	4/318	75/18870	0.0378526	0.172299	0.136441	NRP1/SEMA6A/ATP2B4/ROBO1	4
BP	GO:0006402	mRNA catabolic process	10/318	310/18870	0.0380162	0.172838	0.136868	VIM/PUM1/LARP1/SMG1/TUT4/CELF1/PUM2/IGF2BP2/TNRC6B/TNRC6A	10
BP	GO:0001708	cell fate specification	5/318	110/18870	0.038541	0.174693	0.138337	SOX2/NRP1/NFIA/POU3F2/SOX9	5
BP	GO:0018210	peptidyl-threonine modification	5/318	110/18870	0.038541	0.174693	0.138337	PRKDC/WNK1/HIPK2/MAPK1/CAMK2D	5
BP	GO:0032872	regulation of stress-activated MAPK cascade	7/318	186/18870	0.0385615	0.174693	0.138337	TAOK1/RB1CC1/HIPK2/MAPK1/TAOK3/PJA2/MID1	7
BP	GO:0007162	negative regulation of cell adhesion	10/318	312/18870	0.039432	0.17698	0.140148	PTEN/WNK1/RDX/PLXNB2/PELI1/SEMA6A/NF1/PTK2/CLASP2/TNC	10
BP	GO:0061138	morphogenesis of a branching epithelium	7/318	187/18870	0.0395093	0.17698	0.140148	YAP1/NRP1/EXT1/SPRY1/PBX1/SOX9/TNC	7
BP	GO:0032946	positive regulation of mononuclear cell proliferation	6/318	148/18870	0.0395748	0.17698	0.140148	EFNB1/PPP3CA/PELI1/IGFBP2/HES1/IRS2	6
BP	GO:0010717	regulation of epithelial to mesenchymal transition	5/318	111/18870	0.0398257	0.17698	0.140148	PTEN/FERMT2/SPRY1/PTK2/CLASP2	5
BP	GO:0014014	negative regulation of gliogenesis	3/318	45/18870	0.0399975	0.17698	0.140148	NF1/HES1/ID4	3
BP	GO:0090199	regulation of release of cytochrome c from mitochondria	3/318	45/18870	0.0399975	0.17698	0.140148	FAM162A/BNIP3/CLU	3
BP	GO:0000212	meiotic spindle organization	2/318	19/18870	0.0400858	0.17698	0.140148	PTEN/ATRX	2
BP	GO:0001829	trophectodermal cell differentiation	2/318	19/18870	0.0400858	0.17698	0.140148	YAP1/CUL3	2
BP	GO:0010663	positive regulation of striated muscle cell apoptotic process	2/318	19/18870	0.0400858	0.17698	0.140148	BNIP3/CAMK2D	2
BP	GO:0010666	positive regulation of cardiac muscle cell apoptotic process	2/318	19/18870	0.0400858	0.17698	0.140148	BNIP3/CAMK2D	2
BP	GO:0010759	positive regulation of macrophage chemotaxis	2/318	19/18870	0.0400858	0.17698	0.140148	MAPK1/PTK2	2
BP	GO:0044804	nucleophagy	2/318	19/18870	0.0400858	0.17698	0.140148	WDR45B/RB1CC1	2
BP	GO:0046827	positive regulation of protein export from nucleus	2/318	19/18870	0.0400858	0.17698	0.140148	MDM2/YWHAE	2
BP	GO:0055064	chloride ion homeostasis	2/318	19/18870	0.0400858	0.17698	0.140148	WNK1/CA12	2
BP	GO:0060438	trachea development	2/318	19/18870	0.0400858	0.17698	0.140148	MAPK1/SOX9	2
BP	GO:0060716	labyrinthine layer blood vessel development	2/318	19/18870	0.0400858	0.17698	0.140148	MAPK1/HES1	2
BP	GO:0060977	coronary vasculature morphogenesis	2/318	19/18870	0.0400858	0.17698	0.140148	SETD2/NRP1	2
BP	GO:0061158	3'-UTR-mediated mRNA destabilization	2/318	19/18870	0.0400858	0.17698	0.140148	PUM1/PUM2	2
BP	GO:0061298	retina vasculature development in camera-type eye	2/318	19/18870	0.0400858	0.17698	0.140148	BMPR2/NRP1	2
BP	GO:0071391	cellular response to estrogen stimulus	2/318	19/18870	0.0400858	0.17698	0.140148	MDM2/TRIM24	2
BP	GO:0071625	vocalization behavior	2/318	19/18870	0.0400858	0.17698	0.140148	EXT1/NLGN4X	2
BP	GO:1902548	negative regulation of cellular response to vascular endothelial growth factor stimulus	2/318	19/18870	0.0400858	0.17698	0.140148	SEMA6A/ATP2B4	2
BP	GO:0008088	axo-dendritic transport	4/318	77/18870	0.0410762	0.180726	0.143114	DYNC1H1/KIF1B/MAP2/DST	4
BP	GO:0008652	amino acid biosynthetic process	4/318	77/18870	0.0410762	0.180726	0.143114	GLUD1/BCAT1/ATP2B4/DHFR	4
BP	GO:0032091	negative regulation of protein binding	4/318	77/18870	0.0410762	0.180726	0.143114	PTPRF/CSNK1E/NES/MAP2	4
BP	GO:0070302	regulation of stress-activated protein kinase signaling cascade	7/318	189/18870	0.0414502	0.182162	0.144251	TAOK1/RB1CC1/HIPK2/MAPK1/TAOK3/PJA2/MID1	7
BP	GO:1904062	regulation of monoatomic cation transmembrane transport	10/318	315/18870	0.0416231	0.182437	0.144469	VMP1/FLNA/WNK1/SELENON/PPP3CA/ATP2B4/CAMK2D/FYN/YWHAE/ATP1B2	10
BP	GO:0051403	stress-activated MAPK cascade	8/318	230/18870	0.0416436	0.182437	0.144469	TAOK1/RB1CC1/HIPK2/MAPK1/TAOK3/PJA2/MID1/CRYAB	8
BP	GO:0010038	response to metal ion	11/318	359/18870	0.041705	0.182437	0.144469	SETD2/ADD1/MDM2/PPP2CB/PPP3CA/ADAM9/MAPK1/KMT2A/GDI1/BNIP3/CAMK2D	11
BP	GO:0007612	learning	6/318	150/18870	0.0417994	0.182437	0.144469	PTN/NTRK2/KMT2A/NF1/FYN/NLGN4X	6
BP	GO:0010508	positive regulation of autophagy	6/318	150/18870	0.0417994	0.182437	0.144469	SETD2/PIK3C2A/LARP1/RB1CC1/CCNY/BNIP3	6
BP	GO:0098876	vesicle-mediated transport to the plasma membrane	6/318	150/18870	0.0417994	0.182437	0.144469	ANKRD50/RABEP1/GOLGA4/EPS15/CLSTN1/MACF1	6
BP	GO:0030517	negative regulation of axon extension	3/318	46/18870	0.0422715	0.182618	0.144613	NRP1/SEMA6A/MAP2	3
BP	GO:0031018	endocrine pancreas development	3/318	46/18870	0.0422715	0.182618	0.144613	HES1/CDK6/SOX9	3
BP	GO:0035272	exocrine system development	3/318	46/18870	0.0422715	0.182618	0.144613	WLS/NRP1/SOX9	3
BP	GO:0042789	mRNA transcription by RNA polymerase II	3/318	46/18870	0.0422715	0.182618	0.144613	STAT3/FLNA/ZIC3	3
BP	GO:0045646	regulation of erythrocyte differentiation	3/318	46/18870	0.0422715	0.182618	0.144613	STAT3/PRKDC/CDK6	3
BP	GO:0060711	labyrinthine layer development	3/318	46/18870	0.0422715	0.182618	0.144613	MAPK1/BIRC6/HES1	3
BP	GO:0070849	response to epidermal growth factor	3/318	46/18870	0.0422715	0.182618	0.144613	PTPN12/MAPK1/SOX9	3
BP	GO:0085029	extracellular matrix assembly	3/318	46/18870	0.0422715	0.182618	0.144613	GPM6B/CLASP2/SOX9	3
BP	GO:0090224	regulation of spindle organization	3/318	46/18870	0.0422715	0.182618	0.144613	SENP6/DYNC1H1/NUMA1	3
BP	GO:0110053	regulation of actin filament organization	9/318	273/18870	0.042449	0.183178	0.145056	ADD1/FERMT2/FLNA/NCKAP1/EPS8/NRP1/RDX/CCDC88A/CLASP2	9
BP	GO:0035148	tube formation	6/318	151/18870	0.0429407	0.185091	0.146571	SETD2/PLXNB2/IRX2/SOX9/IRX1/FZD3	6
BP	GO:0140014	mitotic nuclear division	9/318	274/18870	0.0432718	0.186308	0.147535	STAG2/CUL3/FLNA/NUMA1/EPS8/PHIP/NIPBL/NFIA/CLASP2	9
BP	GO:0042752	regulation of circadian rhythm	5/318	114/18870	0.0438351	0.186946	0.14804	PRKDC/CRY1/CSNK1E/PTGDS/RORA	5
BP	GO:2001243	negative regulation of intrinsic apoptotic signaling pathway	5/318	114/18870	0.0438351	0.186946	0.14804	MDM2/USP47/RRM2B/FYN/CLU	5
BP	GO:0009135	purine nucleoside diphosphate metabolic process	2/318	20/18870	0.0440543	0.186946	0.14804	AK4/AK3	2
BP	GO:0009179	purine ribonucleoside diphosphate metabolic process	2/318	20/18870	0.0440543	0.186946	0.14804	AK4/AK3	2
BP	GO:0010587	miRNA catabolic process	2/318	20/18870	0.0440543	0.186946	0.14804	TUT4/NEAT1	2
BP	GO:0010738	regulation of protein kinase A signaling	2/318	20/18870	0.0440543	0.186946	0.14804	PJA2/AKAP12	2
BP	GO:0051546	keratinocyte migration	2/318	20/18870	0.0440543	0.186946	0.14804	PTEN/ADAM9	2
BP	GO:0061620	glycolytic process through glucose-6-phosphate	2/318	20/18870	0.0440543	0.186946	0.14804	PFKP/ENO2	2
BP	GO:0071474	cellular hyperosmotic response	2/318	20/18870	0.0440543	0.186946	0.14804	WNK1/NFAT5	2
BP	GO:0140131	positive regulation of lymphocyte chemotaxis	2/318	20/18870	0.0440543	0.186946	0.14804	WNK1/NEDD9	2
BP	GO:0140861	DNA repair-dependent chromatin remodeling	2/318	20/18870	0.0440543	0.186946	0.14804	TRIP12/UBR5	2
BP	GO:1902004	positive regulation of amyloid-beta formation	2/318	20/18870	0.0440543	0.186946	0.14804	CSNK1E/CLU	2
BP	GO:0016331	morphogenesis of embryonic epithelium	6/318	152/18870	0.0441014	0.186946	0.14804	SETD2/PLXNB2/IRX2/SOX9/IRX1/FZD3	6
BP	GO:1903039	positive regulation of leukocyte cell-cell adhesion	9/318	275/18870	0.0441053	0.186946	0.14804	YES1/ARID1A/EFNB1/NFAT5/PPP3CA/ZMIZ1/IGFBP2/HES1/FYN	9
BP	GO:0021536	diencephalon development	4/318	79/18870	0.0444507	0.188037	0.148904	SOX2/NRP1/HES1/POU3F2	4
BP	GO:0032467	positive regulation of cytokinesis	3/318	47/18870	0.044609	0.188037	0.148904	CUL3/PKN2/WNK1	3
BP	GO:0050798	activated T cell proliferation	3/318	47/18870	0.044609	0.188037	0.148904	PPP3CA/IGFBP2/FYN	3
BP	GO:0090102	cochlea development	3/318	47/18870	0.044609	0.188037	0.148904	ZEB1/HES1/SOX9	3
BP	GO:1905314	semi-lunar valve development	3/318	47/18870	0.044609	0.188037	0.148904	BMPR2/SOX9/ROBO1	3
BP	GO:0097193	intrinsic apoptotic signaling pathway	10/318	319/18870	0.0446725	0.188097	0.148951	CUL3/MDM2/PRKDC/CUL4A/HIPK2/USP47/RRM2B/BNIP3/FYN/CLU	10
BP	GO:0032272	negative regulation of protein polymerization	4/318	80/18870	0.0461946	0.193865	0.153519	ADD1/EPS8/RDX/MAP2	4
BP	GO:0048844	artery morphogenesis	4/318	80/18870	0.0461946	0.193865	0.153519	ZMIZ1/NRP1/NF1/HES1	4
BP	GO:0097061	dendritic spine organization	4/318	80/18870	0.0461946	0.193865	0.153519	PTEN/NEDD9/FYN/SIPA1L1	4
BP	GO:0030198	extracellular matrix organization	10/318	321/18870	0.0462526	0.193895	0.153543	GPM6B/COL18A1/EXT1/AEBP1/NF1/COL4A2/COL5A2/CLASP2/APLP1/SOX9	10
BP	GO:0031023	microtubule organizing center organization	6/318	154/18870	0.0464813	0.19464	0.154133	XPO1/PPP1R12A/CCNL2/PCM1/CCDC102B/CLASP2	6
BP	GO:0048839	inner ear development	7/318	194/18870	0.0465706	0.194801	0.15426	SOX2/MYO6/ZEB1/HES1/SOX9/ZIC1/FZD3	7
BP	GO:0006368	transcription elongation by RNA polymerase II	5/318	116/18870	0.0466378	0.194868	0.154313	SETD2/MED15/CDK12/BRD4/INTS6	5
BP	GO:1902074	response to salt	11/318	366/18870	0.0467591	0.195162	0.154546	ADD1/COL18A1/MDM2/PPP3CA/ADAM9/KMT2A/GDI1/ATP2B4/DHFR/CAMK2D/FYN	11
BP	GO:0001754	eye photoreceptor cell differentiation	3/318	48/18870	0.0470096	0.195336	0.154684	STAT3/NTRK2/SOX9	3
BP	GO:0031295	T cell costimulation	3/318	48/18870	0.0470096	0.195336	0.154684	YES1/EFNB1/FYN	3
BP	GO:0031670	cellular response to nutrient	3/318	48/18870	0.0470096	0.195336	0.154684	MDM2/TRIM24/TNC	3
BP	GO:1902003	regulation of amyloid-beta formation	3/318	48/18870	0.0470096	0.195336	0.154684	NTRK2/CSNK1E/CLU	3
BP	GO:0043062	extracellular structure organization	10/318	322/18870	0.0470567	0.195336	0.154684	GPM6B/COL18A1/EXT1/AEBP1/NF1/COL4A2/COL5A2/CLASP2/APLP1/SOX9	10
BP	GO:0006401	RNA catabolic process	11/318	367/18870	0.0475138	0.196716	0.155776	VIM/PUM1/LARP1/SMG1/TUT4/CELF1/PUM2/NEAT1/IGF2BP2/TNRC6B/TNRC6A	11
BP	GO:0045229	external encapsulating structure organization	10/318	323/18870	0.0478702	0.196716	0.155776	GPM6B/COL18A1/EXT1/AEBP1/NF1/COL4A2/COL5A2/CLASP2/APLP1/SOX9	10
BP	GO:0007422	peripheral nervous system development	4/318	81/18870	0.0479761	0.196716	0.155776	NTRK2/NF1/GPC1/POU3F2	4
BP	GO:1901019	regulation of calcium ion transmembrane transporter activity	4/318	81/18870	0.0479761	0.196716	0.155776	VMP1/SELENON/CAMK2D/YWHAE	4
BP	GO:1901800	positive regulation of proteasomal protein catabolic process	5/318	117/18870	0.0480782	0.196716	0.155776	ARIH1/MDM2/CSNK1E/TRIB2/CLU	5
BP	GO:0007413	axonal fasciculation	2/318	21/18870	0.0481617	0.196716	0.155776	NRP1/NRCAM	2
BP	GO:0021554	optic nerve development	2/318	21/18870	0.0481617	0.196716	0.155776	EXT1/NAV2	2
BP	GO:0055081	monoatomic anion homeostasis	2/318	21/18870	0.0481617	0.196716	0.155776	WNK1/CA12	2
BP	GO:0070886	positive regulation of calcineurin-NFAT signaling cascade	2/318	21/18870	0.0481617	0.196716	0.155776	CAMTA1/PPP3CA	2
BP	GO:0097107	postsynaptic density assembly	2/318	21/18870	0.0481617	0.196716	0.155776	PTEN/PTPRD	2
BP	GO:0106030	neuron projection fasciculation	2/318	21/18870	0.0481617	0.196716	0.155776	NRP1/NRCAM	2
BP	GO:0106058	positive regulation of calcineurin-mediated signaling	2/318	21/18870	0.0481617	0.196716	0.155776	CAMTA1/PPP3CA	2
BP	GO:1901201	regulation of extracellular matrix assembly	2/318	21/18870	0.0481617	0.196716	0.155776	CLASP2/SOX9	2
BP	GO:1903975	regulation of glial cell migration	2/318	21/18870	0.0481617	0.196716	0.155776	NF1/ATP1B2	2
BP	GO:2000738	positive regulation of stem cell differentiation	2/318	21/18870	0.0481617	0.196716	0.155776	PTN/SOX9	2
BP	GO:0090150	establishment of protein localization to membrane	9/318	280/18870	0.0484341	0.197617	0.15649	WNK1/GOLGA4/NECTIN3/RDX/GDI1/CLSTN1/FYN/MACF1/AFDN	9
BP	GO:0043123	positive regulation of canonical NF-kappaB signal transduction	7/318	196/18870	0.0487271	0.198389	0.157101	BRD4/FLNA/WLS/PELI1/ANKRD17/FYN/GPRC5B	7
BP	GO:1901991	negative regulation of mitotic cell cycle phase transition	7/318	196/18870	0.0487271	0.198389	0.157101	PTEN/TAOK1/MDM2/PRKDC/WEE1/USP47/TAOK3	7
BP	GO:0031098	stress-activated protein kinase signaling cascade	8/318	238/18870	0.0491359	0.19984	0.158251	TAOK1/RB1CC1/HIPK2/MAPK1/TAOK3/PJA2/MID1/CRYAB	8
BP	GO:0031648	protein destabilization	3/318	49/18870	0.0494727	0.199932	0.158324	CUL3/MDM2/PRKDC	3
BP	GO:0032968	positive regulation of transcription elongation by RNA polymerase II	3/318	49/18870	0.0494727	0.199932	0.158324	MED15/CDK12/BRD4	3
BP	GO:0033628	regulation of cell adhesion mediated by integrin	3/318	49/18870	0.0494727	0.199932	0.158324	WNK1/ADAM9/PTK2	3
BP	GO:0048538	thymus development	3/318	49/18870	0.0494727	0.199932	0.158324	MAPK1/PBX1/HES1	3
BP	GO:1902459	positive regulation of stem cell population maintenance	3/318	49/18870	0.0494727	0.199932	0.158324	YAP1/ARID4B/ARID1A	3
BP	GO:2000378	negative regulation of reactive oxygen species metabolic process	3/318	49/18870	0.0494727	0.199932	0.158324	BNIP3/FYN/CRYAB	3
BP	GO:0031647	regulation of protein stability	10/318	325/18870	0.0495254	0.199934	0.158325	PTEN/CUL3/MDM2/PRKDC/FLNA/MAPK1/TRIM24/CLU/ATP1B2/CRYAB	10
BP	GO:0031334	positive regulation of protein-containing complex assembly	7/318	198/18870	0.0509462	0.205452	0.162695	FERMT2/MSN/ICE1/NCKAP1/NUMA1/MAP1B/CLU	7
BP	GO:1903706	regulation of hemopoiesis	12/318	417/18870	0.0510478	0.205645	0.162847	PTN/STAT3/ARID1A/PRKDC/KAT6A/CUL4A/PPP3CA/ZMIZ1/NEDD9/ZEB1/NF1/CDK6	12
BP	GO:0042326	negative regulation of phosphorylation	10/318	327/18870	0.0512185	0.206115	0.16322	PTEN/IPO5/PRKDC/CADM1/SPAG9/NF1/SPRY1/PTPN13/TRIB2/IRS2	10
BP	GO:0035023	regulation of Rho protein signal transduction	4/318	83/18870	0.0516519	0.20677	0.163738	CUL3/EPS8/NRP1/ROBO1	4
BP	GO:0042310	vasoconstriction	4/318	83/18870	0.0516519	0.20677	0.163738	ATP2B1/PIK3C2A/BMPR2/ECE1	4
BP	GO:0044773	mitotic DNA damage checkpoint signaling	4/318	83/18870	0.0516519	0.20677	0.163738	TAOK1/MDM2/PRKDC/TAOK3	4
BP	GO:0050848	regulation of calcium-mediated signaling	4/318	83/18870	0.0516519	0.20677	0.163738	CAMTA1/NFAT5/PPP3CA/ATP2B4	4
BP	GO:1902117	positive regulation of organelle assembly	4/318	83/18870	0.0516519	0.20677	0.163738	MSN/DYNC1H1/NUMA1/CCDC88A	4
BP	GO:0009299	mRNA transcription	3/318	50/18870	0.0519976	0.207501	0.164317	STAT3/FLNA/ZIC3	3
BP	GO:0030521	androgen receptor signaling pathway	3/318	50/18870	0.0519976	0.207501	0.164317	ARID1A/MAPK1/ZMIZ1	3
BP	GO:0031294	lymphocyte costimulation	3/318	50/18870	0.0519976	0.207501	0.164317	YES1/EFNB1/FYN	3
BP	GO:0043542	endothelial cell migration	9/318	284/18870	0.0520933	0.207597	0.164393	PTN/PIK3C2A/NRP1/NF1/ATP2B4/PTK2/ZEB2/FGFR1/ROBO1	9
BP	GO:0030336	negative regulation of cell migration	11/318	373/18870	0.0522167	0.207597	0.164393	PTEN/ARID4B/STAT3/NEDD9/NF1/ATP2B4/CLASP2/ZEB2/AFDN/ATP1B2/ROBO1	11
BP	GO:0002089	lens morphogenesis in camera-type eye	2/318	22/18870	0.0524021	0.207597	0.164393	HIPK2/NECTIN3	2
BP	GO:0008090	retrograde axonal transport	2/318	22/18870	0.0524021	0.207597	0.164393	DYNC1H1/DST	2
BP	GO:0035089	establishment of apical/basal cell polarity	2/318	22/18870	0.0524021	0.207597	0.164393	MSN/FAT1	2
BP	GO:0071305	cellular response to vitamin D	2/318	22/18870	0.0524021	0.207597	0.164393	TRIM24/TNC	2
BP	GO:0097062	dendritic spine maintenance	2/318	22/18870	0.0524021	0.207597	0.164393	NEDD9/FYN	2
BP	GO:0031396	regulation of protein ubiquitination	7/318	200/18870	0.0532281	0.210651	0.166811	PTEN/TCF25/CUL3/WNK1/CRY1/PELI1/FYN	7
BP	GO:0060395	SMAD protein signal transduction	4/318	84/18870	0.053546	0.211689	0.167634	VIM/BMPR2/HIPK2/ZMIZ1	4
BP	GO:0045165	cell fate commitment	9/318	286/18870	0.0539892	0.213221	0.168847	STAT3/PRKDC/SOX2/NRP1/EXT1/NFIA/HES1/POU3F2/SOX9	9
BP	GO:0007626	locomotory behavior	7/318	201/18870	0.0543928	0.214593	0.169933	PTEN/PUM1/HIPK2/EPS8/NAV2/CHL1/ZIC1	7
BP	GO:0038084	vascular endothelial growth factor signaling pathway	3/318	51/18870	0.0545836	0.214902	0.170178	NRP1/SEMA6A/ROBO1	3
BP	GO:0051496	positive regulation of stress fiber assembly	3/318	51/18870	0.0545836	0.214902	0.170178	FERMT2/NRP1/CCDC88A	3
BP	GO:0045936	negative regulation of phosphate metabolic process	11/318	376/18870	0.0546817	0.215066	0.170308	PTEN/IPO5/PRKDC/CADM1/SPAG9/NF1/SPRY1/PTPN13/YWHAE/TRIB2/IRS2	11
BP	GO:0002028	regulation of sodium ion transport	4/318	85/18870	0.0554774	0.217633	0.17234	WNK1/ATP2B4/CAMK2D/ATP1B2	4
BP	GO:0035050	embryonic heart tube development	4/318	85/18870	0.0554774	0.217633	0.17234	YAP1/ECE1/HES1/ZIC3	4
BP	GO:0010563	negative regulation of phosphorus metabolic process	11/318	377/18870	0.0555204	0.217633	0.17234	PTEN/IPO5/PRKDC/CADM1/SPAG9/NF1/SPRY1/PTPN13/YWHAE/TRIB2/IRS2	11
BP	GO:0000377	RNA splicing, via transesterification reactions with bulged adenosine as nucleophile	10/318	332/18870	0.0556192	0.217633	0.17234	QKI/RSRP1/SCAF11/PRPF4B/PAXBP1/CELF1/SRRM2/RBM6/TRA2A/CELF2	10
BP	GO:0000398	mRNA splicing, via spliceosome	10/318	332/18870	0.0556192	0.217633	0.17234	QKI/RSRP1/SCAF11/PRPF4B/PAXBP1/CELF1/SRRM2/RBM6/TRA2A/CELF2	10
BP	GO:0009913	epidermal cell differentiation	8/318	245/18870	0.0563686	0.219285	0.173648	YAP1/MYO6/PPP3CA/ADAM9/NUMA1/PALLD/KAZN/HES1	8
BP	GO:0007059	chromosome segregation	12/318	424/18870	0.0564732	0.219285	0.173648	PTEN/SENP6/STAG2/CUL3/ARID1A/PUM1/FLNA/DYNC1H1/NUMA1/PUM2/NIPBL/CLASP2	12
BP	GO:1903313	positive regulation of mRNA metabolic process	7/318	203/18870	0.0567697	0.219285	0.173648	PUM1/TUT4/CELF1/TRA2A/PUM2/TNRC6B/TNRC6A	7
BP	GO:0001759	organ induction	2/318	23/18870	0.0567699	0.219285	0.173648	SPRY1/ROBO1	2
BP	GO:0003177	pulmonary valve development	2/318	23/18870	0.0567699	0.219285	0.173648	BMPR2/ROBO1	2
BP	GO:0021542	dentate gyrus development	2/318	23/18870	0.0567699	0.219285	0.173648	PTEN/CDK6	2
BP	GO:0031290	retinal ganglion cell axon guidance	2/318	23/18870	0.0567699	0.219285	0.173648	NRP1/NRCAM	2
BP	GO:0043171	peptide catabolic process	2/318	23/18870	0.0567699	0.219285	0.173648	ECE1/TPP1	2
BP	GO:0060065	uterus development	2/318	23/18870	0.0567699	0.219285	0.173648	ASH1L/NIPBL	2
BP	GO:0061744	motor behavior	2/318	23/18870	0.0567699	0.219285	0.173648	EXT1/ATP1B2	2
BP	GO:0072202	cell differentiation involved in metanephros development	2/318	23/18870	0.0567699	0.219285	0.173648	YAP1/POU3F3	2
BP	GO:1902254	negative regulation of intrinsic apoptotic signaling pathway by p53 class mediator	2/318	23/18870	0.0567699	0.219285	0.173648	MDM2/RRM2B	2
BP	GO:0021915	neural tube development	6/318	162/18870	0.0567878	0.219285	0.173648	SETD2/SSBP3/PLXNB2/NF1/HES1/FZD3	6
BP	GO:0002066	columnar/cuboidal epithelial cell development	3/318	52/18870	0.0572302	0.220046	0.174251	YAP1/C1GALT1/CDK6	3
BP	GO:0030282	bone mineralization	5/318	123/18870	0.0572692	0.220046	0.174251	PTN/GPM6B/ATP2B1/BMPR2/SOX9	5
BP	GO:0071774	response to fibroblast growth factor	5/318	123/18870	0.0572692	0.220046	0.174251	EXT1/SPRY1/GPC1/FGFR1/TNC	5
BP	GO:0008543	fibroblast growth factor receptor signaling pathway	4/318	86/18870	0.0574459	0.220046	0.174251	EXT1/SPRY1/GPC1/FGFR1	4
BP	GO:0033273	response to vitamin	4/318	86/18870	0.0574459	0.220046	0.174251	MDM2/TRIM24/MAP1B/TNC	4
BP	GO:0070918	regulatory ncRNA processing	4/318	86/18870	0.0574459	0.220046	0.174251	STAT3/PUM1/TUT4/PUM2	4
BP	GO:2000134	negative regulation of G1/S transition of mitotic cell cycle	4/318	86/18870	0.0574459	0.220046	0.174251	PTEN/MDM2/PRKDC/WEE1	4
BP	GO:2000628	regulation of miRNA metabolic process	4/318	86/18870	0.0574459	0.220046	0.174251	STAT3/TEAD1/NEAT1/SOX9	4
BP	GO:0032271	regulation of protein polymerization	7/318	204/18870	0.057982	0.221877	0.175701	ADD1/NCKAP1/NUMA1/EPS8/RDX/MAP1B/MAP2	7
BP	GO:0061157	mRNA destabilization	6/318	163/18870	0.0581653	0.222356	0.17608	PUM1/TUT4/CELF1/PUM2/TNRC6B/TNRC6A	6
BP	GO:0002761	regulation of myeloid leukocyte differentiation	5/318	124/18870	0.0588926	0.224911	0.178103	CUL4A/PPP3CA/NEDD9/NF1/CDK6	5
BP	GO:0000375	RNA splicing, via transesterification reactions	10/318	336/18870	0.0593141	0.225737	0.178758	QKI/RSRP1/SCAF11/PRPF4B/PAXBP1/CELF1/SRRM2/RBM6/TRA2A/CELF2	10
BP	GO:0034243	regulation of transcription elongation by RNA polymerase II	4/318	87/18870	0.0594516	0.225737	0.178758	MED15/CDK12/BRD4/INTS6	4
BP	GO:0044774	mitotic DNA integrity checkpoint signaling	4/318	87/18870	0.0594516	0.225737	0.178758	TAOK1/MDM2/PRKDC/TAOK3	4
BP	GO:0045930	negative regulation of mitotic cell cycle	8/318	248/18870	0.0596651	0.225737	0.178758	PTEN/TAOK1/MDM2/PRKDC/WEE1/USP47/TAOK3/FZD3	8
BP	GO:0051896	regulation of phosphatidylinositol 3-kinase/protein kinase B signal transduction	8/318	248/18870	0.0596651	0.225737	0.178758	PTEN/FERMT2/DIPK2A/NTRK2/PTPN13/PTK2/SOX9/FGFR1	8
BP	GO:1903037	regulation of leukocyte cell-cell adhesion	11/318	382/18870	0.0598426	0.225737	0.178758	YES1/ARID1A/EFNB1/WNK1/NFAT5/PPP3CA/ZMIZ1/PELI1/IGFBP2/HES1/FYN	11
BP	GO:0002762	negative regulation of myeloid leukocyte differentiation	3/318	53/18870	0.0599366	0.225737	0.178758	CUL4A/NF1/CDK6	3
BP	GO:0007157	heterophilic cell-cell adhesion via plasma membrane cell adhesion molecules	3/318	53/18870	0.0599366	0.225737	0.178758	CADM1/NECTIN3/PTPRD	3
BP	GO:0018022	peptidyl-lysine methylation	3/318	53/18870	0.0599366	0.225737	0.178758	SETD2/KMT2A/ASH1L	3
BP	GO:0021872	forebrain generation of neurons	3/318	53/18870	0.0599366	0.225737	0.178758	ZMIZ1/NRP1/HES1	3
BP	GO:0030834	regulation of actin filament depolymerization	3/318	53/18870	0.0599366	0.225737	0.178758	ADD1/EPS8/RDX	3
BP	GO:0043124	negative regulation of canonical NF-kappaB signal transduction	3/318	53/18870	0.0599366	0.225737	0.178758	ASH1L/TLE1/RORA	3
BP	GO:0050982	detection of mechanical stimulus	3/318	53/18870	0.0599366	0.225737	0.178758	PTK2/FYN/CXCR4	3
BP	GO:2001238	positive regulation of extrinsic apoptotic signaling pathway	3/318	53/18870	0.0599366	0.225737	0.178758	PTEN/NF1/PEA15	3
BP	GO:0071675	regulation of mononuclear cell migration	5/318	125/18870	0.060542	0.227579	0.180216	MSN/WNK1/MAPK1/NEDD9/PTK2	5
BP	GO:0002320	lymphoid progenitor cell differentiation	2/318	24/18870	0.0612598	0.227579	0.180216	PRKDC/HES1	2
BP	GO:0003148	outflow tract septum morphogenesis	2/318	24/18870	0.0612598	0.227579	0.180216	NRP1/ROBO1	2
BP	GO:0034260	negative regulation of GTPase activity	2/318	24/18870	0.0612598	0.227579	0.180216	WNK1/RDX	2
BP	GO:0035162	embryonic hemopoiesis	2/318	24/18870	0.0612598	0.227579	0.180216	KMT2A/PBX1	2
BP	GO:0040037	negative regulation of fibroblast growth factor receptor signaling pathway	2/318	24/18870	0.0612598	0.227579	0.180216	SPRY1/GPC1	2
BP	GO:0045736	negative regulation of cyclin-dependent protein serine/threonine kinase activity	2/318	24/18870	0.0612598	0.227579	0.180216	PTEN/IPO5	2
BP	GO:0046039	GTP metabolic process	2/318	24/18870	0.0612598	0.227579	0.180216	AK4/AK3	2
BP	GO:0061615	glycolytic process through fructose-6-phosphate	2/318	24/18870	0.0612598	0.227579	0.180216	PFKP/ENO2	2
BP	GO:0070841	inclusion body assembly	2/318	24/18870	0.0612598	0.227579	0.180216	SACS/CLU	2
BP	GO:0072273	metanephric nephron morphogenesis	2/318	24/18870	0.0612598	0.227579	0.180216	HES1/SOX9	2
BP	GO:0090103	cochlea morphogenesis	2/318	24/18870	0.0612598	0.227579	0.180216	ZEB1/SOX9	2
BP	GO:1904030	negative regulation of cyclin-dependent protein kinase activity	2/318	24/18870	0.0612598	0.227579	0.180216	PTEN/IPO5	2
BP	GO:2000001	regulation of DNA damage checkpoint	2/318	24/18870	0.0612598	0.227579	0.180216	CUL4A/CRY1	2
BP	GO:0033627	cell adhesion mediated by integrin	4/318	88/18870	0.0614942	0.228006	0.180555	WNK1/ADAM9/EXT1/PTK2	4
BP	GO:0043406	positive regulation of MAP kinase activity	4/318	88/18870	0.0614942	0.228006	0.180555	ADAM9/TAOK3/FGFR1/ROBO1	4
BP	GO:0002688	regulation of leukocyte chemotaxis	5/318	126/18870	0.0622175	0.230241	0.182324	PTN/WNK1/MAPK1/NEDD9/PTK2	5
BP	GO:2000027	regulation of animal organ morphogenesis	5/318	126/18870	0.0622175	0.230241	0.182324	DAAM1/SPRY1/SOX9/ROBO1/FZD3	5
BP	GO:0086009	membrane repolarization	3/318	54/18870	0.062702	0.231585	0.183389	FLNA/YWHAE/ATP1B2	3
BP	GO:0098703	calcium ion import across plasma membrane	3/318	54/18870	0.062702	0.231585	0.183389	PPP3CA/ATP2B4/FYN	3
BP	GO:0031032	actomyosin structure organization	7/318	208/18870	0.0629906	0.232426	0.184055	FERMT2/CUL3/NRP1/CCDC88A/CLASP2/ZEB2/CNN3	7
BP	GO:0050870	positive regulation of T cell activation	8/318	251/18870	0.0630809	0.232535	0.184141	YES1/ARID1A/EFNB1/PPP3CA/ZMIZ1/IGFBP2/HES1/FYN	8
BP	GO:0006096	glycolytic process	4/318	89/18870	0.0635734	0.233674	0.185043	PFKP/STAT3/ENO2/ZBTB20	4
BP	GO:0046849	bone remodeling	4/318	89/18870	0.0635734	0.233674	0.185043	PTN/TPP1/EXT1/NF1	4
BP	GO:0048145	regulation of fibroblast proliferation	4/318	89/18870	0.0635734	0.233674	0.185043	ZMIZ1/KMT2A/NF1/CDK6	4
BP	GO:0050779	RNA destabilization	6/318	167/18870	0.0638741	0.234267	0.185513	PUM1/TUT4/CELF1/PUM2/TNRC6B/TNRC6A	6
BP	GO:0061014	positive regulation of mRNA catabolic process	6/318	167/18870	0.0638741	0.234267	0.185513	PUM1/TUT4/CELF1/PUM2/TNRC6B/TNRC6A	6
BP	GO:0003231	cardiac ventricle development	5/318	127/18870	0.063919	0.234267	0.185513	MDM2/BMPR2/NSD2/HES1/ROBO1	5
BP	GO:2000146	negative regulation of cell motility	11/318	388/18870	0.0653154	0.236635	0.187388	PTEN/ARID4B/STAT3/NEDD9/NF1/ATP2B4/CLASP2/ZEB2/AFDN/ATP1B2/ROBO1	11
BP	GO:0003205	cardiac chamber development	6/318	168/18870	0.0653511	0.236635	0.187388	MDM2/BMPR2/NSD2/NRP1/HES1/ROBO1	6
BP	GO:0050731	positive regulation of peptidyl-tyrosine phosphorylation	6/318	168/18870	0.0653511	0.236635	0.187388	YES1/NRP1/NEDD9/HES1/FYN/GPRC5B	6
BP	GO:1902991	regulation of amyloid precursor protein catabolic process	3/318	55/18870	0.0655257	0.236635	0.187388	NTRK2/CSNK1E/CLU	3
BP	GO:0048706	embryonic skeletal system development	5/318	128/18870	0.0656465	0.236635	0.187388	SETD2/EXT1/ZEB1/NIPBL/PBX1	5
BP	GO:0006029	proteoglycan metabolic process	4/318	90/18870	0.0656893	0.236635	0.187388	BMPR2/EXT1/CHPF/GPC1	4
BP	GO:0001919	regulation of receptor recycling	2/318	25/18870	0.0658662	0.236635	0.187388	ECE1/EPS15	2
BP	GO:0014856	skeletal muscle cell proliferation	2/318	25/18870	0.0658662	0.236635	0.187388	PAXBP1/SELENON	2
BP	GO:0021884	forebrain neuron development	2/318	25/18870	0.0658662	0.236635	0.187388	ZMIZ1/NRP1	2
BP	GO:0043567	regulation of insulin-like growth factor receptor signaling pathway	2/318	25/18870	0.0658662	0.236635	0.187388	PHIP/IGFBP2	2
BP	GO:0046697	decidualization	2/318	25/18870	0.0658662	0.236635	0.187388	PTN/ASH1L	2
BP	GO:0051788	response to misfolded protein	2/318	25/18870	0.0658662	0.236635	0.187388	CUL3/CLU	2
BP	GO:0060396	growth hormone receptor signaling pathway	2/318	25/18870	0.0658662	0.236635	0.187388	STAT3/PTK2	2
BP	GO:0072576	liver morphogenesis	2/318	25/18870	0.0658662	0.236635	0.187388	PTN/CUL3	2
BP	GO:0086013	membrane repolarization during cardiac muscle cell action potential	2/318	25/18870	0.0658662	0.236635	0.187388	FLNA/YWHAE	2
BP	GO:0086064	cell communication by electrical coupling involved in cardiac conduction	2/318	25/18870	0.0658662	0.236635	0.187388	CAMK2D/ATP1B2	2
BP	GO:0090200	positive regulation of release of cytochrome c from mitochondria	2/318	25/18870	0.0658662	0.236635	0.187388	FAM162A/BNIP3	2
BP	GO:1902993	positive regulation of amyloid precursor protein catabolic process	2/318	25/18870	0.0658662	0.236635	0.187388	CSNK1E/CLU	2
BP	GO:2000178	negative regulation of neural precursor cell proliferation	2/318	25/18870	0.0658662	0.236635	0.187388	PTN/NF1	2
BP	GO:2000291	regulation of myoblast proliferation	2/318	25/18870	0.0658662	0.236635	0.187388	PAXBP1/MALAT1	2
BP	GO:2000773	negative regulation of cellular senescence	2/318	25/18870	0.0658662	0.236635	0.187388	PTEN/CDK6	2
BP	GO:0033555	multicellular organismal response to stress	4/318	91/18870	0.0678415	0.243274	0.192645	PTEN/SELENON/PPP3CA/EXT1	4
BP	GO:0106027	neuron projection organization	4/318	91/18870	0.0678415	0.243274	0.192645	PTEN/NEDD9/FYN/SIPA1L1	4
BP	GO:0001836	release of cytochrome c from mitochondria	3/318	56/18870	0.0684068	0.244383	0.193524	FAM162A/BNIP3/CLU	3
BP	GO:0001954	positive regulation of cell-matrix adhesion	3/318	56/18870	0.0684068	0.244383	0.193524	FERMT2/NRP1/CDK6	3
BP	GO:0034205	amyloid-beta formation	3/318	56/18870	0.0684068	0.244383	0.193524	NTRK2/CSNK1E/CLU	3
BP	GO:0038093	Fc receptor signaling pathway	3/318	56/18870	0.0684068	0.244383	0.193524	YES1/PTK2/FYN	3
BP	GO:0007052	mitotic spindle organization	5/318	130/18870	0.0691794	0.246912	0.195526	STAG2/FLNA/DYNC1H1/NUMA1/CLASP2	5
BP	GO:0042098	T cell proliferation	7/318	213/18870	0.0696115	0.247758	0.196196	MSN/EFNB1/PPP3CA/PELI1/IGFBP2/HES1/FYN	7
BP	GO:0045637	regulation of myeloid cell differentiation	7/318	213/18870	0.0696115	0.247758	0.196196	STAT3/PRKDC/CUL4A/PPP3CA/NEDD9/NF1/CDK6	7
BP	GO:0042391	regulation of membrane potential	12/318	440/18870	0.0702946	0.247758	0.196196	PTEN/SPART/NTRK2/FLNA/PPP3CA/KMT2A/BNIP3/CAMK2D/YWHAE/NLGN4X/NRCAM/ATP1B2	12
BP	GO:0002026	regulation of the force of heart contraction	2/318	26/18870	0.0705842	0.247758	0.196196	ATP2B4/CAMK2D	2
BP	GO:0003181	atrioventricular valve morphogenesis	2/318	26/18870	0.0705842	0.247758	0.196196	MDM2/BMPR2	2
BP	GO:0006929	substrate-dependent cell migration	2/318	26/18870	0.0705842	0.247758	0.196196	NRP1/ROBO1	2
BP	GO:0014829	vascular associated smooth muscle contraction	2/318	26/18870	0.0705842	0.247758	0.196196	ATP2B1/PIK3C2A	2
BP	GO:0033598	mammary gland epithelial cell proliferation	2/318	26/18870	0.0705842	0.247758	0.196196	MAPK1/ROBO1	2
BP	GO:0035330	regulation of hippo signaling	2/318	26/18870	0.0705842	0.247758	0.196196	VGLL4/MARK3	2
BP	GO:0048015	phosphatidylinositol-mediated signaling	2/318	26/18870	0.0705842	0.247758	0.196196	PIK3C2A/FGFR1	2
BP	GO:0048596	embryonic camera-type eye morphogenesis	2/318	26/18870	0.0705842	0.247758	0.196196	HIPK2/ZEB1	2
BP	GO:0051894	positive regulation of focal adhesion assembly	2/318	26/18870	0.0705842	0.247758	0.196196	FERMT2/NRP1	2
BP	GO:0060314	regulation of ryanodine-sensitive calcium-release channel activity	2/318	26/18870	0.0705842	0.247758	0.196196	SELENON/CAMK2D	2
BP	GO:0062149	detection of stimulus involved in sensory perception of pain	2/318	26/18870	0.0705842	0.247758	0.196196	FYN/CXCR4	2
BP	GO:0070102	interleukin-6-mediated signaling pathway	2/318	26/18870	0.0705842	0.247758	0.196196	YAP1/STAT3	2
BP	GO:0071378	cellular response to growth hormone stimulus	2/318	26/18870	0.0705842	0.247758	0.196196	STAT3/PTK2	2
BP	GO:1901623	regulation of lymphocyte chemotaxis	2/318	26/18870	0.0705842	0.247758	0.196196	WNK1/NEDD9	2
BP	GO:1905523	positive regulation of macrophage migration	2/318	26/18870	0.0705842	0.247758	0.196196	MAPK1/PTK2	2
BP	GO:0048167	regulation of synaptic plasticity	7/318	214/18870	0.0709838	0.248478	0.196766	PTN/NTRK2/MAPK1/KMT2A/NF1/MAP1B/SIPA1L1	7
BP	GO:0030218	erythrocyte differentiation	5/318	131/18870	0.0709845	0.248478	0.196766	STAT3/KMT2E/PRKDC/HIPK2/CDK6	5
BP	GO:0051983	regulation of chromosome segregation	5/318	131/18870	0.0709845	0.248478	0.196766	CUL3/ARID1A/PUM1/NUMA1/PUM2	5
BP	GO:0006893	Golgi to plasma membrane transport	3/318	57/18870	0.0713447	0.249054	0.197223	RABEP1/GOLGA4/MACF1	3
BP	GO:0034332	adherens junction organization	3/318	57/18870	0.0713447	0.249054	0.197223	ADD1/FERMT2/RDX	3
BP	GO:0072132	mesenchyme morphogenesis	3/318	57/18870	0.0713447	0.249054	0.197223	MDM2/SOX9/ROBO1	3
BP	GO:0039531	regulation of viral-induced cytoplasmic pattern recognition receptor signaling pathway	4/318	93/18870	0.0722542	0.25131	0.199009	PUM1/PUM2/PELI1/ANKRD17	4
BP	GO:0043279	response to alkaloid	4/318	93/18870	0.0722542	0.25131	0.199009	SETD2/MDM2/SELENON/HES1	4
BP	GO:0043502	regulation of muscle adaptation	4/318	93/18870	0.0722542	0.25131	0.199009	SELENON/PPP3CA/ATP2B4/CAMK2D	4
BP	GO:0045995	regulation of embryonic development	4/318	93/18870	0.0722542	0.25131	0.199009	TRIP12/NIPBL/CLASP2/HES1	4
BP	GO:0060348	bone development	7/318	215/18870	0.0723721	0.251491	0.199152	BBX/BMPR2/GLG1/NSD2/EXT1/PLS3/SOX9	7
BP	GO:0046328	regulation of JNK cascade	5/318	132/18870	0.0728155	0.252801	0.20019	TAOK1/RB1CC1/HIPK2/TAOK3/PJA2	5
BP	GO:0002262	myeloid cell homeostasis	6/318	173/18870	0.0730345	0.252801	0.20019	STAT3/KMT2E/PRKDC/HIPK2/NF1/CDK6	6
BP	GO:0010970	transport along microtubule	6/318	173/18870	0.0730345	0.252801	0.20019	PCM1/DYNC1H1/KIF1B/MAP1B/MAP2/DST	6
BP	GO:0030178	negative regulation of Wnt signaling pathway	6/318	173/18870	0.0730345	0.252801	0.20019	VGLL4/SOX2/CSNK1E/IGFBP2/TLE1/SOX9	6
BP	GO:0001933	negative regulation of protein phosphorylation	9/318	304/18870	0.07308	0.252801	0.20019	PTEN/IPO5/PRKDC/CADM1/SPAG9/NF1/SPRY1/PTPN13/TRIB2	9
BP	GO:0030042	actin filament depolymerization	3/318	58/18870	0.0743384	0.25508	0.201994	ADD1/EPS8/RDX	3
BP	GO:0086065	cell communication involved in cardiac conduction	3/318	58/18870	0.0743384	0.25508	0.201994	FLNA/CAMK2D/ATP1B2	3
BP	GO:0046785	microtubule polymerization	4/318	94/18870	0.0745142	0.25508	0.201994	NUMA1/CLASP2/MAP1B/MAP2	4
BP	GO:0051492	regulation of stress fiber assembly	4/318	94/18870	0.0745142	0.25508	0.201994	FERMT2/NRP1/CCDC88A/CLASP2	4
BP	GO:0051781	positive regulation of cell division	4/318	94/18870	0.0745142	0.25508	0.201994	PTN/CUL3/PKN2/WNK1	4
BP	GO:1903169	regulation of calcium ion transmembrane transport	6/318	174/18870	0.0746307	0.25508	0.201994	VMP1/SELENON/PPP3CA/CAMK2D/FYN/YWHAE	6
BP	GO:0030879	mammary gland development	5/318	133/18870	0.0746721	0.25508	0.201994	MAPK1/ARHGAP5/IRS2/SOX9/ROBO1	5
BP	GO:0061041	regulation of wound healing	5/318	133/18870	0.0746721	0.25508	0.201994	PTEN/FERMT2/PTK2/CLASP2/CXCR4	5
BP	GO:2000779	regulation of double-strand break repair	5/318	133/18870	0.0746721	0.25508	0.201994	SETD2/SMCHD1/ARID1A/PRKDC/NSD2	5
BP	GO:0006007	glucose catabolic process	2/318	27/18870	0.0754086	0.25508	0.201994	PFKP/ENO2	2
BP	GO:0006972	hyperosmotic response	2/318	27/18870	0.0754086	0.25508	0.201994	WNK1/NFAT5	2
BP	GO:0007274	neuromuscular synaptic transmission	2/318	27/18870	0.0754086	0.25508	0.201994	KIF1B/DTNA	2
BP	GO:0009065	glutamine family amino acid catabolic process	2/318	27/18870	0.0754086	0.25508	0.201994	GLUD1/ATP2B4	2
BP	GO:0021854	hypothalamus development	2/318	27/18870	0.0754086	0.25508	0.201994	NRP1/POU3F2	2
BP	GO:0021895	cerebral cortex neuron differentiation	2/318	27/18870	0.0754086	0.25508	0.201994	HES1/ID4	2
BP	GO:0030204	chondroitin sulfate metabolic process	2/318	27/18870	0.0754086	0.25508	0.201994	EXT1/CHPF	2
BP	GO:0042104	positive regulation of activated T cell proliferation	2/318	27/18870	0.0754086	0.25508	0.201994	PPP3CA/IGFBP2	2
BP	GO:0045672	positive regulation of osteoclast differentiation	2/318	27/18870	0.0754086	0.25508	0.201994	PPP3CA/NEDD9	2
BP	GO:0048745	smooth muscle tissue development	2/318	27/18870	0.0754086	0.25508	0.201994	NF1/SOX9	2
BP	GO:0060384	innervation	2/318	27/18870	0.0754086	0.25508	0.201994	ECE1/NRP1	2
BP	GO:0098698	postsynaptic specialization assembly	2/318	27/18870	0.0754086	0.25508	0.201994	PTEN/PTPRD	2
BP	GO:0099170	postsynaptic modulation of chemical synaptic transmission	2/318	27/18870	0.0754086	0.25508	0.201994	PPP3CA/TRIO	2
BP	GO:0099560	synaptic membrane adhesion	2/318	27/18870	0.0754086	0.25508	0.201994	PTPRF/PTPRD	2
BP	GO:1903859	regulation of dendrite extension	2/318	27/18870	0.0754086	0.25508	0.201994	SPAG9/CXCR4	2
BP	GO:1905564	positive regulation of vascular endothelial cell proliferation	2/318	27/18870	0.0754086	0.25508	0.201994	STAT3/FGFR1	2
BP	GO:0031214	biomineral tissue development	6/318	175/18870	0.0762468	0.257687	0.204059	PTN/GPM6B/ATP2B1/BMPR2/WLS/SOX9	6
BP	GO:0000245	spliceosomal complex assembly	4/318	95/18870	0.0768097	0.259131	0.205202	RSRP1/SCAF11/CELF1/CELF2	4
BP	GO:0003073	regulation of systemic arterial blood pressure	4/318	95/18870	0.0768097	0.259131	0.205202	BMPR2/ECE1/WNK1/NAV2	4
BP	GO:0006979	response to oxidative stress	11/318	400/18870	0.0772128	0.259703	0.205655	MDM2/PPP2CB/SELENON/ADAM9/MAPK1/RRM2B/IDH1/DHFR/BNIP3/FYN/CRYAB	11
BP	GO:0001755	neural crest cell migration	3/318	59/18870	0.0773872	0.259703	0.205655	EFNB1/NRP1/SEMA6A	3
BP	GO:0009161	ribonucleoside monophosphate metabolic process	3/318	59/18870	0.0773872	0.259703	0.205655	AK4/AK3/ADK	3
BP	GO:0051480	regulation of cytosolic calcium ion concentration	3/318	59/18870	0.0773872	0.259703	0.205655	ATP2B1/ATP2B4/YWHAE	3
BP	GO:0060038	cardiac muscle cell proliferation	3/318	59/18870	0.0773872	0.259703	0.205655	YAP1/VGLL4/DIPK2A	3
BP	GO:0060135	maternal process involved in female pregnancy	3/318	59/18870	0.0773872	0.259703	0.205655	PTN/BMPR2/ASH1L	3
BP	GO:0043409	negative regulation of MAPK cascade	6/318	176/18870	0.0778826	0.261136	0.20679	PTEN/TAOK3/ASH1L/SEMA6A/NF1/SPRY1	6
BP	GO:0030216	keratinocyte differentiation	6/318	177/18870	0.0795381	0.266453	0.211	YAP1/PPP3CA/ADAM9/NUMA1/PALLD/KAZN	6
BP	GO:0003156	regulation of animal organ formation	2/318	28/18870	0.0803345	0.266549	0.211076	SPRY1/ROBO1	2
BP	GO:0010758	regulation of macrophage chemotaxis	2/318	28/18870	0.0803345	0.266549	0.211076	MAPK1/PTK2	2
BP	GO:0014047	glutamate secretion	2/318	28/18870	0.0803345	0.266549	0.211076	NTRK2/NF1	2
BP	GO:0021680	cerebellar Purkinje cell layer development	2/318	28/18870	0.0803345	0.266549	0.211076	RORA/RERE	2
BP	GO:0042634	regulation of hair cycle	2/318	28/18870	0.0803345	0.266549	0.211076	NUMA1/NIPBL	2
BP	GO:0048843	negative regulation of axon extension involved in axon guidance	2/318	28/18870	0.0803345	0.266549	0.211076	NRP1/SEMA6A	2
BP	GO:0060479	lung cell differentiation	2/318	28/18870	0.0803345	0.266549	0.211076	YAP1/SOX9	2
BP	GO:0060487	lung epithelial cell differentiation	2/318	28/18870	0.0803345	0.266549	0.211076	YAP1/SOX9	2
BP	GO:1903055	positive regulation of extracellular matrix organization	2/318	28/18870	0.0803345	0.266549	0.211076	CLASP2/SOX9	2
BP	GO:1903779	regulation of cardiac conduction	2/318	28/18870	0.0803345	0.266549	0.211076	ATP2B1/ATP2B4	2
BP	GO:2000819	regulation of nucleotide-excision repair	2/318	28/18870	0.0803345	0.266549	0.211076	ARID1A/CUL4A	2
BP	GO:0008347	glial cell migration	3/318	60/18870	0.08049	0.266601	0.211118	ZMIZ1/NF1/ATP1B2	3
BP	GO:0071709	membrane assembly	3/318	60/18870	0.08049	0.266601	0.211118	PTEN/NLGN4X/PTPRD	3
BP	GO:0007266	Rho protein signal transduction	5/318	137/18870	0.0823536	0.272538	0.215818	CUL3/EPS8/NRP1/ARHGAP5/ROBO1	5
BP	GO:0098813	nuclear chromosome segregation	9/318	312/18870	0.0827549	0.273629	0.216682	PTEN/STAG2/CUL3/ARID1A/FLNA/DYNC1H1/NUMA1/NIPBL/CLASP2	9
BP	GO:0090101	negative regulation of transmembrane receptor protein serine/threonine kinase signaling pathway	6/318	179/18870	0.0829083	0.273898	0.216896	ARID4B/SPART/GLG1/HIPK2/SPRY1/PEG10	6
BP	GO:0006611	protein export from nucleus	3/318	61/18870	0.0836461	0.275383	0.218072	XPO1/MDM2/YWHAE	3
BP	GO:0031113	regulation of microtubule polymerization	3/318	61/18870	0.0836461	0.275383	0.218072	NUMA1/MAP1B/MAP2	3
BP	GO:0060350	endochondral bone morphogenesis	3/318	61/18870	0.0836461	0.275383	0.218072	BMPR2/EXT1/SOX9	3
BP	GO:0090497	mesenchymal cell migration	3/318	61/18870	0.0836461	0.275383	0.218072	EFNB1/NRP1/SEMA6A	3
BP	GO:0001657	ureteric bud development	4/318	98/18870	0.0839063	0.275764	0.218374	SPRY1/PBX1/HES1/SOX9	4
BP	GO:0048534	hematopoietic or lymphoid organ development	4/318	98/18870	0.0839063	0.275764	0.218374	MAPK1/KMT2A/PBX1/HES1	4
BP	GO:0007098	centrosome cycle	5/318	138/18870	0.0843372	0.276704	0.219118	XPO1/PPP1R12A/CCNL2/PCM1/CCDC102B	5
BP	GO:0010212	response to ionizing radiation	5/318	138/18870	0.0843372	0.276704	0.219118	YAP1/MDM2/PRKDC/NIPBL/CRYAB	5
BP	GO:0003171	atrioventricular valve development	2/318	29/18870	0.0853572	0.277665	0.219879	MDM2/BMPR2	2
BP	GO:0003209	cardiac atrium morphogenesis	2/318	29/18870	0.0853572	0.277665	0.219879	BMPR2/NSD2	2
BP	GO:0003416	endochondral bone growth	2/318	29/18870	0.0853572	0.277665	0.219879	EXT1/SOX9	2
BP	GO:0031571	mitotic G1 DNA damage checkpoint signaling	2/318	29/18870	0.0853572	0.277665	0.219879	MDM2/PRKDC	2
BP	GO:0044819	mitotic G1/S transition checkpoint signaling	2/318	29/18870	0.0853572	0.277665	0.219879	MDM2/PRKDC	2
BP	GO:0060037	pharyngeal system development	2/318	29/18870	0.0853572	0.277665	0.219879	ECE1/HES1	2
BP	GO:0097066	response to thyroid hormone	2/318	29/18870	0.0853572	0.277665	0.219879	RDX/HES1	2
BP	GO:1900746	regulation of vascular endothelial growth factor signaling pathway	2/318	29/18870	0.0853572	0.277665	0.219879	SEMA6A/ROBO1	2
BP	GO:1902430	negative regulation of amyloid-beta formation	2/318	29/18870	0.0853572	0.277665	0.219879	NTRK2/CLU	2
BP	GO:1905820	positive regulation of chromosome separation	2/318	29/18870	0.0853572	0.277665	0.219879	CUL3/NUMA1	2
BP	GO:0140694	non-membrane-bounded organelle assembly	11/318	408/18870	0.0858582	0.279057	0.220981	PTEN/SENP6/MSN/STAG2/PRKDC/FLNA/DYNC1H1/WNK1/NUMA1/PUM2/CLASP2	11
BP	GO:0072163	mesonephric epithelium development	4/318	99/18870	0.086341	0.279252	0.221136	SPRY1/PBX1/HES1/SOX9	4
BP	GO:0072164	mesonephric tubule development	4/318	99/18870	0.086341	0.279252	0.221136	SPRY1/PBX1/HES1/SOX9	4
BP	GO:0043467	regulation of generation of precursor metabolites and energy	5/318	139/18870	0.0863459	0.279252	0.221136	AK4/STAT3/ZBTB20/BNIP3/IRS2	5
BP	GO:0043484	regulation of RNA splicing	6/318	181/18870	0.0863568	0.279252	0.221136	QKI/CCNL2/CELF1/TRA2A/ZNF638/CELF2	6
BP	GO:0043534	blood vessel endothelial cell migration	6/318	181/18870	0.0863568	0.279252	0.221136	PIK3C2A/NRP1/NF1/ATP2B4/FGFR1/ROBO1	6
BP	GO:0050954	sensory perception of mechanical stimulus	6/318	181/18870	0.0863568	0.279252	0.221136	MYO6/FBXO11/NIPBL/FYN/NAV2/CXCR4	6
BP	GO:0032786	positive regulation of DNA-templated transcription, elongation	3/318	62/18870	0.0868545	0.28015	0.221847	MED15/CDK12/BRD4	3
BP	GO:0090303	positive regulation of wound healing	3/318	62/18870	0.0868545	0.28015	0.221847	FERMT2/PTK2/CXCR4	3
BP	GO:1903053	regulation of extracellular matrix organization	3/318	62/18870	0.0868545	0.28015	0.221847	AEBP1/CLASP2/SOX9	3
BP	GO:0000819	sister chromatid segregation	7/318	225/18870	0.0871367	0.280823	0.222379	STAG2/CUL3/ARID1A/FLNA/NUMA1/NIPBL/CLASP2	7
BP	GO:0048872	homeostasis of number of cells	9/318	316/18870	0.087869	0.282944	0.224059	STAT3/KMT2E/PRKDC/HIPK2/EXT1/KMT2A/NF1/CDK6/SOX9	9
BP	GO:0034101	erythrocyte homeostasis	5/318	140/18870	0.0883795	0.284348	0.225171	STAT3/KMT2E/PRKDC/HIPK2/CDK6	5
BP	GO:0060349	bone morphogenesis	4/318	100/18870	0.0888098	0.285252	0.225887	BMPR2/GLG1/EXT1/SOX9	4
BP	GO:0071901	negative regulation of protein serine/threonine kinase activity	4/318	100/18870	0.0888098	0.285252	0.225887	PTEN/IPO5/NF1/SPRY1	4
BP	GO:0017148	negative regulation of translation	9/318	317/18870	0.0891763	0.286189	0.226629	PUM1/LARP1/TUT4/CELF1/PUM2/IGF2BP2/DHFR/TNRC6B/TNRC6A	9
BP	GO:0040014	regulation of multicellular organism growth	3/318	63/18870	0.0901144	0.288167	0.228196	STAT3/NIPBL/POU3F2	3
BP	GO:0051965	positive regulation of synapse assembly	3/318	63/18870	0.0901144	0.288167	0.228196	NTRK2/CLSTN1/PTPRD	3
BP	GO:0045727	positive regulation of translation	5/318	141/18870	0.090438	0.288167	0.228196	VIM/LARP1/PRKDC/PLXNB2/EIF4G3	5
BP	GO:0006359	regulation of transcription by RNA polymerase III	2/318	30/18870	0.0904721	0.288167	0.228196	ICE1/SETD5	2
BP	GO:0010955	negative regulation of protein processing	2/318	30/18870	0.0904721	0.288167	0.228196	MDM2/GLG1	2
BP	GO:0035640	exploration behavior	2/318	30/18870	0.0904721	0.288167	0.228196	KMT2A/CHL1	2
BP	GO:0061098	positive regulation of protein tyrosine kinase activity	2/318	30/18870	0.0904721	0.288167	0.228196	NEDD9/GPRC5B	2
BP	GO:1902230	negative regulation of intrinsic apoptotic signaling pathway in response to DNA damage	2/318	30/18870	0.0904721	0.288167	0.228196	USP47/CLU	2
BP	GO:1903318	negative regulation of protein maturation	2/318	30/18870	0.0904721	0.288167	0.228196	MDM2/GLG1	2
BP	GO:0000070	mitotic sister chromatid segregation	6/318	184/18870	0.0916756	0.291757	0.231038	STAG2/CUL3/FLNA/NUMA1/NIPBL/CLASP2	6
BP	GO:0019229	regulation of vasoconstriction	3/318	64/18870	0.0934247	0.296336	0.234665	ATP2B1/BMPR2/ECE1	3
BP	GO:0044091	membrane biogenesis	3/318	64/18870	0.0934247	0.296336	0.234665	PTEN/NLGN4X/PTPRD	3
BP	GO:0046530	photoreceptor cell differentiation	3/318	64/18870	0.0934247	0.296336	0.234665	STAT3/NTRK2/SOX9	3
BP	GO:2000630	positive regulation of miRNA metabolic process	3/318	64/18870	0.0934247	0.296336	0.234665	STAT3/TEAD1/NEAT1	3
BP	GO:0006892	post-Golgi vesicle-mediated transport	4/318	102/18870	0.0938483	0.297186	0.235338	RABEP1/GOLGA4/EPS15/MACF1	4
BP	GO:0008630	intrinsic apoptotic signaling pathway in response to DNA damage	4/318	102/18870	0.0938483	0.297186	0.235338	PRKDC/HIPK2/USP47/CLU	4
BP	GO:1902105	regulation of leukocyte differentiation	9/318	321/18870	0.0945206	0.297784	0.235811	ARID1A/PRKDC/CUL4A/PPP3CA/ZMIZ1/NEDD9/ZEB1/NF1/CDK6	9
BP	GO:0002685	regulation of leukocyte migration	7/318	230/18870	0.0951159	0.297784	0.235811	PTN/MSN/WNK1/MAPK1/NEDD9/NF1/PTK2	7
BP	GO:0051302	regulation of cell division	6/318	186/18870	0.095318	0.297784	0.235811	PTN/SETD2/CUL3/PKN2/WNK1/BIRC6	6
BP	GO:0003299	muscle hypertrophy in response to stress	2/318	31/18870	0.0956745	0.297784	0.235811	PPP3CA/ATP2B4	2
BP	GO:0003338	metanephros morphogenesis	2/318	31/18870	0.0956745	0.297784	0.235811	HES1/SOX9	2
BP	GO:0014887	cardiac muscle adaptation	2/318	31/18870	0.0956745	0.297784	0.235811	PPP3CA/ATP2B4	2
BP	GO:0014898	cardiac muscle hypertrophy in response to stress	2/318	31/18870	0.0956745	0.297784	0.235811	PPP3CA/ATP2B4	2
BP	GO:0017145	stem cell division	2/318	31/18870	0.0956745	0.297784	0.235811	CUL3/EXT1	2
BP	GO:0030878	thyroid gland development	2/318	31/18870	0.0956745	0.297784	0.235811	HIPK2/MAPK1	2
BP	GO:0034063	stress granule assembly	2/318	31/18870	0.0956745	0.297784	0.235811	DYNC1H1/PUM2	2
BP	GO:0035767	endothelial cell chemotaxis	2/318	31/18870	0.0956745	0.297784	0.235811	NRP1/FGFR1	2
BP	GO:0040018	positive regulation of multicellular organism growth	2/318	31/18870	0.0956745	0.297784	0.235811	NIPBL/POU3F2	2
BP	GO:0045070	positive regulation of viral genome replication	2/318	31/18870	0.0956745	0.297784	0.235811	PKN2/LARP1	2
BP	GO:0050999	regulation of nitric-oxide synthase activity	2/318	31/18870	0.0956745	0.297784	0.235811	ATP2B4/DHFR	2
BP	GO:0060674	placenta blood vessel development	2/318	31/18870	0.0956745	0.297784	0.235811	MAPK1/HES1	2
BP	GO:0061437	renal system vasculature development	2/318	31/18870	0.0956745	0.297784	0.235811	NRP1/HES1	2
BP	GO:0061440	kidney vasculature development	2/318	31/18870	0.0956745	0.297784	0.235811	NRP1/HES1	2
BP	GO:0070198	protein localization to chromosome, telomeric region	2/318	31/18870	0.0956745	0.297784	0.235811	ATRX/TPP1	2
BP	GO:0086011	membrane repolarization during action potential	2/318	31/18870	0.0956745	0.297784	0.235811	FLNA/YWHAE	2
BP	GO:0150117	positive regulation of cell-substrate junction organization	2/318	31/18870	0.0956745	0.297784	0.235811	FERMT2/NRP1	2
BP	GO:1900027	regulation of ruffle assembly	2/318	31/18870	0.0956745	0.297784	0.235811	EPS8/RDX	2
BP	GO:0002218	activation of innate immune response	8/318	276/18870	0.096228	0.298081	0.236046	IPO5/PUM1/PRKDC/PUM2/PELI1/PJA2/ANKRD17/FYN	8
BP	GO:0018108	peptidyl-tyrosine phosphorylation	8/318	276/18870	0.096228	0.298081	0.236046	YES1/NRP1/NEDD9/PTK2/HES1/FYN/GPRC5B/FGFR1	8
BP	GO:0001823	mesonephros development	4/318	103/18870	0.0964175	0.298081	0.236046	SPRY1/PBX1/HES1/SOX9	4
BP	GO:0006304	DNA modification	4/318	103/18870	0.0964175	0.298081	0.236046	ATRX/ARID4B/KMT2E/KMT2A	4
BP	GO:0045639	positive regulation of myeloid cell differentiation	4/318	103/18870	0.0964175	0.298081	0.236046	STAT3/PRKDC/PPP3CA/NEDD9	4
BP	GO:0010594	regulation of endothelial cell migration	7/318	231/18870	0.096759	0.298081	0.236046	PTN/PIK3C2A/NRP1/NF1/ATP2B4/PTK2/FGFR1	7
BP	GO:0034763	negative regulation of transmembrane transport	5/318	144/18870	0.0967611	0.298081	0.236046	PPP3CA/CAMK2D/YWHAE/IRS2/PEA15	5
BP	GO:0051592	response to calcium ion	5/318	144/18870	0.0967611	0.298081	0.236046	ADD1/PPP3CA/ADAM9/GDI1/CAMK2D	5
BP	GO:0006303	double-strand break repair via nonhomologous end joining	3/318	65/18870	0.0967846	0.298081	0.236046	SMCHD1/PRKDC/NSD2	3
BP	GO:0010812	negative regulation of cell-substrate adhesion	3/318	65/18870	0.0967846	0.298081	0.236046	PTEN/NF1/CLASP2	3
BP	GO:0030166	proteoglycan biosynthetic process	3/318	65/18870	0.0967846	0.298081	0.236046	BMPR2/EXT1/CHPF	3
BP	GO:0045453	bone resorption	3/318	65/18870	0.0967846	0.298081	0.236046	TPP1/EXT1/NF1	3
BP	GO:0050435	amyloid-beta metabolic process	3/318	65/18870	0.0967846	0.298081	0.236046	NTRK2/CSNK1E/CLU	3
BP	GO:0008217	regulation of blood pressure	6/318	187/18870	0.0971681	0.299021	0.23679	ATP2B1/BMPR2/ECE1/WNK1/EXT1/NAV2	6
BP	GO:0007033	vacuole organization	7/318	232/18870	0.0984178	0.302623	0.239643	WDR45B/VMP1/HOOK3/RB1CC1/EFNB1/TPP1/EXT1	7
BP	GO:0042692	muscle cell differentiation	11/318	419/18870	0.098684	0.303197	0.240098	QKI/MDM2/BMPR2/SPAG9/SELENON/PPP3CA/ZEB1/ANKRD17/HES1/SOX9/RORA	11
BP	GO:0062207	regulation of pattern recognition receptor signaling pathway	5/318	145/18870	0.0989175	0.30367	0.240472	PUM1/PUM2/PELI1/PJA2/ANKRD17	5
BP	GO:0000910	cytokinesis	6/318	188/18870	0.0990371	0.303793	0.24057	SETD2/CUL3/PKN2/WNK1/SEPTIN2/BIRC6	6
BP	GO:0018212	peptidyl-tyrosine modification	8/318	278/18870	0.0992404	0.304173	0.24087	YES1/NRP1/NEDD9/PTK2/HES1/FYN/GPRC5B/FGFR1	8
BP	GO:0030837	negative regulation of actin filament polymerization	3/318	66/18870	0.100193	0.305212	0.241693	ADD1/EPS8/RDX	3
BP	GO:0051656	establishment of organelle localization	12/318	469/18870	0.100549	0.305212	0.241693	HOOK3/XPO1/CUL3/MYO6/PCM1/DYNC1H1/NUMA1/SPRY1/CLASP2/MAP1B/PTGDS/MAP2	12
BP	GO:0001894	tissue homeostasis	8/318	279/18870	0.100766	0.305212	0.241693	YAP1/TPP1/EXT1/KMT2A/NF1/ZEB2/SOX9/ATP1B2	8
BP	GO:0060249	anatomical structure homeostasis	8/318	279/18870	0.100766	0.305212	0.241693	YAP1/TPP1/EXT1/KMT2A/NF1/ZEB2/SOX9/ATP1B2	8
BP	GO:0002360	T cell lineage commitment	2/318	32/18870	0.10096	0.305212	0.241693	STAT3/PRKDC	2
BP	GO:0006654	phosphatidic acid biosynthetic process	2/318	32/18870	0.10096	0.305212	0.241693	AGPAT5/AGPAT4	2
BP	GO:0007628	adult walking behavior	2/318	32/18870	0.10096	0.305212	0.241693	HIPK2/ZIC1	2
BP	GO:0010644	cell communication by electrical coupling	2/318	32/18870	0.10096	0.305212	0.241693	CAMK2D/ATP1B2	2
BP	GO:0031116	positive regulation of microtubule polymerization	2/318	32/18870	0.10096	0.305212	0.241693	NUMA1/MAP1B	2
BP	GO:0050654	chondroitin sulfate proteoglycan metabolic process	2/318	32/18870	0.10096	0.305212	0.241693	EXT1/CHPF	2
BP	GO:0061036	positive regulation of cartilage development	2/318	32/18870	0.10096	0.305212	0.241693	BMPR2/SOX9	2
BP	GO:0098868	bone growth	2/318	32/18870	0.10096	0.305212	0.241693	EXT1/SOX9	2
BP	GO:1901185	negative regulation of ERBB signaling pathway	2/318	32/18870	0.10096	0.305212	0.241693	CADM1/PTPN12	2
BP	GO:1902992	negative regulation of amyloid precursor protein catabolic process	2/318	32/18870	0.10096	0.305212	0.241693	NTRK2/CLU	2
BP	GO:0001508	action potential	5/318	146/18870	0.101098	0.305212	0.241693	NTRK2/FLNA/CAMK2D/YWHAE/NRCAM	5
BP	GO:0002753	cytosolic pattern recognition receptor signaling pathway	5/318	146/18870	0.101098	0.305212	0.241693	IPO5/PUM1/PUM2/PELI1/ANKRD17	5
BP	GO:0035296	regulation of tube diameter	5/318	146/18870	0.101098	0.305212	0.241693	ATP2B1/PIK3C2A/BMPR2/ECE1/EXT1	5
BP	GO:0097746	blood vessel diameter maintenance	5/318	146/18870	0.101098	0.305212	0.241693	ATP2B1/PIK3C2A/BMPR2/ECE1/EXT1	5
BP	GO:1903008	organelle disassembly	5/318	146/18870	0.101098	0.305212	0.241693	WDR45B/RB1CC1/NEDD9/PLAAT3/BNIP3	5
BP	GO:0042102	positive regulation of T cell proliferation	4/318	105/18870	0.101654	0.306406	0.242638	EFNB1/PPP3CA/IGFBP2/HES1	4
BP	GO:0110020	regulation of actomyosin structure organization	4/318	105/18870	0.101654	0.306406	0.242638	FERMT2/NRP1/CCDC88A/CLASP2	4
BP	GO:0035150	regulation of tube size	5/318	147/18870	0.103302	0.311129	0.246379	ATP2B1/PIK3C2A/BMPR2/ECE1/EXT1	5
BP	GO:0010611	regulation of cardiac muscle hypertrophy	3/318	67/18870	0.103649	0.311192	0.246429	PPP3CA/ATP2B4/CAMK2D	3
BP	GO:0010972	negative regulation of G2/M transition of mitotic cell cycle	3/318	67/18870	0.103649	0.311192	0.246429	TAOK1/USP47/TAOK3	3
BP	GO:0060675	ureteric bud morphogenesis	3/318	67/18870	0.103649	0.311192	0.246429	PBX1/HES1/SOX9	3
BP	GO:0070301	cellular response to hydrogen peroxide	3/318	67/18870	0.103649	0.311192	0.246429	MDM2/BNIP3/FYN	3
BP	GO:0032760	positive regulation of tumor necrosis factor production	4/318	106/18870	0.10432	0.31247	0.24744	STAT3/ZBTB20/CLU/AKAP12	4
BP	GO:0060291	long-term synaptic potentiation	4/318	106/18870	0.10432	0.31247	0.24744	PTN/NTRK2/MAPK1/NF1	4
BP	GO:1990823	response to leukemia inhibitory factor	4/318	106/18870	0.10432	0.31247	0.24744	PFKP/EPS8/EXT1/ARID5B	4
BP	GO:0002862	negative regulation of inflammatory response to antigenic stimulus	2/318	33/18870	0.106325	0.316729	0.250813	YES1/FYN	2
BP	GO:0021591	ventricular system development	2/318	33/18870	0.106325	0.316729	0.250813	CDK6/ATP1B2	2
BP	GO:0030511	positive regulation of transforming growth factor beta receptor signaling pathway	2/318	33/18870	0.106325	0.316729	0.250813	HIPK2/ZEB2	2
BP	GO:0045648	positive regulation of erythrocyte differentiation	2/318	33/18870	0.106325	0.316729	0.250813	STAT3/PRKDC	2
BP	GO:0072539	T-helper 17 cell differentiation	2/318	33/18870	0.106325	0.316729	0.250813	STAT3/RORA	2
BP	GO:1903715	regulation of aerobic respiration	2/318	33/18870	0.106325	0.316729	0.250813	AK4/BNIP3	2
BP	GO:1903846	positive regulation of cellular response to transforming growth factor beta stimulus	2/318	33/18870	0.106325	0.316729	0.250813	HIPK2/ZEB2	2
BP	GO:0000075	cell cycle checkpoint signaling	6/318	192/18870	0.106703	0.316729	0.250813	TAOK1/MDM2/PRKDC/CUL4A/CRY1/TAOK3	6
BP	GO:0048024	regulation of mRNA splicing, via spliceosome	4/318	107/18870	0.107019	0.316729	0.250813	QKI/CELF1/TRA2A/CELF2	4
BP	GO:0048144	fibroblast proliferation	4/318	107/18870	0.107019	0.316729	0.250813	ZMIZ1/KMT2A/NF1/CDK6	4
BP	GO:0016925	protein sumoylation	3/318	68/18870	0.107152	0.316729	0.250813	SENP6/MDM2/ZMIZ1	3
BP	GO:0035567	non-canonical Wnt signaling pathway	3/318	68/18870	0.107152	0.316729	0.250813	CSNK1E/DAAM1/FZD3	3
BP	GO:0042490	mechanoreceptor differentiation	3/318	68/18870	0.107152	0.316729	0.250813	NTRK2/MYO6/HES1	3
BP	GO:0042987	amyloid precursor protein catabolic process	3/318	68/18870	0.107152	0.316729	0.250813	NTRK2/CSNK1E/CLU	3
BP	GO:0051865	protein autoubiquitination	3/318	68/18870	0.107152	0.316729	0.250813	CUL3/KLHL24/MDM2	3
BP	GO:0051926	negative regulation of calcium ion transport	3/318	68/18870	0.107152	0.316729	0.250813	PPP3CA/HES1/YWHAE	3
BP	GO:0072171	mesonephric tubule morphogenesis	3/318	68/18870	0.107152	0.316729	0.250813	PBX1/HES1/SOX9	3
BP	GO:0002687	positive regulation of leukocyte migration	5/318	149/18870	0.107783	0.318346	0.252094	PTN/WNK1/MAPK1/NEDD9/PTK2	5
BP	GO:0006006	glucose metabolic process	6/318	193/18870	0.108666	0.320212	0.253571	PFKP/CRY1/ENO2/PGM2L1/IRS2/RORA	6
BP	GO:0009755	hormone-mediated signaling pathway	6/318	193/18870	0.108666	0.320212	0.253571	YAP1/ARID1A/CRY1/MAPK1/ZMIZ1/UBR5	6
BP	GO:0033673	negative regulation of kinase activity	6/318	193/18870	0.108666	0.320212	0.253571	PTEN/IPO5/NF1/SPRY1/TRIB2/IRS2	6
BP	GO:1902414	protein localization to cell junction	4/318	108/18870	0.109748	0.323152	0.255899	FERMT2/FLNA/NECTIN3/CLSTN1	4
BP	GO:0009314	response to radiation	11/318	428/18870	0.109985	0.323599	0.256253	YAP1/MDM2/PRKDC/CUL4A/USP47/CRY1/EXT1/KMT2A/NF1/NIPBL/CRYAB	11
BP	GO:0000288	nuclear-transcribed mRNA catabolic process, deadenylation-dependent decay	3/318	69/18870	0.1107	0.324455	0.256931	TUT4/TNRC6B/TNRC6A	3
BP	GO:0032835	glomerulus development	3/318	69/18870	0.1107	0.324455	0.256931	PPP3CA/EXT1/HES1	3
BP	GO:0043627	response to estrogen	3/318	69/18870	0.1107	0.324455	0.256931	MDM2/TRIM24/IGFBP2	3
BP	GO:0045670	regulation of osteoclast differentiation	3/318	69/18870	0.1107	0.324455	0.256931	PPP3CA/NEDD9/NF1	3
BP	GO:2000401	regulation of lymphocyte migration	3/318	69/18870	0.1107	0.324455	0.256931	MSN/WNK1/NEDD9	3
BP	GO:0010661	positive regulation of muscle cell apoptotic process	2/318	34/18870	0.111764	0.325437	0.257709	BNIP3/CAMK2D	2
BP	GO:0046320	regulation of fatty acid oxidation	2/318	34/18870	0.111764	0.325437	0.257709	IRS2/SOX9	2
BP	GO:0051450	myoblast proliferation	2/318	34/18870	0.111764	0.325437	0.257709	PAXBP1/MALAT1	2
BP	GO:0055075	potassium ion homeostasis	2/318	34/18870	0.111764	0.325437	0.257709	WNK1/ATP1B2	2
BP	GO:0060351	cartilage development involved in endochondral bone morphogenesis	2/318	34/18870	0.111764	0.325437	0.257709	EXT1/SOX9	2
BP	GO:0090183	regulation of kidney development	2/318	34/18870	0.111764	0.325437	0.257709	PPP3CA/SOX9	2
BP	GO:0090313	regulation of protein targeting to membrane	2/318	34/18870	0.111764	0.325437	0.257709	GDI1/FYN	2
BP	GO:1901797	negative regulation of signal transduction by p53 class mediator	2/318	34/18870	0.111764	0.325437	0.257709	MDM2/RRM2B	2
BP	GO:0051258	protein polymerization	8/318	286/18870	0.111816	0.325437	0.257709	ADD1/NCKAP1/NUMA1/EPS8/RDX/CLASP2/MAP1B/MAP2	8
BP	GO:0050863	regulation of T cell activation	10/318	381/18870	0.111888	0.325437	0.257709	YES1/ARID1A/EFNB1/PPP3CA/ZMIZ1/PELI1/ZEB1/IGFBP2/HES1/FYN	10
BP	GO:0065004	protein-DNA complex assembly	7/318	240/18870	0.112246	0.326232	0.258339	ATRX/MED15/SENP6/BAZ1A/KAT6A/SOX9/TCF4	7
BP	GO:0030099	myeloid cell differentiation	11/318	430/18870	0.112594	0.326993	0.258941	STAT3/KMT2E/PRKDC/FLNA/KAT6A/CUL4A/HIPK2/PPP3CA/NEDD9/NF1/CDK6	11
BP	GO:0043086	negative regulation of catalytic activity	12/318	480/18870	0.113801	0.330247	0.261518	PTEN/PPP1R12A/IPO5/WNK1/USP47/RDX/NF1/SPRY1/ATP2B4/TRIB2/IRS2/NES	12
BP	GO:0014743	regulation of muscle hypertrophy	3/318	70/18870	0.114294	0.330422	0.261656	PPP3CA/ATP2B4/CAMK2D	3
BP	GO:0050922	negative regulation of chemotaxis	3/318	70/18870	0.114294	0.330422	0.261656	NRP1/SEMA6A/ROBO1	3
BP	GO:1901184	regulation of ERBB signaling pathway	3/318	70/18870	0.114294	0.330422	0.261656	CADM1/PTPN12/CCDC88A	3
BP	GO:1902750	negative regulation of cell cycle G2/M phase transition	3/318	70/18870	0.114294	0.330422	0.261656	TAOK1/USP47/TAOK3	3
BP	GO:1902893	regulation of miRNA transcription	3/318	70/18870	0.114294	0.330422	0.261656	STAT3/TEAD1/SOX9	3
BP	GO:0061136	regulation of proteasomal protein catabolic process	6/318	196/18870	0.114666	0.331249	0.262311	XPO1/ARIH1/MDM2/CSNK1E/TRIB2/CLU	6
BP	GO:0008637	apoptotic mitochondrial changes	4/318	110/18870	0.1153	0.331824	0.262767	PPP2CB/FAM162A/BNIP3/CLU	4
BP	GO:0031398	positive regulation of protein ubiquitination	4/318	110/18870	0.1153	0.331824	0.262767	PTEN/CUL3/CRY1/PELI1	4
BP	GO:0090398	cellular senescence	4/318	110/18870	0.1153	0.331824	0.262767	PTEN/KAT6A/ZMIZ1/CDK6	4
BP	GO:0120034	positive regulation of plasma membrane bounded cell projection assembly	4/318	110/18870	0.1153	0.331824	0.262767	NCKAP1/EPS8/NRP1/CCDC88A	4
BP	GO:1903557	positive regulation of tumor necrosis factor superfamily cytokine production	4/318	110/18870	0.1153	0.331824	0.262767	STAT3/ZBTB20/CLU/AKAP12	4
BP	GO:0070371	ERK1 and ERK2 cascade	9/318	336/18870	0.116187	0.333984	0.264477	PTEN/FERMT2/MAPK1/NRP1/SEMA6A/NF1/SPRY1/SOX9/AKAP12	9
BP	GO:0043535	regulation of blood vessel endothelial cell migration	5/318	153/18870	0.117022	0.333984	0.264477	PIK3C2A/NRP1/NF1/ATP2B4/FGFR1	5
BP	GO:0000132	establishment of mitotic spindle orientation	2/318	35/18870	0.117275	0.333984	0.264477	NUMA1/SPRY1	2
BP	GO:0009112	nucleobase metabolic process	2/318	35/18870	0.117275	0.333984	0.264477	MAPK1/ADK	2
BP	GO:0010613	positive regulation of cardiac muscle hypertrophy	2/318	35/18870	0.117275	0.333984	0.264477	PPP3CA/CAMK2D	2
BP	GO:0030947	regulation of vascular endothelial growth factor receptor signaling pathway	2/318	35/18870	0.117275	0.333984	0.264477	NRP1/ROBO1	2
BP	GO:0048048	embryonic eye morphogenesis	2/318	35/18870	0.117275	0.333984	0.264477	HIPK2/ZEB1	2
BP	GO:0048147	negative regulation of fibroblast proliferation	2/318	35/18870	0.117275	0.333984	0.264477	KMT2A/NF1	2
BP	GO:0048873	homeostasis of number of cells within a tissue	2/318	35/18870	0.117275	0.333984	0.264477	KMT2A/SOX9	2
BP	GO:0050974	detection of mechanical stimulus involved in sensory perception	2/318	35/18870	0.117275	0.333984	0.264477	FYN/CXCR4	2
BP	GO:0090050	positive regulation of cell migration involved in sprouting angiogenesis	2/318	35/18870	0.117275	0.333984	0.264477	PIK3C2A/NRP1	2
BP	GO:0090659	walking behavior	2/318	35/18870	0.117275	0.333984	0.264477	HIPK2/ZIC1	2
BP	GO:1902253	regulation of intrinsic apoptotic signaling pathway by p53 class mediator	2/318	35/18870	0.117275	0.333984	0.264477	MDM2/RRM2B	2
BP	GO:1902882	regulation of response to oxidative stress	2/318	35/18870	0.117275	0.333984	0.264477	SELENON/DHFR	2
BP	GO:1903320	regulation of protein modification by small protein conjugation or removal	7/318	243/18870	0.117684	0.334648	0.265003	PTEN/TCF25/CUL3/WNK1/CRY1/PELI1/FYN	7
BP	GO:0003143	embryonic heart tube morphogenesis	3/318	71/18870	0.117931	0.334648	0.265003	YAP1/HES1/ZIC3	3
BP	GO:0061614	miRNA transcription	3/318	71/18870	0.117931	0.334648	0.265003	STAT3/TEAD1/SOX9	3
BP	GO:0090307	mitotic spindle assembly	3/318	71/18870	0.117931	0.334648	0.265003	STAG2/FLNA/CLASP2	3
BP	GO:0001938	positive regulation of endothelial cell proliferation	4/318	111/18870	0.118121	0.334648	0.265003	STAT3/NRP1/NF1/FGFR1	4
BP	GO:0030512	negative regulation of transforming growth factor beta receptor signaling pathway	4/318	111/18870	0.118121	0.334648	0.265003	ARID4B/GLG1/SPRY1/PEG10	4
BP	GO:0071347	cellular response to interleukin-1	4/318	111/18870	0.118121	0.334648	0.265003	HES1/SOX9/RORA/AKAP12	4
BP	GO:0034614	cellular response to reactive oxygen species	5/318	154/18870	0.11939	0.33799	0.267649	MDM2/MAPK1/DHFR/BNIP3/FYN	5
BP	GO:0002520	immune system development	6/318	199/18870	0.120831	0.341818	0.27068	PRKDC/NSD2/MAPK1/KMT2A/PBX1/HES1	6
BP	GO:0043954	cellular component maintenance	3/318	72/18870	0.12161	0.343259	0.271822	FERMT2/NEDD9/FYN	3
BP	GO:0061035	regulation of cartilage development	3/318	72/18870	0.12161	0.343259	0.271822	BMPR2/GLG1/SOX9	3
BP	GO:0061512	protein localization to cilium	3/318	72/18870	0.12161	0.343259	0.271822	RABEP1/ASAP1/CCDC88A	3
BP	GO:0007584	response to nutrient	5/318	155/18870	0.121779	0.343482	0.271998	MDM2/TRIM24/IGFBP2/MAP1B/TNC	5
BP	GO:0010770	positive regulation of cell morphogenesis	2/318	36/18870	0.122852	0.345233	0.273385	PRKDC/PTPRD	2
BP	GO:0014742	positive regulation of muscle hypertrophy	2/318	36/18870	0.122852	0.345233	0.273385	PPP3CA/CAMK2D	2
BP	GO:0031112	positive regulation of microtubule polymerization or depolymerization	2/318	36/18870	0.122852	0.345233	0.273385	NUMA1/MAP1B	2
BP	GO:0046473	phosphatidic acid metabolic process	2/318	36/18870	0.122852	0.345233	0.273385	AGPAT5/AGPAT4	2
BP	GO:0071711	basement membrane organization	2/318	36/18870	0.122852	0.345233	0.273385	EXT1/CLASP2	2
BP	GO:0032355	response to estradiol	4/318	113/18870	0.123854	0.347792	0.275411	STAT3/IGFBP2/MAP1B/CRYAB	4
BP	GO:0033044	regulation of chromosome organization	7/318	247/18870	0.125144	0.35091	0.27788	ATRX/SENP6/CUL3/ARID1A/SMG1/NUMA1/MAPK1	7
BP	GO:0006809	nitric oxide biosynthetic process	3/318	73/18870	0.125331	0.35091	0.27788	ATP2B4/CLU/RORA	3
BP	GO:0042093	T-helper cell differentiation	3/318	73/18870	0.125331	0.35091	0.27788	STAT3/KMT2A/RORA	3
BP	GO:0048663	neuron fate commitment	3/318	73/18870	0.125331	0.35091	0.27788	NFIA/POU3F2/SOX9	3
BP	GO:0000045	autophagosome assembly	4/318	114/18870	0.126763	0.354659	0.280849	WDR45B/VMP1/RB1CC1/EFNB1	4
BP	GO:0001935	endothelial cell proliferation	6/318	202/18870	0.127157	0.355249	0.281317	STAT3/BMPR2/NRP1/NF1/ZEB2/FGFR1	6
BP	GO:0045089	positive regulation of innate immune response	9/318	343/18870	0.12716	0.355249	0.281317	IPO5/PUM1/PRKDC/CADM1/PUM2/PELI1/PJA2/ANKRD17/FYN	9
BP	GO:0002052	positive regulation of neuroblast proliferation	2/318	37/18870	0.128492	0.355846	0.28179	ID4/FZD3	2
BP	GO:0007095	mitotic G2 DNA damage checkpoint signaling	2/318	37/18870	0.128492	0.355846	0.28179	TAOK1/TAOK3	2
BP	GO:0033280	response to vitamin D	2/318	37/18870	0.128492	0.355846	0.28179	TRIM24/TNC	2
BP	GO:0035883	enteroendocrine cell differentiation	2/318	37/18870	0.128492	0.355846	0.28179	HES1/CDK6	2
BP	GO:0044058	regulation of digestive system process	2/318	37/18870	0.128492	0.355846	0.28179	WNK1/PPP3CA	2
BP	GO:0046621	negative regulation of organ growth	2/318	37/18870	0.128492	0.355846	0.28179	PTEN/VGLL4	2
BP	GO:0046677	response to antibiotic	2/318	37/18870	0.128492	0.355846	0.28179	MDM2/PPP2CB	2
BP	GO:0071312	cellular response to alkaloid	2/318	37/18870	0.128492	0.355846	0.28179	MDM2/SELENON	2
BP	GO:0097106	postsynaptic density organization	2/318	37/18870	0.128492	0.355846	0.28179	PTEN/PTPRD	2
BP	GO:0097484	dendrite extension	2/318	37/18870	0.128492	0.355846	0.28179	SPAG9/CXCR4	2
BP	GO:1901381	positive regulation of potassium ion transmembrane transport	2/318	37/18870	0.128492	0.355846	0.28179	FLNA/ATP1B2	2
BP	GO:1905476	negative regulation of protein localization to membrane	2/318	37/18870	0.128492	0.355846	0.28179	WNK1/GDI1	2
BP	GO:0009880	embryonic pattern specification	3/318	74/18870	0.129093	0.357252	0.282903	EFNB1/NRP1/ZIC3	3
BP	GO:0120032	regulation of plasma membrane bounded cell projection assembly	6/318	203/18870	0.1293	0.357566	0.283151	YAP1/NCKAP1/EPS8/NRP1/RDX/CCDC88A	6
BP	GO:0044344	cellular response to fibroblast growth factor stimulus	4/318	115/18870	0.129702	0.357898	0.283414	EXT1/SPRY1/GPC1/FGFR1	4
BP	GO:0062014	negative regulation of small molecule metabolic process	4/318	115/18870	0.129702	0.357898	0.283414	STAT3/CRY1/ATP2B4/SOX9	4
BP	GO:0099565	chemical synaptic transmission, postsynaptic	4/318	115/18870	0.129702	0.357898	0.283414	PTEN/PPP3CA/EEA1/NLGN4X	4
BP	GO:0071496	cellular response to external stimulus	9/318	346/18870	0.132027	0.364053	0.288288	WDR45B/MDM2/BMPR2/MAPK1/TRIM24/BNIP3/SOX9/TNC/TNRC6A	9
BP	GO:0001824	blastocyst development	4/318	116/18870	0.132668	0.364495	0.288638	YAP1/CUL3/TBL1XR1/N4BP2L2	4
BP	GO:0002062	chondrocyte differentiation	4/318	116/18870	0.132668	0.364495	0.288638	BMPR2/GLG1/EXT1/SOX9	4
BP	GO:0031669	cellular response to nutrient levels	7/318	251/18870	0.132839	0.364495	0.288638	WDR45B/MDM2/BMPR2/MAPK1/TRIM24/TNC/TNRC6A	7
BP	GO:0002294	CD4-positive, alpha-beta T cell differentiation involved in immune response	3/318	75/18870	0.132895	0.364495	0.288638	STAT3/KMT2A/RORA	3
BP	GO:0006816	calcium ion transport	11/318	445/18870	0.133283	0.364495	0.288638	ATP2B1/VMP1/FLNA/SELENON/PPP3CA/ATP2B4/CAMK2D/HES1/FYN/YWHAE/CXCR4	11
BP	GO:0060491	regulation of cell projection assembly	6/318	205/18870	0.13364	0.364495	0.288638	YAP1/NCKAP1/EPS8/NRP1/RDX/CCDC88A	6
BP	GO:0097553	calcium ion transmembrane import into cytosol	6/318	205/18870	0.13364	0.364495	0.288638	FLNA/SELENON/PPP3CA/ATP2B4/CAMK2D/FYN	6
BP	GO:0003180	aortic valve morphogenesis	2/318	38/18870	0.134192	0.364495	0.288638	SOX9/ROBO1	2
BP	GO:0040036	regulation of fibroblast growth factor receptor signaling pathway	2/318	38/18870	0.134192	0.364495	0.288638	SPRY1/GPC1	2
BP	GO:0043001	Golgi to plasma membrane protein transport	2/318	38/18870	0.134192	0.364495	0.288638	GOLGA4/MACF1	2
BP	GO:0043403	skeletal muscle tissue regeneration	2/318	38/18870	0.134192	0.364495	0.288638	SELENON/PPP3CA	2
BP	GO:0045740	positive regulation of DNA replication	2/318	38/18870	0.134192	0.364495	0.288638	ATRX/BAZ1A	2
BP	GO:0045815	transcription initiation-coupled chromatin remodeling	2/318	38/18870	0.134192	0.364495	0.288638	ARID1A/KMT2A	2
BP	GO:0048536	spleen development	2/318	38/18870	0.134192	0.364495	0.288638	KMT2A/PBX1	2
BP	GO:0048741	skeletal muscle fiber development	2/318	38/18870	0.134192	0.364495	0.288638	SELENON/PPP3CA	2
BP	GO:0060306	regulation of membrane repolarization	2/318	38/18870	0.134192	0.364495	0.288638	FLNA/YWHAE	2
BP	GO:0060416	response to growth hormone	2/318	38/18870	0.134192	0.364495	0.288638	STAT3/PTK2	2
BP	GO:0070316	regulation of G0 to G1 transition	2/318	38/18870	0.134192	0.364495	0.288638	ARID1A/RRM2B	2
BP	GO:0086091	regulation of heart rate by cardiac conduction	2/318	38/18870	0.134192	0.364495	0.288638	CAMK2D/YWHAE	2
BP	GO:1900181	negative regulation of protein localization to nucleus	2/318	38/18870	0.134192	0.364495	0.288638	MARK3/NF1	2
BP	GO:1902229	regulation of intrinsic apoptotic signaling pathway in response to DNA damage	2/318	38/18870	0.134192	0.364495	0.288638	USP47/CLU	2
BP	GO:0032869	cellular response to insulin stimulus	6/318	206/18870	0.135836	0.368697	0.291966	ATP2B1/PIK3C2A/PRKDC/MAPK1/PHIP/IRS2	6
BP	GO:0006261	DNA-templated DNA replication	5/318	161/18870	0.136577	0.369825	0.292859	ATRX/BOD1L1/BAZ1A/RRM2B/REV3L	5
BP	GO:0002287	alpha-beta T cell activation involved in immune response	3/318	76/18870	0.136735	0.369825	0.292859	STAT3/KMT2A/RORA	3
BP	GO:0002293	alpha-beta T cell differentiation involved in immune response	3/318	76/18870	0.136735	0.369825	0.292859	STAT3/KMT2A/RORA	3
BP	GO:0043536	positive regulation of blood vessel endothelial cell migration	3/318	76/18870	0.136735	0.369825	0.292859	PIK3C2A/NRP1/FGFR1	3
BP	GO:0086001	cardiac muscle cell action potential	3/318	76/18870	0.136735	0.369825	0.292859	FLNA/CAMK2D/YWHAE	3
BP	GO:0045765	regulation of angiogenesis	9/318	349/18870	0.136991	0.370255	0.2932	STAT3/WNK1/HIPK2/NRP1/SEMA6A/NF1/COL4A2/ATP2B4/CXCR4	9
BP	GO:0051216	cartilage development	6/318	207/18870	0.138048	0.372847	0.295252	BMPR2/GLG1/EXT1/ZEB1/NFIA/SOX9	6
BP	GO:0006090	pyruvate metabolic process	4/318	118/18870	0.138684	0.373716	0.29594	PFKP/STAT3/ENO2/ZBTB20	4
BP	GO:0006334	nucleosome assembly	4/318	118/18870	0.138684	0.373716	0.29594	ATRX/BAZ1A/KAT6A/SOX9	4
BP	GO:0043500	muscle adaptation	4/318	118/18870	0.138684	0.373716	0.29594	SELENON/PPP3CA/ATP2B4/CAMK2D	4
BP	GO:0008654	phospholipid biosynthetic process	7/318	254/18870	0.138761	0.373716	0.29594	PTEN/PIK3C2A/SMG1/AGPAT5/AGPAT4/PLAAT3/IDH1	7
BP	GO:0003016	respiratory system process	2/318	39/18870	0.139948	0.375587	0.297422	HIPK2/SELENON	2
BP	GO:0016233	telomere capping	2/318	39/18870	0.139948	0.375587	0.297422	PRKDC/MAPK1	2
BP	GO:0032438	melanosome organization	2/318	39/18870	0.139948	0.375587	0.297422	ZEB2/AP1S2	2
BP	GO:0038179	neurotrophin signaling pathway	2/318	39/18870	0.139948	0.375587	0.297422	NTRK2/SPRY1	2
BP	GO:0099622	cardiac muscle cell membrane repolarization	2/318	39/18870	0.139948	0.375587	0.297422	FLNA/YWHAE	2
BP	GO:0071383	cellular response to steroid hormone stimulus	6/318	208/18870	0.140278	0.37579	0.297582	YAP1/ARID1A/CRY1/MAPK1/ZMIZ1/UBR5	6
BP	GO:0006936	muscle contraction	9/318	351/18870	0.140354	0.37579	0.297582	ATP2B1/PIK3C2A/FLNA/ASB3/ATP2B4/CAMK2D/CXCR4/CRYAB/DTNA	9
BP	GO:0009123	nucleoside monophosphate metabolic process	3/318	77/18870	0.140614	0.37579	0.297582	AK4/AK3/ADK	3
BP	GO:0035304	regulation of protein dephosphorylation	3/318	77/18870	0.140614	0.37579	0.297582	PPP1R12A/CAMTA1/YWHAE	3
BP	GO:0048332	mesoderm morphogenesis	3/318	77/18870	0.140614	0.37579	0.297582	SETD2/BMPR2/WLS	3
BP	GO:0070373	negative regulation of ERK1 and ERK2 cascade	3/318	77/18870	0.140614	0.37579	0.297582	PTEN/SEMA6A/SPRY1	3
BP	GO:0002758	innate immune response-activating signaling pathway	7/318	255/18870	0.140764	0.375927	0.297691	IPO5/PUM1/PUM2/PELI1/PJA2/ANKRD17/FYN	7
BP	GO:0007254	JNK cascade	5/318	163/18870	0.14168	0.37746	0.298905	TAOK1/RB1CC1/HIPK2/TAOK3/PJA2	5
BP	GO:0016052	carbohydrate catabolic process	5/318	163/18870	0.14168	0.37746	0.298905	PFKP/STAT3/RB1CC1/ENO2/ZBTB20	5
BP	GO:0050905	neuromuscular process	5/318	163/18870	0.14168	0.37746	0.298905	PTEN/SPART/CAMTA1/TPP1/HIPK2	5
BP	GO:0034502	protein localization to chromosome	4/318	119/18870	0.141733	0.37746	0.298905	SETD2/ATRX/TPP1/NIPBL	4
BP	GO:0070588	calcium ion transmembrane transport	9/318	352/18870	0.142051	0.378044	0.299368	ATP2B1/VMP1/FLNA/SELENON/PPP3CA/ATP2B4/CAMK2D/FYN/YWHAE	9
BP	GO:0003012	muscle system process	11/318	452/18870	0.143601	0.381902	0.302423	ATP2B1/PIK3C2A/FLNA/SELENON/PPP3CA/ASB3/ATP2B4/CAMK2D/CXCR4/CRYAB/DTNA	11
BP	GO:0010827	regulation of glucose transmembrane transport	3/318	78/18870	0.144528	0.383301	0.303531	YES1/IRS2/PEA15	3
BP	GO:0031397	negative regulation of protein ubiquitination	3/318	78/18870	0.144528	0.383301	0.303531	WNK1/CRY1/FYN	3
BP	GO:0046209	nitric oxide metabolic process	3/318	78/18870	0.144528	0.383301	0.303531	ATP2B4/CLU/RORA	3
BP	GO:0097009	energy homeostasis	3/318	78/18870	0.144528	0.383301	0.303531	TBL1XR1/STAT3/IGF2BP2	3
BP	GO:0019722	calcium-mediated signaling	6/318	210/18870	0.144787	0.383453	0.303651	CAMTA1/NFAT5/PPP3CA/ATP2B4/CAMK2D/CXCR4	6
BP	GO:0043414	macromolecule methylation	6/318	210/18870	0.144787	0.383453	0.303651	SETD2/ATRX/ARID4B/KMT2E/KMT2A/ASH1L	6
BP	GO:1901342	regulation of vasculature development	9/318	354/18870	0.145477	0.38389	0.303997	STAT3/WNK1/HIPK2/NRP1/SEMA6A/NF1/COL4A2/ATP2B4/CXCR4	9
BP	GO:0000731	DNA synthesis involved in DNA repair	2/318	40/18870	0.145756	0.38389	0.303997	RRM2B/REV3L	2
BP	GO:0006730	one-carbon metabolic process	2/318	40/18870	0.145756	0.38389	0.303997	DHFR/CA12	2
BP	GO:0021532	neural tube patterning	2/318	40/18870	0.145756	0.38389	0.303997	SSBP3/HES1	2
BP	GO:0035886	vascular associated smooth muscle cell differentiation	2/318	40/18870	0.145756	0.38389	0.303997	QKI/HES1	2
BP	GO:0045023	G0 to G1 transition	2/318	40/18870	0.145756	0.38389	0.303997	ARID1A/RRM2B	2
BP	GO:0048753	pigment granule organization	2/318	40/18870	0.145756	0.38389	0.303997	ZEB2/AP1S2	2
BP	GO:0071354	cellular response to interleukin-6	2/318	40/18870	0.145756	0.38389	0.303997	YAP1/STAT3	2
BP	GO:0034765	regulation of monoatomic ion transmembrane transport	11/318	454/18870	0.146625	0.385913	0.305599	VMP1/FLNA/WNK1/SELENON/PPP3CA/ATP2B4/CAMK2D/FYN/KCNQ2/YWHAE/ATP1B2	11
BP	GO:0010506	regulation of autophagy	9/318	355/18870	0.147205	0.387174	0.306597	SETD2/PIK3C2A/STAT3/LARP1/RB1CC1/WNK1/CCNY/BNIP3/PSAP	9
BP	GO:0030510	regulation of BMP signaling pathway	4/318	121/18870	0.147909	0.388223	0.307428	SPART/HIPK2/NUMA1/HES1	4
BP	GO:0051100	negative regulation of binding	4/318	121/18870	0.147909	0.388223	0.307428	PTPRF/CSNK1E/NES/MAP2	4
BP	GO:1905037	autophagosome organization	4/318	121/18870	0.147909	0.388223	0.307428	WDR45B/VMP1/RB1CC1/EFNB1	4
BP	GO:2001057	reactive nitrogen species metabolic process	3/318	79/18870	0.148479	0.389352	0.308323	ATP2B4/CLU/RORA	3
BP	GO:0030217	T cell differentiation	8/318	307/18870	0.148693	0.389352	0.308323	STAT3/ARID1A/PRKDC/ZMIZ1/KMT2A/ZEB1/CDK6/RORA	8
BP	GO:0046651	lymphocyte proliferation	8/318	307/18870	0.148693	0.389352	0.308323	MSN/EFNB1/PPP3CA/PELI1/IGFBP2/HES1/FYN/IRS2	8
BP	GO:0034612	response to tumor necrosis factor	7/318	259/18870	0.148912	0.389352	0.308323	PPP2CB/ADAM9/MAPK1/EXT1/HES1/RORA/AKAP12	7
BP	GO:0051090	regulation of DNA-binding transcription factor activity	10/318	406/18870	0.149771	0.389352	0.308323	PTEN/STAT3/PPP2CB/FLNA/KDM5A/HIPK2/ARID5B/ZIC2/HES1/CLU	10
BP	GO:0032781	positive regulation of ATP-dependent activity	2/318	41/18870	0.151612	0.389352	0.308323	VMP1/ATP1B2	2
BP	GO:0035136	forelimb morphogenesis	2/318	41/18870	0.151612	0.389352	0.308323	ATRX/NIPBL	2
BP	GO:0048246	macrophage chemotaxis	2/318	41/18870	0.151612	0.389352	0.308323	MAPK1/PTK2	2
BP	GO:0060251	regulation of glial cell proliferation	2/318	41/18870	0.151612	0.389352	0.308323	NF1/HES1	2
BP	GO:1903115	regulation of actin filament-based movement	2/318	41/18870	0.151612	0.389352	0.308323	CAMK2D/ZEB2	2
BP	GO:0002437	inflammatory response to antigenic stimulus	3/318	80/18870	0.152464	0.389352	0.308323	YES1/EXT1/FYN	3
BP	GO:0006479	protein methylation	3/318	80/18870	0.152464	0.389352	0.308323	SETD2/KMT2A/ASH1L	3
BP	GO:0007193	adenylate cyclase-inhibiting G protein-coupled receptor signaling pathway	3/318	80/18870	0.152464	0.389352	0.308323	FLNA/PSAP/AKAP12	3
BP	GO:0008213	protein alkylation	3/318	80/18870	0.152464	0.389352	0.308323	SETD2/KMT2A/ASH1L	3
BP	GO:0071695	anatomical structure maturation	7/318	261/18870	0.153068	0.389352	0.308323	TUT4/EXT1/NF1/ANKRD17/HES1/NRCAM/RERE	7
BP	GO:0099111	microtubule-based transport	6/318	214/18870	0.154	0.389352	0.308323	PCM1/DYNC1H1/KIF1B/MAP1B/MAP2/DST	6
BP	GO:0071482	cellular response to light stimulus	4/318	123/18870	0.154187	0.389352	0.308323	MDM2/CUL4A/USP47/CRY1	4
BP	GO:0001514	selenocysteine incorporation	1/318	10/18870	0.156334	0.389352	0.308323	SECISBP2L	1
BP	GO:0001886	endothelial cell morphogenesis	1/318	10/18870	0.156334	0.389352	0.308323	COL18A1	1
BP	GO:0003056	regulation of vascular associated smooth muscle contraction	1/318	10/18870	0.156334	0.389352	0.308323	ATP2B1	1
BP	GO:0003418	growth plate cartilage chondrocyte differentiation	1/318	10/18870	0.156334	0.389352	0.308323	SOX9	1
BP	GO:0006451	translational readthrough	1/318	10/18870	0.156334	0.389352	0.308323	SECISBP2L	1
BP	GO:0009170	purine deoxyribonucleoside monophosphate metabolic process	1/318	10/18870	0.156334	0.389352	0.308323	ADK	1
BP	GO:0010496	intercellular transport	1/318	10/18870	0.156334	0.389352	0.308323	PEG10	1
BP	GO:0010572	positive regulation of platelet activation	1/318	10/18870	0.156334	0.389352	0.308323	FLNA	1
BP	GO:0014745	negative regulation of muscle adaptation	1/318	10/18870	0.156334	0.389352	0.308323	ATP2B4	1
BP	GO:0015911	long-chain fatty acid import across plasma membrane	1/318	10/18870	0.156334	0.389352	0.308323	IRS2	1
BP	GO:0018023	peptidyl-lysine trimethylation	1/318	10/18870	0.156334	0.389352	0.308323	SETD2	1
BP	GO:0021561	facial nerve development	1/318	10/18870	0.156334	0.389352	0.308323	NRP1	1
BP	GO:0021604	cranial nerve structural organization	1/318	10/18870	0.156334	0.389352	0.308323	NRP1	1
BP	GO:0021610	facial nerve morphogenesis	1/318	10/18870	0.156334	0.389352	0.308323	NRP1	1
BP	GO:0030002	intracellular monoatomic anion homeostasis	1/318	10/18870	0.156334	0.389352	0.308323	WNK1	1
BP	GO:0030242	autophagy of peroxisome	1/318	10/18870	0.156334	0.389352	0.308323	RB1CC1	1
BP	GO:0030644	intracellular chloride ion homeostasis	1/318	10/18870	0.156334	0.389352	0.308323	WNK1	1
BP	GO:0030953	astral microtubule organization	1/318	10/18870	0.156334	0.389352	0.308323	NUMA1	1
BP	GO:0032025	response to cobalt ion	1/318	10/18870	0.156334	0.389352	0.308323	BNIP3	1
BP	GO:0033034	positive regulation of myeloid cell apoptotic process	1/318	10/18870	0.156334	0.389352	0.308323	NF1	1
BP	GO:0033210	leptin-mediated signaling pathway	1/318	10/18870	0.156334	0.389352	0.308323	STAT3	1
BP	GO:0034727	piecemeal microautophagy of the nucleus	1/318	10/18870	0.156334	0.389352	0.308323	RB1CC1	1
BP	GO:0035768	endothelial cell chemotaxis to fibroblast growth factor	1/318	10/18870	0.156334	0.389352	0.308323	FGFR1	1
BP	GO:0036093	germ cell proliferation	1/318	10/18870	0.156334	0.389352	0.308323	PTGDS	1
BP	GO:0038063	collagen-activated tyrosine kinase receptor signaling pathway	1/318	10/18870	0.156334	0.389352	0.308323	COL4A2	1
BP	GO:0038130	ERBB4 signaling pathway	1/318	10/18870	0.156334	0.389352	0.308323	CADM1	1
BP	GO:0043174	nucleoside salvage	1/318	10/18870	0.156334	0.389352	0.308323	ADK	1
BP	GO:0043653	mitochondrial fragmentation involved in apoptotic process	1/318	10/18870	0.156334	0.389352	0.308323	BNIP3	1
BP	GO:0048023	positive regulation of melanin biosynthetic process	1/318	10/18870	0.156334	0.389352	0.308323	ZEB2	1
BP	GO:0048149	behavioral response to ethanol	1/318	10/18870	0.156334	0.389352	0.308323	EPS8	1
BP	GO:0048703	embryonic viscerocranium morphogenesis	1/318	10/18870	0.156334	0.389352	0.308323	NIPBL	1
BP	GO:0048865	stem cell fate commitment	1/318	10/18870	0.156334	0.389352	0.308323	SOX9	1
BP	GO:0060245	detection of cell density	1/318	10/18870	0.156334	0.389352	0.308323	YAP1	1
BP	GO:0060397	growth hormone receptor signaling pathway via JAK-STAT	1/318	10/18870	0.156334	0.389352	0.308323	STAT3	1
BP	GO:0060502	epithelial cell proliferation involved in lung morphogenesis	1/318	10/18870	0.156334	0.389352	0.308323	SOX9	1
BP	GO:0061072	iris morphogenesis	1/318	10/18870	0.156334	0.389352	0.308323	HIPK2	1
BP	GO:0061299	retina vasculature morphogenesis in camera-type eye	1/318	10/18870	0.156334	0.389352	0.308323	NRP1	1
BP	GO:0070099	regulation of chemokine-mediated signaling pathway	1/318	10/18870	0.156334	0.389352	0.308323	ROBO1	1
BP	GO:0070562	regulation of vitamin D receptor signaling pathway	1/318	10/18870	0.156334	0.389352	0.308323	TRIM24	1
BP	GO:0071600	otic vesicle morphogenesis	1/318	10/18870	0.156334	0.389352	0.308323	SOX9	1
BP	GO:0071803	positive regulation of podosome assembly	1/318	10/18870	0.156334	0.389352	0.308323	MSN	1
BP	GO:0090281	negative regulation of calcium ion import	1/318	10/18870	0.156334	0.389352	0.308323	HES1	1
BP	GO:0097104	postsynaptic membrane assembly	1/318	10/18870	0.156334	0.389352	0.308323	NLGN4X	1
BP	GO:0098903	regulation of membrane repolarization during action potential	1/318	10/18870	0.156334	0.389352	0.308323	FLNA	1
BP	GO:0098917	retrograde trans-synaptic signaling	1/318	10/18870	0.156334	0.389352	0.308323	FARP1	1
BP	GO:0099550	trans-synaptic signaling, modulating synaptic transmission	1/318	10/18870	0.156334	0.389352	0.308323	NTRK2	1
BP	GO:1900378	positive regulation of secondary metabolite biosynthetic process	1/318	10/18870	0.156334	0.389352	0.308323	ZEB2	1
BP	GO:1902460	regulation of mesenchymal stem cell proliferation	1/318	10/18870	0.156334	0.389352	0.308323	FERMT2	1
BP	GO:1902513	regulation of organelle transport along microtubule	1/318	10/18870	0.156334	0.389352	0.308323	MAP2	1
BP	GO:1903799	negative regulation of miRNA processing	1/318	10/18870	0.156334	0.389352	0.308323	STAT3	1
BP	GO:1905050	positive regulation of metallopeptidase activity	1/318	10/18870	0.156334	0.389352	0.308323	STAT3	1
BP	GO:2000121	regulation of removal of superoxide radicals	1/318	10/18870	0.156334	0.389352	0.308323	DHFR	1
BP	GO:2000347	positive regulation of hepatocyte proliferation	1/318	10/18870	0.156334	0.389352	0.308323	PTN	1
BP	GO:2000544	regulation of endothelial cell chemotaxis to fibroblast growth factor	1/318	10/18870	0.156334	0.389352	0.308323	FGFR1	1
BP	GO:2000627	positive regulation of miRNA catabolic process	1/318	10/18870	0.156334	0.389352	0.308323	NEAT1	1
BP	GO:2000826	regulation of heart morphogenesis	1/318	10/18870	0.156334	0.389352	0.308323	ROBO1	1
BP	GO:2000849	regulation of glucocorticoid secretion	1/318	10/18870	0.156334	0.389352	0.308323	CRY1	1
BP	GO:0006282	regulation of DNA repair	6/318	215/18870	0.156344	0.389352	0.308323	SETD2/SMCHD1/ARID1A/PRKDC/CUL4A/NSD2	6
BP	GO:0006970	response to osmotic stress	3/318	81/18870	0.156483	0.389352	0.308323	WNK1/NFAT5/TSC22D2	3
BP	GO:0045913	positive regulation of carbohydrate metabolic process	3/318	81/18870	0.156483	0.389352	0.308323	CRY1/ZBTB20/IRS2	3
BP	GO:0072676	lymphocyte migration	4/318	124/18870	0.157364	0.389352	0.308323	MSN/WNK1/EXT1/NEDD9	4
BP	GO:0009394	2'-deoxyribonucleotide metabolic process	2/318	42/18870	0.157515	0.389352	0.308323	ADK/RRM2B	2
BP	GO:0014904	myotube cell development	2/318	42/18870	0.157515	0.389352	0.308323	SELENON/PPP3CA	2
BP	GO:0030513	positive regulation of BMP signaling pathway	2/318	42/18870	0.157515	0.389352	0.308323	NUMA1/HES1	2
BP	GO:0032941	secretion by tissue	2/318	42/18870	0.157515	0.389352	0.308323	WNK1/PPP3CA	2
BP	GO:0035307	positive regulation of protein dephosphorylation	2/318	42/18870	0.157515	0.389352	0.308323	PPP1R12A/CAMTA1	2
BP	GO:0050850	positive regulation of calcium-mediated signaling	2/318	42/18870	0.157515	0.389352	0.308323	CAMTA1/PPP3CA	2
BP	GO:0051294	establishment of spindle orientation	2/318	42/18870	0.157515	0.389352	0.308323	NUMA1/SPRY1	2
BP	GO:0060236	regulation of mitotic spindle organization	2/318	42/18870	0.157515	0.389352	0.308323	DYNC1H1/NUMA1	2
BP	GO:0061001	regulation of dendritic spine morphogenesis	2/318	42/18870	0.157515	0.389352	0.308323	PTEN/SIPA1L1	2
BP	GO:0071364	cellular response to epidermal growth factor stimulus	2/318	42/18870	0.157515	0.389352	0.308323	PTPN12/SOX9	2
BP	GO:0071542	dopaminergic neuron differentiation	2/318	42/18870	0.157515	0.389352	0.308323	CSNK1E/EN2	2
BP	GO:2000403	positive regulation of lymphocyte migration	2/318	42/18870	0.157515	0.389352	0.308323	WNK1/NEDD9	2
BP	GO:0007009	plasma membrane organization	5/318	170/18870	0.160174	0.391445	0.30998	PTEN/VMP1/ASAP1/CLU/CXCR4	5
BP	GO:0000079	regulation of cyclin-dependent protein serine/threonine kinase activity	3/318	82/18870	0.160534	0.391445	0.30998	PTEN/IPO5/CCNY	3
BP	GO:0140115	export across plasma membrane	3/318	82/18870	0.160534	0.391445	0.30998	ATP2B1/YWHAE/ATP1B2	3
BP	GO:0008286	insulin receptor signaling pathway	4/318	125/18870	0.160565	0.391445	0.30998	PIK3C2A/MAPK1/PHIP/IRS2	4
BP	GO:0032943	mononuclear cell proliferation	8/318	314/18870	0.162164	0.391445	0.30998	MSN/EFNB1/PPP3CA/PELI1/IGFBP2/HES1/FYN/IRS2	8
BP	GO:0048660	regulation of smooth muscle cell proliferation	5/318	171/18870	0.162893	0.391445	0.30998	PTEN/MDM2/PRKDC/BMPR2/NF1	5
BP	GO:0051897	positive regulation of phosphatidylinositol 3-kinase/protein kinase B signal transduction	5/318	171/18870	0.162893	0.391445	0.30998	FERMT2/NTRK2/PTK2/SOX9/FGFR1	5
BP	GO:0009262	deoxyribonucleotide metabolic process	2/318	43/18870	0.16346	0.391445	0.30998	ADK/RRM2B	2
BP	GO:0010719	negative regulation of epithelial to mesenchymal transition	2/318	43/18870	0.16346	0.391445	0.30998	PTEN/SPRY1	2
BP	GO:0019692	deoxyribose phosphate metabolic process	2/318	43/18870	0.16346	0.391445	0.30998	ADK/RRM2B	2
BP	GO:0055090	acylglycerol homeostasis	2/318	43/18870	0.16346	0.391445	0.30998	MED13/RORA	2
BP	GO:0070328	triglyceride homeostasis	2/318	43/18870	0.16346	0.391445	0.30998	MED13/RORA	2
BP	GO:0090317	negative regulation of intracellular protein transport	2/318	43/18870	0.16346	0.391445	0.30998	GDI1/NF1	2
BP	GO:0099084	postsynaptic specialization organization	2/318	43/18870	0.16346	0.391445	0.30998	PTEN/PTPRD	2
BP	GO:1903828	negative regulation of protein localization	6/318	218/18870	0.163467	0.391445	0.30998	GPM6B/WNK1/PPP3CA/MARK3/GDI1/NF1	6
BP	GO:0018205	peptidyl-lysine modification	6/318	219/18870	0.165872	0.391445	0.30998	SETD2/SENP6/MDM2/ZMIZ1/KMT2A/ASH1L	6
BP	GO:0062197	cellular response to chemical stress	8/318	317/18870	0.168106	0.391445	0.30998	MDM2/WNK1/NFAT5/SELENON/MAPK1/DHFR/BNIP3/FYN	8
BP	GO:0006935	chemotaxis	11/318	468/18870	0.168706	0.391445	0.30998	PTN/BMPR2/WNK1/MAPK1/NRP1/NEDD9/SEMA6A/PTK2/FGFR1/CXCR4/ROBO1	11
BP	GO:0002292	T cell differentiation involved in immune response	3/318	84/18870	0.168731	0.391445	0.30998	STAT3/KMT2A/RORA	3
BP	GO:0010660	regulation of muscle cell apoptotic process	3/318	84/18870	0.168731	0.391445	0.30998	DIPK2A/BNIP3/CAMK2D	3
BP	GO:0050871	positive regulation of B cell activation	3/318	84/18870	0.168731	0.391445	0.30998	NSD2/PELI1/IRS2	3
BP	GO:0072332	intrinsic apoptotic signaling pathway by p53 class mediator	3/318	84/18870	0.168731	0.391445	0.30998	MDM2/HIPK2/RRM2B	3
BP	GO:0019320	hexose catabolic process	2/318	44/18870	0.169444	0.391445	0.30998	PFKP/ENO2	2
BP	GO:0021762	substantia nigra development	2/318	44/18870	0.169444	0.391445	0.30998	GLUD1/YWHAE	2
BP	GO:0043268	positive regulation of potassium ion transport	2/318	44/18870	0.169444	0.391445	0.30998	FLNA/ATP1B2	2
BP	GO:0045840	positive regulation of mitotic nuclear division	2/318	44/18870	0.169444	0.391445	0.30998	CUL3/PHIP	2
BP	GO:0046006	regulation of activated T cell proliferation	2/318	44/18870	0.169444	0.391445	0.30998	PPP3CA/IGFBP2	2
BP	GO:0060428	lung epithelium development	2/318	44/18870	0.169444	0.391445	0.30998	YAP1/SOX9	2
BP	GO:0070741	response to interleukin-6	2/318	44/18870	0.169444	0.391445	0.30998	YAP1/STAT3	2
BP	GO:0097178	ruffle assembly	2/318	44/18870	0.169444	0.391445	0.30998	EPS8/RDX	2
BP	GO:0032868	response to insulin	7/318	269/18870	0.170219	0.391445	0.30998	ATP2B1/PIK3C2A/PRKDC/CRY1/MAPK1/PHIP/IRS2	7
BP	GO:0000956	nuclear-transcribed mRNA catabolic process	4/318	128/18870	0.170308	0.391445	0.30998	SMG1/TUT4/TNRC6B/TNRC6A	4
BP	GO:0000512	lncRNA-mediated post-transcriptional gene silencing	1/318	11/18870	0.170559	0.391445	0.30998	NEAT1	1
BP	GO:0003263	cardioblast proliferation	1/318	11/18870	0.170559	0.391445	0.30998	HES1	1
BP	GO:0003264	regulation of cardioblast proliferation	1/318	11/18870	0.170559	0.391445	0.30998	HES1	1
BP	GO:0003310	pancreatic A cell differentiation	1/318	11/18870	0.170559	0.391445	0.30998	HES1	1
BP	GO:0006002	fructose 6-phosphate metabolic process	1/318	11/18870	0.170559	0.391445	0.30998	PFKP	1
BP	GO:0006349	regulation of gene expression by genomic imprinting	1/318	11/18870	0.170559	0.391445	0.30998	ARID4B	1
BP	GO:0006527	arginine catabolic process	1/318	11/18870	0.170559	0.391445	0.30998	ATP2B4	1
BP	GO:0008063	Toll signaling pathway	1/318	11/18870	0.170559	0.391445	0.30998	PELI1	1
BP	GO:0010172	embryonic body morphogenesis	1/318	11/18870	0.170559	0.391445	0.30998	CLASP2	1
BP	GO:0010454	negative regulation of cell fate commitment	1/318	11/18870	0.170559	0.391445	0.30998	HES1	1
BP	GO:0010624	regulation of Schwann cell proliferation	1/318	11/18870	0.170559	0.391445	0.30998	NF1	1
BP	GO:0010764	negative regulation of fibroblast migration	1/318	11/18870	0.170559	0.391445	0.30998	ZEB2	1
BP	GO:0014010	Schwann cell proliferation	1/318	11/18870	0.170559	0.391445	0.30998	NF1	1
BP	GO:0019065	receptor-mediated endocytosis of virus by host cell	1/318	11/18870	0.170559	0.391445	0.30998	EPS15	1
BP	GO:0021559	trigeminal nerve development	1/318	11/18870	0.170559	0.391445	0.30998	NRP1	1
BP	GO:0021562	vestibulocochlear nerve development	1/318	11/18870	0.170559	0.391445	0.30998	NRP1	1
BP	GO:0021860	pyramidal neuron development	1/318	11/18870	0.170559	0.391445	0.30998	ZMIZ1	1
BP	GO:0021889	olfactory bulb interneuron differentiation	1/318	11/18870	0.170559	0.391445	0.30998	ROBO1	1
BP	GO:0030157	pancreatic juice secretion	1/318	11/18870	0.170559	0.391445	0.30998	WNK1	1
BP	GO:0030167	proteoglycan catabolic process	1/318	11/18870	0.170559	0.391445	0.30998	GPC1	1
BP	GO:0030210	heparin biosynthetic process	1/318	11/18870	0.170559	0.391445	0.30998	EXT1	1
BP	GO:0030397	membrane disassembly	1/318	11/18870	0.170559	0.391445	0.30998	PLAAT3	1
BP	GO:0031915	positive regulation of synaptic plasticity	1/318	11/18870	0.170559	0.391445	0.30998	MAP1B	1
BP	GO:0032000	positive regulation of fatty acid beta-oxidation	1/318	11/18870	0.170559	0.391445	0.30998	IRS2	1
BP	GO:0032253	dense core granule localization	1/318	11/18870	0.170559	0.391445	0.30998	MAP2	1
BP	GO:0032261	purine nucleotide salvage	1/318	11/18870	0.170559	0.391445	0.30998	ADK	1
BP	GO:0032836	glomerular basement membrane development	1/318	11/18870	0.170559	0.391445	0.30998	EXT1	1
BP	GO:0033148	positive regulation of intracellular estrogen receptor signaling pathway	1/318	11/18870	0.170559	0.391445	0.30998	YAP1	1
BP	GO:0033625	positive regulation of integrin activation	1/318	11/18870	0.170559	0.391445	0.30998	FERMT2	1
BP	GO:0033632	regulation of cell-cell adhesion mediated by integrin	1/318	11/18870	0.170559	0.391445	0.30998	WNK1	1
BP	GO:0034115	negative regulation of heterotypic cell-cell adhesion	1/318	11/18870	0.170559	0.391445	0.30998	WNK1	1
BP	GO:0034139	regulation of toll-like receptor 3 signaling pathway	1/318	11/18870	0.170559	0.391445	0.30998	PELI1	1
BP	GO:0034350	regulation of glial cell apoptotic process	1/318	11/18870	0.170559	0.391445	0.30998	AKAP12	1
BP	GO:0035723	interleukin-15-mediated signaling pathway	1/318	11/18870	0.170559	0.391445	0.30998	STAT3	1
BP	GO:0035766	cell chemotaxis to fibroblast growth factor	1/318	11/18870	0.170559	0.391445	0.30998	FGFR1	1
BP	GO:0036152	phosphatidylethanolamine acyl-chain remodeling	1/318	11/18870	0.170559	0.391445	0.30998	PLAAT3	1
BP	GO:0039530	MDA-5 signaling pathway	1/318	11/18870	0.170559	0.391445	0.30998	ANKRD17	1
BP	GO:0042276	error-prone translesion synthesis	1/318	11/18870	0.170559	0.391445	0.30998	REV3L	1
BP	GO:0042447	hormone catabolic process	1/318	11/18870	0.170559	0.391445	0.30998	ECE1	1
BP	GO:0042451	purine nucleoside biosynthetic process	1/318	11/18870	0.170559	0.391445	0.30998	ADK	1
BP	GO:0042455	ribonucleoside biosynthetic process	1/318	11/18870	0.170559	0.391445	0.30998	ADK	1
BP	GO:0045050	protein insertion into ER membrane by stop-transfer membrane-anchor sequence	1/318	11/18870	0.170559	0.391445	0.30998	WNK1	1
BP	GO:0045793	positive regulation of cell size	1/318	11/18870	0.170559	0.391445	0.30998	RB1CC1	1
BP	GO:0046129	purine ribonucleoside biosynthetic process	1/318	11/18870	0.170559	0.391445	0.30998	ADK	1
BP	GO:0046940	nucleoside monophosphate phosphorylation	1/318	11/18870	0.170559	0.391445	0.30998	AK4	1
BP	GO:0048505	regulation of timing of cell differentiation	1/318	11/18870	0.170559	0.391445	0.30998	HES1	1
BP	GO:0048671	negative regulation of collateral sprouting	1/318	11/18870	0.170559	0.391445	0.30998	SPART	1
BP	GO:0051386	regulation of neurotrophin TRK receptor signaling pathway	1/318	11/18870	0.170559	0.391445	0.30998	SPRY1	1
BP	GO:0051561	positive regulation of mitochondrial calcium ion concentration	1/318	11/18870	0.170559	0.391445	0.30998	BNIP3	1
BP	GO:0060433	bronchus development	1/318	11/18870	0.170559	0.391445	0.30998	SOX9	1
BP	GO:0060439	trachea morphogenesis	1/318	11/18870	0.170559	0.391445	0.30998	MAPK1	1
BP	GO:0060742	epithelial cell differentiation involved in prostate gland development	1/318	11/18870	0.170559	0.391445	0.30998	PSAP	1
BP	GO:0060767	epithelial cell proliferation involved in prostate gland development	1/318	11/18870	0.170559	0.391445	0.30998	SOX9	1
BP	GO:0070587	regulation of cell-cell adhesion involved in gastrulation	1/318	11/18870	0.170559	0.391445	0.30998	WNK1	1
BP	GO:0070669	response to interleukin-2	1/318	11/18870	0.170559	0.391445	0.30998	STAT3	1
BP	GO:0070934	CRD-mediated mRNA stabilization	1/318	11/18870	0.170559	0.391445	0.30998	IGF2BP2	1
BP	GO:0071313	cellular response to caffeine	1/318	11/18870	0.170559	0.391445	0.30998	SELENON	1
BP	GO:0071350	cellular response to interleukin-15	1/318	11/18870	0.170559	0.391445	0.30998	STAT3	1
BP	GO:0071481	cellular response to X-ray	1/318	11/18870	0.170559	0.391445	0.30998	NIPBL	1
BP	GO:0071872	cellular response to epinephrine stimulus	1/318	11/18870	0.170559	0.391445	0.30998	ATP2B4	1
BP	GO:0071895	odontoblast differentiation	1/318	11/18870	0.170559	0.391445	0.30998	MAP1B	1
BP	GO:0071918	urea transmembrane transport	1/318	11/18870	0.170559	0.391445	0.30998	POU3F3	1
BP	GO:0072584	caveolin-mediated endocytosis	1/318	11/18870	0.170559	0.391445	0.30998	MAPK1	1
BP	GO:0072697	protein localization to cell cortex	1/318	11/18870	0.170559	0.391445	0.30998	NUMA1	1
BP	GO:0072711	cellular response to hydroxyurea	1/318	11/18870	0.170559	0.391445	0.30998	ATRX	1
BP	GO:0090009	primitive streak formation	1/318	11/18870	0.170559	0.391445	0.30998	ZIC3	1
BP	GO:0090557	establishment of endothelial intestinal barrier	1/318	11/18870	0.170559	0.391445	0.30998	AFDN	1
BP	GO:0097168	mesenchymal stem cell proliferation	1/318	11/18870	0.170559	0.391445	0.30998	FERMT2	1
BP	GO:0099151	regulation of postsynaptic density assembly	1/318	11/18870	0.170559	0.391445	0.30998	PTPRD	1
BP	GO:0099519	dense core granule cytoskeletal transport	1/318	11/18870	0.170559	0.391445	0.30998	MAP2	1
BP	GO:0099624	atrial cardiac muscle cell membrane repolarization	1/318	11/18870	0.170559	0.391445	0.30998	FLNA	1
BP	GO:0110011	regulation of basement membrane organization	1/318	11/18870	0.170559	0.391445	0.30998	CLASP2	1
BP	GO:1901844	regulation of cell communication by electrical coupling involved in cardiac conduction	1/318	11/18870	0.170559	0.391445	0.30998	CAMK2D	1
BP	GO:1901950	dense core granule transport	1/318	11/18870	0.170559	0.391445	0.30998	MAP2	1
BP	GO:1902412	regulation of mitotic cytokinesis	1/318	11/18870	0.170559	0.391445	0.30998	WNK1	1
BP	GO:1903059	regulation of protein lipidation	1/318	11/18870	0.170559	0.391445	0.30998	RB1CC1	1
BP	GO:1903564	regulation of protein localization to cilium	1/318	11/18870	0.170559	0.391445	0.30998	CCDC88A	1
BP	GO:1904847	regulation of cell chemotaxis to fibroblast growth factor	1/318	11/18870	0.170559	0.391445	0.30998	FGFR1	1
BP	GO:1905634	regulation of protein localization to chromatin	1/318	11/18870	0.170559	0.391445	0.30998	SETD2	1
BP	GO:1905665	positive regulation of calcium ion import across plasma membrane	1/318	11/18870	0.170559	0.391445	0.30998	PPP3CA	1
BP	GO:1905809	negative regulation of synapse organization	1/318	11/18870	0.170559	0.391445	0.30998	PTPN13	1
BP	GO:2000049	positive regulation of cell-cell adhesion mediated by cadherin	1/318	11/18870	0.170559	0.391445	0.30998	AFDN	1
BP	GO:2000169	regulation of peptidyl-cysteine S-nitrosylation	1/318	11/18870	0.170559	0.391445	0.30998	ATP2B4	1
BP	GO:2000625	regulation of miRNA catabolic process	1/318	11/18870	0.170559	0.391445	0.30998	NEAT1	1
BP	GO:2001054	negative regulation of mesenchymal cell apoptotic process	1/318	11/18870	0.170559	0.391445	0.30998	SOX9	1
BP	GO:2001223	negative regulation of neuron migration	1/318	11/18870	0.170559	0.391445	0.30998	STAT3	1
BP	GO:2001241	positive regulation of extrinsic apoptotic signaling pathway in absence of ligand	1/318	11/18870	0.170559	0.391445	0.30998	NF1	1
BP	GO:0050806	positive regulation of synaptic transmission	5/318	174/18870	0.17116	0.392588	0.310885	PTN/NTRK2/MAPK1/NF1/CLSTN1	5
BP	GO:0042330	taxis	11/318	470/18870	0.171987	0.39425	0.3122	PTN/BMPR2/WNK1/MAPK1/NRP1/NEDD9/SEMA6A/PTK2/FGFR1/CXCR4/ROBO1	11
BP	GO:0002833	positive regulation of response to biotic stimulus	9/318	369/18870	0.172463	0.395103	0.312876	IPO5/PUM1/PRKDC/CADM1/PUM2/PELI1/PJA2/ANKRD17/FYN	9
BP	GO:1904029	regulation of cyclin-dependent protein kinase activity	3/318	85/18870	0.172874	0.395808	0.313434	PTEN/IPO5/CCNY	3
BP	GO:0007018	microtubule-based movement	10/318	420/18870	0.173513	0.396995	0.314374	PCM1/DYNC1H1/KTN1/PLTP/ASH1L/ATP2B4/KIF1B/MAP1B/MAP2/DST	10
BP	GO:0050684	regulation of mRNA processing	4/318	129/18870	0.173601	0.396995	0.314374	QKI/CELF1/TRA2A/CELF2	4
BP	GO:0048659	smooth muscle cell proliferation	5/318	175/18870	0.173951	0.397559	0.314821	PTEN/MDM2/PRKDC/BMPR2/NF1	5
BP	GO:0001825	blastocyst formation	2/318	45/18870	0.175465	0.399107	0.316047	YAP1/CUL3	2
BP	GO:0010907	positive regulation of glucose metabolic process	2/318	45/18870	0.175465	0.399107	0.316047	CRY1/IRS2	2
BP	GO:0030890	positive regulation of B cell proliferation	2/318	45/18870	0.175465	0.399107	0.316047	PELI1/IRS2	2
BP	GO:0031641	regulation of myelination	2/318	45/18870	0.175465	0.399107	0.316047	PTN/PTPRZ1	2
BP	GO:0042491	inner ear auditory receptor cell differentiation	2/318	45/18870	0.175465	0.399107	0.316047	MYO6/HES1	2
BP	GO:0048701	embryonic cranial skeleton morphogenesis	2/318	45/18870	0.175465	0.399107	0.316047	SETD2/NIPBL	2
BP	GO:0051150	regulation of smooth muscle cell differentiation	2/318	45/18870	0.175465	0.399107	0.316047	ZEB1/ANKRD17	2
BP	GO:1905521	regulation of macrophage migration	2/318	45/18870	0.175465	0.399107	0.316047	MAPK1/PTK2	2
BP	GO:0002757	immune response-activating signaling pathway	11/318	473/18870	0.176968	0.401747	0.318138	IPO5/YES1/PUM1/WNK1/PUM2/MAPK1/PELI1/PJA2/ANKRD17/PTK2/FYN	11
BP	GO:0008625	extrinsic apoptotic signaling pathway via death domain receptors	3/318	86/18870	0.177046	0.401747	0.318138	PTEN/NF1/PEA15	3
BP	GO:1901379	regulation of potassium ion transmembrane transport	3/318	86/18870	0.177046	0.401747	0.318138	FLNA/YWHAE/ATP1B2	3
BP	GO:2000781	positive regulation of double-strand break repair	3/318	86/18870	0.177046	0.401747	0.318138	SMCHD1/ARID1A/PRKDC	3
BP	GO:0051348	negative regulation of transferase activity	6/318	225/18870	0.180612	0.402041	0.31837	PTEN/IPO5/NF1/SPRY1/TRIB2/IRS2	6
BP	GO:0033077	T cell differentiation in thymus	3/318	87/18870	0.181246	0.402041	0.31837	PRKDC/ZEB1/CDK6	3
BP	GO:0071868	cellular response to monoamine stimulus	3/318	87/18870	0.181246	0.402041	0.31837	FLNA/ATP2B4/APLP1	3
BP	GO:0071870	cellular response to catecholamine stimulus	3/318	87/18870	0.181246	0.402041	0.31837	FLNA/ATP2B4/APLP1	3
BP	GO:0032768	regulation of monooxygenase activity	2/318	46/18870	0.181519	0.402041	0.31837	ATP2B4/DHFR	2
BP	GO:0055078	sodium ion homeostasis	2/318	46/18870	0.181519	0.402041	0.31837	EXT1/ATP1B2	2
BP	GO:1900271	regulation of long-term synaptic potentiation	2/318	46/18870	0.181519	0.402041	0.31837	PTN/NF1	2
BP	GO:1901976	regulation of cell cycle checkpoint	2/318	46/18870	0.181519	0.402041	0.31837	CUL4A/CRY1	2
BP	GO:2001239	regulation of extrinsic apoptotic signaling pathway in absence of ligand	2/318	46/18870	0.181519	0.402041	0.31837	NF1/FGFR1	2
BP	GO:0050727	regulation of inflammatory response	10/318	425/18870	0.182402	0.402041	0.31837	YES1/STAT3/BRD4/CELF1/NEAT1/ASH1L/FYN/GPRC5B/RORA/TNC	10
BP	GO:1903322	positive regulation of protein modification by small protein conjugation or removal	4/318	132/18870	0.183609	0.402041	0.31837	PTEN/CUL3/CRY1/PELI1	4
BP	GO:0060326	cell chemotaxis	8/318	325/18870	0.184429	0.402041	0.31837	PTN/WNK1/MAPK1/NRP1/NEDD9/PTK2/FGFR1/CXCR4	8
BP	GO:0000022	mitotic spindle elongation	1/318	12/18870	0.184545	0.402041	0.31837	NUMA1	1
BP	GO:0002327	immature B cell differentiation	1/318	12/18870	0.184545	0.402041	0.31837	PRKDC	1
BP	GO:0003084	positive regulation of systemic arterial blood pressure	1/318	12/18870	0.184545	0.402041	0.31837	WNK1	1
BP	GO:0003183	mitral valve morphogenesis	1/318	12/18870	0.184545	0.402041	0.31837	BMPR2	1
BP	GO:0010635	regulation of mitochondrial fusion	1/318	12/18870	0.184545	0.402041	0.31837	BNIP3	1
BP	GO:0010739	positive regulation of protein kinase A signaling	1/318	12/18870	0.184545	0.402041	0.31837	AKAP12	1
BP	GO:0010749	regulation of nitric oxide mediated signal transduction	1/318	12/18870	0.184545	0.402041	0.31837	ATP2B4	1
BP	GO:0010917	negative regulation of mitochondrial membrane potential	1/318	12/18870	0.184545	0.402041	0.31837	BNIP3	1
BP	GO:0014051	gamma-aminobutyric acid secretion	1/318	12/18870	0.184545	0.402041	0.31837	NF1	1
BP	GO:0014842	regulation of skeletal muscle satellite cell proliferation	1/318	12/18870	0.184545	0.402041	0.31837	PAXBP1	1
BP	GO:0015840	urea transport	1/318	12/18870	0.184545	0.402041	0.31837	POU3F3	1
BP	GO:0016479	negative regulation of transcription by RNA polymerase I	1/318	12/18870	0.184545	0.402041	0.31837	FLNA	1
BP	GO:0031293	membrane protein intracellular domain proteolysis	1/318	12/18870	0.184545	0.402041	0.31837	ADAM9	1
BP	GO:0033145	positive regulation of intracellular steroid hormone receptor signaling pathway	1/318	12/18870	0.184545	0.402041	0.31837	YAP1	1
BP	GO:0033629	negative regulation of cell adhesion mediated by integrin	1/318	12/18870	0.184545	0.402041	0.31837	WNK1	1
BP	GO:0034111	negative regulation of homotypic cell-cell adhesion	1/318	12/18870	0.184545	0.402041	0.31837	RDX	1
BP	GO:0034135	regulation of toll-like receptor 2 signaling pathway	1/318	12/18870	0.184545	0.402041	0.31837	PJA2	1
BP	GO:0035112	genitalia morphogenesis	1/318	12/18870	0.184545	0.402041	0.31837	NIPBL	1
BP	GO:0035881	amacrine cell differentiation	1/318	12/18870	0.184545	0.402041	0.31837	HES1	1
BP	GO:0035933	glucocorticoid secretion	1/318	12/18870	0.184545	0.402041	0.31837	CRY1	1
BP	GO:0040034	regulation of development, heterochronic	1/318	12/18870	0.184545	0.402041	0.31837	HES1	1
BP	GO:0042117	monocyte activation	1/318	12/18870	0.184545	0.402041	0.31837	ADAM9	1
BP	GO:0042754	negative regulation of circadian rhythm	1/318	12/18870	0.184545	0.402041	0.31837	CRY1	1
BP	GO:0043696	dedifferentiation	1/318	12/18870	0.184545	0.402041	0.31837	CDK6	1
BP	GO:0043697	cell dedifferentiation	1/318	12/18870	0.184545	0.402041	0.31837	CDK6	1
BP	GO:0045161	neuronal ion channel clustering	1/318	12/18870	0.184545	0.402041	0.31837	NRCAM	1
BP	GO:0045602	negative regulation of endothelial cell differentiation	1/318	12/18870	0.184545	0.402041	0.31837	ZEB1	1
BP	GO:0045837	negative regulation of membrane potential	1/318	12/18870	0.184545	0.402041	0.31837	BNIP3	1
BP	GO:0046051	UTP metabolic process	1/318	12/18870	0.184545	0.402041	0.31837	AK3	1
BP	GO:0048012	hepatocyte growth factor receptor signaling pathway	1/318	12/18870	0.184545	0.402041	0.31837	NRP1	1
BP	GO:0048755	branching morphogenesis of a nerve	1/318	12/18870	0.184545	0.402041	0.31837	RERE	1
BP	GO:0051549	positive regulation of keratinocyte migration	1/318	12/18870	0.184545	0.402041	0.31837	ADAM9	1
BP	GO:0051798	positive regulation of hair follicle development	1/318	12/18870	0.184545	0.402041	0.31837	NUMA1	1
BP	GO:0060456	positive regulation of digestive system process	1/318	12/18870	0.184545	0.402041	0.31837	PPP3CA	1
BP	GO:0060965	negative regulation of miRNA-mediated gene silencing	1/318	12/18870	0.184545	0.402041	0.31837	STAT3	1
BP	GO:0061309	cardiac neural crest cell development involved in outflow tract morphogenesis	1/318	12/18870	0.184545	0.402041	0.31837	HES1	1
BP	GO:0070561	vitamin D receptor signaling pathway	1/318	12/18870	0.184545	0.402041	0.31837	TRIM24	1
BP	GO:0070586	cell-cell adhesion involved in gastrulation	1/318	12/18870	0.184545	0.402041	0.31837	WNK1	1
BP	GO:0070672	response to interleukin-15	1/318	12/18870	0.184545	0.402041	0.31837	STAT3	1
BP	GO:0071236	cellular response to antibiotic	1/318	12/18870	0.184545	0.402041	0.31837	MDM2	1
BP	GO:0071394	cellular response to testosterone stimulus	1/318	12/18870	0.184545	0.402041	0.31837	MSN	1
BP	GO:0072017	distal tubule development	1/318	12/18870	0.184545	0.402041	0.31837	POU3F3	1
BP	GO:0072182	regulation of nephron tubule epithelial cell differentiation	1/318	12/18870	0.184545	0.402041	0.31837	YAP1	1
BP	GO:0072497	mesenchymal stem cell differentiation	1/318	12/18870	0.184545	0.402041	0.31837	SOX9	1
BP	GO:0072710	response to hydroxyurea	1/318	12/18870	0.184545	0.402041	0.31837	ATRX	1
BP	GO:0090084	negative regulation of inclusion body assembly	1/318	12/18870	0.184545	0.402041	0.31837	SACS	1
BP	GO:0090306	meiotic spindle assembly	1/318	12/18870	0.184545	0.402041	0.31837	PTEN	1
BP	GO:0097084	vascular associated smooth muscle cell development	1/318	12/18870	0.184545	0.402041	0.31837	HES1	1
BP	GO:0106014	regulation of inflammatory response to wounding	1/318	12/18870	0.184545	0.402041	0.31837	STAT3	1
BP	GO:0140627	ubiquitin-dependent protein catabolic process via the C-end degron rule pathway	1/318	12/18870	0.184545	0.402041	0.31837	CUL4A	1
BP	GO:1900121	negative regulation of receptor binding	1/318	12/18870	0.184545	0.402041	0.31837	PTPRF	1
BP	GO:1903441	protein localization to ciliary membrane	1/318	12/18870	0.184545	0.402041	0.31837	RABEP1	1
BP	GO:1904338	regulation of dopaminergic neuron differentiation	1/318	12/18870	0.184545	0.402041	0.31837	CSNK1E	1
BP	GO:1904953	Wnt signaling pathway involved in midbrain dopaminergic neuron differentiation	1/318	12/18870	0.184545	0.402041	0.31837	CSNK1E	1
BP	GO:1905205	positive regulation of connective tissue replacement	1/318	12/18870	0.184545	0.402041	0.31837	PPP3CA	1
BP	GO:1905456	regulation of lymphoid progenitor cell differentiation	1/318	12/18870	0.184545	0.402041	0.31837	HES1	1
BP	GO:2000009	negative regulation of protein localization to cell surface	1/318	12/18870	0.184545	0.402041	0.31837	GPM6B	1
BP	GO:2001046	positive regulation of integrin-mediated signaling pathway	1/318	12/18870	0.184545	0.402041	0.31837	FLNA	1
BP	GO:0006469	negative regulation of protein kinase activity	5/318	179/18870	0.18529	0.403433	0.319473	PTEN/IPO5/NF1/SPRY1/TRIB2	5
BP	GO:0099072	regulation of postsynaptic membrane neurotransmitter receptor levels	3/318	88/18870	0.185473	0.403601	0.319606	EPS8/EPS15/CLSTN1	3
BP	GO:0030048	actin filament-based movement	4/318	133/18870	0.186987	0.405697	0.321265	FLNA/MYO6/CAMK2D/ZEB2	4
BP	GO:0043271	negative regulation of monoatomic ion transport	4/318	133/18870	0.186987	0.405697	0.321265	PPP3CA/CAMK2D/HES1/YWHAE	4
BP	GO:0001881	receptor recycling	2/318	47/18870	0.187604	0.405697	0.321265	ECE1/EPS15	2
BP	GO:0010837	regulation of keratinocyte proliferation	2/318	47/18870	0.187604	0.405697	0.321265	YAP1/ZEB1	2
BP	GO:0014075	response to amine	2/318	47/18870	0.187604	0.405697	0.321265	PPP3CA/RRM2B	2
BP	GO:0021575	hindbrain morphogenesis	2/318	47/18870	0.187604	0.405697	0.321265	HES1/RORA	2
BP	GO:0035850	epithelial cell differentiation involved in kidney development	2/318	47/18870	0.187604	0.405697	0.321265	YAP1/EXT1	2
BP	GO:0045601	regulation of endothelial cell differentiation	2/318	47/18870	0.187604	0.405697	0.321265	ADD1/ZEB1	2
BP	GO:0050919	negative chemotaxis	2/318	47/18870	0.187604	0.405697	0.321265	SEMA6A/ROBO1	2
BP	GO:0060043	regulation of cardiac muscle cell proliferation	2/318	47/18870	0.187604	0.405697	0.321265	YAP1/VGLL4	2
BP	GO:0072538	T-helper 17 type immune response	2/318	47/18870	0.187604	0.405697	0.321265	STAT3/RORA	2
BP	GO:0031349	positive regulation of defense response	11/318	480/18870	0.188852	0.408164	0.323219	IPO5/PUM1/PRKDC/CADM1/PUM2/NEAT1/PELI1/PJA2/ANKRD17/FYN/GPRC5B	11
BP	GO:0014910	regulation of smooth muscle cell migration	3/318	89/18870	0.189725	0.409587	0.324346	MDM2/NRP1/NF1	3
BP	GO:0055017	cardiac muscle tissue growth	3/318	89/18870	0.189725	0.409587	0.324346	YAP1/VGLL4/DIPK2A	3
BP	GO:0007041	lysosomal transport	4/318	134/18870	0.190385	0.410781	0.325291	HOOK3/IGF2R/CLU/PSAP	4
BP	GO:0032102	negative regulation of response to external stimulus	11/318	481/18870	0.190579	0.410966	0.325438	PTEN/YES1/STAT3/PRKDC/NRP1/ASH1L/SEMA6A/CLASP2/FYN/RORA/ROBO1	11
BP	GO:1905475	regulation of protein localization to membrane	5/318	181/18870	0.191058	0.411767	0.326072	WNK1/GDI1/ATP2B4/GPC1/FYN	5
BP	GO:0002861	regulation of inflammatory response to antigenic stimulus	2/318	48/18870	0.193717	0.414515	0.328249	YES1/FYN	2
BP	GO:0008542	visual learning	2/318	48/18870	0.193717	0.414515	0.328249	KMT2A/NF1	2
BP	GO:0032369	negative regulation of lipid transport	2/318	48/18870	0.193717	0.414515	0.328249	CRY1/IRS2	2
BP	GO:0042129	regulation of T cell proliferation	5/318	182/18870	0.193966	0.414515	0.328249	EFNB1/PPP3CA/PELI1/IGFBP2/HES1	5
BP	GO:0010657	muscle cell apoptotic process	3/318	90/18870	0.194002	0.414515	0.328249	DIPK2A/BNIP3/CAMK2D	3
BP	GO:0034644	cellular response to UV	3/318	90/18870	0.194002	0.414515	0.328249	MDM2/CUL4A/USP47	3
BP	GO:0071867	response to monoamine	3/318	90/18870	0.194002	0.414515	0.328249	FLNA/ATP2B4/APLP1	3
BP	GO:0071869	response to catecholamine	3/318	90/18870	0.194002	0.414515	0.328249	FLNA/ATP2B4/APLP1	3
BP	GO:1903321	negative regulation of protein modification by small protein conjugation or removal	3/318	90/18870	0.194002	0.414515	0.328249	WNK1/CRY1/FYN	3
BP	GO:0050730	regulation of peptidyl-tyrosine phosphorylation	6/318	231/18870	0.195856	0.414515	0.328249	YES1/NRP1/NEDD9/HES1/FYN/GPRC5B	6
BP	GO:0055074	calcium ion homeostasis	8/318	331/18870	0.197103	0.414515	0.328249	ATP2B1/FLNA/SELENON/TRIM24/ATP2B4/BNIP3/CAMK2D/YWHAE	8
BP	GO:0030833	regulation of actin filament polymerization	4/318	136/18870	0.197239	0.414515	0.328249	ADD1/NCKAP1/EPS8/RDX	4
BP	GO:0098781	ncRNA transcription	4/318	136/18870	0.197239	0.414515	0.328249	STAT3/ICE1/TEAD1/SOX9	4
BP	GO:0031668	cellular response to extracellular stimulus	7/318	281/18870	0.197427	0.414515	0.328249	WDR45B/MDM2/BMPR2/MAPK1/TRIM24/TNC/TNRC6A	7
BP	GO:0002674	negative regulation of acute inflammatory response	1/318	13/18870	0.198296	0.414515	0.328249	ASH1L	1
BP	GO:0003174	mitral valve development	1/318	13/18870	0.198296	0.414515	0.328249	BMPR2	1
BP	GO:0003334	keratinocyte development	1/318	13/18870	0.198296	0.414515	0.328249	PALLD	1
BP	GO:0006167	AMP biosynthetic process	1/318	13/18870	0.198296	0.414515	0.328249	ADK	1
BP	GO:0006264	mitochondrial DNA replication	1/318	13/18870	0.198296	0.414515	0.328249	RRM2B	1
BP	GO:0006521	regulation of cellular amino acid metabolic process	1/318	13/18870	0.198296	0.414515	0.328249	ATP2B4	1
BP	GO:0006596	polyamine biosynthetic process	1/318	13/18870	0.198296	0.414515	0.328249	SMS	1
BP	GO:0010642	negative regulation of platelet-derived growth factor receptor signaling pathway	1/318	13/18870	0.198296	0.414515	0.328249	PTPN12	1
BP	GO:0014744	positive regulation of muscle adaptation	1/318	13/18870	0.198296	0.414515	0.328249	PPP3CA	1
BP	GO:0014874	response to stimulus involved in regulation of muscle adaptation	1/318	13/18870	0.198296	0.414515	0.328249	SELENON	1
BP	GO:0016237	lysosomal microautophagy	1/318	13/18870	0.198296	0.414515	0.328249	RB1CC1	1
BP	GO:0021702	cerebellar Purkinje cell differentiation	1/318	13/18870	0.198296	0.414515	0.328249	RORA	1
BP	GO:0031115	negative regulation of microtubule polymerization	1/318	13/18870	0.198296	0.414515	0.328249	MAP2	1
BP	GO:0033262	regulation of nuclear cell cycle DNA replication	1/318	13/18870	0.198296	0.414515	0.328249	ATRX	1
BP	GO:0034145	positive regulation of toll-like receptor 4 signaling pathway	1/318	13/18870	0.198296	0.414515	0.328249	PELI1	1
BP	GO:0036462	TRAIL-activated apoptotic signaling pathway	1/318	13/18870	0.198296	0.414515	0.328249	PTEN	1
BP	GO:0042362	fat-soluble vitamin biosynthetic process	1/318	13/18870	0.198296	0.414515	0.328249	PLTP	1
BP	GO:0042559	pteridine-containing compound biosynthetic process	1/318	13/18870	0.198296	0.414515	0.328249	DHFR	1
BP	GO:0043568	positive regulation of insulin-like growth factor receptor signaling pathway	1/318	13/18870	0.198296	0.414515	0.328249	PHIP	1
BP	GO:0043650	dicarboxylic acid biosynthetic process	1/318	13/18870	0.198296	0.414515	0.328249	GLUD1	1
BP	GO:0046541	saliva secretion	1/318	13/18870	0.198296	0.414515	0.328249	PPP3CA	1
BP	GO:0048711	positive regulation of astrocyte differentiation	1/318	13/18870	0.198296	0.414515	0.328249	HES1	1
BP	GO:0051481	negative regulation of cytosolic calcium ion concentration	1/318	13/18870	0.198296	0.414515	0.328249	ATP2B1	1
BP	GO:0051610	serotonin uptake	1/318	13/18870	0.198296	0.414515	0.328249	GPM6B	1
BP	GO:0060134	prepulse inhibition	1/318	13/18870	0.198296	0.414515	0.328249	PTEN	1
BP	GO:0060149	negative regulation of post-transcriptional gene silencing	1/318	13/18870	0.198296	0.414515	0.328249	STAT3	1
BP	GO:0060967	negative regulation of gene silencing by regulatory ncRNA	1/318	13/18870	0.198296	0.414515	0.328249	STAT3	1
BP	GO:0070486	leukocyte aggregation	1/318	13/18870	0.198296	0.414515	0.328249	MSN	1
BP	GO:0071257	cellular response to electrical stimulus	1/318	13/18870	0.198296	0.414515	0.328249	PTEN	1
BP	GO:0071801	regulation of podosome assembly	1/318	13/18870	0.198296	0.414515	0.328249	MSN	1
BP	GO:0075509	endocytosis involved in viral entry into host cell	1/318	13/18870	0.198296	0.414515	0.328249	EPS15	1
BP	GO:1900272	negative regulation of long-term synaptic potentiation	1/318	13/18870	0.198296	0.414515	0.328249	PTN	1
BP	GO:1900369	negative regulation of post-transcriptional gene silencing by regulatory ncRNA	1/318	13/18870	0.198296	0.414515	0.328249	STAT3	1
BP	GO:1902667	regulation of axon guidance	1/318	13/18870	0.198296	0.414515	0.328249	NRP1	1
BP	GO:1902947	regulation of tau-protein kinase activity	1/318	13/18870	0.198296	0.414515	0.328249	CLU	1
BP	GO:1905939	regulation of gonad development	1/318	13/18870	0.198296	0.414515	0.328249	SOX9	1
BP	GO:2000105	positive regulation of DNA-templated DNA replication	1/318	13/18870	0.198296	0.414515	0.328249	ATRX	1
BP	GO:0001843	neural tube closure	3/318	91/18870	0.198303	0.414515	0.328249	SETD2/PLXNB2/FZD3	3
BP	GO:0002220	innate immune response activating cell surface receptor signaling pathway	3/318	91/18870	0.198303	0.414515	0.328249	PELI1/PJA2/FYN	3
BP	GO:0032273	positive regulation of protein polymerization	3/318	91/18870	0.198303	0.414515	0.328249	NCKAP1/NUMA1/MAP1B	3
BP	GO:0070098	chemokine-mediated signaling pathway	3/318	91/18870	0.198303	0.414515	0.328249	WNK1/CXCR4/ROBO1	3
BP	GO:0009410	response to xenobiotic stimulus	10/318	434/18870	0.198915	0.415485	0.329017	PPP1R12A/COL18A1/MDM2/MYO6/USP47/IGFBP2/MAP1B/RORA/CXCR4/FZD3	10
BP	GO:0006376	mRNA splice site recognition	2/318	49/18870	0.199855	0.415485	0.329017	CELF1/CELF2	2
BP	GO:0014911	positive regulation of smooth muscle cell migration	2/318	49/18870	0.199855	0.415485	0.329017	MDM2/NRP1	2
BP	GO:0031297	replication fork processing	2/318	49/18870	0.199855	0.415485	0.329017	ATRX/BOD1L1	2
BP	GO:0043457	regulation of cellular respiration	2/318	49/18870	0.199855	0.415485	0.329017	AK4/BNIP3	2
BP	GO:0048286	lung alveolus development	2/318	49/18870	0.199855	0.415485	0.329017	BMPR2/SELENON	2
BP	GO:0060071	Wnt signaling pathway, planar cell polarity pathway	2/318	49/18870	0.199855	0.415485	0.329017	DAAM1/FZD3	2
BP	GO:0098815	modulation of excitatory postsynaptic potential	2/318	49/18870	0.199855	0.415485	0.329017	PTEN/NLGN4X	2
BP	GO:1902275	regulation of chromatin organization	2/318	49/18870	0.199855	0.415485	0.329017	BAZ1A/SETD5	2
BP	GO:1903170	negative regulation of calcium ion transmembrane transport	2/318	49/18870	0.199855	0.415485	0.329017	PPP3CA/YWHAE	2
BP	GO:0098659	inorganic cation import across plasma membrane	4/318	137/18870	0.200695	0.416777	0.33004	PPP3CA/ATP2B4/FYN/ATP1B2	4
BP	GO:0099587	inorganic ion import across plasma membrane	4/318	137/18870	0.200695	0.416777	0.33004	PPP3CA/ATP2B4/FYN/ATP1B2	4
BP	GO:0019318	hexose metabolic process	6/318	233/18870	0.201043	0.417273	0.330432	PFKP/CRY1/ENO2/PGM2L1/IRS2/RORA	6
BP	GO:0060606	tube closure	3/318	92/18870	0.202627	0.41924	0.33199	SETD2/PLXNB2/FZD3	3
BP	GO:0140747	regulation of ncRNA transcription	3/318	92/18870	0.202627	0.41924	0.33199	STAT3/TEAD1/SOX9	3
BP	GO:1904063	negative regulation of cation transmembrane transport	3/318	92/18870	0.202627	0.41924	0.33199	PPP3CA/CAMK2D/YWHAE	3
BP	GO:0045766	positive regulation of angiogenesis	5/318	185/18870	0.202783	0.41924	0.33199	STAT3/WNK1/HIPK2/NRP1/CXCR4	5
BP	GO:1902107	positive regulation of leukocyte differentiation	5/318	185/18870	0.202783	0.41924	0.33199	ARID1A/PRKDC/PPP3CA/ZMIZ1/NEDD9	5
BP	GO:1903708	positive regulation of hemopoiesis	5/318	185/18870	0.202783	0.41924	0.33199	ARID1A/PRKDC/PPP3CA/ZMIZ1/NEDD9	5
BP	GO:1904018	positive regulation of vasculature development	5/318	185/18870	0.202783	0.41924	0.33199	STAT3/WNK1/HIPK2/NRP1/CXCR4	5
BP	GO:0048285	organelle fission	11/318	488/18870	0.202869	0.41924	0.33199	PTEN/STAG2/CUL3/FLNA/NUMA1/EPS8/PHIP/NIPBL/BNIP3/NFIA/CLASP2	11
BP	GO:1901873	regulation of post-translational protein modification	7/318	284/18870	0.204485	0.422352	0.334454	PTEN/TCF25/CUL3/WNK1/CRY1/PELI1/FYN	7
BP	GO:0006941	striated muscle contraction	5/318	186/18870	0.205751	0.423909	0.335687	FLNA/ASB3/CAMK2D/CXCR4/DTNA	5
BP	GO:0007565	female pregnancy	5/318	186/18870	0.205751	0.423909	0.335687	PTN/VMP1/BMPR2/ASH1L/IGFBP2	5
BP	GO:0010665	regulation of cardiac muscle cell apoptotic process	2/318	50/18870	0.206016	0.423909	0.335687	BNIP3/CAMK2D	2
BP	GO:0044788	modulation by host of viral process	2/318	50/18870	0.206016	0.423909	0.335687	IGF2R/EEA1	2
BP	GO:0060976	coronary vasculature development	2/318	50/18870	0.206016	0.423909	0.335687	SETD2/NRP1	2
BP	GO:1902041	regulation of extrinsic apoptotic signaling pathway via death domain receptors	2/318	50/18870	0.206016	0.423909	0.335687	PTEN/PEA15	2
BP	GO:1904752	regulation of vascular associated smooth muscle cell migration	2/318	50/18870	0.206016	0.423909	0.335687	MDM2/NF1	2
BP	GO:0043367	CD4-positive, alpha-beta T cell differentiation	3/318	93/18870	0.206973	0.424282	0.335983	STAT3/KMT2A/RORA	3
BP	GO:1904705	regulation of vascular associated smooth muscle cell proliferation	3/318	93/18870	0.206973	0.424282	0.335983	PTEN/MDM2/NF1	3
BP	GO:0008277	regulation of G protein-coupled receptor signaling pathway	4/318	139/18870	0.207659	0.424282	0.335983	PPP3CA/CRY1/ATP2B4/APLP1	4
BP	GO:0060048	cardiac muscle contraction	4/318	139/18870	0.207659	0.424282	0.335983	FLNA/ASB3/CAMK2D/CXCR4	4
BP	GO:0002221	pattern recognition receptor signaling pathway	6/318	236/18870	0.208916	0.424282	0.335983	IPO5/PUM1/PUM2/PELI1/PJA2/ANKRD17	6
BP	GO:0070555	response to interleukin-1	4/318	140/18870	0.211167	0.424282	0.335983	HES1/SOX9/RORA/AKAP12	4
BP	GO:0090090	negative regulation of canonical Wnt signaling pathway	4/318	140/18870	0.211167	0.424282	0.335983	SOX2/IGFBP2/TLE1/SOX9	4
BP	GO:0043648	dicarboxylic acid metabolic process	3/318	94/18870	0.211339	0.424282	0.335983	GLUD1/IDH1/DHFR	3
BP	GO:0048704	embryonic skeletal system morphogenesis	3/318	94/18870	0.211339	0.424282	0.335983	SETD2/ZEB1/NIPBL	3
BP	GO:0006109	regulation of carbohydrate metabolic process	5/318	188/18870	0.211732	0.424282	0.335983	STAT3/CRY1/ZBTB20/IRS2/RORA	5
BP	GO:0000054	ribosomal subunit export from nucleus	1/318	14/18870	0.211816	0.424282	0.335983	XPO1	1
BP	GO:0001976	nervous system process involved in regulation of systemic arterial blood pressure	1/318	14/18870	0.211816	0.424282	0.335983	NAV2	1
BP	GO:0002524	hypersensitivity	1/318	14/18870	0.211816	0.424282	0.335983	EXT1	1
BP	GO:0006177	GMP biosynthetic process	1/318	14/18870	0.211816	0.424282	0.335983	ADK	1
BP	GO:0010225	response to UV-C	1/318	14/18870	0.211816	0.424282	0.335983	MDM2	1
BP	GO:0014733	regulation of skeletal muscle adaptation	1/318	14/18870	0.211816	0.424282	0.335983	PPP3CA	1
BP	GO:0021859	pyramidal neuron differentiation	1/318	14/18870	0.211816	0.424282	0.335983	ZMIZ1	1
BP	GO:0030238	male sex determination	1/318	14/18870	0.211816	0.424282	0.335983	SOX9	1
BP	GO:0032252	secretory granule localization	1/318	14/18870	0.211816	0.424282	0.335983	MAP2	1
BP	GO:0032486	Rap protein signal transduction	1/318	14/18870	0.211816	0.424282	0.335983	RDX	1
BP	GO:0033750	ribosome localization	1/318	14/18870	0.211816	0.424282	0.335983	XPO1	1
BP	GO:0034392	negative regulation of smooth muscle cell apoptotic process	1/318	14/18870	0.211816	0.424282	0.335983	DIPK2A	1
BP	GO:0034616	response to laminar fluid shear stress	1/318	14/18870	0.211816	0.424282	0.335983	ADAM9	1
BP	GO:0035791	platelet-derived growth factor receptor-beta signaling pathway	1/318	14/18870	0.211816	0.424282	0.335983	PTPN12	1
BP	GO:0045605	negative regulation of epidermal cell differentiation	1/318	14/18870	0.211816	0.424282	0.335983	HES1	1
BP	GO:0045683	negative regulation of epidermis development	1/318	14/18870	0.211816	0.424282	0.335983	HES1	1
BP	GO:0045842	positive regulation of mitotic metaphase/anaphase transition	1/318	14/18870	0.211816	0.424282	0.335983	CUL3	1
BP	GO:0046322	negative regulation of fatty acid oxidation	1/318	14/18870	0.211816	0.424282	0.335983	SOX9	1
BP	GO:0051127	positive regulation of actin nucleation	1/318	14/18870	0.211816	0.424282	0.335983	NCKAP1	1
BP	GO:0051231	spindle elongation	1/318	14/18870	0.211816	0.424282	0.335983	NUMA1	1
BP	GO:0051645	Golgi localization	1/318	14/18870	0.211816	0.424282	0.335983	HOOK3	1
BP	GO:0060457	negative regulation of digestive system process	1/318	14/18870	0.211816	0.424282	0.335983	WNK1	1
BP	GO:0060837	blood vessel endothelial cell differentiation	1/318	14/18870	0.211816	0.424282	0.335983	NRP1	1
BP	GO:0061043	regulation of vascular wound healing	1/318	14/18870	0.211816	0.424282	0.335983	CXCR4	1
BP	GO:0061469	regulation of type B pancreatic cell proliferation	1/318	14/18870	0.211816	0.424282	0.335983	IRS2	1
BP	GO:0061635	regulation of protein complex stability	1/318	14/18870	0.211816	0.424282	0.335983	PCM1	1
BP	GO:0070307	lens fiber cell development	1/318	14/18870	0.211816	0.424282	0.335983	VIM	1
BP	GO:0070986	left/right axis specification	1/318	14/18870	0.211816	0.424282	0.335983	ZIC3	1
BP	GO:0071415	cellular response to purine-containing compound	1/318	14/18870	0.211816	0.424282	0.335983	SELENON	1
BP	GO:0071696	ectodermal placode development	1/318	14/18870	0.211816	0.424282	0.335983	NRP1	1
BP	GO:0071871	response to epinephrine	1/318	14/18870	0.211816	0.424282	0.335983	ATP2B4	1
BP	GO:0072160	nephron tubule epithelial cell differentiation	1/318	14/18870	0.211816	0.424282	0.335983	YAP1	1
BP	GO:0099150	regulation of postsynaptic specialization assembly	1/318	14/18870	0.211816	0.424282	0.335983	PTPRD	1
BP	GO:1901031	regulation of response to reactive oxygen species	1/318	14/18870	0.211816	0.424282	0.335983	DHFR	1
BP	GO:1901077	regulation of relaxation of muscle	1/318	14/18870	0.211816	0.424282	0.335983	CAMK2D	1
BP	GO:1905203	regulation of connective tissue replacement	1/318	14/18870	0.211816	0.424282	0.335983	PPP3CA	1
BP	GO:1905874	regulation of postsynaptic density organization	1/318	14/18870	0.211816	0.424282	0.335983	PTPRD	1
BP	GO:2000650	negative regulation of sodium ion transmembrane transporter activity	1/318	14/18870	0.211816	0.424282	0.335983	CAMK2D	1
BP	GO:2001053	regulation of mesenchymal cell apoptotic process	1/318	14/18870	0.211816	0.424282	0.335983	SOX9	1
BP	GO:0000280	nuclear division	10/318	441/18870	0.212191	0.424282	0.335983	PTEN/STAG2/CUL3/FLNA/NUMA1/EPS8/PHIP/NIPBL/NFIA/CLASP2	10
BP	GO:0008089	anterograde axonal transport	2/318	51/18870	0.212197	0.424282	0.335983	KIF1B/MAP2	2
BP	GO:0021695	cerebellar cortex development	2/318	51/18870	0.212197	0.424282	0.335983	RORA/RERE	2
BP	GO:0043407	negative regulation of MAP kinase activity	2/318	51/18870	0.212197	0.424282	0.335983	NF1/SPRY1	2
BP	GO:0050885	neuromuscular process controlling balance	2/318	51/18870	0.212197	0.424282	0.335983	CAMTA1/TPP1	2
BP	GO:0050670	regulation of lymphocyte proliferation	6/318	238/18870	0.214225	0.427889	0.338839	EFNB1/PPP3CA/PELI1/IGFBP2/HES1/IRS2	6
BP	GO:0071356	cellular response to tumor necrosis factor	6/318	238/18870	0.214225	0.427889	0.338839	PPP2CB/MAPK1/EXT1/HES1/RORA/AKAP12	6
BP	GO:1904064	positive regulation of cation transmembrane transport	4/318	141/18870	0.214692	0.428599	0.339401	VMP1/FLNA/PPP3CA/ATP1B2	4
BP	GO:0045638	negative regulation of myeloid cell differentiation	3/318	95/18870	0.215726	0.429989	0.340502	CUL4A/NF1/CDK6	3
BP	GO:0060996	dendritic spine development	3/318	95/18870	0.215726	0.429989	0.340502	PTEN/ASAP1/SIPA1L1	3
BP	GO:1990874	vascular associated smooth muscle cell proliferation	3/318	95/18870	0.215726	0.429989	0.340502	PTEN/MDM2/NF1	3
BP	GO:0034655	nucleobase-containing compound catabolic process	11/318	496/18870	0.217326	0.430274	0.340728	VIM/PUM1/LARP1/SMG1/TUT4/CELF1/PUM2/NEAT1/IGF2BP2/TNRC6B/TNRC6A	11
BP	GO:2001242	regulation of intrinsic apoptotic signaling pathway	5/318	190/18870	0.217767	0.430274	0.340728	MDM2/USP47/RRM2B/FYN/CLU	5
BP	GO:0007093	mitotic cell cycle checkpoint signaling	4/318	142/18870	0.218233	0.430274	0.340728	TAOK1/MDM2/PRKDC/TAOK3	4
BP	GO:0006110	regulation of glycolytic process	2/318	52/18870	0.218395	0.430274	0.340728	STAT3/ZBTB20	2
BP	GO:0010662	regulation of striated muscle cell apoptotic process	2/318	52/18870	0.218395	0.430274	0.340728	BNIP3/CAMK2D	2
BP	GO:0010823	negative regulation of mitochondrion organization	2/318	52/18870	0.218395	0.430274	0.340728	BNIP3/CLU	2
BP	GO:0035306	positive regulation of dephosphorylation	2/318	52/18870	0.218395	0.430274	0.340728	PPP1R12A/CAMTA1	2
BP	GO:0046365	monosaccharide catabolic process	2/318	52/18870	0.218395	0.430274	0.340728	PFKP/ENO2	2
BP	GO:0071470	cellular response to osmotic stress	2/318	52/18870	0.218395	0.430274	0.340728	WNK1/NFAT5	2
BP	GO:0101023	vascular endothelial cell proliferation	2/318	52/18870	0.218395	0.430274	0.340728	STAT3/FGFR1	2
BP	GO:1902895	positive regulation of miRNA transcription	2/318	52/18870	0.218395	0.430274	0.340728	STAT3/TEAD1	2
BP	GO:1904707	positive regulation of vascular associated smooth muscle cell proliferation	2/318	52/18870	0.218395	0.430274	0.340728	MDM2/NF1	2
BP	GO:1904738	vascular associated smooth muscle cell migration	2/318	52/18870	0.218395	0.430274	0.340728	MDM2/NF1	2
BP	GO:1905562	regulation of vascular endothelial cell proliferation	2/318	52/18870	0.218395	0.430274	0.340728	STAT3/FGFR1	2
BP	GO:0030595	leukocyte chemotaxis	6/318	240/18870	0.21958	0.430274	0.340728	PTN/WNK1/MAPK1/NEDD9/PTK2/CXCR4	6
BP	GO:0002042	cell migration involved in sprouting angiogenesis	3/318	96/18870	0.220132	0.430274	0.340728	PIK3C2A/NRP1/ROBO1	3
BP	GO:0014909	smooth muscle cell migration	3/318	96/18870	0.220132	0.430274	0.340728	MDM2/NRP1/NF1	3
BP	GO:0042982	amyloid precursor protein metabolic process	3/318	96/18870	0.220132	0.430274	0.340728	NTRK2/CSNK1E/CLU	3
BP	GO:0051310	metaphase chromosome alignment	3/318	96/18870	0.220132	0.430274	0.340728	CUL3/DYNC1H1/NUMA1	3
BP	GO:0002274	myeloid leukocyte activation	6/318	241/18870	0.222275	0.430274	0.340728	KMT2E/ADAM9/PJA2/PTGDS/CLU/RORA	6
BP	GO:0014020	primary neural tube formation	3/318	97/18870	0.224556	0.430274	0.340728	SETD2/PLXNB2/FZD3	3
BP	GO:0060419	heart growth	3/318	97/18870	0.224556	0.430274	0.340728	YAP1/VGLL4/DIPK2A	3
BP	GO:1901874	negative regulation of post-translational protein modification	3/318	97/18870	0.224556	0.430274	0.340728	WNK1/CRY1/FYN	3
BP	GO:1903035	negative regulation of response to wounding	3/318	97/18870	0.224556	0.430274	0.340728	PTEN/STAT3/CLASP2	3
BP	GO:0032330	regulation of chondrocyte differentiation	2/318	53/18870	0.22461	0.430274	0.340728	GLG1/SOX9	2
BP	GO:0035315	hair cell differentiation	2/318	53/18870	0.22461	0.430274	0.340728	MYO6/HES1	2
BP	GO:0044818	mitotic G2/M transition checkpoint	2/318	53/18870	0.22461	0.430274	0.340728	TAOK1/TAOK3	2
BP	GO:0045197	establishment or maintenance of epithelial cell apical/basal polarity	2/318	53/18870	0.22461	0.430274	0.340728	MSN/FAT1	2
BP	GO:0048146	positive regulation of fibroblast proliferation	2/318	53/18870	0.22461	0.430274	0.340728	ZMIZ1/CDK6	2
BP	GO:0071622	regulation of granulocyte chemotaxis	2/318	53/18870	0.22461	0.430274	0.340728	MAPK1/PTK2	2
BP	GO:0090175	regulation of establishment of planar polarity	2/318	53/18870	0.22461	0.430274	0.340728	DAAM1/FZD3	2
BP	GO:0002764	immune response-regulating signaling pathway	11/318	500/18870	0.224711	0.430274	0.340728	IPO5/YES1/PUM1/WNK1/PUM2/MAPK1/PELI1/PJA2/ANKRD17/PTK2/FYN	11
BP	GO:0032944	regulation of mononuclear cell proliferation	6/318	242/18870	0.22498	0.430274	0.340728	EFNB1/PPP3CA/PELI1/IGFBP2/HES1/IRS2	6
BP	GO:0001711	endodermal cell fate commitment	1/318	15/18870	0.225108	0.430274	0.340728	SOX2	1
BP	GO:0003413	chondrocyte differentiation involved in endochondral bone morphogenesis	1/318	15/18870	0.225108	0.430274	0.340728	SOX9	1
BP	GO:0007028	cytoplasm organization	1/318	15/18870	0.225108	0.430274	0.340728	ZMIZ1	1
BP	GO:0010457	centriole-centriole cohesion	1/318	15/18870	0.225108	0.430274	0.340728	CCDC102B	1
BP	GO:0010649	regulation of cell communication by electrical coupling	1/318	15/18870	0.225108	0.430274	0.340728	CAMK2D	1
BP	GO:0010820	positive regulation of T cell chemotaxis	1/318	15/18870	0.225108	0.430274	0.340728	WNK1	1
BP	GO:0014029	neural crest formation	1/318	15/18870	0.225108	0.430274	0.340728	SOX9	1
BP	GO:0021694	cerebellar Purkinje cell layer formation	1/318	15/18870	0.225108	0.430274	0.340728	RORA	1
BP	GO:0030007	intracellular potassium ion homeostasis	1/318	15/18870	0.225108	0.430274	0.340728	ATP1B2	1
BP	GO:0031000	response to caffeine	1/318	15/18870	0.225108	0.430274	0.340728	SELENON	1
BP	GO:0032769	negative regulation of monooxygenase activity	1/318	15/18870	0.225108	0.430274	0.340728	ATP2B4	1
BP	GO:0033189	response to vitamin A	1/318	15/18870	0.225108	0.430274	0.340728	MAP1B	1
BP	GO:0033599	regulation of mammary gland epithelial cell proliferation	1/318	15/18870	0.225108	0.430274	0.340728	ROBO1	1
BP	GO:0036376	sodium ion export across plasma membrane	1/318	15/18870	0.225108	0.430274	0.340728	ATP1B2	1
BP	GO:0036446	myofibroblast differentiation	1/318	15/18870	0.225108	0.430274	0.340728	ZEB2	1
BP	GO:0038065	collagen-activated signaling pathway	1/318	15/18870	0.225108	0.430274	0.340728	COL4A2	1
BP	GO:0042308	negative regulation of protein import into nucleus	1/318	15/18870	0.225108	0.430274	0.340728	NF1	1
BP	GO:0043101	purine-containing compound salvage	1/318	15/18870	0.225108	0.430274	0.340728	ADK	1
BP	GO:0043518	negative regulation of DNA damage response, signal transduction by p53 class mediator	1/318	15/18870	0.225108	0.430274	0.340728	MDM2	1
BP	GO:0045176	apical protein localization	1/318	15/18870	0.225108	0.430274	0.340728	RDX	1
BP	GO:0045187	regulation of circadian sleep/wake cycle, sleep	1/318	15/18870	0.225108	0.430274	0.340728	PTGDS	1
BP	GO:0045475	locomotor rhythm	1/318	15/18870	0.225108	0.430274	0.340728	PTEN	1
BP	GO:0045725	positive regulation of glycogen biosynthetic process	1/318	15/18870	0.225108	0.430274	0.340728	IRS2	1
BP	GO:0045737	positive regulation of cyclin-dependent protein serine/threonine kinase activity	1/318	15/18870	0.225108	0.430274	0.340728	CCNY	1
BP	GO:0046321	positive regulation of fatty acid oxidation	1/318	15/18870	0.225108	0.430274	0.340728	IRS2	1
BP	GO:0046655	folic acid metabolic process	1/318	15/18870	0.225108	0.430274	0.340728	DHFR	1
BP	GO:0048070	regulation of developmental pigmentation	1/318	15/18870	0.225108	0.430274	0.340728	ZEB2	1
BP	GO:0048308	organelle inheritance	1/318	15/18870	0.225108	0.430274	0.340728	MAPK1	1
BP	GO:0048313	Golgi inheritance	1/318	15/18870	0.225108	0.430274	0.340728	MAPK1	1
BP	GO:0048368	lateral mesoderm development	1/318	15/18870	0.225108	0.430274	0.340728	YAP1	1
BP	GO:0048820	hair follicle maturation	1/318	15/18870	0.225108	0.430274	0.340728	NF1	1
BP	GO:0048934	peripheral nervous system neuron differentiation	1/318	15/18870	0.225108	0.430274	0.340728	NTRK2	1
BP	GO:0048935	peripheral nervous system neuron development	1/318	15/18870	0.225108	0.430274	0.340728	NTRK2	1
BP	GO:0061684	chaperone-mediated autophagy	1/318	15/18870	0.225108	0.430274	0.340728	CLU	1
BP	GO:0070885	negative regulation of calcineurin-NFAT signaling cascade	1/318	15/18870	0.225108	0.430274	0.340728	ATP2B4	1
BP	GO:0071599	otic vesicle development	1/318	15/18870	0.225108	0.430274	0.340728	SOX9	1
BP	GO:0072148	epithelial cell fate commitment	1/318	15/18870	0.225108	0.430274	0.340728	NRP1	1
BP	GO:0072498	embryonic skeletal joint development	1/318	15/18870	0.225108	0.430274	0.340728	EXT1	1
BP	GO:0106057	negative regulation of calcineurin-mediated signaling	1/318	15/18870	0.225108	0.430274	0.340728	ATP2B4	1
BP	GO:0150011	regulation of neuron projection arborization	1/318	15/18870	0.225108	0.430274	0.340728	MACF1	1
BP	GO:1900029	positive regulation of ruffle assembly	1/318	15/18870	0.225108	0.430274	0.340728	EPS8	1
BP	GO:1900153	positive regulation of nuclear-transcribed mRNA catabolic process, deadenylation-dependent decay	1/318	15/18870	0.225108	0.430274	0.340728	TNRC6B	1
BP	GO:1902065	response to L-glutamate	1/318	15/18870	0.225108	0.430274	0.340728	FYN	1
BP	GO:1902101	positive regulation of metaphase/anaphase transition of cell cycle	1/318	15/18870	0.225108	0.430274	0.340728	CUL3	1
BP	GO:1902306	negative regulation of sodium ion transmembrane transport	1/318	15/18870	0.225108	0.430274	0.340728	CAMK2D	1
BP	GO:1903599	positive regulation of autophagy of mitochondrion	1/318	15/18870	0.225108	0.430274	0.340728	BNIP3	1
BP	GO:2000052	positive regulation of non-canonical Wnt signaling pathway	1/318	15/18870	0.225108	0.430274	0.340728	CSNK1E	1
BP	GO:2000479	regulation of cAMP-dependent protein kinase activity	1/318	15/18870	0.225108	0.430274	0.340728	ATP2B4	1
BP	GO:2001028	positive regulation of endothelial cell chemotaxis	1/318	15/18870	0.225108	0.430274	0.340728	FGFR1	1
BP	GO:0050714	positive regulation of protein secretion	4/318	144/18870	0.225363	0.430545	0.340942	GLUD1/ADAM9/WLS/IRS2	4
[truncated: 2,797 more rows]

## Sheet: astrocytes
ONTOLOGY	ID	Description	GeneRatio	BgRatio	pvalue	p.adjust	qvalue	geneID	Count
BP	GO:0002181	cytoplasmic translation	72/645	156/18870	1.42381e-63	6.10816e-60	5.48243e-60	RPL10/RPS6/RPL26/AARS1/RPL41/RPL34/RPLP0/RPL14/RPL37/RPL8/RPS27/YBX3/RPL17/RPL35A/RPL30/RPL28/RPS21/RPL21/RPS12/RPS25/RPS20/PABPC1/RPL23A/RPL31/RPL12/RPS14/RPL13A/RPL27A/RPS27A/RPL15/RPL11/RPL37A/RPS28/RPS18/RPS29/RPS17/RPL22/EIF2S2/RPS19/RPS8/RPL5/RPS3A/RACK1/RPS15A/RPS13/RPL18A/RPL32/RPL39/RPL36A/FAU/RPS5/RPS10/RPLP1/SARS1/EIF3D/RPL7/RPL36/RPL18/EIF3E/CSDE1/RPL4/RPS24/RPL23/RPL9/EIF3H/RPLP2/RPL…	72
BP	GO:0034976	response to endoplasmic reticulum stress	49/645	266/18870	2.36172e-22	5.06588e-19	4.54692e-19	AGR2/DERL3/SDF2L1/PMAIP1/NIBAN1/ERO1A/TRIB3/MANF/ATF3/DNAJB9/PDIA4/HSPA5/SERP1/PDIA3/SEL1L/PDIA6/DNAJC3/ERP44/HYOU1/HSP90B1/TMED2/CALR/SELENOS/HM13/P4HB/NRBF2/DNAJC10/UFM1/HERPUD1/OS9/TNFRSF10B/TMEM258/STT3B/CANX/DERL1/ERLEC1/SYVN1/ATF4/UFC1/ERP29/UFL1/SERINC3/RACK1/SEC61B/UBE2J1/NFE2L2/SELENOK/PPP1R15A/TMBIM6	49
BP	GO:0048193	Golgi vesicle transport	40/645	294/18870	8.34355e-14	1.17143e-10	1.05143e-10	KRT18/LMAN1/SEC24D/GOLPH3L/COG6/TMED9/TMED3/USO1/HYOU1/TMED2/KDELR3/GOLGA2/MIA2/WIPI1/BET1/BET1L/P4HB/TMED10/IER3IP1/AP3S1/VAMP3/TFG/SEC23B/SCAMP2/ACSL3/KDELR2/YIPF5/GOLT1B/GOLGA4/KDELR1/SEC22B/TMED7/AP3D1/ARFGAP3/RAB13/RAB1A/LMAN2/RACK1/SEC13/RER1	40
BP	GO:0006986	response to unfolded protein	27/645	137/18870	1.27984e-13	1.17143e-10	1.05143e-10	AGR2/DERL3/HSPB8/ERO1A/MANF/ATF3/DNAJB9/HSPA5/SERP1/DNAJC3/ERP44/TMED2/SELENOS/DNAJC10/HERPUD1/OS9/STT3B/DERL1/ERLEC1/ATF4/TRAM1/UFL1/RACK1/NFE2L2/HSPD1/PPP1R15A/TMBIM6	27
BP	GO:0070972	protein localization to endoplasmic reticulum	21/645	79/18870	1.36531e-13	1.17143e-10	1.05143e-10	SPCS3/HSPA5/KDELR3/SRPRA/SSR3/HERPUD1/OS9/SPCS2/KDELR2/SRPRB/TRAM1/SRP72/KDELR1/SRP54/SEC61A1/INSIG2/SEC63/SEC61B/RER1/SEC61G/PPP1R15A	21
BP	GO:0034620	cellular response to unfolded protein	22/645	89/18870	1.82796e-13	1.30699e-10	1.1731e-10	AGR2/DERL3/HSPB8/ERO1A/ATF3/DNAJB9/HSPA5/SERP1/TMED2/SELENOS/DNAJC10/HERPUD1/OS9/DERL1/ERLEC1/ATF4/UFL1/RACK1/NFE2L2/HSPD1/PPP1R15A/TMBIM6	22
BP	GO:0035966	response to topologically incorrect protein	28/645	159/18870	8.41332e-13	5.15616e-10	4.62796e-10	AGR2/DERL3/HSPB8/SDF2L1/ERO1A/MANF/ATF3/DNAJB9/HSPA5/SERP1/DNAJC3/ERP44/TMED2/SELENOS/DNAJC10/HERPUD1/OS9/STT3B/DERL1/ERLEC1/ATF4/TRAM1/UFL1/RACK1/NFE2L2/HSPD1/PPP1R15A/TMBIM6	28
BP	GO:0006487	protein N-linked glycosylation	19/645	70/18870	1.32725e-12	7.11736e-10	6.38825e-10	DERL3/MAGT1/GFPT1/OSTC/DDOST/ALG5/RPN2/ALG3/STT3A/TMEM258/STT3B/RPN1/MLEC/PGM3/ALG2/OST4/KRTCAP2/UBE2J1/DAD1	19
BP	GO:0035967	cellular response to topologically incorrect protein	23/645	109/18870	1.87714e-12	8.94772e-10	8.0311e-10	AGR2/DERL3/HSPB8/SDF2L1/ERO1A/ATF3/DNAJB9/HSPA5/SERP1/TMED2/SELENOS/DNAJC10/HERPUD1/OS9/DERL1/ERLEC1/ATF4/UFL1/RACK1/NFE2L2/HSPD1/PPP1R15A/TMBIM6	23
BP	GO:0006888	endoplasmic reticulum to Golgi vesicle-mediated transport	25/645	132/18870	2.64587e-12	1.13508e-09	1.0188e-09	LMAN1/SEC24D/TMED9/TMED3/USO1/HYOU1/TMED2/KDELR3/GOLGA2/MIA2/BET1/P4HB/TMED10/IER3IP1/TFG/SEC23B/KDELR2/YIPF5/GOLT1B/KDELR1/SEC22B/TMED7/RAB1A/LMAN2/SEC13	25
BP	GO:0034975	protein folding in endoplasmic reticulum	9/645	11/18870	3.12011e-12	1.21684e-09	1.09219e-09	ERO1A/HSPA5/PDIA3/DNAJC3/HSP90B1/CALR/P4HB/DNAJC10/CANX	9
BP	GO:0018279	protein N-linked glycosylation via asparagine	12/645	24/18870	4.26971e-12	1.52642e-09	1.37005e-09	DERL3/MAGT1/OSTC/DDOST/ALG5/RPN2/STT3A/STT3B/RPN1/OST4/UBE2J1/DAD1	12
BP	GO:0030968	endoplasmic reticulum unfolded protein response	19/645	75/18870	5.11057e-12	1.68649e-09	1.51372e-09	AGR2/DERL3/ERO1A/ATF3/DNAJB9/HSPA5/SERP1/TMED2/SELENOS/DNAJC10/HERPUD1/OS9/DERL1/ERLEC1/ATF4/UFL1/RACK1/NFE2L2/PPP1R15A	19
BP	GO:0030970	retrograde protein transport, ER to cytosol	12/645	29/18870	7.0032e-11	2.00291e-08	1.79773e-08	DERL3/SEL1L/HSP90B1/SELENOS/HM13/HERPUD1/OS9/DERL1/ERLEC1/SYVN1/SEC61B/UBE2J1	12
BP	GO:1903513	endoplasmic reticulum to cytosol transport	12/645	29/18870	7.0032e-11	2.00291e-08	1.79773e-08	DERL3/SEL1L/HSP90B1/SELENOS/HM13/HERPUD1/OS9/DERL1/ERLEC1/SYVN1/SEC61B/UBE2J1	12
BP	GO:0045047	protein targeting to ER	14/645	47/18870	3.11149e-10	8.34268e-08	7.48805e-08	SPCS3/HSPA5/SRPRA/SSR3/HERPUD1/SPCS2/SRPRB/TRAM1/SRP72/SRP54/SEC61A1/SEC63/SEC61B/SEC61G	14
BP	GO:0032527	protein exit from endoplasmic reticulum	14/645	48/18870	4.25596e-10	1.074e-07	9.63982e-08	DERL3/SEL1L/HSP90B1/SELENOS/HM13/HERPUD1/OS9/DERL1/TM9SF4/ERLEC1/SYVN1/SEC61B/SEC13/UBE2J1	14
BP	GO:0030433	ubiquitin-dependent ERAD pathway	18/645	85/18870	4.56171e-10	1.08721e-07	9.75833e-08	DERL3/DNAJB9/HSPA5/SEL1L/HSP90B1/CALR/SELENOS/DNAJC10/HERPUD1/OS9/STT3B/CANX/DERL1/ERLEC1/SYVN1/SEC61B/UBE2J1/NFE2L2	18
BP	GO:0036503	ERAD pathway	20/645	111/18870	1.03205e-09	2.22536e-07	1.99739e-07	DERL3/SDF2L1/DNAJB9/HSPA5/SEL1L/HSP90B1/CALR/SELENOS/HM13/DNAJC10/HERPUD1/OS9/STT3B/CANX/DERL1/ERLEC1/SYVN1/SEC61B/UBE2J1/NFE2L2	20
BP	GO:0072599	establishment of protein localization to endoplasmic reticulum	14/645	51/18870	1.03746e-09	2.22536e-07	1.99739e-07	SPCS3/HSPA5/SRPRA/SSR3/HERPUD1/SPCS2/SRPRB/TRAM1/SRP72/SRP54/SEC61A1/SEC63/SEC61B/SEC61G	14
BP	GO:0042274	ribosomal small subunit biogenesis	19/645	104/18870	2.11915e-09	4.32913e-07	3.88565e-07	RPS6/NPM1/RPS27/RPS21/RPS12/RPS25/RIOK3/RPS14/RPS28/RPS17/RPS19/RPS8/RPS3A/RPS15A/RPS13/RPS5/RPS24/RPL38/RPS9	19
BP	GO:0070059	intrinsic apoptotic signaling pathway in response to endoplasmic reticulum stress	15/645	65/18870	3.67389e-09	7.16409e-07	6.43019e-07	PMAIP1/ERO1A/TRIB3/HYOU1/SELENOS/DNAJC10/HERPUD1/TNFRSF10B/SYVN1/ATF4/ERP29/SERINC3/SELENOK/PPP1R15A/TMBIM6	15
BP	GO:0006613	cotranslational protein targeting to membrane	11/645	32/18870	4.58582e-09	8.55356e-07	7.67732e-07	SRPRA/SSR3/SSR1/SSR2/SRPRB/TRAM1/SRP72/SRP54/SEC61A1/SEC63/SEC61B	11
BP	GO:0008544	epidermis development	38/645	385/18870	4.96623e-09	8.87713e-07	7.96775e-07	ESRP1/COL17A1/SFN/LAMB3/IRF6/DSP/CLDN4/SCEL/SPINT1/PTHLH/KRT17/CLDN1/KRT7/LSR/SLITRK6/ST14/ANXA1/PPL/CDH3/HLA-DRB1/LAMC2/FZD6/FOSL2/KRT5/EGFR/KLF4/CRABP2/FLNB/NFKBIZ/TXNIP/ELOVL1/OPN3/SLC39A7/KRT10/AQP3/KRT6A/CDKN1A/FABP5	38
BP	GO:0072595	maintenance of protein localization in organelle	12/645	41/18870	7.31556e-09	1.25535e-06	1.12675e-06	HSPA5/TMED2/KDELR3/SP100/HK2/OS9/KDELR2/KDELR1/SUN1/INSIG2/RER1/CHCHD10	12
BP	GO:0006457	protein folding	27/645	223/18870	1.25726e-08	2.07448e-06	1.86197e-06	FKBP11/SDF2L1/ERO1A/LMAN1/PDIA4/HSPA5/PDIA3/PDIA6/DNAJC3/ERP44/HYOU1/HSP90B1/CALR/PPIB/P4HB/DNAJC10/PPIC/CANX/MESD/DNAJC1/DNAJB11/PDIA5/ERP29/HSPA13/PRDX4/HSPA9/HSPD1	27
BP	GO:0043588	skin development	33/645	317/18870	1.41454e-08	2.24754e-06	2.0173e-06	SFN/IRF6/DSP/CLDN4/SCEL/KRT17/JUP/CLDN1/KRT7/LSR/ST14/ANXA1/ITGB4/GJB3/ITGB6/ITGA6/PPL/CDH3/FZD6/FOSL2/KRT5/EGFR/KLF4/FLNB/NFKBIZ/TXNIP/ELOVL1/OPN3/SLC39A7/KRT10/AQP3/KRT6A/CDKN1A	33
BP	GO:1905897	regulation of response to endoplasmic reticulum stress	16/645	82/18870	1.47966e-08	2.26705e-06	2.03481e-06	AGR2/PMAIP1/MANF/DNAJB9/HSPA5/HYOU1/SELENOS/HERPUD1/SYVN1/ERP29/UFL1/SERINC3/RACK1/NFE2L2/PPP1R15A/TMBIM6	16
BP	GO:0072659	protein localization to plasma membrane	31/645	290/18870	2.10058e-08	3.10741e-06	2.78909e-06	CDH1/AGR2/PKP3/JUP/CRB3/VAMP8/TPBG/F11R/EZR/KRT18/MAP7/GOLPH3L/STX3/TMBIM1/S100A10/TMED2/IFT20/EGFR/PPP2R5A/VAMP3/ACSL3/CIB1/RHOG/GOLGA4/RAB13/RACK1/RER1/TMEM59/SQSTM1/MYL12A/RAB11A	31
BP	GO:0042254	ribosome biogenesis	33/645	325/18870	2.60117e-08	3.71967e-06	3.33862e-06	RPL10/RPS6/RPL26/RPLP0/RPL14/NPM1/RPS27/RPL35A/C1D/RPS21/RPS12/RPS25/RPL23A/RIOK3/RPS14/EIF2A/RPL11/RPS28/RPS17/RPS19/RPS8/RPL5/RPS3A/RPS15A/RPS13/RPS5/RPL7/RBIS/RPS24/RPL10A/RPL38/RPL35/RPS9	33
BP	GO:0035437	maintenance of protein localization in endoplasmic reticulum	7/645	12/18870	3.60047e-08	4.98259e-06	4.47216e-06	HSPA5/KDELR3/OS9/KDELR2/KDELR1/INSIG2/RER1	7
BP	GO:0097193	intrinsic apoptotic signaling pathway	32/645	319/18870	5.63184e-08	7.55019e-06	6.77673e-06	SFN/PERP/PMAIP1/ERO1A/TRIB3/HYOU1/CYP1B1/STK24/SELENOS/PYCR1/RPL26/PHLDA3/P4HB/DNAJC10/HERPUD1/TNFRSF10B/TPT1/YBX3/SYVN1/MDM2/ATF4/PLAUR/ERP29/RPL11/SERINC3/RACK1/NFE2L2/CDKN1A/SELENOK/PPP1R15A/TMBIM6/RPS3	32
BP	GO:0006900	vesicle budding from membrane	15/645	84/18870	1.43806e-07	1.86948e-05	1.67797e-05	CHMP4C/SEC24D/GOLPH3L/S100A10/TMED9/TMED2/ANXA2/TMED10/AP3S1/TFG/SEC23B/AP3D1/ARFGAP3/RAB1A/SEC13	15
BP	GO:0006614	SRP-dependent cotranslational protein targeting to membrane	9/645	27/18870	1.62596e-07	2.05158e-05	1.84141e-05	SRPRA/SSR3/SRPRB/TRAM1/SRP72/SRP54/SEC61A1/SEC63/SEC61B	9
BP	GO:0006413	translational initiation	18/645	123/18870	1.97628e-07	2.29789e-05	2.06249e-05	DNAJC3/TMED2/EIF1/EIF4EBP1/NPM1/ATF4/RPL13A/EIF2A/RPS17/EIF2S2/RPS3A/RPS5/EIF3D/EIF3E/CSDE1/EIF3H/PPP1R15A/RPS3	18
BP	GO:0006486	protein glycosylation	23/645	193/18870	2.01137e-07	2.29789e-05	2.06249e-05	GALNT3/DERL3/MAGT1/SERP1/GFPT1/OSTC/GOLGA2/DDOST/ALG5/RPN2/ALG3/STT3A/TMEM258/STT3B/RPN1/MLEC/PGM3/ALG2/OST4/KRTCAP2/UBE2J1/TMEM59/DAD1	23
BP	GO:0043413	macromolecule glycosylation	23/645	193/18870	2.01137e-07	2.29789e-05	2.06249e-05	GALNT3/DERL3/MAGT1/SERP1/GFPT1/OSTC/GOLGA2/DDOST/ALG5/RPN2/ALG3/STT3A/TMEM258/STT3B/RPN1/MLEC/PGM3/ALG2/OST4/KRTCAP2/UBE2J1/TMEM59/DAD1	23
BP	GO:0042255	ribosome assembly	13/645	64/18870	2.03543e-07	2.29789e-05	2.06249e-05	RPL10/RPLP0/NPM1/RPS27/RPL23A/RPS14/EIF2A/RPL11/RPS28/RPS19/RPL5/RPS5/RPL38	13
BP	GO:0007030	Golgi organization	20/645	157/18870	4.26009e-07	4.57102e-05	4.10276e-05	HOOK1/ATP8B1/LMAN1/LYSMD3/GOLPH3L/COG6/TMED9/TMED3/USO1/TMED2/GOLGA2/BET1/TMED10/AKAP9/YIPF5/SURF4/ARL1/SEC22B/TMED7/RAB1A	20
BP	GO:0016050	vesicle organization	33/645	366/18870	4.26203e-07	4.57102e-05	4.10276e-05	CHMP4C/RAB38/HOOK1/VAMP8/ANXA1/HOOK2/SEC24D/GOLPH3L/STX3/S100A10/TMED9/USO1/TMED2/ANXA2/TMF1/BET1/TMED10/AP3S1/VAMP3/TFG/SEC23B/VPS4B/YIPF5/SEC22B/AP3D1/ARFGAP3/RAB13/RAB1A/ATP6AP2/SEC13/SQSTM1/RAB11A/ATP6V1G1	33
BP	GO:0070085	glycosylation	24/645	217/18870	4.43286e-07	4.63829e-05	4.16314e-05	GALNT3/DERL3/MAGT1/COG6/SERP1/GFPT1/OSTC/GOLGA2/DDOST/ALG5/RPN2/ALG3/STT3A/TMEM258/STT3B/RPN1/MLEC/PGM3/ALG2/OST4/KRTCAP2/UBE2J1/TMEM59/DAD1	24
BP	GO:1990778	protein localization to cell periphery	32/645	353/18870	5.65931e-07	5.78058e-05	5.18841e-05	CDH1/AGR2/PKP3/RAB38/JUP/CRB3/VAMP8/TPBG/F11R/EZR/KRT18/MAP7/GOLPH3L/STX3/TMBIM1/S100A10/TMED2/IFT20/EGFR/PPP2R5A/VAMP3/ACSL3/CIB1/RHOG/GOLGA4/RAB13/RACK1/RER1/TMEM59/SQSTM1/MYL12A/RAB11A	32
BP	GO:0006605	protein targeting	31/645	339/18870	7.0431e-07	7.02672e-05	6.30689e-05	SPCS3/LMAN1/ZDHHC12/HSPA5/SRPRA/SSR3/HERPUD1/OS9/SSR1/NEDD4/MYO1C/RHOU/SPCS2/SSR2/CIB1/SRPRB/TRAM1/SRP72/NPEPPS/SRP54/SEC61A1/AP3D1/RPL11/SH3GLB1/SEC63/SEC61B/SEC61G/NACA/TIMM17B/SQSTM1/HSPD1	31
BP	GO:2001233	regulation of apoptotic signaling pathway	34/645	398/18870	9.89464e-07	9.64728e-05	8.659e-05	TPD52L1/PMAIP1/CTSH/ITGA6/ATF3/PDIA3/TMBIM1/HYOU1/SELENOS/PYCR1/SP100/RPL26/P4HB/GCLC/HERPUD1/RBCK1/TPT1/YBX3/SIAH2/SYVN1/MDM2/ATF4/PLAUR/ERP29/RPL11/SERINC3/CTNNA1/RACK1/GHITM/NFE2L2/GSTP1/TMBIM6/RPS3/HMOX1	34
BP	GO:0090150	establishment of protein localization to membrane	27/645	280/18870	1.32938e-06	0.000126734	0.000113751	KRT18/GOLPH3L/STX3/ZDHHC12/HSPA5/SRPRA/SSR3/EGFR/SSR1/VAMP3/MYO1C/SSR2/ACSL3/EMC2/CIB1/SRPRB/TRAM1/SRP72/GOLGA4/SRP54/SEC61A1/RACK1/SEC63/SEC61B/SEC61G/NACA/RAB11A	27
BP	GO:0035459	vesicle cargo loading	9/645	34/18870	1.46847e-06	0.000136951	0.000122921	SEC24D/TMED2/MIA2/TMED10/AP3S1/SEC23B/AP3D1/RAB1A/SEC13	9
BP	GO:0042273	ribosomal large subunit biogenesis	13/645	76/18870	1.62399e-06	0.000148232	0.000133047	RPL10/RPL26/RPLP0/RPL14/NPM1/RPL35A/RPL23A/RPL11/RPL5/RPL7/RPL10A/RPL38/RPL35	13
BP	GO:0032507	maintenance of protein location in cell	12/645	65/18870	1.76132e-06	0.000154216	0.000138418	HSPA5/TMED2/KDELR3/SP100/HK2/OS9/KDELR2/KDELR1/SUN1/INSIG2/RER1/CHCHD10	12
BP	GO:1903573	negative regulation of response to endoplasmic reticulum stress	10/645	44/18870	1.76144e-06	0.000154216	0.000138418	DNAJB9/HSPA5/HYOU1/SELENOS/HERPUD1/SYVN1/UFL1/RACK1/PPP1R15A/TMBIM6	10
BP	GO:0030216	keratinocyte differentiation	20/645	177/18870	2.8737e-06	0.000246564	0.000221305	SFN/IRF6/DSP/SCEL/KRT17/KRT7/ST14/ANXA1/PPL/CDH3/FOSL2/KRT5/FLNB/NFKBIZ/TXNIP/OPN3/KRT10/AQP3/KRT6A/CDKN1A	20
BP	GO:0006612	protein targeting to membrane	17/645	135/18870	3.64306e-06	0.000306446	0.000275053	ZDHHC12/HSPA5/SRPRA/SSR3/SSR1/MYO1C/SSR2/CIB1/SRPRB/TRAM1/SRP72/SRP54/SEC61A1/SEC63/SEC61B/SEC61G/NACA	17
BP	GO:1903076	regulation of protein localization to plasma membrane	15/645	108/18870	3.98548e-06	0.000328802	0.000295119	AGR2/VAMP8/EZR/STX3/TMBIM1/TMED2/EGFR/PPP2R5A/ACSL3/CIB1/RHOG/RACK1/RER1/TMEM59/SQSTM1	15
BP	GO:0032386	regulation of intracellular transport	29/645	336/18870	5.05482e-06	0.000409155	0.00036724	SFN/CDH1/APOD/DERL3/JUP/LCP1/EZR/LMAN1/INPP5F/ANXA2/SP100/UFM1/ZFAND1/OS9/REEP5/NEDD4/MYO1C/ANP32B/TM9SF4/NDEL1/ERLEC1/RHOU/CIB1/MDM2/YIPF5/NPEPPS/SH3GLB1/UBE2J1/RAB11A	29
BP	GO:2001242	regulation of intrinsic apoptotic signaling pathway	20/645	190/18870	8.48426e-06	0.000674028	0.000604979	PMAIP1/HYOU1/SELENOS/PYCR1/RPL26/P4HB/HERPUD1/TPT1/YBX3/SYVN1/MDM2/ATF4/PLAUR/ERP29/RPL11/SERINC3/RACK1/NFE2L2/TMBIM6/RPS3	20
BP	GO:0002934	desmosome organization	5/645	10/18870	1.0038e-05	0.000768981	0.000690206	DSP/PKP3/JUP/DSG2/PERP	5
BP	GO:0048194	Golgi vesicle budding	5/645	10/18870	1.0038e-05	0.000768981	0.000690206	GOLPH3L/TMED9/TMED2/TMED10/ARFGAP3	5
BP	GO:0033157	regulation of intracellular protein transport	22/645	226/18870	1.07948e-05	0.000812451	0.000729222	SFN/CDH1/APOD/DERL3/JUP/LCP1/LMAN1/SP100/UFM1/ZFAND1/OS9/MYO1C/ANP32B/TM9SF4/NDEL1/ERLEC1/RHOU/CIB1/MDM2/NPEPPS/SH3GLB1/UBE2J1	22
BP	GO:1902235	regulation of endoplasmic reticulum stress-induced intrinsic apoptotic signaling pathway	8/645	33/18870	1.16158e-05	0.00085917	0.000771156	PMAIP1/HYOU1/SELENOS/HERPUD1/SYVN1/ERP29/SERINC3/TMBIM6	8
BP	GO:0140694	non-membrane-bounded organelle assembly	32/645	408/18870	1.21496e-05	0.000883419	0.00079292	CHMP4C/TNNT1/CDS1/TNNT3/KRT19/GRB7/LCP1/KRT8/CSRP1/EZR/NEBL/RPL10/GOLGA2/RPLP0/NPM1/RPS27/VPS4B/RPL23A/RPS14/EIF2A/RPL11/RPS28/RPS19/RPL5/TMOD3/RPS5/SQLE/CSDE1/RHOA/RAB11A/RPL38/RPS3	32
BP	GO:0009913	epidermal cell differentiation	23/645	245/18870	1.24224e-05	0.0008882	0.000797212	ESRP1/SFN/IRF6/DSP/SCEL/KRT17/KRT7/SLITRK6/ST14/ANXA1/PPL/CDH3/FOSL2/KRT5/KLF4/FLNB/NFKBIZ/TXNIP/OPN3/KRT10/AQP3/KRT6A/CDKN1A	23
BP	GO:1904375	regulation of protein localization to cell periphery	16/645	137/18870	1.84044e-05	0.00129434	0.00116175	AGR2/RAB38/VAMP8/EZR/STX3/TMBIM1/TMED2/EGFR/PPP2R5A/ACSL3/CIB1/RHOG/RACK1/RER1/TMEM59/SQSTM1	16
BP	GO:1903829	positive regulation of protein localization	35/645	476/18870	1.91716e-05	0.00132655	0.00119066	SFN/CDH1/AGR2/RAB38/JUP/EZR/PCK2/GOLPH3L/STX3/ISL1/SERP1/HLA-DRB1/EGFR/ZFAND1/TMED10/IER3IP1/MESD/MYO1C/ANG/NPM1/ANP32B/CD2AP/TM9SF4/RHOU/ACSL3/CIB1/MDM2/RHOG/NPEPPS/JAK1/SH3GLB1/RACK1/GNL3/RER1/SQSTM1	35
BP	GO:0034250	positive regulation of amide metabolic process	18/645	169/18870	2.02025e-05	0.00136408	0.00122434	KRT17/NIBAN1/SERP1/DNAJC3/CYP1B1/LARP1B/RPL26/NPM1/YBX3/PABPC1/RPL5/EEF2/EIF3D/EIF3E/CSDE1/NFE2L2/PPP1R15A/CCN1	18
BP	GO:0036499	PERK-mediated unfolded protein response	6/645	18/18870	2.03499e-05	0.00136408	0.00122434	AGR2/HSPA5/TMED2/ATF4/NFE2L2/PPP1R15A	6
BP	GO:0006984	ER-nucleus signaling pathway	9/645	46/18870	2.13807e-05	0.00140627	0.00126221	AGR2/HSPA5/TMED2/SELENOS/ATF4/INSIG2/EIF2A/NFE2L2/PPP1R15A	9
BP	GO:0072594	establishment of protein localization to organelle	34/645	459/18870	2.16349e-05	0.00140627	0.00126221	LAMP3/CDH1/APOD/JUP/SPCS3/LMAN1/HSPA5/SRPRA/SSR3/UFM1/HK2/HERPUD1/TXNIP/NEDD4/RHOU/SPCS2/SRPRB/TRAM1/SRP72/NPEPPS/SRP54/SEC61A1/AP3D1/SH3GLB1/SEC63/SEC61B/SEC13/SEC61G/TIMM17B/SQSTM1/RPL23/CDKN1A/RAB11A/HSPD1	34
BP	GO:0045727	positive regulation of translation	16/645	141/18870	2.64103e-05	0.00169105	0.00151781	KRT17/NIBAN1/SERP1/DNAJC3/CYP1B1/LARP1B/RPL26/NPM1/YBX3/PABPC1/RPL5/EEF2/EIF3D/EIF3E/CSDE1/PPP1R15A	16
BP	GO:0000028	ribosomal small subunit assembly	6/645	19/18870	2.88848e-05	0.00182229	0.00163562	RPS27/RPS14/RPS28/RPS19/RPS5/RPL38	6
BP	GO:1904377	positive regulation of protein localization to cell periphery	11/645	73/18870	3.54176e-05	0.00220205	0.00197647	AGR2/RAB38/EZR/STX3/EGFR/ACSL3/CIB1/RHOG/RACK1/RER1/SQSTM1	11
BP	GO:1903078	positive regulation of protein localization to plasma membrane	10/645	61/18870	3.79444e-05	0.00230063	0.00206495	AGR2/EZR/STX3/EGFR/ACSL3/CIB1/RHOG/RACK1/RER1/SQSTM1	10
BP	GO:0009101	glycoprotein biosynthetic process	25/645	299/18870	3.80757e-05	0.00230063	0.00206495	GALNT3/DERL3/MAGT1/PAWR/SERP1/GFPT1/OSTC/GOLGA2/DDOST/ALG5/RPN2/ALG3/STT3A/TMEM258/STT3B/UGDH/RPN1/MLEC/PGM3/ALG2/OST4/KRTCAP2/UBE2J1/TMEM59/DAD1	25
BP	GO:0006979	response to oxidative stress	30/645	400/18870	5.20552e-05	0.00310162	0.00278389	APOD/AREG/ANXA1/PDLIM1/ERO1A/GJB2/PAWR/CYP1B1/STK24/SELENOS/PYCR1/HM13/EGFR/GCLC/TXNIP/GAS5/MDM2/ATF4/OSER1/GPX8/RACK1/RHOB/PRDX6/SQSTM1/PRDX4/NFE2L2/GSTP1/SELENOK/RPS3/HMOX1	30
BP	GO:0006890	retrograde vesicle-mediated transport, Golgi to endoplasmic reticulum	9/645	52/18870	5.94773e-05	0.00349531	0.00313725	GOLPH3L/KDELR3/BET1L/TMED10/KDELR2/KDELR1/SEC22B/LMAN2/RER1	9
BP	GO:0006465	signal peptide processing	5/645	14/18870	7.11465e-05	0.00412457	0.00370205	SPCS3/SEC11C/HM13/SPCS2/SEC11A	5
BP	GO:0045185	maintenance of protein location	12/645	93/18870	7.62325e-05	0.00431957	0.00387706	HSPA5/TMED2/KDELR3/SP100/HK2/OS9/KDELR2/KDELR1/SUN1/INSIG2/RER1/CHCHD10	12
BP	GO:0016236	macroautophagy	26/645	331/18870	7.65238e-05	0.00431957	0.00387706	CHMP4C/VAMP8/HSPB8/TMEM39A/GAPDH/WIPI1/CALR/IFT20/UFM1/RIPK2/NEDD4/TMEM41B/GABARAPL1/VPS4B/WDR45B/UFC1/ATP6V0E1/SEC22B/UFL1/RAB1A/CTSD/ATG12/SH3GLB1/SQSTM1/ATP6V1G1/HMOX1	26
BP	GO:0071806	protein transmembrane transport	10/645	67/18870	8.68137e-05	0.00483677	0.00434128	HSPA5/TMED10/TRAM1/SRP54/SEC61A1/SEC63/SEC61B/SEC61G/TIMM17B/HSPD1	10
BP	GO:0090317	negative regulation of intracellular protein transport	8/645	43/18870	8.97471e-05	0.00493609	0.00443043	APOD/DERL3/LMAN1/SP100/UFM1/OS9/ERLEC1/UBE2J1	8
BP	GO:0034101	erythrocyte homeostasis	15/645	140/18870	9.0961e-05	0.00493953	0.00443352	GATA3/INPP5D/SLC1A5/RPS6/DNASE2/PTBP3/GPI/RPS14/UFL1/RPS17/RPS19/TMOD3/RPS24/HSPA9/HMOX1	15
BP	GO:0065002	intracellular protein transmembrane transport	9/645	55/18870	9.38325e-05	0.00503177	0.00451631	HSPA5/TRAM1/SRP54/SEC61A1/SEC63/SEC61B/SEC61G/TIMM17B/HSPD1	9
BP	GO:0006364	rRNA processing	20/645	225/18870	9.68781e-05	0.00505761	0.0045395	RPS6/RPL26/RPL14/RPS27/RPL35A/C1D/RPS21/RPS25/RIOK3/RPS14/RPL11/RPS28/RPS17/RPS19/RPS8/RPL5/RPL7/RPS24/RPL10A/RPL35	20
BP	GO:0007043	cell-cell junction assembly	16/645	157/18870	9.77892e-05	0.00505761	0.0045395	CDH1/CLDN4/CLDN7/PKP3/JUP/CLDN1/LSR/CLDN3/F11R/OCLN/CDH3/GJB2/MYO1C/RAB13/CTNNA1/RHOA	16
BP	GO:2001234	negative regulation of apoptotic signaling pathway	21/645	243/18870	9.78512e-05	0.00505761	0.0045395	ITGA6/TMBIM1/HYOU1/SELENOS/PYCR1/GCLC/HERPUD1/TPT1/YBX3/SIAH2/SYVN1/MDM2/ATF4/PLAUR/CTNNA1/RACK1/GHITM/NFE2L2/GSTP1/TMBIM6/HMOX1	21
BP	GO:1900102	negative regulation of endoplasmic reticulum unfolded protein response	5/645	15/18870	0.000103725	0.00519578	0.00466351	DNAJB9/HSPA5/UFL1/RACK1/PPP1R15A	5
BP	GO:0061436	establishment of skin barrier	7/645	33/18870	0.000103801	0.00519578	0.00466351	SFN/CLDN4/CLDN1/LSR/KLF4/NFKBIZ/ELOVL1	7
BP	GO:0034109	homotypic cell-cell adhesion	12/645	96/18870	0.000104158	0.00519578	0.00466351	DSP/JUP/DSG2/DSC2/RAP2B/CSRP1/F11R/PDIA3/PLAUR/JAK1/MYL12A/CLIC1	12
BP	GO:0006446	regulation of translational initiation	11/645	83/18870	0.000118002	0.0058187	0.00522263	DNAJC3/TMED2/EIF1/EIF4EBP1/NPM1/ATF4/RPL13A/EIF3E/CSDE1/EIF3H/PPP1R15A	11
BP	GO:0019058	viral life cycle	25/645	321/18870	0.000119618	0.00583139	0.00523401	LAMP3/CHMP4C/NECTIN4/CLDN1/CD55/VAMP8/ITGB6/F11R/TMEM39A/HLA-DRB1/CD46/SLC1A5/JPT2/EEF1A1/APOBEC3C/PPIB/P4HB/EGFR/SLC3A2/NEDD4/TMEM41B/VPS4B/PABPC1/RAB1A/PLSCR1	25
BP	GO:0006414	translational elongation	10/645	70/18870	0.000126682	0.00610635	0.00548081	EEF1A1/AARS1/GTPBP2/RACK1/EEF2/RPLP1/SARS1/EEF1B2/RPLP2/EEF1D	10
BP	GO:2001243	negative regulation of intrinsic apoptotic signaling pathway	13/645	114/18870	0.000140622	0.00669246	0.00600687	HYOU1/SELENOS/PYCR1/HERPUD1/TPT1/YBX3/SYVN1/MDM2/ATF4/PLAUR/RACK1/NFE2L2/TMBIM6	13
BP	GO:0009267	cellular response to starvation	17/645	179/18870	0.000143293	0.00669246	0.00600687	SLC2A1/DSC2/PMAIP1/COMT/ATF3/SLC39A4/HSPA5/WIPI1/STK24/GABARAPL1/WDR45B/ATF4/DAP/SH3GLB1/UPP1/NFE2L2/CDKN1A	17
BP	GO:0045216	cell-cell junction organization	19/645	214/18870	0.000145821	0.00669246	0.00600687	CDH1/DSP/CLDN4/CLDN7/PKP3/JUP/CLDN1/LSR/DSG2/PERP/CLDN3/F11R/OCLN/CDH3/GJB2/MYO1C/RAB13/CTNNA1/RHOA	19
BP	GO:0006620	post-translational protein targeting to endoplasmic reticulum membrane	5/645	16/18870	0.000146641	0.00669246	0.00600687	HSPA5/SEC61A1/SEC63/SEC61B/SEC61G	5
BP	GO:1901142	insulin metabolic process	5/645	16/18870	0.000146641	0.00669246	0.00600687	FOSL2/P4HB/YIPF5/SLC30A5/CTSD	5
BP	GO:0031669	cellular response to nutrient levels	21/645	251/18870	0.000154264	0.00696624	0.00625261	CDKN2B/SLC2A1/DSC2/PMAIP1/COMT/ATF3/SLC39A4/HSPA5/WIPI1/STK24/GABARAPL1/WDR45B/MDM2/ATF4/DAP/AQP3/SH3GLB1/SEC13/UPP1/NFE2L2/CDKN1A	21
BP	GO:1905475	regulation of protein localization to membrane	17/645	181/18870	0.000163972	0.00732748	0.00657684	AGR2/VAMP8/EZR/STX3/TMBIM1/TMED2/EGFR/PPP2R5A/MESD/MYO1C/ACSL3/CIB1/RHOG/RACK1/RER1/TMEM59/SQSTM1	17
BP	GO:0042594	response to starvation	19/645	218/18870	0.000185526	0.00820524	0.00736468	SLC2A1/DSC2/PMAIP1/COMT/ATF3/PCK2/SLC39A4/HSPA5/WIPI1/STK24/GABARAPL1/WDR45B/ATF4/DAP/EIF2A/SH3GLB1/UPP1/NFE2L2/CDKN1A	19
BP	GO:0009100	glycoprotein metabolic process	27/645	370/18870	0.000190618	0.00834442	0.0074896	GALNT3/DERL3/MAGT1/PAWR/SERP1/ERP44/GFPT1/OSTC/GOLGA2/DDOST/ALG5/RPN2/ALG3/STT3A/TMEM258/STT3B/UGDH/RPN1/MLEC/PGM3/ALG2/RAB1A/OST4/KRTCAP2/UBE2J1/TMEM59/DAD1	27
BP	GO:0052547	regulation of peptidase activity	24/645	312/18870	0.000195866	0.00848753	0.00761806	PRSS22/LAMP3/SFN/CLDN4/PERP/PMAIP1/CTSH/CLDN3/CAST/EGLN3/GAPDH/KLF4/RIPK2/ANP32B/SIAH2/CSTB/DAP/PLAUR/IGBP1/CTSD/RACK1/PSME1/HSPD1/RPS3	24
BP	GO:0000027	ribosomal large subunit assembly	6/645	26/18870	0.000199827	0.0085726	0.00769441	RPL10/RPLP0/RPL23A/RPL11/RPL5/RPL38	6
BP	GO:1903729	regulation of plasma membrane organization	5/645	17/18870	0.000201921	0.00857665	0.00769805	ATP8B1/AHNAK/S100A10/ANXA2/SH3GLB1	5
BP	GO:0016032	viral process	30/645	432/18870	0.000204402	0.00859689	0.00771621	LAMP3/CHMP4C/NECTIN4/CLDN1/CD55/VAMP8/ITGB6/F11R/SPCS3/TMEM39A/HLA-DRB1/CD46/SLC1A5/JPT2/EEF1A1/APOBEC3C/PPIB/P4HB/EGFR/SLC3A2/CANX/NEDD4/TMEM41B/VPS4B/PABPC1/RAB1A/ATG12/PLSCR1/EIF3D/CSDE1	30
BP	GO:1905477	positive regulation of protein localization to membrane	12/645	104/18870	0.000224978	0.00937044	0.00841052	AGR2/EZR/STX3/EGFR/MESD/MYO1C/ACSL3/CIB1/RHOG/RACK1/RER1/SQSTM1	12
BP	GO:0070862	negative regulation of protein exit from endoplasmic reticulum	4/645	10/18870	0.000240912	0.00993763	0.0089196	DERL3/OS9/ERLEC1/UBE2J1	4
BP	GO:0031400	negative regulation of protein modification process	30/645	437/18870	0.000248949	0.0101713	0.00912936	SFN/CDKN2A/NIBAN1/OCLN/TRIB3/PDCD4/GPRC5A/WARS1/DNAJC3/TMED2/INPP5F/GCLC/DNAJC10/IGFBP3/TRIB1/NPM1/DUSP10/CIB1/UFL1/RPL11/UBE2B/RPL5/RACK1/GADD45A/SQSTM1/RPL23/CDKN1A/GSTP1/PPP1R15A/RPS3	30
BP	GO:0043161	proteasome-mediated ubiquitin-dependent protein catabolic process	31/645	458/18870	0.000252814	0.0102318	0.00918364	DERL3/TRIB3/DNAJB9/HSPA5/SEL1L/HSP90B1/CALR/SELENOS/GCLC/DNAJC10/HERPUD1/RBCK1/TRIB1/OS9/STT3B/CANX/DERL1/ERLEC1/SIAH2/SYVN1/MDM2/GID8/UFL1/RPL11/UBE2B/RACK1/SEC61B/UBE2J1/ANAPC16/NFE2L2/EIF3H	31
BP	GO:0044000	movement in host	17/645	188/18870	0.000258275	0.0103552	0.00929436	CHMP4C/NECTIN4/CLDN1/CD55/VAMP8/ITGB6/F11R/HLA-DRB1/CD46/SLC1A5/JPT2/P4HB/EGFR/SLC3A2/VPS4B/KRT6A/PLSCR1	17
BP	GO:0043297	apical junction assembly	10/645	77/18870	0.000282813	0.0112119	0.0100633	CLDN4/CLDN7/CLDN1/CLDN3/F11R/OCLN/MYO1C/RAB13/CTNNA1/RHOA	10
BP	GO:0045785	positive regulation of cell adhesion	32/645	482/18870	0.00028487	0.0112119	0.0100633	AGR2/GATA3/JUP/HLA-DQB1/CD55/ANXA1/ITGA6/F11R/FSTL3/HLA-DRB5/RHOD/STX3/S100A10/HLA-DRB1/CD46/TNFSF9/CALR/RRAS/P4HB/NFKBIZ/RIPK2/DUSP10/CIB1/PLAUR/JAK1/AP3D1/HLA-E/RHOA/SELENOK/HSPD1/RPS3/CCN1	32
BP	GO:0002262	myeloid cell homeostasis	16/645	173/18870	0.000301317	0.0117514	0.0105475	GATA3/INPP5D/ANXA1/SLC1A5/RPS6/DNASE2/PTBP3/GPI/RPS14/UFL1/RPS17/RPS19/TMOD3/RPS24/HSPA9/HMOX1	16
BP	GO:0016072	rRNA metabolic process	21/645	264/18870	0.00030796	0.0119022	0.010683	RPS6/RPL26/RPL14/ANG/RPS27/RPL35A/C1D/RPS21/RPS25/RIOK3/RPS14/RPL11/RPS28/RPS17/RPS19/RPS8/RPL5/RPL7/RPS24/RPL10A/RPL35	21
BP	GO:0043620	regulation of DNA-templated transcription in response to stress	7/645	39/18870	0.000312855	0.0119834	0.0107558	ATF3/HSPA5/TCIM/ATF4/NFE2L2/TMBIM6/HMOX1	7
BP	GO:0042060	wound healing	29/645	423/18870	0.000321007	0.0121869	0.0109384	DSP/CLDN4/CHMP4C/CLDN1/ANXA1/ITGB6/RAP2B/CSRP1/CLDN3/F11R/AHNAK/OCLN/PPL/LMAN1/PDIA3/S100A10/ANXA2/FZD6/VPS4B/PLAUR/KRT6A/PLSCR1/MYL12A/RHOA/NFE2L2/CDKN1A/CLIC1/CCN1/HMOX1	29
BP	GO:0006901	vesicle coating	7/645	40/18870	0.000368167	0.0137413	0.0123336	TMED9/TMED2/TMED10/AP3S1/TFG/AP3D1/ARFGAP3	7
BP	GO:0019511	peptidyl-proline hydroxylation	4/645	11/18870	0.000368356	0.0137413	0.0123336	P4HA2/P4HA1/EGLN3/P4HB	4
BP	GO:0071496	cellular response to external stimulus	25/645	346/18870	0.00037719	0.0139495	0.0125205	CDKN2B/SLC2A1/DSC2/PMAIP1/COMT/F11R/ATF3/SLC39A4/HSPA5/WIPI1/STK24/GCLC/TNFRSF10B/GABARAPL1/WDR45B/MDM2/ATF4/DAP/AQP3/SH3GLB1/SEC13/UPP1/GADD45A/NFE2L2/CDKN1A	25
BP	GO:2000116	regulation of cysteine-type endopeptidase activity	17/645	195/18870	0.000396544	0.0145399	0.0130505	LAMP3/SFN/PERP/PMAIP1/CAST/EGLN3/KLF4/RIPK2/ANP32B/SIAH2/DAP/PLAUR/IGBP1/CTSD/RACK1/HSPD1/RPS3	17
BP	GO:0051222	positive regulation of protein transport	23/645	308/18870	0.000402853	0.0146461	0.0131457	SFN/CDH1/JUP/PCK2/GOLPH3L/ISL1/SERP1/HLA-DRB1/ZFAND1/TMED10/IER3IP1/MYO1C/ANG/ANP32B/CD2AP/TM9SF4/RHOU/ACSL3/CIB1/MDM2/NPEPPS/SH3GLB1/RACK1	23
BP	GO:0045454	cell redox homeostasis	7/645	41/18870	0.000431036	0.015539	0.0139472	ERO1A/ERP44/SELENOS/GCLC/PRDX6/PRDX4/NFE2L2	7
BP	GO:1900101	regulation of endoplasmic reticulum unfolded protein response	6/645	30/18870	0.000458793	0.0159463	0.0143128	AGR2/DNAJB9/HSPA5/UFL1/RACK1/PPP1R15A	6
BP	GO:1901798	positive regulation of signal transduction by p53 class mediator	6/645	30/18870	0.000458793	0.0159463	0.0143128	PMAIP1/RPL26/RPL37/RPS20/RPL11/RPL23	6
BP	GO:0002396	MHC protein complex assembly	5/645	20/18870	0.000464636	0.0159463	0.0143128	HLA-DQB1/HLA-DRB5/PDIA3/HLA-DRB1/CALR	5
BP	GO:0002501	peptide antigen assembly with MHC protein complex	5/645	20/18870	0.000464636	0.0159463	0.0143128	HLA-DQB1/HLA-DRB5/PDIA3/HLA-DRB1/CALR	5
BP	GO:0036498	IRE1-mediated unfolded protein response	5/645	20/18870	0.000464636	0.0159463	0.0143128	AGR2/DNAJB9/HSPA5/DNAJC10/UFL1	5
BP	GO:1902236	negative regulation of endoplasmic reticulum stress-induced intrinsic apoptotic signaling pathway	5/645	20/18870	0.000464636	0.0159463	0.0143128	HYOU1/SELENOS/HERPUD1/SYVN1/TMBIM6	5
BP	GO:0001667	ameboidal-type cell migration	32/645	497/18870	0.000485142	0.0163951	0.0147155	RAB25/GATA3/JUP/TPBG/ANXA1/ITGB4/S100P/CTSH/PDLIM1/TACSTD2/ANXA3/ISL1/CYP1B1/S100A2/CALR/SEMA3C/SP100/RRAS/KLF4/ADIPOR1/WASF2/DUSP10/CIB1/GPI/IQGAP1/RAB13/RHOB/GADD45A/RHOA/NFE2L2/RAB11A/HMOX1	32
BP	GO:0044409	entry into host	15/645	163/18870	0.000485355	0.0163951	0.0147155	NECTIN4/CLDN1/CD55/VAMP8/ITGB6/F11R/HLA-DRB1/CD46/SLC1A5/JPT2/P4HB/EGFR/SLC3A2/KRT6A/PLSCR1	15
BP	GO:1903828	negative regulation of protein localization	18/645	218/18870	0.000521611	0.0174821	0.0156912	APOD/TRIM29/DERL3/LMAN1/TMBIM1/TMED2/RAB11FIP1/SP100/UFM1/OS9/PPP2R5A/ERLEC1/NDFIP2/ERP29/CTNNA1/GDI2/UBE2J1/TMEM59	18
BP	GO:0051651	maintenance of location in cell	19/645	237/18870	0.000532134	0.0176965	0.0158837	ERO1A/FTH1/HSPA5/HSP90B1/TMED2/KDELR3/CALR/SP100/HK2/OS9/AKAP9/KDELR2/KDELR1/SUN1/INSIG2/FTL/RER1/CHCHD10/GHITM	19
BP	GO:0098911	regulation of ventricular cardiac muscle cell action potential	4/645	12/18870	0.000537636	0.017742	0.0159245	DSP/JUP/DSG2/DSC2	4
BP	GO:0045936	negative regulation of phosphate metabolic process	26/645	376/18870	0.000565935	0.0185333	0.0166347	SFN/CDKN2B/CDKN2A/NIBAN1/OCLN/TRIB3/PDCD4/GPRC5A/WARS1/DNAJC3/TMED2/INPP5F/DNAJC10/IGFBP3/TRIB1/PPP2R5A/NPM1/DUSP10/CIB1/LPCAT1/IQGAP1/RACK1/GADD45A/CDKN1A/GSTP1/PPP1R15A	26
BP	GO:0010563	negative regulation of phosphorus metabolic process	26/645	377/18870	0.000588781	0.0191354	0.0171751	SFN/CDKN2B/CDKN2A/NIBAN1/OCLN/TRIB3/PDCD4/GPRC5A/WARS1/DNAJC3/TMED2/INPP5F/DNAJC10/IGFBP3/TRIB1/PPP2R5A/NPM1/DUSP10/CIB1/LPCAT1/IQGAP1/RACK1/GADD45A/CDKN1A/GSTP1/PPP1R15A	26
BP	GO:0071479	cellular response to ionizing radiation	9/645	70/18870	0.000609194	0.0196499	0.017637	GATA3/ITGB6/RPL26/MDM2/SWI5/RHOB/GADD45A/CDKN1A/EEF1D	9
BP	GO:0046685	response to arsenic-containing substance	6/645	32/18870	0.000660719	0.0211529	0.0189859	MKNK2/CYP1B1/GCLC/ZFAND1/CDKN1A/HMOX1	6
BP	GO:0042542	response to hydrogen peroxide	11/645	101/18870	0.000668105	0.0212111	0.0190382	AREG/ANXA1/CYP1B1/STK24/TXNIP/MDM2/OSER1/RHOB/NFE2L2/RPS3/HMOX1	11
BP	GO:0090114	COPII-coated vesicle budding	7/645	44/18870	0.000672427	0.0212111	0.0190382	SEC24D/TMED2/TMED10/TFG/SEC23B/RAB1A/SEC13	7
BP	GO:0005996	monosaccharide metabolic process	20/645	261/18870	0.000681742	0.021348	0.0191611	APOD/SLC2A1/PMAIP1/TSTD1/ATF3/PCK2/SERP1/GAPDH/FUCA1/SELENOS/ALDOA/GCLC/IGFBP3/HK2/SLC35A2/ADIPOR1/ATF4/GPI/SLC2A3/FABP5	20
BP	GO:0031668	cellular response to extracellular stimulus	21/645	281/18870	0.00070089	0.0216822	0.019461	CDKN2B/SLC2A1/DSC2/PMAIP1/COMT/ATF3/SLC39A4/HSPA5/WIPI1/STK24/GABARAPL1/WDR45B/MDM2/ATF4/DAP/AQP3/SH3GLB1/SEC13/UPP1/NFE2L2/CDKN1A	21
BP	GO:0000302	response to reactive oxygen species	17/645	205/18870	0.000702522	0.0216822	0.019461	APOD/AREG/ANXA1/PAWR/CYP1B1/STK24/EGFR/TXNIP/MDM2/OSER1/RACK1/RHOB/SQSTM1/NFE2L2/GSTP1/RPS3/HMOX1	17
BP	GO:0060713	labyrinthine layer morphogenesis	5/645	22/18870	0.000745759	0.0228298	0.0204911	SPINT1/SPINT2/ST14/TMED2/CCN1	5
BP	GO:0010952	positive regulation of peptidase activity	15/645	170/18870	0.000753796	0.0228298	0.0204911	PRSS22/CLDN4/PERP/PMAIP1/CTSH/CLDN3/EGLN3/RIPK2/ANP32B/DAP/CTSD/RACK1/PSME1/HSPD1/RPS3	15
BP	GO:0060670	branching involved in labyrinthine layer morphogenesis	4/645	13/18870	0.000755671	0.0228298	0.0204911	SPINT1/SPINT2/ST14/TMED2	4
BP	GO:0070482	response to oxygen levels	24/645	343/18870	0.00077123	0.0230336	0.020674	NDRG1/SLC2A1/PMAIP1/PDLIM1/CLDN3/ERO1A/EGLN3/HYOU1/HSP90B1/FOSL2/P4HB/HK2/ANG/TM9SF4/MDM2/ATF4/NPEPPS/AQP3/HILPDA/NFE2L2/CDKN1A/TMBIM6/ATP6V1G1/HMOX1	24
BP	GO:0002347	response to tumor cell	7/645	45/18870	0.000773154	0.0230336	0.020674	HLA-DRB1/MICA/KLF4/TNFRSF10B/TXNIP/AHR/HSPD1	7
BP	GO:0043618	regulation of transcription from RNA polymerase II promoter in response to stress	6/645	33/18870	0.000784479	0.0232097	0.0208321	ATF3/HSPA5/ATF4/NFE2L2/TMBIM6/HMOX1	6
BP	GO:1904951	positive regulation of establishment of protein localization	23/645	324/18870	0.000810443	0.0238137	0.0213742	SFN/CDH1/JUP/PCK2/GOLPH3L/ISL1/SERP1/HLA-DRB1/ZFAND1/TMED10/IER3IP1/MYO1C/ANG/ANP32B/CD2AP/TM9SF4/RHOU/ACSL3/CIB1/MDM2/NPEPPS/SH3GLB1/RACK1	23
BP	GO:0042326	negative regulation of phosphorylation	23/645	327/18870	0.000917666	0.0266985	0.0239635	SFN/CDKN2B/CDKN2A/NIBAN1/OCLN/TRIB3/PDCD4/GPRC5A/WARS1/DNAJC3/TMED2/INPP5F/DNAJC10/IGFBP3/TRIB1/PPP2R5A/NPM1/DUSP10/CIB1/RACK1/GADD45A/CDKN1A/GSTP1	23
BP	GO:0048199	vesicle targeting, to, from or within Golgi	6/645	34/18870	0.00092539	0.0266985	0.0239635	TMED9/TMED2/WIPI1/TMED10/TFG/ARFGAP3	6
BP	GO:0097191	extrinsic apoptotic signaling pathway	18/645	229/18870	0.000927292	0.0266985	0.0239635	KRT8/PMAIP1/ITGA6/MKNK2/KRT18/ATF3/PDIA3/TMBIM1/SP100/GCLC/RBCK1/TNFRSF10B/NFKBIZ/SIAH2/CIB1/CTNNA1/GSTP1/HMOX1	18
BP	GO:0046718	viral entry into host cell	14/645	156/18870	0.000946996	0.0270209	0.0242529	NECTIN4/CLDN1/CD55/VAMP8/ITGB6/F11R/HLA-DRB1/CD46/SLC1A5/JPT2/P4HB/EGFR/SLC3A2/PLSCR1	14
BP	GO:0032387	negative regulation of intracellular transport	8/645	60/18870	0.00095146	0.0270209	0.0242529	APOD/DERL3/LMAN1/SP100/UFM1/OS9/ERLEC1/UBE2J1	8
BP	GO:0071453	cellular response to oxygen levels	15/645	174/18870	0.000957385	0.0270209	0.0242529	NDRG1/PMAIP1/ERO1A/EGLN3/HYOU1/P4HB/MDM2/ATF4/NPEPPS/AQP3/HILPDA/NFE2L2/TMBIM6/ATP6V1G1/HMOX1	15
BP	GO:0051701	biological process involved in interaction with host	17/645	211/18870	0.000969388	0.0271809	0.0243964	CHMP4C/NECTIN4/CLDN1/CD55/VAMP8/ITGB6/F11R/HLA-DRB1/CD46/SLC1A5/JPT2/P4HB/EGFR/SLC3A2/VPS4B/KRT6A/PLSCR1	17
BP	GO:0120192	tight junction assembly	9/645	75/18870	0.00101169	0.0276029	0.0247753	CLDN4/CLDN7/CLDN1/LSR/CLDN3/F11R/OCLN/MYO1C/RAB13	9
BP	GO:0051235	maintenance of location	24/645	350/18870	0.00101964	0.0276029	0.0247753	CDS1/ERO1A/FTH1/HSPA5/HSP90B1/TMED2/KDELR3/CALR/SP100/HK2/STARD4/OS9/AKAP9/KDELR2/KDELR1/SUN1/INSIG2/FTL/HILPDA/RER1/CHCHD10/SQLE/GHITM/NPC2	24
BP	GO:0001921	positive regulation of receptor recycling	4/645	14/18870	0.00102948	0.0276029	0.0247753	INPP5F/ANXA2/ARAP1/VAMP3	4
BP	GO:0043558	regulation of translational initiation in response to stress	4/645	14/18870	0.00102948	0.0276029	0.0247753	DNAJC3/TMED2/NPM1/PPP1R15A	4
BP	GO:0098760	response to interleukin-7	4/645	14/18870	0.00102948	0.0276029	0.0247753	PDIA3/FOSL2/P4HB/HSPD1	4
BP	GO:1903894	regulation of IRE1-mediated unfolded protein response	4/645	14/18870	0.00102948	0.0276029	0.0247753	AGR2/DNAJB9/HSPA5/UFL1	4
BP	GO:1904152	regulation of retrograde protein transport, ER to cytosol	4/645	14/18870	0.00102948	0.0276029	0.0247753	DERL3/OS9/ERLEC1/UBE2J1	4
BP	GO:0048545	response to steroid hormone	23/645	330/18870	0.00103695	0.0276304	0.0247999	CLDN4/CLDN1/AREG/DSG2/ANXA1/PCK2/ANXA3/GJB2/ISL1/CYP1B1/CALR/FOSL2/TMF1/UFM1/TXNIP/ASS1/NEDD4/MDM2/GPI/UFL1/PGRMC2/RHOA/CDKN1A	23
BP	GO:0036294	cellular response to decreased oxygen levels	14/645	158/18870	0.00107205	0.0281546	0.0252704	NDRG1/PMAIP1/ERO1A/EGLN3/HYOU1/P4HB/MDM2/ATF4/NPEPPS/AQP3/HILPDA/NFE2L2/TMBIM6/HMOX1	14
BP	GO:0010631	epithelial cell migration	25/645	372/18870	0.00107458	0.0281546	0.0252704	RAB25/GATA3/JUP/ANXA1/S100P/CTSH/TACSTD2/ANXA3/CYP1B1/S100A2/CALR/SP100/RRAS/KLF4/ADIPOR1/DUSP10/CIB1/GPI/RAB13/RHOB/GADD45A/RHOA/NFE2L2/RAB11A/HMOX1	25
BP	GO:0007033	vacuole organization	18/645	232/18870	0.00107631	0.0281546	0.0252704	CHMP4C/HOOK1/HOOK2/TMEM39A/WIPI1/ANXA2/IFT20/TMEM106B/TMEM41B/GABARAPL1/VPS4B/WDR45B/SEC22B/RAB1A/ATP6AP2/CTSD/ATG12/SH3GLB1	18
BP	GO:0008643	carbohydrate transport	14/645	159/18870	0.0011396	0.0296296	0.0265943	SLC2A1/SLC50A1/EZR/OCLN/TRIB3/SLC17A5/SELENOS/HK2/SLC35A2/OPN3/AQP3/SLC2A3/NFE2L2/FABP5	14
BP	GO:0090132	epithelium migration	25/645	375/18870	0.00120209	0.031066	0.0278836	RAB25/GATA3/JUP/ANXA1/S100P/CTSH/TACSTD2/ANXA3/CYP1B1/S100A2/CALR/SP100/RRAS/KLF4/ADIPOR1/DUSP10/CIB1/GPI/RAB13/RHOB/GADD45A/RHOA/NFE2L2/RAB11A/HMOX1	25
BP	GO:0051648	vesicle localization	17/645	216/18870	0.00125353	0.0322014	0.0289027	MLPH/CCDC186/CDH3/TMED9/USO1/TMED2/WIPI1/TMED10/AP3S1/TFG/MYO1C/NDEL1/VPS4B/AP3D1/ARFGAP3/RAB1A/RAB11A	17
BP	GO:0034599	cellular response to oxidative stress	19/645	255/18870	0.00127887	0.0324467	0.0291229	ANXA1/GJB2/PAWR/CYP1B1/SELENOS/PYCR1/HM13/EGFR/GAS5/MDM2/ATF4/OSER1/GPX8/RACK1/RHOB/SQSTM1/NFE2L2/RPS3/HMOX1	19
BP	GO:0051017	actin filament bundle assembly	14/645	161/18870	0.00128545	0.0324467	0.0291229	LCP1/PDLIM1/F11R/EZR/TACSTD2/RHOD/PAWR/S100A10/HSP90B1/LIMCH1/BAIAP2L1/ARAP1/WASF2/RHOA	14
BP	GO:0036293	response to decreased oxygen levels	22/645	315/18870	0.00128614	0.0324467	0.0291229	NDRG1/SLC2A1/PMAIP1/PDLIM1/CLDN3/ERO1A/EGLN3/HYOU1/HSP90B1/FOSL2/P4HB/HK2/ANG/TM9SF4/MDM2/ATF4/NPEPPS/AQP3/HILPDA/NFE2L2/TMBIM6/HMOX1	22
BP	GO:0010632	regulation of epithelial cell migration	21/645	295/18870	0.00129675	0.0324467	0.0291229	RAB25/GATA3/JUP/ANXA1/CTSH/TACSTD2/ANXA3/CALR/SP100/RRAS/KLF4/ADIPOR1/DUSP10/CIB1/GPI/RHOB/GADD45A/RHOA/NFE2L2/RAB11A/HMOX1	21
BP	GO:0019884	antigen processing and presentation of exogenous antigen	7/645	49/18870	0.0013009	0.0324467	0.0291229	HLA-DQB1/HLA-DRB5/HLA-DRB1/AP3D1/CTSD/HLA-E/PSME1	7
BP	GO:0051650	establishment of vesicle localization	16/645	198/18870	0.00130952	0.032473	0.0291465	MLPH/CCDC186/CDH3/TMED9/TMED2/WIPI1/TMED10/AP3S1/TFG/MYO1C/NDEL1/VPS4B/AP3D1/ARFGAP3/RAB1A/RAB11A	16
BP	GO:0086069	bundle of His cell to Purkinje myocyte communication	4/645	15/18870	0.00136612	0.0336819	0.0302315	DSP/JUP/DSG2/DSC2	4
BP	GO:0045104	intermediate filament cytoskeleton organization	10/645	94/18870	0.00138889	0.0340476	0.0305597	DSP/KRT17/KRT7/KRT19/KRT18/PPL/KRT5/NDEL1/KRT10/KRT6A	10
BP	GO:0090130	tissue migration	25/645	380/18870	0.0014437	0.034909	0.0313329	RAB25/GATA3/JUP/ANXA1/S100P/CTSH/TACSTD2/ANXA3/CYP1B1/S100A2/CALR/SP100/RRAS/KLF4/ADIPOR1/DUSP10/CIB1/GPI/RAB13/RHOB/GADD45A/RHOA/NFE2L2/RAB11A/HMOX1	25
BP	GO:0043281	regulation of cysteine-type endopeptidase activity involved in apoptotic process	14/645	163/18870	0.00144659	0.034909	0.0313329	LAMP3/SFN/PMAIP1/EGLN3/KLF4/ANP32B/SIAH2/DAP/PLAUR/IGBP1/CTSD/RACK1/HSPD1/RPS3	14
BP	GO:0031396	regulation of protein ubiquitination	16/645	200/18870	0.00145405	0.034909	0.0313329	TRIB3/ARRDC4/HSPA5/GCLC/HERPUD1/RIPK2/NPM1/DERL1/NDFIP2/SIAH2/UFL1/RPL11/RPL5/SQSTM1/RPL23/RPS3	16
BP	GO:0042149	cellular response to glucose starvation	7/645	50/18870	0.00146883	0.034909	0.0313329	SLC2A1/PMAIP1/HSPA5/ATF4/SH3GLB1/UPP1/NFE2L2	7
BP	GO:0001666	response to hypoxia	21/645	298/18870	0.00146964	0.034909	0.0313329	NDRG1/SLC2A1/PMAIP1/PDLIM1/CLDN3/ERO1A/EGLN3/HYOU1/HSP90B1/FOSL2/P4HB/HK2/ANG/TM9SF4/MDM2/NPEPPS/AQP3/HILPDA/NFE2L2/TMBIM6/HMOX1	21
BP	GO:0098773	skin epidermis development	12/645	128/18870	0.00147285	0.034909	0.0313329	SFN/CLDN4/KRT17/CLDN1/LSR/CDH3/FZD6/EGFR/KLF4/NFKBIZ/ELOVL1/SLC39A7	12
BP	GO:0045103	intermediate filament-based process	10/645	95/18870	0.00150586	0.0354954	0.0318592	DSP/KRT17/KRT7/KRT19/KRT18/PPL/KRT5/NDEL1/KRT10/KRT6A	10
BP	GO:0071456	cellular response to hypoxia	13/645	147/18870	0.00162329	0.03787	0.0339905	NDRG1/PMAIP1/ERO1A/EGLN3/HYOU1/P4HB/MDM2/NPEPPS/AQP3/HILPDA/NFE2L2/TMBIM6/HMOX1	13
BP	GO:0061572	actin filament bundle organization	14/645	165/18870	0.00162426	0.03787	0.0339905	LCP1/PDLIM1/F11R/EZR/TACSTD2/RHOD/PAWR/S100A10/HSP90B1/LIMCH1/BAIAP2L1/ARAP1/WASF2/RHOA	14
BP	GO:0043001	Golgi to plasma membrane protein transport	6/645	38/18870	0.00169212	0.0389857	0.0349919	KRT18/GOLPH3L/VAMP3/ACSL3/GOLGA4/RACK1	6
BP	GO:0086091	regulation of heart rate by cardiac conduction	6/645	38/18870	0.00169212	0.0389857	0.0349919	DSP/JUP/DSG2/DSC2/ISL1/AKAP9	6
BP	GO:0044403	biological process involved in symbiotic interaction	22/645	322/18870	0.00169938	0.0389857	0.0349919	CHMP4C/NECTIN4/CLDN1/CD55/VAMP8/ITGB6/F11R/HLA-DRB1/CD46/SLC1A5/GAPDH/JPT2/EEF1A1/PPIB/P4HB/EGFR/SLC3A2/TMEM41B/VPS4B/KRT6A/PLSCR1/HSPD1	22
BP	GO:0120193	tight junction organization	9/645	81/18870	0.00175408	0.0391985	0.0351829	CLDN4/CLDN7/CLDN1/LSR/CLDN3/F11R/OCLN/MYO1C/RAB13	9
BP	GO:0045766	positive regulation of angiogenesis	15/645	185/18870	0.00177028	0.0391985	0.0351829	JUP/CTSH/ANXA3/ISL1/CYP1B1/RRAS/HK2/KLF4/MYDGF/BTG1/JAK1/RHOB/MTDH/NFE2L2/HMOX1	15
BP	GO:1904018	positive regulation of vasculature development	15/645	185/18870	0.00177028	0.0391985	0.0351829	JUP/CTSH/ANXA3/ISL1/CYP1B1/RRAS/HK2/KLF4/MYDGF/BTG1/JAK1/RHOB/MTDH/NFE2L2/HMOX1	15
BP	GO:0001732	formation of cytoplasmic translation initiation complex	4/645	16/18870	0.00177261	0.0391985	0.0351829	EIF2S2/EIF3D/EIF3E/EIF3H	4
BP	GO:0030033	microvillus assembly	4/645	16/18870	0.00177261	0.0391985	0.0351829	KLF5/ATP8B1/EZR/FXYD5	4
BP	GO:0090110	COPII-coated vesicle cargo loading	4/645	16/18870	0.00177261	0.0391985	0.0351829	SEC24D/SEC23B/RAB1A/SEC13	4
BP	GO:0090136	epithelial cell-cell adhesion	4/645	16/18870	0.00177261	0.0391985	0.0351829	DSP/JUP/CYP1B1/CTNNA1	4
BP	GO:0000045	autophagosome assembly	11/645	114/18870	0.00181697	0.0399734	0.0358785	TMEM39A/WIPI1/IFT20/TMEM41B/GABARAPL1/WDR45B/SEC22B/RAB1A/CTSD/ATG12/SH3GLB1	11
BP	GO:0001933	negative regulation of protein phosphorylation	21/645	304/18870	0.00187503	0.0410403	0.0368361	SFN/CDKN2A/NIBAN1/OCLN/TRIB3/PDCD4/GPRC5A/WARS1/DNAJC3/TMED2/INPP5F/DNAJC10/IGFBP3/TRIB1/NPM1/DUSP10/CIB1/RACK1/GADD45A/CDKN1A/GSTP1	21
BP	GO:2000146	negative regulation of cell motility	25/645	388/18870	0.00191712	0.0417484	0.0374716	CDH1/APOD/GATA3/JUP/SPINT2/RAP2B/CLDN3/TACSTD2/CYP1B1/LIMCH1/STK24/CALR/SP100/RRAS/IGFBP3/KLF4/TRIB1/ADIPOR1/DUSP10/CTNNA1/RHOB/GADD45A/RHOA/NFE2L2/HMOX1	25
BP	GO:0060669	embryonic placenta morphogenesis	5/645	27/18870	0.00198537	0.0428002	0.0384157	SPINT1/SPINT2/ST14/TMED2/CCN1	5
BP	GO:0070861	regulation of protein exit from endoplasmic reticulum	5/645	27/18870	0.00198537	0.0428002	0.0384157	DERL3/OS9/TM9SF4/ERLEC1/UBE2J1	5
BP	GO:0019882	antigen processing and presentation	11/645	116/18870	0.00208815	0.0447908	0.0402023	HLA-DQB1/CTSH/HLA-DRB5/PDIA3/HLA-DRB1/CALR/MICA/AP3D1/CTSD/HLA-E/PSME1	11
BP	GO:0031032	actomyosin structure organization	16/645	208/18870	0.0021736	0.0463918	0.0416394	TNNT1/TNNT3/KRT19/KRT8/CSRP1/PDLIM1/F11R/TACSTD2/NEBL/S100A10/LIMCH1/ARAP1/WASF2/IQGAP1/TMOD3/RHOA	16
BP	GO:0001701	in utero embryonic development	25/645	392/18870	0.00219991	0.046638	0.0418604	GATA3/ELF3/SPINT1/KRT19/SPINT2/ST14/DSC3/GJB3/KRT8/SEC24D/TMED2/SMIM14/HM13/EGFR/KLF4/TBX3/NDEL1/YBX3/C1orf43/CIR1/GPI/UBE2B/EIF2S2/DAD1/CCN1	25
BP	GO:0018208	peptidyl-proline modification	6/645	40/18870	0.00222078	0.046638	0.0418604	P4HA2/P4HA1/EGLN3/PPIB/P4HB/PPIC	6
BP	GO:0032570	response to progesterone	6/645	40/18870	0.00222078	0.046638	0.0418604	CLDN4/DSG2/GJB2/CYP1B1/TXNIP/GPI	6
BP	GO:0045862	positive regulation of proteolysis	23/645	350/18870	0.00222862	0.046638	0.0418604	PRSS22/CLDN4/PERP/PMAIP1/CTSH/CLDN3/TRIB3/S100A10/EGLN3/ANXA2/GCLC/HERPUD1/TRIB1/RIPK2/ANP32B/MDM2/DAP/CTSD/RACK1/PSME1/NFE2L2/HSPD1/RPS3	23
BP	GO:0043086	negative regulation of catalytic activity	29/645	480/18870	0.00228868	0.0476624	0.0427798	LAMP3/SFN/ANXA1/CDKN2A/TRIB3/PDCD4/CAST/GPRC5A/TMBIM1/WARS1/GAPDH/TMED2/KLF4/TRIB1/PPP2R5A/NPM1/DUSP10/SIAH2/CSTB/PLAUR/IGBP1/RPL11/RPL5/GADD45A/RPL23/CDKN1A/GSTP1/PPP1R15A/TMBIM6	29
BP	GO:0034504	protein localization to nucleus	21/645	310/18870	0.00237171	0.04905	0.0440252	CDH1/APOD/TRIM29/JUP/CALR/SP100/UFM1/TXNIP/NPM1/CD2AP/GBP2/MDM2/SUN1/JAK1/RPL11/CTNNA1/SEC13/CHCHD10/SQSTM1/RPL23/CDKN1A	21
BP	GO:0070830	bicellular tight junction assembly	8/645	69/18870	0.00237818	0.04905	0.0440252	CLDN4/CLDN7/CLDN1/CLDN3/F11R/OCLN/MYO1C/RAB13	8
BP	GO:0034219	carbohydrate transmembrane transport	12/645	136/18870	0.00246254	0.0505469	0.0453688	SLC2A1/SLC50A1/OCLN/TRIB3/SLC17A5/SELENOS/HK2/OPN3/AQP3/SLC2A3/NFE2L2/FABP5	12
BP	GO:0006418	tRNA aminoacylation for protein translation	6/645	41/18870	0.0025276	0.0513905	0.046126	WARS1/AARS1/GARS1/EPRS1/RARS1/SARS1	6
BP	GO:0006458	'de novo' protein folding	6/645	41/18870	0.0025276	0.0513905	0.046126	SDF2L1/ERO1A/HSPA5/HSPA13/HSPA9/HSPD1	6
BP	GO:0006906	vesicle fusion	11/645	119/18870	0.00255572	0.051708	0.046411	CHMP4C/VAMP8/ANXA1/STX3/USO1/ANXA2/BET1/VAMP3/YIPF5/SEC22B/RAB13	11
BP	GO:0006892	post-Golgi vesicle-mediated transport	10/645	102/18870	0.00256732	0.051708	0.046411	KRT18/GOLPH3L/WIPI1/AP3S1/VAMP3/SCAMP2/ACSL3/GOLGA4/AP3D1/RACK1	10
BP	GO:0071346	cellular response to type II interferon	11/645	120/18870	0.00272915	0.0543286	0.0487631	CLDN1/GAPDH/SP100/FLNB/VAMP3/ASS1/MYO1C/GBP2/EPRS1/JAK1/RPL13A	11
BP	GO:0007015	actin filament organization	28/645	464/18870	0.00274661	0.0543286	0.0487631	LCP1/PDLIM1/F11R/EZR/TACSTD2/NEBL/RHOD/CAPG/PAWR/S100A10/HSP90B1/LIMCH1/BAIAP2L1/ARAP1/ALDOA/CDC42EP5/DSTN/WASF2/MYO1C/ANG/CD2AP/RHOU/RHOG/IQGAP1/RHOB/ARPC3/TMOD3/RHOA	28
BP	GO:0001778	plasma membrane repair	5/645	29/18870	0.00276075	0.0543286	0.0487631	CHMP4C/AHNAK/S100A10/ANXA2/VPS4B	5
BP	GO:0006656	phosphatidylcholine biosynthetic process	5/645	29/18870	0.00276075	0.0543286	0.0487631	RAB38/CDS1/ACSL3/LPCAT1/FABP5	5
BP	GO:0098901	regulation of cardiac muscle cell action potential	5/645	29/18870	0.00276075	0.0543286	0.0487631	DSP/JUP/DSG2/DSC2/AKAP9	5
BP	GO:0010212	response to ionizing radiation	12/645	138/18870	0.00278011	0.0544597	0.0488808	GATA3/ANXA1/ITGB6/CYP2R1/RPL26/IKBIP/MDM2/SWI5/RHOB/GADD45A/CDKN1A/EEF1D	12
BP	GO:0019318	hexose metabolic process	17/645	233/18870	0.00280092	0.054496	0.0489133	APOD/PMAIP1/TSTD1/ATF3/PCK2/SERP1/GAPDH/FUCA1/SELENOS/ALDOA/IGFBP3/HK2/SLC35A2/ADIPOR1/ATF4/GPI/FABP5	17
BP	GO:0072331	signal transduction by p53 class mediator	14/645	175/18870	0.00280737	0.054496	0.0489133	NDRG1/PERP/PMAIP1/SP100/RPL26/PHLDA3/RPL37/NPM1/MDM2/RPS20/RPL11/RPL5/RPL23/CDKN1A	14
BP	GO:0036003	positive regulation of transcription from RNA polymerase II promoter in response to stress	4/645	18/18870	0.0028228	0.0545487	0.0489606	ATF3/HSPA5/ATF4/NFE2L2	4
BP	GO:0048002	antigen processing and presentation of peptide antigen	8/645	71/18870	0.00285146	0.0548555	0.049236	HLA-DQB1/HLA-DRB5/PDIA3/HLA-DRB1/CALR/MICA/CTSD/HLA-E	8
BP	GO:0140467	integrated stress response signaling	6/645	42/18870	0.00286517	0.054873	0.0492518	AGR2/HSPA5/TMED2/ATF4/NFE2L2/PPP1R15A	6
BP	GO:0090174	organelle membrane fusion	11/645	121/18870	0.00291194	0.0552753	0.0496129	CHMP4C/VAMP8/ANXA1/STX3/USO1/ANXA2/BET1/VAMP3/YIPF5/SEC22B/RAB13	11
BP	GO:1905037	autophagosome organization	11/645	121/18870	0.00291194	0.0552753	0.0496129	TMEM39A/WIPI1/IFT20/TMEM41B/GABARAPL1/WDR45B/SEC22B/RAB1A/CTSD/ATG12/SH3GLB1	11
BP	GO:0048872	homeostasis of number of cells	21/645	316/18870	0.00297525	0.0562282	0.0504681	GATA3/INPP5D/ANXA1/PMAIP1/OCIAD2/SLC1A5/FOSL2/RPS6/DNASE2/NFKBIZ/TSC22D3/PTBP3/GPI/RPS14/UFL1/RPS17/RPS19/TMOD3/RPS24/HSPA9/HMOX1	21
BP	GO:0040013	negative regulation of locomotion	26/645	423/18870	0.00299646	0.0563807	0.050605	CDH1/APOD/GATA3/JUP/SPINT2/RAP2B/CLDN3/TACSTD2/CYP1B1/LIMCH1/STK24/CALR/SEMA3C/SP100/RRAS/IGFBP3/KLF4/TRIB1/ADIPOR1/DUSP10/CTNNA1/RHOB/GADD45A/RHOA/NFE2L2/HMOX1	26
BP	GO:0062197	cellular response to chemical stress	21/645	317/18870	0.00308741	0.0578328	0.0519083	SLC2A1/ANXA1/GJB2/PAWR/CYP1B1/SELENOS/PYCR1/HM13/EGFR/YBX3/GAS5/MDM2/ATF4/OSER1/GPX8/RACK1/RHOB/SQSTM1/NFE2L2/RPS3/HMOX1	21
BP	GO:0034329	cell junction assembly	27/645	446/18870	0.00310203	0.0578328	0.0519083	COL17A1/CDH1/APOD/CLDN4/CLDN7/PKP3/JUP/CLDN1/CRB3/LSR/SLITRK6/TPBG/ITGB4/ITGA6/CLDN3/F11R/OCLN/RHOD/CDH3/GJB2/ZDHHC12/S100A10/LIMCH1/MYO1C/RAB13/CTNNA1/RHOA	27
BP	GO:0046635	positive regulation of alpha-beta T cell activation	8/645	72/18870	0.00311407	0.0578328	0.0519083	CD55/ANXA1/HLA-DRB1/NFKBIZ/RIPK2/AP3D1/HLA-E/RHOA	8
BP	GO:0044088	regulation of vacuole organization	7/645	57/18870	0.00316609	0.0585454	0.0525479	TMEM39A/WIPI1/ANXA2/IFT20/TMEM106B/SEC22B/SH3GLB1	7
BP	GO:0022407	regulation of cell-cell adhesion	29/645	493/18870	0.00335957	0.0618564	0.0555198	CDH1/GATA3/HLA-DQB1/CD55/SPINT2/EPCAM/ANXA1/F11R/FSTL3/HLA-DRB5/PAWR/HLA-DRB1/CD46/TNFSF9/KLF4/NFKBIZ/FXYD5/RIPK2/ASS1/DUSP10/PLAUR/JAK1/AP3D1/GPNMB/HLA-E/RHOA/SELENOK/HSPD1/RPS3	29
BP	GO:0031667	response to nutrient levels	29/645	495/18870	0.00355719	0.0652152	0.0585344	CDKN2B/SLC2A1/DSC2/PMAIP1/COMT/GDF15/ATF3/PCK2/SLC39A4/HSPA5/CYP1B1/WIPI1/STK24/GCLC/NFKBIZ/ASS1/GABARAPL1/WDR45B/MDM2/ATF4/DAP/AQP3/EIF2A/SH3GLB1/SEC13/UPP1/NFE2L2/CDKN1A/RASAL2	29
BP	GO:0043039	tRNA aminoacylation	6/645	44/18870	0.00364002	0.0664497	0.0596425	WARS1/AARS1/GARS1/EPRS1/RARS1/SARS1	6
BP	GO:0022409	positive regulation of cell-cell adhesion	21/645	322/18870	0.00370284	0.0673101	0.0604147	GATA3/HLA-DQB1/CD55/ANXA1/F11R/FSTL3/HLA-DRB5/HLA-DRB1/CD46/TNFSF9/NFKBIZ/RIPK2/DUSP10/PLAUR/JAK1/AP3D1/HLA-E/RHOA/SELENOK/HSPD1/RPS3	21
BP	GO:0034341	response to type II interferon	12/645	143/18870	0.00372132	0.0673605	0.06046	CLDN1/CXCL16/GAPDH/SP100/FLNB/VAMP3/ASS1/MYO1C/GBP2/EPRS1/JAK1/RPL13A	12
BP	GO:0071478	cellular response to radiation	14/645	181/18870	0.00380681	0.0686185	0.0615891	GATA3/ITGB6/RPL26/DDB2/NEDD4/NPM1/OPN3/MDM2/ATF4/SWI5/RHOB/GADD45A/CDKN1A/EEF1D	14
BP	GO:0032388	positive regulation of intracellular transport	15/645	201/18870	0.00391871	0.0692103	0.0621203	SFN/CDH1/JUP/EZR/ANXA2/ZFAND1/NEDD4/MYO1C/ANP32B/TM9SF4/RHOU/CIB1/MDM2/NPEPPS/SH3GLB1	15
BP	GO:0050852	T cell receptor signaling pathway	12/645	144/18870	0.00393722	0.0692103	0.0621203	GATA3/HLA-DQB1/INPP5D/EZR/PAWR/HLA-DRB1/FOSL2/RBCK1/NFKBIZ/RIPK2/ELF1/RPS3	12
BP	GO:0010998	regulation of translational initiation by eIF2 alpha phosphorylation	3/645	10/18870	0.00398484	0.0692103	0.0621203	DNAJC3/TMED2/NPM1	3
BP	GO:0019852	L-ascorbic acid metabolic process	3/645	10/18870	0.00398484	0.0692103	0.0621203	SLC2A1/GCLC/SLC2A3	3
BP	GO:0036093	germ cell proliferation	3/645	10/18870	0.00398484	0.0692103	0.0621203	CIB1/EIF2S2/PRDX4	3
BP	GO:0048023	positive regulation of melanin biosynthetic process	3/645	10/18870	0.00398484	0.0692103	0.0621203	RAB38/CDH3/OPN3	3
BP	GO:0150172	regulation of phosphatidylcholine metabolic process	3/645	10/18870	0.00398484	0.0692103	0.0621203	RAB38/ACSL3/LPCAT1	3
BP	GO:1900378	positive regulation of secondary metabolite biosynthetic process	3/645	10/18870	0.00398484	0.0692103	0.0621203	RAB38/CDH3/OPN3	3
BP	GO:1901334	lactone metabolic process	3/645	10/18870	0.00398484	0.0692103	0.0621203	SLC2A1/GCLC/SLC2A3	3
BP	GO:0061077	chaperone-mediated protein folding	8/645	75/18870	0.00401587	0.069468	0.0623516	FKBP11/SDF2L1/ERO1A/PDIA4/HSPA5/PPIB/HSPA13/HSPA9	8
BP	GO:0043038	amino acid activation	6/645	45/18870	0.00408107	0.0703125	0.0631096	WARS1/AARS1/GARS1/EPRS1/RARS1/SARS1	6
BP	GO:0031647	regulation of protein stability	21/645	325/18870	0.00411898	0.0706818	0.063441	CTSH/RNF149/SEL1L/GAPDH/CALR/PPIB/DDOST/TBX3/NPM1/DERL1/SERF2/SYVN1/MDM2/RPL11/UBE2B/SH3GLB1/RPL5/UXT/RPL23/DAD1/HSPD1	21
BP	GO:0009306	protein secretion	23/645	368/18870	0.00414624	0.0707358	0.0634895	SNCG/ANXA1/CCDC186/PCK2/PDIA4/GOLPH3L/ISL1/SERP1/SEL1L/HLA-DRB1/TMED2/MIA2/RAB11FIP1/TVP23B/TMED10/IER3IP1/CANX/DNAJC1/ANG/CD2AP/ERP29/ARFGAP3/RAB13	23
BP	GO:2001235	positive regulation of apoptotic signaling pathway	12/645	145/18870	0.00416309	0.0707358	0.0634895	TPD52L1/PMAIP1/CTSH/ATF3/PDIA3/RPL26/RBCK1/RPL11/SERINC3/CTNNA1/RACK1/RPS3	12
BP	GO:0051384	response to glucocorticoid	11/645	127/18870	0.00422615	0.0707358	0.0634895	CLDN1/AREG/ANXA1/PCK2/ANXA3/GJB2/ISL1/CYP1B1/FOSL2/ASS1/CDKN1A	11
BP	GO:0003215	cardiac right ventricle morphogenesis	4/645	20/18870	0.00423377	0.0707358	0.0634895	GATA3/PPP1R13L/ISL1/SEMA3C	4
BP	GO:0043542	endothelial cell migration	19/645	284/18870	0.00427434	0.0707358	0.0634895	GATA3/JUP/ANXA1/S100P/ANXA3/CYP1B1/S100A2/CALR/SP100/RRAS/KLF4/CIB1/GPI/RAB13/RHOB/GADD45A/RHOA/NFE2L2/HMOX1	19
BP	GO:0035592	establishment of protein localization to extracellular region	23/645	369/18870	0.00428428	0.0707358	0.0634895	SNCG/ANXA1/CCDC186/PCK2/PDIA4/GOLPH3L/ISL1/SERP1/SEL1L/HLA-DRB1/TMED2/MIA2/RAB11FIP1/TVP23B/TMED10/IER3IP1/CANX/DNAJC1/ANG/CD2AP/ERP29/ARFGAP3/RAB13	23
BP	GO:0071826	protein-RNA complex organization	17/645	243/18870	0.00429378	0.0707358	0.0634895	RPL10/ZFAND1/RPLP0/RPS27/RPL23A/RPS14/RPL13A/RPL11/RPS28/EIF2S2/RPS19/RPL5/RPS5/EIF3D/EIF3E/EIF3H/RPL38	17
BP	GO:1903320	regulation of protein modification by small protein conjugation or removal	17/645	243/18870	0.00429378	0.0707358	0.0634895	TRIB3/ARRDC4/HSPA5/GCLC/HERPUD1/RIPK2/NPM1/DERL1/NDFIP2/SIAH2/UFL1/RPL11/RPL5/GNL3/SQSTM1/RPL23/RPS3	17
BP	GO:0051085	chaperone cofactor-dependent protein refolding	5/645	32/18870	0.0043035	0.0707358	0.0634895	SDF2L1/ERO1A/HSPA5/HSPA13/HSPA9	5
BP	GO:0051642	centrosome localization	5/645	32/18870	0.0043035	0.0707358	0.0634895	EZR/IFT20/AKAP9/NDEL1/SUN1	5
BP	GO:0061842	microtubule organizing center localization	5/645	32/18870	0.0043035	0.0707358	0.0634895	EZR/IFT20/AKAP9/NDEL1/SUN1	5
BP	GO:1903008	organelle disassembly	12/645	146/18870	0.00439923	0.0720332	0.064654	GOLGA2/WIPI1/UFM1/HK2/ZFAND1/CISD2/GABARAPL1/WDR45B/UFC1/UFL1/ATG12/SQSTM1	12
BP	GO:0008637	apoptotic mitochondrial changes	10/645	110/18870	0.00443804	0.0723924	0.0649764	SFN/BIK/PMAIP1/GCLC/HK2/PLAUR/JTB/CHCHD10/GHITM/HSPD1	10
BP	GO:0016485	protein processing	17/645	245/18870	0.00465944	0.0757159	0.0679594	PERP/CTSH/SPCS3/CAST/S100A10/SEC11C/ANXA2/HM13/P4HB/RIPK2/SPCS2/MDM2/YIPF5/SLC30A5/PLAUR/ATP6AP2/SEC11A	17
BP	GO:0051348	negative regulation of transferase activity	16/645	225/18870	0.00470949	0.0762403	0.0684302	SFN/CDKN2A/TRIB3/PDCD4/GPRC5A/WARS1/TRIB1/PPP2R5A/NPM1/DUSP10/RPL11/RPL5/GADD45A/RPL23/CDKN1A/GSTP1	16
BP	GO:0051224	negative regulation of protein transport	11/645	129/18870	0.0047563	0.0767087	0.0688506	APOD/DERL3/LMAN1/RAB11FIP1/SP100/UFM1/OS9/ERLEC1/NDFIP2/ERP29/UBE2J1	11
BP	GO:0003382	epithelial cell morphogenesis	5/645	33/18870	0.0049319	0.0792429	0.0711252	RAB25/SPINT2/ST14/CLDN3/FLNB	5
BP	GO:0052548	regulation of endopeptidase activity	19/645	288/18870	0.00496135	0.0794186	0.0712828	LAMP3/SFN/PERP/PMAIP1/CAST/EGLN3/GAPDH/KLF4/RIPK2/ANP32B/SIAH2/DAP/PLAUR/IGBP1/CTSD/RACK1/PSME1/HSPD1/RPS3	19
BP	GO:0045621	positive regulation of lymphocyte differentiation	11/645	130/18870	0.00504044	0.0802872	0.0720625	GATA3/INPP5D/ANXA1/HLA-DRB1/CD46/TNFSF9/NFKBIZ/RIPK2/DUSP10/AP3D1/RHOA	11
BP	GO:0061951	establishment of protein localization to plasma membrane	7/645	62/18870	0.00508856	0.0802872	0.0720625	KRT18/GOLPH3L/VAMP3/ACSL3/GOLGA4/RACK1/RAB11A	7
BP	GO:0032402	melanosome transport	4/645	21/18870	0.00509047	0.0802872	0.0720625	MLPH/CDH3/RAB1A/RAB11A	4
BP	GO:0043555	regulation of translation in response to stress	4/645	21/18870	0.00509047	0.0802872	0.0720625	DNAJC3/TMED2/NPM1/PPP1R15A	4
BP	GO:0071375	cellular response to peptide hormone stimulus	20/645	310/18870	0.00512524	0.0805395	0.072289	GDF15/TRIB3/PCK2/GJB2/USO1/CYP1B1/SELENOS/GCLC/AP3S1/ADIPOR1/ASS1/MYO1C/NDEL1/MDM2/EPRS1/INSIG2/JAK1/RAB13/CTSD/NFE2L2	20
BP	GO:0030218	erythrocyte differentiation	11/645	131/18870	0.00533785	0.0821253	0.0737123	GATA3/INPP5D/SLC1A5/RPS6/DNASE2/PTBP3/RPS14/UFL1/RPS19/TMOD3/HSPA9	11
BP	GO:0030223	neutrophil differentiation	3/645	11/18870	0.00534101	0.0821253	0.0737123	INPP5D/FOSL2/TRIB1	3
BP	GO:0035878	nail development	3/645	11/18870	0.00534101	0.0821253	0.0737123	ITGB4/ITGA6/FZD6	3
BP	GO:1900038	negative regulation of cellular response to hypoxia	3/645	11/18870	0.00534101	0.0821253	0.0737123	HYOU1/NFE2L2/TMBIM6	3
BP	GO:1903897	regulation of PERK-mediated unfolded protein response	3/645	11/18870	0.00534101	0.0821253	0.0737123	AGR2/HSPA5/PPP1R15A	3
BP	GO:1990440	positive regulation of transcription from RNA polymerase II promoter in response to endoplasmic reticulum stress	3/645	11/18870	0.00534101	0.0821253	0.0737123	ATF3/HSPA5/ATF4	3
BP	GO:0010506	regulation of autophagy	22/645	355/18870	0.00549582	0.0842038	0.0755779	LAMP3/HSPB8/TRIB3/TMEM39A/GAPDH/GOLGA2/WIPI1/EEF1A1/RIPK2/NEDD4/CISD2/DAP/ATP6V0E1/SEC22B/UFL1/ATG12/SH3GLB1/MTDH/TMEM59/SQSTM1/ATP6V1G1/HMOX1	22
BP	GO:0071692	protein localization to extracellular region	23/645	377/18870	0.00553287	0.0842843	0.0756501	SNCG/ANXA1/CCDC186/PCK2/PDIA4/GOLPH3L/ISL1/SERP1/SEL1L/HLA-DRB1/TMED2/MIA2/RAB11FIP1/TVP23B/TMED10/IER3IP1/CANX/DNAJC1/ANG/CD2AP/ERP29/ARFGAP3/RAB13	23
BP	GO:0008631	intrinsic apoptotic signaling pathway in response to oxidative stress	7/645	63/18870	0.00556002	0.0842843	0.0756501	CYP1B1/STK24/PYCR1/P4HB/ATF4/RACK1/NFE2L2	7
BP	GO:0033059	cellular pigmentation	7/645	63/18870	0.00556002	0.0842843	0.0756501	RAB38/MLPH/CDH3/AP3S1/AP3D1/RAB1A/RAB11A	7
BP	GO:0001890	placenta development	12/645	151/18870	0.00574578	0.0867937	0.0779024	SPINT1/KRT19/SPINT2/ST14/GJB3/KRT8/GJB2/TMED2/RPS6/EGFR/ANG/CCN1	12
BP	GO:0050870	positive regulation of T cell activation	17/645	251/18870	0.00591223	0.0889946	0.0798778	GATA3/HLA-DQB1/CD55/ANXA1/HLA-DRB5/HLA-DRB1/CD46/TNFSF9/NFKBIZ/RIPK2/DUSP10/AP3D1/HLA-E/RHOA/SELENOK/HSPD1/RPS3	17
BP	GO:1904950	negative regulation of establishment of protein localization	11/645	133/18870	0.00597415	0.0892786	0.0801328	APOD/DERL3/LMAN1/RAB11FIP1/SP100/UFM1/OS9/ERLEC1/NDFIP2/ERP29/UBE2J1	11
BP	GO:0032401	establishment of melanosome localization	4/645	22/18870	0.00605596	0.0892786	0.0801328	MLPH/CDH3/RAB1A/RAB11A	4
BP	GO:0045947	negative regulation of translational initiation	4/645	22/18870	0.00605596	0.0892786	0.0801328	EIF4EBP1/ATF4/RPL13A/EIF3E	4
BP	GO:0051904	pigment granule transport	4/645	22/18870	0.00605596	0.0892786	0.0801328	MLPH/CDH3/RAB1A/RAB11A	4
BP	GO:0150105	protein localization to cell-cell junction	4/645	22/18870	0.00605596	0.0892786	0.0801328	DSP/LSR/F11R/JAK1	4
BP	GO:2000810	regulation of bicellular tight junction assembly	4/645	22/18870	0.00605596	0.0892786	0.0801328	CLDN1/CLDN3/F11R/MYO1C	4
BP	GO:0086004	regulation of cardiac muscle cell contraction	5/645	35/18870	0.00637896	0.0937183	0.0841177	DSP/JUP/DSG2/DSC2/AKAP9	5
BP	GO:0045582	positive regulation of T cell differentiation	10/645	116/18870	0.00644193	0.0943203	0.084658	GATA3/ANXA1/HLA-DRB1/CD46/TNFSF9/NFKBIZ/RIPK2/DUSP10/AP3D1/RHOA	10
BP	GO:2000117	negative regulation of cysteine-type endopeptidase activity	7/645	65/18870	0.00660006	0.096307	0.0864412	LAMP3/SFN/CAST/KLF4/SIAH2/PLAUR/IGBP1	7
BP	GO:0006006	glucose metabolic process	14/645	193/18870	0.00667263	0.0970359	0.0870954	APOD/PMAIP1/TSTD1/ATF3/PCK2/SERP1/GAPDH/SELENOS/IGFBP3/HK2/ADIPOR1/ATF4/GPI/FABP5	14
BP	GO:0030865	cortical cytoskeleton organization	6/645	50/18870	0.00689892	0.0989428	0.088807	LCP1/EZR/CALR/RHOG/IQGAP1/RAB13	6
BP	GO:0071385	cellular response to glucocorticoid stimulus	6/645	50/18870	0.00689892	0.0989428	0.088807	ANXA1/PCK2/GJB2/ISL1/CYP1B1/ASS1	6
BP	GO:0046661	male sex differentiation	13/645	174/18870	0.0069058	0.0989428	0.088807	GATA3/HOXD13/HOXA11/BIK/CYP1B1/TMF1/TBX3/YBX3/RAB13/CTNNA1/EIF2S2/CSDE1/PRDX4	13
BP	GO:0002064	epithelial cell development	15/645	214/18870	0.00693395	0.0989428	0.088807	SFN/RAB25/KLF5/CLDN1/SPINT2/ST14/CLDN3/F11R/EZR/FOSL2/FLNB/ATF4/IQGAP1/RAB13/CDKN1A	15
BP	GO:0002424	T cell mediated immune response to tumor cell	3/645	12/18870	0.00694214	0.0989428	0.088807	HLA-DRB1/AHR/HSPD1	3
BP	GO:0036490	regulation of translation in response to endoplasmic reticulum stress	3/645	12/18870	0.00694214	0.0989428	0.088807	DNAJC3/TMED2/PPP1R15A	3
BP	GO:0022618	protein-RNA complex assembly	16/645	235/18870	0.00708819	0.100042	0.0897938	RPL10/RPLP0/RPS27/RPL23A/RPS14/RPL13A/RPL11/RPS28/EIF2S2/RPS19/RPL5/RPS5/EIF3D/EIF3E/EIF3H/RPL38	16
BP	GO:0016338	calcium-independent cell-cell adhesion via plasma membrane cell-adhesion molecules	4/645	23/18870	0.00713588	0.100042	0.0897938	CLDN4/CLDN7/CLDN1/CLDN3	4
BP	GO:0018126	protein hydroxylation	4/645	23/18870	0.00713588	0.100042	0.0897938	P4HA2/P4HA1/EGLN3/P4HB	4
BP	GO:0051905	establishment of pigment granule localization	4/645	23/18870	0.00713588	0.100042	0.0897938	MLPH/CDH3/RAB1A/RAB11A	4
BP	GO:0140112	extracellular vesicle biogenesis	4/645	23/18870	0.00713588	0.100042	0.0897938	ARRDC4/ARRDC1/VPS4B/RAB11A	4
BP	GO:1905898	positive regulation of response to endoplasmic reticulum stress	5/645	36/18870	0.00720381	0.100666	0.0903533	AGR2/PMAIP1/HERPUD1/SERINC3/NFE2L2	5
BP	GO:0010634	positive regulation of epithelial cell migration	13/645	176/18870	0.00757585	0.105521	0.0947111	RAB25/GATA3/ANXA1/CTSH/ANXA3/CALR/RRAS/CIB1/GPI/RHOB/NFE2L2/RAB11A/HMOX1	13
BP	GO:0070301	cellular response to hydrogen peroxide	7/645	67/18870	0.00777816	0.107988	0.0969256	ANXA1/CYP1B1/MDM2/OSER1/RHOB/NFE2L2/RPS3	7
BP	GO:0051084	'de novo' post-translational protein folding	5/645	37/18870	0.00810024	0.111822	0.100367	SDF2L1/ERO1A/HSPA5/HSPA13/HSPA9	5
BP	GO:0008645	hexose transmembrane transport	10/645	120/18870	0.00812664	0.111822	0.100367	SLC2A1/SLC50A1/OCLN/TRIB3/SELENOS/HK2/OPN3/SLC2A3/NFE2L2/FABP5	10
BP	GO:0090316	positive regulation of intracellular protein transport	12/645	158/18870	0.00815857	0.111822	0.100367	SFN/CDH1/JUP/ZFAND1/MYO1C/ANP32B/TM9SF4/RHOU/CIB1/MDM2/NPEPPS/SH3GLB1	12
BP	GO:2001236	regulation of extrinsic apoptotic signaling pathway	12/645	158/18870	0.00815857	0.111822	0.100367	PMAIP1/ITGA6/ATF3/PDIA3/TMBIM1/SP100/GCLC/RBCK1/SIAH2/CTNNA1/GSTP1/HMOX1	12
BP	GO:0032400	melanosome localization	4/645	24/18870	0.00833555	0.112612	0.101076	MLPH/CDH3/RAB1A/RAB11A	4
BP	GO:0032528	microvillus organization	4/645	24/18870	0.00833555	0.112612	0.101076	KLF5/ATP8B1/EZR/FXYD5	4
BP	GO:0060706	cell differentiation involved in embryonic placenta development	4/645	24/18870	0.00833555	0.112612	0.101076	KRT19/SPINT2/ST14/KRT8	4
BP	GO:0043154	negative regulation of cysteine-type endopeptidase activity involved in apoptotic process	6/645	52/18870	0.00834747	0.112612	0.101076	LAMP3/SFN/KLF4/SIAH2/PLAUR/IGBP1	6
BP	GO:0046638	positive regulation of alpha-beta T cell differentiation	6/645	52/18870	0.00834747	0.112612	0.101076	ANXA1/HLA-DRB1/NFKBIZ/RIPK2/AP3D1/RHOA	6
BP	GO:0016241	regulation of macroautophagy	12/645	159/18870	0.00855975	0.115114	0.103321	HSPB8/TMEM39A/GAPDH/WIPI1/RIPK2/NEDD4/ATP6V0E1/SEC22B/ATG12/SH3GLB1/ATP6V1G1/HMOX1	12
BP	GO:0003334	keratinocyte development	3/645	13/18870	0.00879808	0.117217	0.105209	SFN/FOSL2/FLNB	3
BP	GO:0032530	regulation of microvillus organization	3/645	13/18870	0.00879808	0.117217	0.105209	KLF5/ATP8B1/EZR	3
BP	GO:0098761	cellular response to interleukin-7	3/645	13/18870	0.00879808	0.117217	0.105209	PDIA3/P4HB/HSPD1	3
BP	GO:0045765	regulation of angiogenesis	21/645	349/18870	0.00905493	0.119651	0.107394	JUP/CTSH/ANXA3/ISL1/WARS1/CYP1B1/SP100/RRAS/HK2/KLF4/HTATIP2/MYDGF/BTG1/JAK1/GPNMB/RHOB/SARS1/MTDH/GADD45A/NFE2L2/HMOX1	21
BP	GO:0010737	protein kinase A signaling	5/645	38/18870	0.00907117	0.119651	0.107394	SFN/LCP1/EZR/TCIM/RAB13	5
BP	GO:0035633	maintenance of blood-brain barrier	5/645	38/18870	0.00907117	0.119651	0.107394	CLDN1/LSR/CLDN3/F11R/OCLN	5
BP	GO:1901224	positive regulation of non-canonical NF-kappaB signal transduction	7/645	69/18870	0.00910458	0.119651	0.107394	PDCD4/CALR/EGFR/RBCK1/TCIM/RHOA/RPS3	7
BP	GO:1901873	regulation of post-translational protein modification	18/645	284/18870	0.00913266	0.119651	0.107394	TRIB3/ARRDC4/HSPA5/GCLC/HERPUD1/RIPK2/NPM1/DERL1/NDFIP2/SIAH2/UFL1/RPL11/UBE2B/RPL5/GNL3/SQSTM1/RPL23/RPS3	18
BP	GO:0030490	maturation of SSU-rRNA	6/645	53/18870	0.00914814	0.119651	0.107394	RPS21/RIOK3/RPS14/RPS28/RPS19/RPS8	6
BP	GO:0030336	negative regulation of cell migration	22/645	373/18870	0.00956457	0.124717	0.111941	CDH1/APOD/JUP/RAP2B/CLDN3/TACSTD2/CYP1B1/LIMCH1/STK24/CALR/SP100/RRAS/IGFBP3/KLF4/TRIB1/ADIPOR1/DUSP10/RHOB/GADD45A/RHOA/NFE2L2/HMOX1	22
BP	GO:0015749	monosaccharide transmembrane transport	10/645	123/18870	0.00959826	0.124777	0.111995	SLC2A1/SLC50A1/OCLN/TRIB3/SELENOS/HK2/OPN3/SLC2A3/NFE2L2/FABP5	10
BP	GO:0001919	regulation of receptor recycling	4/645	25/18870	0.00965996	0.124823	0.112036	INPP5F/ANXA2/ARAP1/VAMP3	4
BP	GO:0051875	pigment granule localization	4/645	25/18870	0.00965996	0.124823	0.112036	MLPH/CDH3/RAB1A/RAB11A	4
BP	GO:0048662	negative regulation of smooth muscle cell proliferation	7/645	70/18870	0.0098266	0.126488	0.11353	APOD/PDCD4/IGFBP3/TRIB1/ANG/CDKN1A/HMOX1	7
BP	GO:1901653	cellular response to peptide	22/645	374/18870	0.00984777	0.126488	0.11353	GDF15/TRIB3/PCK2/GJB2/USO1/CYP1B1/SELENOS/GCLC/AP3S1/ADIPOR1/RIPK2/ASS1/MYO1C/NDEL1/MDM2/EPRS1/INSIG2/JAK1/RAB13/CTSD/RPL23/NFE2L2	22
BP	GO:0043122	regulation of canonical NF-kappaB signal transduction	17/645	265/18870	0.0099144	0.126964	0.113957	ALPK1/HLA-DRB1/GAPDH/LURAP1L/RBCK1/TNFRSF10B/RIPK2/TFG/NDFIP2/GOLT1B/RIOK3/UFL1/MTDH/SQSTM1/RHOA/GSTP1/HMOX1	17
BP	GO:1990928	response to amino acid starvation	6/645	54/18870	0.0100022	0.127707	0.114624	ATF3/ATF4/DAP/EIF2A/SH3GLB1/CDKN1A	6
BP	GO:0051438	regulation of ubiquitin-protein transferase activity	5/645	39/18870	0.0101194	0.128212	0.115078	TRIB3/ARRDC4/RPL11/RPL5/RPL23	5
BP	GO:0071548	response to dexamethasone	5/645	39/18870	0.0101194	0.128212	0.115078	CLDN1/PCK2/GJB2/CYP1B1/ASS1	5
BP	GO:0046632	alpha-beta T cell differentiation	10/645	124/18870	0.0101314	0.128212	0.115078	GATA3/ANXA1/HLA-DRB1/FOSL2/NFKBIZ/RIPK2/JAK1/AP3D1/RPL22/RHOA	10
BP	GO:0001892	embryonic placenta development	8/645	88/18870	0.0104229	0.131513	0.11804	SPINT1/KRT19/SPINT2/ST14/KRT8/TMED2/EGFR/CCN1	8
BP	GO:1901342	regulation of vasculature development	21/645	354/18870	0.0105272	0.132439	0.118871	JUP/CTSH/ANXA3/ISL1/WARS1/CYP1B1/SP100/RRAS/HK2/KLF4/HTATIP2/MYDGF/BTG1/JAK1/GPNMB/RHOB/SARS1/MTDH/GADD45A/NFE2L2/HMOX1	21
BP	GO:0030239	myofibril assembly	7/645	71/18870	0.0105895	0.132833	0.119226	TNNT1/TNNT3/KRT19/KRT8/CSRP1/NEBL/TMOD3	7
BP	GO:0006617	SRP-dependent cotranslational protein targeting to membrane, signal sequence recognition	3/645	14/18870	0.0109168	0.135356	0.12149	SRPRA/SRPRB/SRP54	3
BP	GO:0009404	toxin metabolic process	3/645	14/18870	0.0109168	0.135356	0.12149	CYP1B1/ARL1/NFE2L2	3
BP	GO:0034616	response to laminar fluid shear stress	3/645	14/18870	0.0109168	0.135356	0.12149	KLF4/ASS1/NFE2L2	3
BP	GO:0043508	negative regulation of JUN kinase activity	3/645	14/18870	0.0109168	0.135356	0.12149	PDCD4/DUSP10/GSTP1	3
BP	GO:1901796	regulation of signal transduction by p53 class mediator	9/645	107/18870	0.0110769	0.136944	0.122916	PMAIP1/RPL26/RPL37/NPM1/MDM2/RPS20/RPL11/RPL5/RPL23	9
BP	GO:0071214	cellular response to abiotic stimulus	20/645	334/18870	0.011234	0.137473	0.12339	GATA3/SLC2A1/ITGB6/F11R/CALR/RPL26/GCLC/TNFRSF10B/DDB2/NEDD4/NPM1/YBX3/OPN3/MDM2/ATF4/SWI5/RHOB/GADD45A/CDKN1A/EEF1D	20
BP	GO:0104004	cellular response to environmental stimulus	20/645	334/18870	0.011234	0.137473	0.12339	GATA3/SLC2A1/ITGB6/F11R/CALR/RPL26/GCLC/TNFRSF10B/DDB2/NEDD4/NPM1/YBX3/OPN3/MDM2/ATF4/SWI5/RHOB/GADD45A/CDKN1A/EEF1D	20
BP	GO:0002183	cytoplasmic translational initiation	5/645	40/18870	0.0112478	0.137473	0.12339	RPL13A/EIF2S2/EIF3D/EIF3E/EIF3H	5
BP	GO:0002478	antigen processing and presentation of exogenous peptide antigen	5/645	40/18870	0.0112478	0.137473	0.12339	HLA-DQB1/HLA-DRB5/HLA-DRB1/CTSD/HLA-E	5
BP	GO:0034644	cellular response to UV	8/645	90/18870	0.0118517	0.144443	0.129646	RPL26/DDB2/NEDD4/NPM1/OPN3/MDM2/ATF4/CDKN1A	8
BP	GO:0010038	response to metal ion	21/645	359/18870	0.012186	0.147122	0.13205	CDH1/CLDN1/NDRG1/CYP2R1/HSP90B1/CALR/EGFR/GCLC/TXNIP/ASS1/NEDD4/MDM2/ATF4/GPI/AQP3/IQGAP1/ALG2/PLSCR1/NFE2L2/CUTA/HMOX1	21
BP	GO:0030330	DNA damage response, signal transduction by p53 class mediator	7/645	73/18870	0.012243	0.147122	0.13205	NDRG1/PMAIP1/SP100/RPL26/NPM1/MDM2/CDKN1A	7
BP	GO:0043112	receptor metabolic process	7/645	73/18870	0.012243	0.147122	0.13205	INPP5F/ANXA2/ARAP1/VAMP3/NEDD4/CTSD/SH3GLB1	7
BP	GO:0045109	intermediate filament organization	7/645	73/18870	0.012243	0.147122	0.13205	DSP/KRT17/KRT7/KRT19/KRT5/KRT10/KRT6A	7
BP	GO:0055002	striated muscle cell development	7/645	73/18870	0.012243	0.147122	0.13205	TNNT1/TNNT3/KRT19/KRT8/CSRP1/NEBL/TMOD3	7
BP	GO:0046822	regulation of nucleocytoplasmic transport	9/645	109/18870	0.0124114	0.148469	0.13326	SFN/CDH1/APOD/JUP/SP100/UFM1/NEDD4/ANP32B/MDM2	9
BP	GO:1901654	response to ketone	14/645	208/18870	0.012431	0.148469	0.13326	CLDN4/HOXD13/CLDN1/DSG2/HOXA11/PCK2/GJB2/CYP1B1/CALR/TXNIP/ASS1/GPI/AHR/CDKN1A	14
BP	GO:1903115	regulation of actin filament-based movement	5/645	41/18870	0.012459	0.148469	0.13326	DSP/JUP/DSG2/DSC2/AKAP9	5
BP	GO:0033119	negative regulation of RNA splicing	4/645	27/18870	0.0127013	0.150107	0.13473	NPM1/PTBP3/RPS13/TMBIM6	4
BP	GO:0042026	protein refolding	4/645	27/18870	0.0127013	0.150107	0.13473	HSPA5/HSPA13/HSPA9/HSPD1	4
BP	GO:1902410	mitotic cytokinetic process	4/645	27/18870	0.0127013	0.150107	0.13473	CHMP4C/VPS4B/IQGAP1/RHOA	4
BP	GO:0006893	Golgi to plasma membrane transport	6/645	57/18870	0.0129025	0.151649	0.136114	KRT18/GOLPH3L/VAMP3/ACSL3/GOLGA4/RACK1	6
BP	GO:0019748	secondary metabolic process	6/645	57/18870	0.0129025	0.151649	0.136114	RAB38/CDH3/CYP1B1/OPN3/ARL1/NFE2L2	6
BP	GO:0046637	regulation of alpha-beta T cell differentiation	7/645	74/18870	0.013136	0.153208	0.137513	GATA3/ANXA1/HLA-DRB1/NFKBIZ/RIPK2/AP3D1/RHOA	7
BP	GO:0002456	T cell mediated immunity	10/645	129/18870	0.0131423	0.153208	0.137513	GATA3/CD55/CTSH/HLA-DRB1/CD46/MICA/NFKBIZ/AHR/HLA-E/HSPD1	10
BP	GO:2001056	positive regulation of cysteine-type endopeptidase activity	10/645	129/18870	0.0131423	0.153208	0.137513	PERP/PMAIP1/EGLN3/RIPK2/ANP32B/DAP/CTSD/RACK1/HSPD1/RPS3	10
BP	GO:0032933	SREBP signaling pathway	3/645	15/18870	0.0133045	0.153844	0.138084	TMED2/INSIG2/EIF2A	3
BP	GO:0051444	negative regulation of ubiquitin-protein transferase activity	3/645	15/18870	0.0133045	0.153844	0.138084	RPL11/RPL5/RPL23	3
BP	GO:2000767	positive regulation of cytoplasmic translation	3/645	15/18870	0.0133045	0.153844	0.138084	YBX3/PABPC1/CSDE1	3
BP	GO:0010594	regulation of endothelial cell migration	15/645	231/18870	0.0134111	0.154536	0.138705	GATA3/JUP/ANXA1/ANXA3/CALR/SP100/RRAS/KLF4/CIB1/GPI/RHOB/GADD45A/RHOA/NFE2L2/HMOX1	15
BP	GO:0031960	response to corticosteroid	11/645	149/18870	0.013458	0.154536	0.138705	CLDN1/AREG/ANXA1/PCK2/ANXA3/GJB2/ISL1/CYP1B1/FOSL2/ASS1/CDKN1A	11
BP	GO:0007034	vacuolar transport	12/645	169/18870	0.0134723	0.154536	0.138705	CHMP4C/HOOK1/HOOK2/AP3S1/NEDD4/TMEM106B/VPS4B/NDFIP2/AP3D1/RHOB/TMEM50B/SQSTM1	12
BP	GO:0030866	cortical actin cytoskeleton organization	5/645	42/18870	0.0137554	0.156944	0.140866	LCP1/EZR/CALR/IQGAP1/RAB13	5
BP	GO:0071634	regulation of transforming growth factor beta production	5/645	42/18870	0.0137554	0.156944	0.140866	ITGB6/CDH3/CD46/CD2AP/ATP6AP2	5
BP	GO:0010595	positive regulation of endothelial cell migration	10/645	130/18870	0.0138175	0.157234	0.141126	GATA3/ANXA1/ANXA3/CALR/RRAS/CIB1/GPI/RHOB/NFE2L2/HMOX1	10
BP	GO:1903039	positive regulation of leukocyte cell-cell adhesion	17/645	275/18870	0.0139118	0.157888	0.141714	GATA3/HLA-DQB1/CD55/ANXA1/HLA-DRB5/HLA-DRB1/CD46/TNFSF9/NFKBIZ/RIPK2/DUSP10/AP3D1/HLA-E/RHOA/SELENOK/HSPD1/RPS3	17
BP	GO:0042176	regulation of protein catabolic process	21/645	364/18870	0.0140473	0.158667	0.142413	LAMP3/CDH1/EZR/TRIB3/ANXA2/EEF1A1/TMF1/EGFR/GCLC/HERPUD1/TRIB1/NEDD4/MDM2/LPCAT1/SEC22B/UFL1/RPL11/RACK1/PSME1/NFE2L2/EIF3H	21
BP	GO:0007009	plasma membrane organization	12/645	170/18870	0.0140621	0.158667	0.142413	CHMP4C/NDRG1/ATP8B1/AHNAK/SERP1/S100A10/BAIAP2L1/ANXA2/TMEM41B/VPS4B/SH3GLB1/PLSCR1	12
BP	GO:0008584	male gonad development	11/645	150/18870	0.0140914	0.158667	0.142413	GATA3/HOXA11/BIK/CYP1B1/TMF1/YBX3/RAB13/CTNNA1/EIF2S2/CSDE1/PRDX4	11
BP	GO:1903077	negative regulation of protein localization to plasma membrane	4/645	28/18870	0.0144266	0.162016	0.145419	TMBIM1/TMED2/PPP2R5A/TMEM59	4
BP	GO:0046546	development of primary male sexual characteristics	11/645	151/18870	0.0147472	0.165184	0.148262	GATA3/HOXA11/BIK/CYP1B1/TMF1/YBX3/RAB13/CTNNA1/EIF2S2/CSDE1/PRDX4	11
BP	GO:0031122	cytoplasmic microtubule organization	6/645	59/18870	0.0151351	0.167827	0.150635	HOOK1/EZR/HOOK2/CIB1/RHOA/RAB11A	6
BP	GO:0031638	zymogen activation	6/645	59/18870	0.0151351	0.167827	0.150635	PERP/CTSH/S100A10/ANXA2/RIPK2/PLAUR	6
BP	GO:0043616	keratinocyte proliferation	6/645	59/18870	0.0151351	0.167827	0.150635	SFN/IRF6/AREG/CDH3/NFKBIZ/CDKN1A	6
BP	GO:0045622	regulation of T-helper cell differentiation	5/645	43/18870	0.0151396	0.167827	0.150635	GATA3/ANXA1/HLA-DRB1/NFKBIZ/RIPK2	5
BP	GO:0007249	canonical NF-kappaB signal transduction	18/645	300/18870	0.0153372	0.169579	0.152207	ALPK1/HLA-DRB1/GAPDH/LURAP1L/RBCK1/TNFRSF10B/RIPK2/TFG/NDFIP2/GOLT1B/RIOK3/UFL1/MTDH/SQSTM1/RHOA/PRDX4/GSTP1/HMOX1	18
BP	GO:0032355	response to estradiol	9/645	113/18870	0.0154347	0.169672	0.15229	AREG/ANXA1/GJB2/CYP1B1/CALR/EGFR/TXNIP/ASS1/GPI	9
BP	GO:0045861	negative regulation of proteolysis	15/645	235/18870	0.0154642	0.169672	0.15229	LAMP3/SFN/CAST/GAPDH/KLF4/DNAJC1/SIAH2/CSTB/MDM2/PLAUR/IGBP1/RPL11/RPL5/RPL23/EIF3H	15
BP	GO:1903050	regulation of proteolysis involved in protein catabolic process	15/645	235/18870	0.0154642	0.169672	0.15229	LAMP3/TRIB3/TMF1/GCLC/HERPUD1/TRIB1/MDM2/UFL1/RPL11/RPL5/RACK1/PSME1/RPL23/NFE2L2/EIF3H	15
BP	GO:0033673	negative regulation of kinase activity	13/645	193/18870	0.0155614	0.169957	0.152546	SFN/CDKN2A/TRIB3/PDCD4/GPRC5A/WARS1/TRIB1/PPP2R5A/NPM1/DUSP10/GADD45A/CDKN1A/GSTP1	13
BP	GO:0002399	MHC class II protein complex assembly	3/645	16/18870	0.0159657	0.169957	0.152546	HLA-DQB1/HLA-DRB5/HLA-DRB1	3
BP	GO:0002503	peptide antigen assembly with MHC class II protein complex	3/645	16/18870	0.0159657	0.169957	0.152546	HLA-DQB1/HLA-DRB5/HLA-DRB1	3
BP	GO:0002679	respiratory burst involved in defense response	3/645	16/18870	0.0159657	0.169957	0.152546	DUSP10/RPS19/SELENOK	3
BP	GO:0034112	positive regulation of homotypic cell-cell adhesion	3/645	16/18870	0.0159657	0.169957	0.152546	F11R/PLAUR/JAK1	3
BP	GO:0034393	positive regulation of smooth muscle cell apoptotic process	3/645	16/18870	0.0159657	0.169957	0.152546	CDKN2A/PDCD4/ATF4	3
BP	GO:0043455	regulation of secondary metabolic process	3/645	16/18870	0.0159657	0.169957	0.152546	RAB38/CDH3/OPN3	3
BP	GO:0048021	regulation of melanin biosynthetic process	3/645	16/18870	0.0159657	0.169957	0.152546	RAB38/CDH3/OPN3	3
BP	GO:0060856	establishment of blood-brain barrier	3/645	16/18870	0.0159657	0.169957	0.152546	LSR/CLDN3/VPS4B	3
BP	GO:0070254	mucus secretion	3/645	16/18870	0.0159657	0.169957	0.152546	AGR2/VAMP8/FOSL2	3
BP	GO:0071501	cellular response to sterol depletion	3/645	16/18870	0.0159657	0.169957	0.152546	TMED2/INSIG2/EIF2A	3
BP	GO:1900376	regulation of secondary metabolite biosynthetic process	3/645	16/18870	0.0159657	0.169957	0.152546	RAB38/CDH3/OPN3	3
BP	GO:0007044	cell-substrate junction assembly	8/645	95/18870	0.0160482	0.170064	0.152643	COL17A1/APOD/ITGB4/ITGA6/RHOD/S100A10/LIMCH1/RHOA	8
BP	GO:0046323	glucose import	7/645	77/18870	0.0160947	0.170064	0.152643	SLC2A1/OCLN/SELENOS/HK2/OPN3/SLC2A3/NFE2L2	7
BP	GO:1903036	positive regulation of response to wounding	7/645	77/18870	0.0160947	0.170064	0.152643	CLDN4/CLDN1/ANXA1/CLDN3/OCLN/STK24/NFE2L2	7
BP	GO:0002418	immune response to tumor cell	4/645	29/18870	0.0162931	0.171036	0.153515	HLA-DRB1/MICA/AHR/HSPD1	4
BP	GO:0010165	response to X-ray	4/645	29/18870	0.0162931	0.171036	0.153515	GATA3/ANXA1/IKBIP/CDKN1A	4
BP	GO:0006767	water-soluble vitamin metabolic process	6/645	60/18870	0.0163461	0.171036	0.153515	SLC2A1/MTHFD2/GCLC/MMADHC/PDXK/SLC2A3	6
BP	GO:0071384	cellular response to corticosteroid stimulus	6/645	60/18870	0.0163461	0.171036	0.153515	ANXA1/PCK2/GJB2/ISL1/CYP1B1/ASS1	6
BP	GO:2000516	positive regulation of CD4-positive, alpha-beta T cell activation	5/645	44/18870	0.016614	0.173416	0.155651	CD55/ANXA1/HLA-DRB1/NFKBIZ/RIPK2	5
BP	GO:0034614	cellular response to reactive oxygen species	11/645	154/18870	0.0168525	0.175479	0.157503	ANXA1/PAWR/CYP1B1/EGFR/MDM2/OSER1/RACK1/RHOB/SQSTM1/NFE2L2/RPS3	11
BP	GO:0061912	selective autophagy	8/645	96/18870	0.0170017	0.176604	0.158512	HSPB8/CALR/UFM1/RIPK2/GABARAPL1/UFC1/UFL1/SQSTM1	8
BP	GO:0043473	pigmentation	9/645	115/18870	0.0171346	0.177148	0.159001	RAB38/MLPH/CDH3/AP3S1/AP3D1/RAB1A/ATP6AP2/RACK1/RAB11A	9
BP	GO:0010827	regulation of glucose transmembrane transport	7/645	78/18870	0.017178	0.177148	0.159001	OCLN/TRIB3/SELENOS/HK2/OPN3/NFE2L2/FABP5	7
BP	GO:0031397	negative regulation of protein ubiquitination	7/645	78/18870	0.017178	0.177148	0.159001	GCLC/UFL1/RPL11/RPL5/SQSTM1/RPL23/RPS3	7
BP	GO:0043123	positive regulation of canonical NF-kappaB signal transduction	13/645	196/18870	0.0174675	0.179272	0.160907	ALPK1/HLA-DRB1/GAPDH/LURAP1L/RBCK1/TNFRSF10B/RIPK2/TFG/NDFIP2/GOLT1B/MTDH/RHOA/HMOX1	13
BP	GO:0061136	regulation of proteasomal protein catabolic process	13/645	196/18870	0.0174675	0.179272	0.160907	LAMP3/TRIB3/TMF1/GCLC/HERPUD1/TRIB1/MDM2/UFL1/RPL11/RACK1/PSME1/NFE2L2/EIF3H	13
BP	GO:0006611	protein export from nucleus	6/645	61/18870	0.0176223	0.179999	0.161559	SFN/CALR/SP100/ANP32B/MDM2/HSPA9	6
BP	GO:0034113	heterotypic cell-cell adhesion	6/645	61/18870	0.0176223	0.179999	0.161559	DSP/JUP/DSG2/PERP/DSC2/KLF4	6
BP	GO:0007159	leukocyte cell-cell adhesion	23/645	419/18870	0.0179474	0.182884	0.164149	GATA3/HLA-DQB1/CD55/ANXA1/F11R/EZR/HLA-DRB5/PAWR/HLA-DRB1/CD46/TNFSF9/KLF4/NFKBIZ/RIPK2/ASS1/DUSP10/AP3D1/GPNMB/HLA-E/RHOA/SELENOK/HSPD1/RPS3	23
BP	GO:1901874	negative regulation of post-translational protein modification	8/645	97/18870	0.0179953	0.182898	0.164161	GCLC/UFL1/RPL11/UBE2B/RPL5/SQSTM1/RPL23/RPS3	8
BP	GO:0046634	regulation of alpha-beta T cell activation	9/645	116/18870	0.018034	0.182898	0.164161	GATA3/CD55/ANXA1/HLA-DRB1/NFKBIZ/RIPK2/AP3D1/HLA-E/RHOA	9
BP	GO:0045214	sarcomere organization	5/645	45/18870	0.0181806	0.183517	0.164717	TNNT1/TNNT3/KRT19/KRT8/CSRP1	5
BP	GO:0071604	transforming growth factor beta production	5/645	45/18870	0.0181806	0.183517	0.164717	ITGB6/CDH3/CD46/CD2AP/ATP6AP2	5
BP	GO:0034067	protein localization to Golgi apparatus	4/645	30/18870	0.0183042	0.183899	0.16506	IFT20/TMED10/ARL5B/ARL1	4
BP	GO:1904376	negative regulation of protein localization to cell periphery	4/645	30/18870	0.0183042	0.183899	0.16506	TMBIM1/TMED2/PPP2R5A/TMEM59	4
BP	GO:0010950	positive regulation of endopeptidase activity	11/645	156/18870	0.0183758	0.184187	0.165319	PERP/PMAIP1/EGLN3/RIPK2/ANP32B/DAP/CTSD/RACK1/PSME1/HSPD1/RPS3	11
BP	GO:0030322	stabilization of membrane potential	3/645	17/18870	0.0189035	0.186627	0.167509	KCNK1/KCNK6/CHCHD10	3
BP	GO:0043129	surfactant homeostasis	3/645	17/18870	0.0189035	0.186627	0.167509	ITGB6/CTSH/LPCAT1	3
BP	GO:0044539	long-chain fatty acid import into cell	3/645	17/18870	0.0189035	0.186627	0.167509	SLC2A1/ACSL3/EPRS1	3
BP	GO:0071071	regulation of phospholipid biosynthetic process	3/645	17/18870	0.0189035	0.186627	0.167509	RAB38/ACSL3/LPCAT1	3
BP	GO:0046651	lymphocyte proliferation	18/645	307/18870	0.0189188	0.186627	0.167509	CD55/INPP5D/ANXA1/PAWR/HLA-DRB1/CD46/TNFSF9/FOSL2/RPS6/NFKBIZ/RIPK2/AHR/GPNMB/HLA-E/CDKN1A/SELENOK/HSPD1/RPS3	18
BP	GO:0046824	positive regulation of nucleocytoplasmic transport	6/645	62/18870	0.0189652	0.186627	0.167509	SFN/CDH1/JUP/NEDD4/ANP32B/MDM2	6
BP	GO:0090303	positive regulation of wound healing	6/645	62/18870	0.0189652	0.186627	0.167509	CLDN4/CLDN1/ANXA1/CLDN3/OCLN/NFE2L2	6
BP	GO:1904659	glucose transmembrane transport	9/645	117/18870	0.0189672	0.186627	0.167509	SLC2A1/OCLN/TRIB3/SELENOS/HK2/OPN3/SLC2A3/NFE2L2/FABP5	9
BP	GO:0051251	positive regulation of lymphocyte activation	19/645	330/18870	0.0192024	0.188509	0.169198	GATA3/HLA-DQB1/CD55/INPP5D/ANXA1/HLA-DRB5/HLA-DRB1/CD46/TNFSF9/NFKBIZ/RIPK2/DUSP10/AP3D1/HLA-E/RHOA/CDKN1A/SELENOK/HSPD1/RPS3	19
BP	GO:0010810	regulation of cell-substrate adhesion	14/645	220/18870	0.0193502	0.189526	0.17011	APOD/AGR2/JUP/CDKN2A/ITGA6/TACSTD2/S100A10/LIMCH1/CALR/RRAS/P4HB/CIB1/RHOA/CCN1	14
BP	GO:2000058	regulation of ubiquitin-dependent protein catabolic process	12/645	178/18870	0.0195131	0.190686	0.171152	TRIB3/GCLC/HERPUD1/TRIB1/MDM2/UFL1/RPL11/RPL5/RACK1/RPL23/NFE2L2/EIF3H	12
BP	GO:0060711	labyrinthine layer development	5/645	46/18870	0.0198416	0.19258	0.172852	SPINT1/SPINT2/ST14/TMED2/CCN1	5
BP	GO:1902175	regulation of oxidative stress-induced intrinsic apoptotic signaling pathway	5/645	46/18870	0.0198416	0.19258	0.172852	PYCR1/P4HB/ATF4/RACK1/NFE2L2	5
BP	GO:2000785	regulation of autophagosome assembly	5/645	46/18870	0.0198416	0.19258	0.172852	TMEM39A/WIPI1/IFT20/SEC22B/SH3GLB1	5
BP	GO:0048284	organelle fusion	11/645	158/18870	0.019999	0.19367	0.17383	CHMP4C/VAMP8/ANXA1/STX3/USO1/ANXA2/BET1/VAMP3/YIPF5/SEC22B/RAB13	11
BP	GO:0006469	negative regulation of protein kinase activity	12/645	179/18870	0.0202918	0.196063	0.175978	SFN/CDKN2A/TRIB3/PDCD4/GPRC5A/WARS1/TRIB1/NPM1/DUSP10/GADD45A/CDKN1A/GSTP1	12
BP	GO:0002931	response to ischemia	6/645	63/18870	0.0203762	0.196387	0.176269	GJB2/HYOU1/HK2/CIB1/SQSTM1/NFE2L2	6
BP	GO:0019886	antigen processing and presentation of exogenous peptide antigen via MHC class II	4/645	31/18870	0.0204627	0.196387	0.176269	HLA-DQB1/HLA-DRB5/HLA-DRB1/CTSD	4
BP	GO:1900027	regulation of ruffle assembly	4/645	31/18870	0.0204627	0.196387	0.176269	SH3YL1/TACSTD2/NDEL1/RHOG	4
BP	GO:0031589	cell-substrate adhesion	20/645	356/18870	0.0209916	0.200726	0.180163	COL17A1/APOD/AGR2/JUP/ITGB4/CDKN2A/ITGB6/ITGA6/TACSTD2/RHOD/S100A10/LIMCH1/CALR/RRAS/P4HB/VAMP3/CIB1/RAB1A/RHOA/CCN1	20
BP	GO:0032970	regulation of actin filament-based process	21/645	379/18870	0.0210084	0.200726	0.180163	DSP/JUP/DSG2/DSC2/F11R/TACSTD2/ABRACL/CAPG/S100A10/LIMCH1/BAIAP2L1/ARAP1/CDC42EP5/DSTN/WASF2/AKAP9/CD2AP/RHOG/ARPC3/TMOD3/RHOA	21
BP	GO:0034446	substrate adhesion-dependent cell spreading	8/645	100/18870	0.021225	0.202345	0.181617	TACSTD2/S100A10/CALR/P4HB/VAMP3/CIB1/RAB1A/RHOA	8
BP	GO:0001881	receptor recycling	5/645	47/18870	0.0215989	0.205396	0.184355	INPP5F/ANXA2/ARAP1/VAMP3/CTSD	5
BP	GO:2000630	positive regulation of miRNA metabolic process	6/645	64/18870	0.0218569	0.205396	0.184355	GATA3/KLF5/EGFR/KLF4/GAS5/GNL3	6
BP	GO:2001244	positive regulation of intrinsic apoptotic signaling pathway	6/645	64/18870	0.0218569	0.205396	0.184355	PMAIP1/RPL26/RPL11/SERINC3/RACK1/RPS3	6
BP	GO:0046631	alpha-beta T cell activation	12/645	181/18870	0.0219183	0.205396	0.184355	GATA3/CD55/ANXA1/HLA-DRB1/FOSL2/NFKBIZ/RIPK2/JAK1/AP3D1/RPL22/HLA-E/RHOA	12
BP	GO:0008360	regulation of cell shape	10/645	140/18870	0.0220704	0.205396	0.184355	ANXA1/F11R/EZR/ARAP1/ALDOA/CDC42EP5/RHOU/RHOG/MYL12B/MYL12A	10
BP	GO:0006977	DNA damage response, signal transduction by p53 class mediator resulting in cell cycle arrest	3/645	18/18870	0.0221196	0.205396	0.184355	RPL26/MDM2/CDKN1A	3
BP	GO:0006978	DNA damage response, signal transduction by p53 class mediator resulting in transcription of p21 class mediator	3/645	18/18870	0.0221196	0.205396	0.184355	SP100/RPL26/CDKN1A	3
BP	GO:0006991	response to sterol depletion	3/645	18/18870	0.0221196	0.205396	0.184355	TMED2/INSIG2/EIF2A	3
BP	GO:0010755	regulation of plasminogen activation	3/645	18/18870	0.0221196	0.205396	0.184355	S100A10/ANXA2/PLAUR	3
BP	GO:0061709	reticulophagy	3/645	18/18870	0.0221196	0.205396	0.184355	UFM1/UFC1/UFL1	3
BP	GO:0071243	cellular response to arsenic-containing substance	3/645	18/18870	0.0221196	0.205396	0.184355	MKNK2/ZFAND1/HMOX1	3
BP	GO:1904666	regulation of ubiquitin protein ligase activity	3/645	18/18870	0.0221196	0.205396	0.184355	RPL11/RPL5/RPL23	3
BP	GO:0120032	regulation of plasma membrane bounded cell projection assembly	13/645	203/18870	0.0225976	0.209382	0.187932	KLF5/ATP8B1/SH3YL1/TACSTD2/OCLN/IFT20/ARAP1/CDC42EP5/WASF2/NDEL1/RHOG/GDI2/RAB11A	13
BP	GO:1903037	regulation of leukocyte cell-cell adhesion	21/645	382/18870	0.0226759	0.209654	0.188177	GATA3/HLA-DQB1/CD55/ANXA1/HLA-DRB5/PAWR/HLA-DRB1/CD46/TNFSF9/KLF4/NFKBIZ/RIPK2/ASS1/DUSP10/AP3D1/GPNMB/HLA-E/RHOA/SELENOK/HSPD1/RPS3	21
BP	GO:0032943	mononuclear cell proliferation	18/645	314/18870	0.0231142	0.213247	0.191402	CD55/INPP5D/ANXA1/PAWR/HLA-DRB1/CD46/TNFSF9/FOSL2/RPS6/NFKBIZ/RIPK2/AHR/GPNMB/HLA-E/CDKN1A/SELENOK/HSPD1/RPS3	18
BP	GO:0031424	keratinization	7/645	83/18870	0.0233725	0.21454	0.192562	SFN/KRT17/KRT7/PPL/CDH3/KRT5/KRT6A	7
BP	GO:0061844	antimicrobial humoral immune response mediated by antimicrobial peptide	7/645	83/18870	0.0233725	0.21454	0.192562	GAPDH/ANG/RPL30/RPS19/KRT6A/RPL39/FAU	7
BP	GO:0043434	response to peptide hormone	23/645	430/18870	0.0234388	0.21454	0.192562	AREG/SLC2A1/ANXA1/GDF15/TRIB3/PCK2/GJB2/USO1/CYP1B1/SELENOS/GCLC/AP3S1/ADIPOR1/ASS1/MYO1C/NDEL1/MDM2/EPRS1/INSIG2/JAK1/RAB13/CTSD/NFE2L2	23
BP	GO:0021795	cerebral cortex cell migration	5/645	48/18870	0.0234544	0.21454	0.192562	EGFR/NDEL1/SUN1/MBOAT7/RHOA	5
BP	GO:0150115	cell-substrate junction organization	8/645	102/18870	0.0235938	0.215313	0.193256	COL17A1/APOD/ITGB4/ITGA6/RHOD/S100A10/LIMCH1/RHOA	8
BP	GO:0061025	membrane fusion	12/645	183/18870	0.0236392	0.215313	0.193256	CHMP4C/VAMP8/ANXA1/STX3/USO1/ANXA2/BET1/BET1L/VAMP3/YIPF5/SEC22B/RAB13	12
BP	GO:0060491	regulation of cell projection assembly	13/645	205/18870	0.0242505	0.220412	0.197833	KLF5/ATP8B1/SH3YL1/TACSTD2/OCLN/IFT20/ARAP1/CDC42EP5/WASF2/NDEL1/RHOG/GDI2/RAB11A	13
BP	GO:0002292	T cell differentiation involved in immune response	7/645	84/18870	0.0247743	0.224223	0.201253	GATA3/ANXA1/HLA-DRB1/CD46/NFKBIZ/RIPK2/JAK1	7
BP	GO:0072332	intrinsic apoptotic signaling pathway by p53 class mediator	7/645	84/18870	0.0247743	0.224223	0.201253	PERP/PMAIP1/RPL26/PHLDA3/MDM2/RPL11/CDKN1A	7
BP	GO:0032869	cellular response to insulin stimulus	13/645	206/18870	0.0251097	0.224716	0.201696	TRIB3/PCK2/USO1/SELENOS/GCLC/AP3S1/ADIPOR1/MYO1C/NDEL1/EPRS1/INSIG2/RAB13/CTSD	13
BP	GO:0032434	regulation of proteasomal ubiquitin-dependent protein catabolic process	10/645	143/18870	0.0251277	0.224716	0.201696	TRIB3/GCLC/HERPUD1/TRIB1/MDM2/UFL1/RPL11/RACK1/NFE2L2/EIF3H	10
BP	GO:0051497	negative regulation of stress fiber assembly	4/645	33/18870	0.0252317	0.224716	0.201696	F11R/TACSTD2/ARAP1/WASF2	4
BP	GO:2000765	regulation of cytoplasmic translation	4/645	33/18870	0.0252317	0.224716	0.201696	YBX3/PABPC1/RPL13A/CSDE1	4
BP	GO:0002286	T cell activation involved in immune response	9/645	123/18870	0.0253141	0.224716	0.201696	GATA3/ANXA1/LCP1/HLA-DRB1/CD46/RPS6/NFKBIZ/RIPK2/JAK1	9
BP	GO:0010811	positive regulation of cell-substrate adhesion	9/645	123/18870	0.0253141	0.224716	0.201696	AGR2/JUP/ITGA6/S100A10/CALR/RRAS/P4HB/CIB1/CCN1	9
BP	GO:0032873	negative regulation of stress-activated MAPK cascade	5/645	49/18870	0.0254097	0.224716	0.201696	EZR/PDCD4/DUSP10/IGBP1/GSTP1	5
BP	GO:0070303	negative regulation of stress-activated protein kinase signaling cascade	5/645	49/18870	0.0254097	0.224716	0.201696	EZR/PDCD4/DUSP10/IGBP1/GSTP1	5
BP	GO:1902107	positive regulation of leukocyte differentiation	12/645	185/18870	0.0254576	0.224716	0.201696	GATA3/INPP5D/ANXA1/HLA-DRB1/CD46/TNFSF9/TRIB1/NFKBIZ/RIPK2/DUSP10/AP3D1/RHOA	12
BP	GO:1903708	positive regulation of hemopoiesis	12/645	185/18870	0.0254576	0.224716	0.201696	GATA3/INPP5D/ANXA1/HLA-DRB1/CD46/TNFSF9/TRIB1/NFKBIZ/RIPK2/DUSP10/AP3D1/RHOA	12
BP	GO:0009226	nucleotide-sugar biosynthetic process	3/645	19/18870	0.0256145	0.224716	0.201696	GFPT1/UGDH/PGM3	3
BP	GO:0042772	DNA damage response, signal transduction resulting in transcription	3/645	19/18870	0.0256145	0.224716	0.201696	SP100/RPL26/CDKN1A	3
BP	GO:0044804	nucleophagy	3/645	19/18870	0.0256145	0.224716	0.201696	WIPI1/WDR45B/ATG12	3
BP	GO:0046827	positive regulation of protein export from nucleus	3/645	19/18870	0.0256145	0.224716	0.201696	SFN/ANP32B/MDM2	3
BP	GO:1903232	melanosome assembly	3/645	19/18870	0.0256145	0.224716	0.201696	RAB38/AP3S1/AP3D1	3
BP	GO:1904019	epithelial cell apoptotic process	10/645	144/18870	0.0262112	0.229482	0.205973	GATA3/KRT8/KRT18/PDCD4/CAST/TMF1/NFKBIZ/TMEM258/NFE2L2/HMOX1	10
BP	GO:0006903	vesicle targeting	6/645	67/18870	0.0267292	0.23354	0.209616	TMED9/TMED2/WIPI1/TMED10/TFG/ARFGAP3	6
BP	GO:0071383	cellular response to steroid hormone stimulus	13/645	208/18870	0.0268952	0.234513	0.210489	ANXA1/PCK2/GJB2/ISL1/CYP1B1/CALR/TMF1/UFM1/ASS1/NEDD4/UFL1/PGRMC2/RHOA	13
BP	GO:0071320	cellular response to cAMP	5/645	50/18870	0.0274665	0.238209	0.213807	EZR/CYP1B1/AKAP9/ASS1/AHR	5
BP	GO:1902041	regulation of extrinsic apoptotic signaling pathway via death domain receptors	5/645	50/18870	0.0274665	0.238209	0.213807	PMAIP1/ATF3/TMBIM1/SP100/HMOX1	5
BP	GO:0042102	positive regulation of T cell proliferation	8/645	105/18870	0.0274857	0.238209	0.213807	CD55/ANXA1/CD46/TNFSF9/RIPK2/HLA-E/SELENOK/RPS3	8
BP	GO:0002698	negative regulation of immune effector process	9/645	125/18870	0.0277293	0.238444	0.214017	CD55/ANXA1/CD46/MICA/DUSP10/AHR/HLA-E/RPS19/TMBIM6	9
BP	GO:2000134	negative regulation of G1/S transition of mitotic cell cycle	7/645	86/18870	0.0277484	0.238444	0.214017	CDKN2B/CDK2AP2/RPL26/KLF4/MDM2/GPNMB/CDKN1A	7
BP	GO:0019068	virion assembly	4/645	34/18870	0.0278463	0.238444	0.214017	CHMP4C/NEDD4/VPS4B/RAB1A	4
BP	GO:0043372	positive regulation of CD4-positive, alpha-beta T cell differentiation	4/645	34/18870	0.0278463	0.238444	0.214017	ANXA1/HLA-DRB1/NFKBIZ/RIPK2	4
BP	GO:0046825	regulation of protein export from nucleus	4/645	34/18870	0.0278463	0.238444	0.214017	SFN/SP100/ANP32B/MDM2	4
BP	GO:1902176	negative regulation of oxidative stress-induced intrinsic apoptotic signaling pathway	4/645	34/18870	0.0278463	0.238444	0.214017	PYCR1/ATF4/RACK1/NFE2L2	4
BP	GO:0034470	ncRNA processing	23/645	439/18870	0.0288298	0.246374	0.221135	RPS6/ELP2/RPL26/AARS1/RPL14/RPS27/RPL35A/C1D/RPS21/RPS25/RIOK3/RPS14/RPL11/RPS28/RPS17/RPS19/RPS8/RPL5/SARS1/RPL7/RPS24/RPL10A/RPL35	23
BP	GO:0140354	lipid import into cell	3/645	20/18870	0.0293876	0.250144	0.224519	SLC2A1/ACSL3/EPRS1	3
BP	GO:1900037	regulation of cellular response to hypoxia	3/645	20/18870	0.0293876	0.250144	0.224519	HYOU1/NFE2L2/TMBIM6	3
BP	GO:0034198	cellular response to amino acid starvation	5/645	51/18870	0.0296261	0.251675	0.225893	ATF3/ATF4/DAP/SH3GLB1/CDKN1A	5
BP	GO:0051099	positive regulation of binding	9/645	127/18870	0.0303023	0.256286	0.230032	GATA3/TRIB3/ANXA2/RIPK2/DERL1/PLAUR/RPL11/EIF3D/EIF3E	9
BP	GO:0048144	fibroblast proliferation	8/645	107/18870	0.0303146	0.256286	0.230032	S100A6/FTH1/PAWR/FOSL2/EGFR/CKS1B/CDKN1A/GSTP1	8
BP	GO:0002711	positive regulation of T cell mediated immunity	6/645	69/18870	0.0303481	0.256286	0.230032	GATA3/CD55/HLA-DRB1/MICA/HLA-E/HSPD1	6
BP	GO:0002495	antigen processing and presentation of peptide antigen via MHC class II	4/645	35/18870	0.0306162	0.257537	0.231154	HLA-DQB1/HLA-DRB5/HLA-DRB1/CTSD	4
BP	GO:0086005	ventricular cardiac muscle cell action potential	4/645	35/18870	0.0306162	0.257537	0.231154	DSP/JUP/DSG2/DSC2	4
BP	GO:0031099	regeneration	12/645	191/18870	0.0315253	0.264664	0.237552	APOD/KLF5/CLDN1/ANXA1/LCP1/ANXA3/INPP5F/STK24/KLF4/DUSP10/CTNNA1/CDKN1A	12
BP	GO:0010927	cellular component assembly involved in morphogenesis	9/645	128/18870	0.0316492	0.265186	0.23802	TNNT1/TNNT3/KRT19/ITGB4/KRT8/CSRP1/NEBL/TMF1/TMOD3	9
BP	GO:0009612	response to mechanical stimulus	13/645	213/18870	0.031764	0.265629	0.238417	SCEL/JUP/SLITRK6/SLC2A1/F11R/PPL/KRT5/GCLC/TNFRSF10B/TXNIP/GPI/SUN1/GADD45A	13
BP	GO:0031103	axon regeneration	5/645	52/18870	0.0318898	0.265645	0.238432	APOD/INPP5F/STK24/KLF4/CTNNA1	5
BP	GO:1902895	positive regulation of miRNA transcription	5/645	52/18870	0.0318898	0.265645	0.238432	GATA3/KLF5/EGFR/KLF4/GNL3	5
BP	GO:0009636	response to toxic substance	15/645	258/18870	0.0323021	0.268559	0.241047	CDH1/CLDN1/CYP1B1/SELENOS/ASS1/MDM2/ATF4/AHR/GPX8/PTGES/PRDX6/PRDX4/NFE2L2/CDKN1A/GSTP1	15
BP	GO:0070661	leukocyte proliferation	19/645	350/18870	0.0325478	0.270077	0.24241	CD55/INPP5D/ANXA1/PAWR/HLA-DRB1/CD46/TNFSF9/FOSL2/RPS6/NFKBIZ/RIPK2/AHR/GPNMB/HLA-E/CDKN1A/GSTP1/SELENOK/HSPD1/RPS3	19
BP	GO:0048145	regulation of fibroblast proliferation	7/645	89/18870	0.0326491	0.270395	0.242695	S100A6/FTH1/PAWR/FOSL2/EGFR/CDKN1A/GSTP1	7
BP	GO:0051051	negative regulation of transport	24/645	469/18870	0.0329316	0.271686	0.243854	APOD/DERL3/VAMP8/ANXA1/LMAN1/RAB11FIP1/ANXA2/SELENOS/SP100/UFM1/OS9/VAMP3/NEDD4/ERLEC1/VPS4B/NDFIP2/ATF4/ERP29/ISCU/RACK1/PLSCR1/UBE2J1/TMBIM6/FABP5	24
BP	GO:0051656	establishment of organelle localization	24/645	469/18870	0.0329316	0.271686	0.243854	CHMP4C/VAMP8/MLPH/STXBP2/EZR/CCDC186/CDH3/TMED9/TMED2/WIPI1/TMED10/AP3S1/TFG/MYO1C/NPM1/NDEL1/VPS4B/SUN1/AP3D1/ARFGAP3/RAB1A/UBE2B/UXT/RAB11A	24
BP	GO:0034612	response to tumor necrosis factor	15/645	259/18870	0.0332557	0.27202	0.244154	GATA3/CLDN1/KRT8/KRT18/CXCL16/PCK2/CYP1B1/ASS1/GBP2/YBX3/CIB1/IGBP1/NFE2L2/GSTP1/RPS3	15
BP	GO:0098876	vesicle-mediated transport to the plasma membrane	10/645	150/18870	0.0334226	0.27202	0.244154	KRT18/GOLPH3L/STX3/INPP5F/VAMP3/ACSL3/GOLGA4/RAB13/RACK1/RAB11A	10
BP	GO:0019081	viral translation	3/645	21/18870	0.0334371	0.27202	0.244154	ATG12/EIF3D/CSDE1	3
BP	GO:0071498	cellular response to fluid shear stress	3/645	21/18870	0.0334371	0.27202	0.244154	KLF4/ASS1/NFE2L2	3
BP	GO:0071605	monocyte chemotactic protein-1 production	3/645	21/18870	0.0334371	0.27202	0.244154	APOD/GSTP1/SELENOK	3
BP	GO:0071637	regulation of monocyte chemotactic protein-1 production	3/645	21/18870	0.0334371	0.27202	0.244154	APOD/GSTP1/SELENOK	3
BP	GO:0002474	antigen processing and presentation of peptide antigen via MHC class I	4/645	36/18870	0.0335428	0.27202	0.244154	PDIA3/CALR/MICA/HLA-E	4
BP	GO:0016486	peptide hormone processing	4/645	36/18870	0.0335428	0.27202	0.244154	P4HB/YIPF5/SLC30A5/ATP6AP2	4
BP	GO:0032232	negative regulation of actin filament bundle assembly	4/645	36/18870	0.0335428	0.27202	0.244154	F11R/TACSTD2/ARAP1/WASF2	4
BP	GO:2001238	positive regulation of extrinsic apoptotic signaling pathway	5/645	53/18870	0.0342587	0.276899	0.248533	PMAIP1/ATF3/PDIA3/RBCK1/CTNNA1	5
BP	GO:1903317	regulation of protein maturation	6/645	71/18870	0.0342735	0.276899	0.248533	CAST/S100A10/ANXA2/MDM2/PLAUR/RASAL2	6
BP	GO:1903321	negative regulation of protein modification by small protein conjugation or removal	7/645	90/18870	0.0344031	0.277423	0.249004	GCLC/UFL1/RPL11/RPL5/SQSTM1/RPL23/RPS3	7
BP	GO:0050670	regulation of lymphocyte proliferation	14/645	238/18870	0.0347181	0.278991	0.250411	CD55/INPP5D/ANXA1/PAWR/HLA-DRB1/CD46/TNFSF9/RIPK2/AHR/GPNMB/HLA-E/CDKN1A/SELENOK/RPS3	14
BP	GO:0030038	contractile actin filament bundle assembly	8/645	110/18870	0.0349227	0.278991	0.250411	PDLIM1/F11R/TACSTD2/S100A10/LIMCH1/ARAP1/WASF2/RHOA	8
BP	GO:0043149	stress fiber assembly	8/645	110/18870	0.0349227	0.278991	0.250411	PDLIM1/F11R/TACSTD2/S100A10/LIMCH1/ARAP1/WASF2/RHOA	8
BP	GO:0090263	positive regulation of canonical Wnt signaling pathway	8/645	110/18870	0.0349227	0.278991	0.250411	SCEL/JUP/CDH3/EGFR/RPS12/GID8/UBE2B/ATP6AP2	8
BP	GO:0090398	cellular senescence	8/645	110/18870	0.0349227	0.278991	0.250411	CDKN2B/CDKN2A/PAWR/CALR/YPEL3/TBX3/NPM1/CDKN1A	8
BP	GO:0006913	nucleocytoplasmic transport	18/645	330/18870	0.0353276	0.281179	0.252374	SFN/CDH1/APOD/JUP/CALR/SP100/UFM1/HTATIP2/TXNIP/NEDD4/NPM1/ANP32B/MDM2/SEC13/SQSTM1/RPL23/HSPA9/CDKN1A	18
BP	GO:0051169	nuclear transport	18/645	330/18870	0.0353276	0.281179	0.252374	SFN/CDH1/APOD/JUP/CALR/SP100/UFM1/HTATIP2/TXNIP/NEDD4/NPM1/ANP32B/MDM2/SEC13/SQSTM1/RPL23/HSPA9/CDKN1A	18
BP	GO:1903034	regulation of response to wounding	11/645	173/18870	0.0357061	0.283665	0.254606	CLDN4/CLDN1/ANXA1/CLDN3/OCLN/INPP5F/ANXA2/STK24/KLF4/PLAUR/NFE2L2	11
BP	GO:0009411	response to UV	10/645	152/18870	0.0361078	0.285688	0.256422	RPL26/EGFR/DDB2/NEDD4/NPM1/OPN3/MDM2/ATF4/UBE2B/CDKN1A	10
BP	GO:0006497	protein lipidation	7/645	91/18870	0.0362185	0.285688	0.256422	ZDHHC12/WIPI1/PIGP/WDR45B/SLC30A5/ATG12/SELENOK	7
BP	GO:0032481	positive regulation of type I interferon production	6/645	72/18870	0.0363534	0.285688	0.256422	ARRDC4/POLR3D/GAPDH/RIPK2/RIOK3/HSPD1	6
BP	GO:0070527	platelet aggregation	6/645	72/18870	0.0363534	0.285688	0.256422	RAP2B/CSRP1/F11R/PDIA3/MYL12A/CLIC1	6
BP	GO:0099518	vesicle cytoskeletal trafficking	6/645	72/18870	0.0363534	0.285688	0.256422	CCDC186/AP3S1/MYO1C/NDEL1/AP3D1/RAB1A	6
BP	GO:0071900	regulation of protein serine/threonine kinase activity	16/645	285/18870	0.0364363	0.285688	0.256422	CDKN2B/TPD52L1/CDKN2A/TRIB3/PDCD4/EGFR/TRIB1/TCIM/DUSP10/CIB1/ERP29/GADD45A/RHOA/CDKN1A/GSTP1/RPS3	16
BP	GO:0043280	positive regulation of cysteine-type endopeptidase activity involved in apoptotic process	8/645	111/18870	0.0365584	0.285688	0.256422	PMAIP1/EGLN3/ANP32B/DAP/CTSD/RACK1/HSPD1/RPS3	8
BP	GO:0002504	antigen processing and presentation of peptide or polysaccharide antigen via MHC class II	4/645	37/18870	0.0366267	0.285688	0.256422	HLA-DQB1/HLA-DRB5/HLA-DRB1/CTSD	4
BP	GO:0009225	nucleotide-sugar metabolic process	4/645	37/18870	0.0366267	0.285688	0.256422	GFPT1/UGDH/PGM3/UGP2	4
BP	GO:1905476	negative regulation of protein localization to membrane	4/645	37/18870	0.0366267	0.285688	0.256422	TMBIM1/TMED2/PPP2R5A/TMEM59	4
BP	GO:0051346	negative regulation of hydrolase activity	13/645	218/18870	0.0372404	0.289422	0.259773	LAMP3/SFN/ANXA1/CAST/GAPDH/TMED2/KLF4/SIAH2/CSTB/PLAUR/IGBP1/PPP1R15A/TMBIM6	13
BP	GO:1902115	regulation of organelle assembly	13/645	218/18870	0.0372404	0.289422	0.259773	CHMP4C/LCP1/EZR/TMEM39A/WIPI1/IFT20/NPM1/VPS4B/SEC22B/GDI2/SH3GLB1/RHOA/RAB11A	13
BP	GO:0002837	regulation of immune response to tumor cell	3/645	22/18870	0.0377605	0.291353	0.261507	HLA-DRB1/AHR/HSPD1	3
BP	GO:0007398	ectoderm development	3/645	22/18870	0.0377605	0.291353	0.261507	ITGA6/ETS2/TPT1	3
BP	GO:0032069	regulation of nuclease activity	3/645	22/18870	0.0377605	0.291353	0.261507	NPM1/TMBIM6/RPS3	3
BP	GO:0045624	positive regulation of T-helper cell differentiation	3/645	22/18870	0.0377605	0.291353	0.261507	ANXA1/NFKBIZ/RIPK2	3
BP	GO:0002696	positive regulation of leukocyte activation	20/645	380/18870	0.0379961	0.292365	0.262415	GATA3/HLA-DQB1/CD55/VAMP8/INPP5D/ANXA1/HLA-DRB5/HLA-DRB1/CD46/TNFSF9/NFKBIZ/RIPK2/DUSP10/AP3D1/HLA-E/RHOA/CDKN1A/SELENOK/HSPD1/RPS3	20
BP	GO:0022406	membrane docking	7/645	92/18870	0.038096	0.292365	0.262415	VAMP8/STXBP2/EZR/STX3/USO1/VAMP3/RAB13	7
BP	GO:0050886	endocrine process	7/645	92/18870	0.038096	0.292365	0.262415	GATA3/RAB11FIP1/TMF1/TBX3/ATP6AP2/RHOA/SELENOM	7
BP	GO:0009314	response to radiation	22/645	428/18870	0.0382591	0.293092	0.263067	GATA3/CDS1/ANXA1/ITGB6/CYP2R1/BEST1/IFT20/RPL26/EGFR/DDB2/NEDD4/NPM1/IKBIP/OPN3/MDM2/ATF4/SWI5/UBE2B/RHOB/GADD45A/CDKN1A/EEF1D	22
BP	GO:0008333	endosome to lysosome transport	6/645	73/18870	0.0385125	0.293984	0.263868	CHMP4C/HOOK1/HOOK2/VPS4B/AP3D1/RHOB	6
BP	GO:0042093	T-helper cell differentiation	6/645	73/18870	0.0385125	0.293984	0.263868	GATA3/ANXA1/HLA-DRB1/NFKBIZ/RIPK2/JAK1	6
BP	GO:0032944	regulation of mononuclear cell proliferation	14/645	242/18870	0.0390792	0.297779	0.267274	CD55/INPP5D/ANXA1/PAWR/HLA-DRB1/CD46/TNFSF9/RIPK2/AHR/GPNMB/HLA-E/CDKN1A/SELENOK/RPS3	14
BP	GO:0031334	positive regulation of protein-containing complex assembly	12/645	198/18870	0.0398408	0.301856	0.270933	LCP1/BIK/OCLN/WARS1/BAIAP2L1/CDC42EP5/AKAP9/GBP2/SH3GLB1/RACK1/RHOA/RPS3	12
BP	GO:0043516	regulation of DNA damage response, signal transduction by p53 class mediator	4/645	38/18870	0.0398686	0.301856	0.270933	PMAIP1/RPL26/NPM1/MDM2	4
BP	GO:1900181	negative regulation of protein localization to nucleus	4/645	38/18870	0.0398686	0.301856	0.270933	APOD/TRIM29/UFM1/CTNNA1	4
BP	GO:0030099	myeloid cell differentiation	22/645	430/18870	0.0399337	0.301856	0.270933	GATA3/CDKN2B/INPP5D/ITGB6/FSTL3/HLA-DRB1/SLC1A5/ANXA2/FOSL2/PIR/RPS6/TRIB1/DNASE2/WASF2/PTBP3/CIB1/SRP54/RPS14/UFL1/RPS19/TMOD3/HSPA9	22
BP	GO:1901222	regulation of non-canonical NF-kappaB signal transduction	8/645	113/18870	0.0399829	0.301856	0.270933	PDCD4/CALR/EGFR/RBCK1/TCIM/ADIPOR1/RHOA/RPS3	8
BP	GO:0032436	positive regulation of proteasomal ubiquitin-dependent protein catabolic process	7/645	93/18870	0.0400363	0.301856	0.270933	TRIB3/GCLC/HERPUD1/TRIB1/MDM2/RACK1/NFE2L2	7
BP	GO:0007162	negative regulation of cell adhesion	17/645	312/18870	0.0403369	0.303588	0.272488	CDH1/APOD/CLDN7/SPINT2/EPCAM/ANXA1/CDKN2A/TACSTD2/PAWR/HLA-DRB1/CYP1B1/KLF4/CD164/FXYD5/ASS1/GPNMB/RHOA	17
BP	GO:0070663	regulation of leukocyte proliferation	15/645	267/18870	0.0416347	0.308283	0.276702	CD55/INPP5D/ANXA1/PAWR/HLA-DRB1/CD46/TNFSF9/RIPK2/AHR/GPNMB/HLA-E/CDKN1A/GSTP1/SELENOK/RPS3	15
BP	GO:0001836	release of cytochrome c from mitochondria	5/645	56/18870	0.0420061	0.308283	0.276702	SFN/BIK/PMAIP1/PLAUR/GHITM	5
BP	GO:0043370	regulation of CD4-positive, alpha-beta T cell differentiation	5/645	56/18870	0.0420061	0.308283	0.276702	GATA3/ANXA1/HLA-DRB1/NFKBIZ/RIPK2	5
BP	GO:0060986	endocrine hormone secretion	5/645	56/18870	0.0420061	0.308283	0.276702	GATA3/RAB11FIP1/TMF1/TBX3/SELENOM	5
BP	GO:0051492	regulation of stress fiber assembly	7/645	94/18870	0.04204	0.308283	0.276702	F11R/TACSTD2/S100A10/LIMCH1/ARAP1/WASF2/RHOA	7
BP	GO:0042157	lipoprotein metabolic process	9/645	135/18870	0.0422546	0.308283	0.276702	APOD/ZDHHC12/WIPI1/PIGP/WDR45B/SLC30A5/CTSD/ATG12/SELENOK	9
BP	GO:0002834	regulation of response to tumor cell	3/645	23/18870	0.0423542	0.308283	0.276702	HLA-DRB1/AHR/HSPD1	3
BP	GO:0003283	atrial septum development	3/645	23/18870	0.0423542	0.308283	0.276702	ISL1/MDM2/CCN1	3
BP	GO:0045063	T-helper 1 cell differentiation	3/645	23/18870	0.0423542	0.308283	0.276702	ANXA1/NFKBIZ/RIPK2	3
BP	GO:0045591	positive regulation of regulatory T cell differentiation	3/645	23/18870	0.0423542	0.308283	0.276702	HLA-DRB1/CD46/DUSP10	3
BP	GO:0046823	negative regulation of nucleocytoplasmic transport	3/645	23/18870	0.0423542	0.308283	0.276702	APOD/SP100/UFM1	3
BP	GO:0051457	maintenance of protein location in nucleus	3/645	23/18870	0.0423542	0.308283	0.276702	SP100/SUN1/CHCHD10	3
BP	GO:0002294	CD4-positive, alpha-beta T cell differentiation involved in immune response	6/645	75/18870	0.0430714	0.308283	0.276702	GATA3/ANXA1/HLA-DRB1/NFKBIZ/RIPK2/JAK1	6
BP	GO:0090559	regulation of membrane permeability	6/645	75/18870	0.0430714	0.308283	0.276702	PMAIP1/CLDN3/F11R/GCLC/HK2/CHCHD10	6
BP	GO:1902373	negative regulation of mRNA catabolic process	6/645	75/18870	0.0430714	0.308283	0.276702	PKP3/LARP1B/YBX3/PABPC1/TENT5A/CSDE1	6
BP	GO:0140448	signaling receptor ligand precursor processing	4/645	39/18870	0.0432685	0.308283	0.276702	P4HB/YIPF5/SLC30A5/ATP6AP2	4
BP	GO:0001731	formation of translation preinitiation complex	2/645	10/18870	0.0437633	0.308283	0.276702	RPL13A/EIF2S2	2
BP	GO:0030953	astral microtubule organization	2/645	10/18870	0.0437633	0.308283	0.276702	EZR/RAB11A	2
BP	GO:0032070	regulation of deoxyribonuclease activity	2/645	10/18870	0.0437633	0.308283	0.276702	NPM1/RPS3	2
BP	GO:0032275	luteinizing hormone secretion	2/645	10/18870	0.0437633	0.308283	0.276702	TMF1/TBX3	2
BP	GO:0032329	serine transport	2/645	10/18870	0.0437633	0.308283	0.276702	SLC1A5/SERINC3	2
BP	GO:0032429	regulation of phospholipase A2 activity	2/645	10/18870	0.0437633	0.308283	0.276702	ANXA1/ANG	2
BP	GO:0033034	positive regulation of myeloid cell apoptotic process	2/645	10/18870	0.0437633	0.308283	0.276702	ANXA1/CDKN2A	2
BP	GO:0035646	endosome to melanosome transport	2/645	10/18870	0.0437633	0.308283	0.276702	RAB38/AP3D1	2
BP	GO:0043485	endosome to pigment granule transport	2/645	10/18870	0.0437633	0.308283	0.276702	RAB38/AP3D1	2
BP	GO:0044829	positive regulation by host of viral genome replication	2/645	10/18870	0.0437633	0.308283	0.276702	EEF1A1/PPIB	2
BP	GO:0045141	meiotic telomere clustering	2/645	10/18870	0.0437633	0.308283	0.276702	SUN1/UBE2B	2
BP	GO:0048757	pigment granule maturation	2/645	10/18870	0.0437633	0.308283	0.276702	RAB38/AP3D1	2
BP	GO:0060075	regulation of resting membrane potential	2/645	10/18870	0.0437633	0.308283	0.276702	KCNK1/KCNK6	2
BP	GO:0070142	synaptic vesicle budding	2/645	10/18870	0.0437633	0.308283	0.276702	AP3S1/AP3D1	2
BP	GO:0071073	positive regulation of phospholipid biosynthetic process	2/645	10/18870	0.0437633	0.308283	0.276702	RAB38/ACSL3	2
BP	GO:0071287	cellular response to manganese ion	2/645	10/18870	0.0437633	0.308283	0.276702	HSP90B1/ATF4	2
BP	GO:0071340	skeletal muscle acetylcholine-gated channel clustering	2/645	10/18870	0.0437633	0.308283	0.276702	MESD/RER1	2
BP	GO:0071803	positive regulation of podosome assembly	2/645	10/18870	0.0437633	0.308283	0.276702	LCP1/RHOA	2
BP	GO:1902237	positive regulation of endoplasmic reticulum stress-induced intrinsic apoptotic signaling pathway	2/645	10/18870	0.0437633	0.308283	0.276702	PMAIP1/SERINC3	2
BP	GO:1904760	regulation of myofibroblast differentiation	2/645	10/18870	0.0437633	0.308283	0.276702	PDCD4/FOSL2	2
BP	GO:1905050	positive regulation of metallopeptidase activity	2/645	10/18870	0.0437633	0.308283	0.276702	CLDN4/CLDN3	2
BP	GO:1905214	regulation of RNA binding	2/645	10/18870	0.0437633	0.308283	0.276702	EIF3D/EIF3E	2
BP	GO:2000563	positive regulation of CD4-positive, alpha-beta T cell proliferation	2/645	10/18870	0.0437633	0.308283	0.276702	CD55/RIPK2	2
BP	GO:0015718	monocarboxylic acid transport	11/645	179/18870	0.0439237	0.308906	0.277261	ATP8B1/SLC2A1/ANXA1/SLC17A5/SLC6A8/CRABP2/ACSL3/EPRS1/PTGES/MPC1/FABP5	11
BP	GO:1902807	negative regulation of cell cycle G1/S phase transition	7/645	95/18870	0.0441075	0.309691	0.277966	CDKN2B/CDK2AP2/RPL26/KLF4/MDM2/GPNMB/CDKN1A	7
BP	GO:0043331	response to dsRNA	5/645	57/18870	0.0448045	0.314071	0.281897	PMAIP1/SLC3A2/RIPK2/NPM1/RIOK3	5
BP	GO:0002699	positive regulation of immune effector process	15/645	270/18870	0.0451342	0.315866	0.283508	GATA3/CD55/VAMP8/ANXA1/STXBP2/DNAJB9/HLA-DRB1/CD46/MICA/NFKBIZ/RIPK2/GPI/HLA-E/RPS19/HSPD1	15
BP	GO:0002287	alpha-beta T cell activation involved in immune response	6/645	76/18870	0.0454723	0.316429	0.284013	GATA3/ANXA1/HLA-DRB1/NFKBIZ/RIPK2/JAK1	6
BP	GO:0002293	alpha-beta T cell differentiation involved in immune response	6/645	76/18870	0.0454723	0.316429	0.284013	GATA3/ANXA1/HLA-DRB1/NFKBIZ/RIPK2/JAK1	6
BP	GO:0046470	phosphatidylcholine metabolic process	6/645	76/18870	0.0454723	0.316429	0.284013	RAB38/CDS1/ACSL3/LPCAT1/MBOAT7/FABP5	6
BP	GO:0010633	negative regulation of epithelial cell migration	8/645	116/18870	0.0455097	0.316429	0.284013	JUP/TACSTD2/SP100/KLF4/ADIPOR1/DUSP10/GADD45A/RHOA	8
BP	GO:0010466	negative regulation of peptidase activity	9/645	137/18870	0.0456764	0.317074	0.284593	LAMP3/SFN/CAST/GAPDH/KLF4/SIAH2/CSTB/PLAUR/IGBP1	9
BP	GO:0007032	endosome organization	7/645	96/18870	0.0462394	0.320464	0.287635	CHMP4C/HOOK1/HOOK2/VPS4B/ATP6AP2/SQSTM1/RAB11A	7
BP	GO:0032728	positive regulation of interferon-beta production	4/645	40/18870	0.0468263	0.323486	0.290348	ARRDC4/POLR3D/RIPK2/RIOK3	4
BP	GO:0045730	respiratory burst	4/645	40/18870	0.0468263	0.323486	0.290348	CD55/DUSP10/RPS19/SELENOK	4
BP	GO:0006925	inflammatory cell apoptotic process	3/645	24/18870	0.047214	0.324077	0.290878	ANXA1/CDKN2A/SELENOS	3
BP	GO:0042438	melanin biosynthetic process	3/645	24/18870	0.047214	0.324077	0.290878	RAB38/CDH3/OPN3	3
BP	GO:0044090	positive regulation of vacuole organization	3/645	24/18870	0.047214	0.324077	0.290878	WIPI1/ANXA2/SH3GLB1	3
BP	GO:0071549	cellular response to dexamethasone stimulus	3/645	24/18870	0.047214	0.324077	0.290878	PCK2/GJB2/ASS1	3
BP	GO:0003229	ventricular cardiac muscle tissue development	5/645	58/18870	0.0477118	0.326449	0.293007	DSP/PPP1R13L/DSG2/ISL1/TBX3	5
BP	GO:0031102	neuron projection regeneration	5/645	58/18870	0.0477118	0.326449	0.293007	APOD/INPP5F/STK24/KLF4/CTNNA1	5
BP	GO:0042158	lipoprotein biosynthetic process	7/645	97/18870	0.0484362	0.330679	0.296803	ZDHHC12/WIPI1/PIGP/WDR45B/SLC30A5/ATG12/SELENOK	7
BP	GO:0042129	regulation of T cell proliferation	11/645	182/18870	0.0484841	0.330679	0.296803	CD55/ANXA1/PAWR/HLA-DRB1/CD46/TNFSF9/RIPK2/GPNMB/HLA-E/SELENOK/RPS3	11
BP	GO:0045017	glycerolipid biosynthetic process	14/645	250/18870	0.0489473	0.333308	0.299163	RAB38/CDS1/INPP5D/SH3YL1/PCK2/INPP5F/PIGP/ANG/ACSL3/LPCAT1/SLC30A5/MBOAT7/PLSCR1/FABP5	14
BP	GO:0050777	negative regulation of immune response	12/645	205/18870	0.0495854	0.336103	0.301672	CD55/INPP5D/ANXA1/HLA-DRB1/CD46/SELENOS/MICA/DUSP10/AHR/HLA-E/RPS19/ATG12	12
BP	GO:0050851	antigen receptor-mediated signaling pathway	12/645	205/18870	0.0495854	0.336103	0.301672	GATA3/HLA-DQB1/INPP5D/EZR/PAWR/HLA-DRB1/FOSL2/RBCK1/NFKBIZ/RIPK2/ELF1/RPS3	12
BP	GO:2000045	regulation of G1/S transition of mitotic cell cycle	11/645	183/18870	0.050073	0.336103	0.301672	CDKN2B/ANXA1/CDKN2A/CDK2AP2/RPL26/EGFR/KLF4/MDM2/GPNMB/PSME1/CDKN1A	11
BP	GO:2000514	regulation of CD4-positive, alpha-beta T cell activation	6/645	78/18870	0.0505196	0.336103	0.301672	GATA3/CD55/ANXA1/HLA-DRB1/NFKBIZ/RIPK2	6
BP	GO:0032781	positive regulation of ATP-dependent activity	4/645	41/18870	0.0505417	0.336103	0.301672	TNNT3/DNAJC10/DNAJB11/PLSCR1	4
BP	GO:0002237	response to molecule of bacterial origin	19/645	369/18870	0.0506885	0.336103	0.301672	S100A14/CLDN1/CD55/PDCD4/PCK2/GJB2/FOSL2/SELENOS/TRIB1/NFKBIZ/RIPK2/ASS1/DUSP10/GBP2/AHR/RPL13A/MTDH/RHOA/GSTP1	19
BP	GO:0000422	autophagy of mitochondrion	7/645	98/18870	0.0506982	0.336103	0.301672	WIPI1/HK2/CISD2/GABARAPL1/WDR45B/ATG12/SQSTM1	7
BP	GO:0061726	mitochondrion disassembly	7/645	98/18870	0.0506982	0.336103	0.301672	WIPI1/HK2/CISD2/GABARAPL1/WDR45B/ATG12/SQSTM1	7
BP	GO:0097352	autophagosome maturation	5/645	59/18870	0.0507281	0.336103	0.301672	CHMP4C/VAMP8/TMEM39A/VPS4B/ATG12	5
BP	GO:0098900	regulation of action potential	5/645	59/18870	0.0507281	0.336103	0.301672	DSP/JUP/DSG2/DSC2/AKAP9	5
BP	GO:0000082	G1/S transition of mitotic cell cycle	14/645	252/18870	0.0516626	0.336103	0.301672	CDKN2B/ANXA1/CDKN2A/CDK2AP2/RPS6/RPL26/EGFR/KLF4/EIF4EBP1/RHOU/MDM2/GPNMB/PSME1/CDKN1A	14
BP	GO:0051495	positive regulation of cytoskeleton organization	11/645	184/18870	0.0516968	0.336103	0.301672	OCLN/S100A10/LIMCH1/BAIAP2L1/CDC42EP5/DSTN/WASF2/AKAP9/VPS4B/RHOA/RPS3	11
BP	GO:0001765	membrane raft assembly	2/645	11/18870	0.0523016	0.336103	0.301672	S100A10/ANXA2	2
BP	GO:0001865	NK T cell differentiation	2/645	11/18870	0.0523016	0.336103	0.301672	FOSL2/AP3D1	2
BP	GO:0006002	fructose 6-phosphate metabolic process	2/645	11/18870	0.0523016	0.336103	0.301672	GFPT1/HK2	2
BP	GO:0006983	ER overload response	2/645	11/18870	0.0523016	0.336103	0.301672	HSPA5/SELENOS	2
BP	GO:0021562	vestibulocochlear nerve development	2/645	11/18870	0.0523016	0.336103	0.301672	SLITRK6/ATP8B1	2
BP	GO:0031340	positive regulation of vesicle fusion	2/645	11/18870	0.0523016	0.336103	0.301672	ANXA1/ANXA2	2
BP	GO:0042167	heme catabolic process	2/645	11/18870	0.0523016	0.336103	0.301672	BLVRB/HMOX1	2
BP	GO:0045625	regulation of T-helper 1 cell differentiation	2/645	11/18870	0.0523016	0.336103	0.301672	ANXA1/RIPK2	2
BP	GO:0046149	pigment catabolic process	2/645	11/18870	0.0523016	0.336103	0.301672	BLVRB/HMOX1	2
BP	GO:0046349	amino sugar biosynthetic process	2/645	11/18870	0.0523016	0.336103	0.301672	GFPT1/PGM3	2
BP	GO:0060920	cardiac pacemaker cell differentiation	2/645	11/18870	0.0523016	0.336103	0.301672	ISL1/TBX3	2
BP	GO:0070673	response to interleukin-18	2/645	11/18870	0.0523016	0.336103	0.301672	CLDN1/RIPK2	2
BP	GO:0070934	CRD-mediated mRNA stabilization	2/645	11/18870	0.0523016	0.336103	0.301672	PABPC1/CSDE1	2
BP	GO:0075522	IRES-dependent viral translational initiation	2/645	11/18870	0.0523016	0.336103	0.301672	EIF3D/CSDE1	2
BP	GO:0090220	chromosome localization to nuclear envelope involved in homologous chromosome segregation	2/645	11/18870	0.0523016	0.336103	0.301672	SUN1/UBE2B	2
BP	GO:0090557	establishment of endothelial intestinal barrier	2/645	11/18870	0.0523016	0.336103	0.301672	CLDN1/F11R	2
BP	GO:1905461	positive regulation of vascular associated smooth muscle cell apoptotic process	2/645	11/18870	0.0523016	0.336103	0.301672	PDCD4/ATF4	2
BP	GO:2000109	regulation of macrophage apoptotic process	2/645	11/18870	0.0523016	0.336103	0.301672	CDKN2A/SELENOS	2
BP	GO:0002475	antigen processing and presentation via MHC class Ib	3/645	25/18870	0.052335	0.336103	0.301672	MICA/AP3D1/HLA-E	3
BP	GO:0002483	antigen processing and presentation of endogenous peptide antigen	3/645	25/18870	0.052335	0.336103	0.301672	HLA-DRB1/MICA/HLA-E	3
BP	GO:0046641	positive regulation of alpha-beta T cell proliferation	3/645	25/18870	0.052335	0.336103	0.301672	CD55/RIPK2/HLA-E	3
BP	GO:0046755	viral budding	3/645	25/18870	0.052335	0.336103	0.301672	CHMP4C/NEDD4/VPS4B	3
BP	GO:0050860	negative regulation of T cell receptor signaling pathway	3/645	25/18870	0.052335	0.336103	0.301672	EZR/PAWR/ELF1	3
BP	GO:0060155	platelet dense granule organization	3/645	25/18870	0.052335	0.336103	0.301672	RAB38/AP3S1/AP3D1	3
BP	GO:0090200	positive regulation of release of cytochrome c from mitochondria	3/645	25/18870	0.052335	0.336103	0.301672	BIK/PMAIP1/PLAUR	3
BP	GO:2000178	negative regulation of neural precursor cell proliferation	3/645	25/18870	0.052335	0.336103	0.301672	SPINT1/SPINT2/CTNNA1	3
BP	GO:0043254	regulation of protein-containing complex assembly	21/645	419/18870	0.0525449	0.336947	0.30243	CLDN7/LCP1/BIK/OCLN/CAPG/ZDHHC12/ISL1/HSPA5/WARS1/BAIAP2L1/CDC42EP5/AKAP9/GBP2/RIOK3/RPL13A/SH3GLB1/RACK1/ARPC3/TMOD3/RHOA/RPS3	21
BP	GO:0002709	regulation of T cell mediated immunity	7/645	99/18870	0.0530259	0.338011	0.303384	GATA3/CD55/HLA-DRB1/MICA/AHR/HLA-E/HSPD1	7
BP	GO:0098869	cellular oxidant detoxification	7/645	99/18870	0.0530259	0.338011	0.303384	SELENOS/GPX8/PTGES/PRDX6/PRDX4/NFE2L2/GSTP1	7
BP	GO:1903312	negative regulation of mRNA metabolic process	7/645	99/18870	0.0530259	0.338011	0.303384	PKP3/LARP1B/NPM1/YBX3/PABPC1/TENT5A/CSDE1	7
BP	GO:2001237	negative regulation of extrinsic apoptotic signaling pathway	7/645	99/18870	0.0530259	0.338011	0.303384	ITGA6/TMBIM1/GCLC/SIAH2/CTNNA1/GSTP1/HMOX1	7
BP	GO:1903533	regulation of protein targeting	6/645	79/18870	0.0531669	0.338406	0.30374	LMAN1/MYO1C/RHOU/CIB1/NPEPPS/SH3GLB1	6
BP	GO:0046324	regulation of glucose import	5/645	60/18870	0.0538538	0.342259	0.307198	OCLN/SELENOS/HK2/OPN3/NFE2L2	5
BP	GO:0050867	positive regulation of cell activation	20/645	396/18870	0.0539317	0.342259	0.307198	GATA3/HLA-DQB1/CD55/VAMP8/INPP5D/ANXA1/HLA-DRB5/HLA-DRB1/CD46/TNFSF9/NFKBIZ/RIPK2/DUSP10/AP3D1/HLA-E/RHOA/CDKN1A/SELENOK/HSPD1/RPS3	20
BP	GO:0032496	response to lipopolysaccharide	18/645	348/18870	0.0541081	0.342574	0.30748	S100A14/CLDN1/CD55/PDCD4/PCK2/GJB2/FOSL2/SELENOS/TRIB1/NFKBIZ/RIPK2/ASS1/DUSP10/GBP2/RPL13A/MTDH/RHOA/GSTP1	18
BP	GO:0002819	regulation of adaptive immune response	12/645	208/18870	0.0542209	0.342574	0.30748	GATA3/CD55/ANXA1/HLA-DRB1/CD46/MICA/NFKBIZ/RIPK2/DUSP10/AHR/HLA-E/HSPD1	12
BP	GO:0031330	negative regulation of cellular catabolic process	12/645	208/18870	0.0542209	0.342574	0.30748	PKP3/TMEM39A/GOLGA2/ANXA2/LARP1B/YBX3/DAP/PABPC1/SEC22B/TENT5A/CSDE1/HMOX1	12
BP	GO:0030851	granulocyte differentiation	4/645	42/18870	0.0544139	0.342784	0.307669	INPP5D/FOSL2/TRIB1/SRP54	4
BP	GO:1900026	positive regulation of substrate adhesion-dependent cell spreading	4/645	42/18870	0.0544139	0.342784	0.307669	S100A10/CALR/P4HB/CIB1	4
BP	GO:0007599	hemostasis	13/645	231/18870	0.0545535	0.343159	0.308005	RAP2B/CSRP1/F11R/LMAN1/PDIA3/ANXA2/FZD6/GPI/PLAUR/PLSCR1/MYL12A/NFE2L2/CLIC1	13
BP	GO:0043393	regulation of protein binding	9/645	142/18870	0.0550241	0.345107	0.309754	TRIB3/GOLGA2/ANXA2/RIPK2/DERL1/RPL11/RACK1/CDKN1A/TMBIM6	9
BP	GO:0043405	regulation of MAP kinase activity	9/645	142/18870	0.0550241	0.345107	0.309754	TPD52L1/TRIB3/PDCD4/EGFR/TRIB1/DUSP10/ERP29/GSTP1/RPS3	9
BP	GO:0009895	negative regulation of catabolic process	18/645	349/18870	0.0553239	0.346389	0.310904	LAMP3/PKP3/TMEM39A/GOLGA2/ANXA2/LARP1B/EGFR/YBX3/DAP/PABPC1/SEC22B/RPL11/RPL5/TENT5A/CSDE1/RPL23/EIF3H/HMOX1	18
BP	GO:0000041	transition metal ion transport	7/645	100/18870	0.0554195	0.346389	0.310904	FTH1/SLC39A4/SLC39A7/SLC30A5/ISCU/FTL/PGRMC2	7
BP	GO:0042113	B cell activation	15/645	278/18870	0.0554706	0.346389	0.310904	TPD52/INPP5D/SKAP2/DNAJB9/PAWR/FOSL2/NFKBIZ/KLF6/SLC39A7/AKAP17A/SYVN1/AHR/IGBP1/CDKN1A/HSPD1	15
BP	GO:1902806	regulation of cell cycle G1/S phase transition	12/645	209/18870	0.055829	0.34812	0.312458	CDKN2B/ANXA1/CDKN2A/CDK2AP2/RPL26/EGFR/KLF4/TCIM/MDM2/GPNMB/PSME1/CDKN1A	12
BP	GO:0061138	morphogenesis of a branching epithelium	11/645	187/18870	0.0567792	0.35218	0.316103	HOXD13/SPINT1/AREG/SPINT2/HOXA11/ST14/CTSH/TACSTD2/TMED2/SEMA3C/TBX3	11
BP	GO:0044843	cell cycle G1/S phase transition	15/645	279/18870	0.0568683	0.35218	0.316103	CDKN2B/ANXA1/CDKN2A/CDK2AP2/RPS6/RPL26/EGFR/KLF4/TCIM/EIF4EBP1/RHOU/MDM2/GPNMB/PSME1/CDKN1A	15
BP	GO:0098742	cell-cell adhesion via plasma-membrane adhesion molecules	15/645	279/18870	0.0568683	0.35218	0.316103	CDH1/CLDN4/CLDN7/NECTIN4/CLDN1/MPZL2/DSG2/DSC3/ALCAM/DSC2/CLDN3/CDH3/KLF4/CD164/FXYD5	15
BP	GO:1900180	regulation of protein localization to nucleus	9/645	143/18870	0.0570321	0.35218	0.316103	CDH1/APOD/TRIM29/JUP/UFM1/NPM1/CD2AP/JAK1/CTNNA1	9
BP	GO:0022029	telencephalon cell migration	5/645	61/18870	0.0570887	0.35218	0.316103	EGFR/NDEL1/SUN1/MBOAT7/RHOA	5
BP	GO:0032092	positive regulation of protein binding	5/645	61/18870	0.0570887	0.35218	0.316103	TRIB3/ANXA2/RIPK2/DERL1/RPL11	5
BP	GO:1900024	regulation of substrate adhesion-dependent cell spreading	5/645	61/18870	0.0570887	0.35218	0.316103	TACSTD2/S100A10/CALR/P4HB/CIB1	5
BP	GO:0046474	glycerophospholipid biosynthetic process	12/645	210/18870	0.0574688	0.35218	0.316103	RAB38/CDS1/INPP5D/SH3YL1/INPP5F/PIGP/ACSL3/LPCAT1/SLC30A5/MBOAT7/PLSCR1/FABP5	12
BP	GO:0006582	melanin metabolic process	3/645	26/18870	0.0577116	0.35218	0.316103	RAB38/CDH3/OPN3	3
BP	GO:0032469	endoplasmic reticulum calcium ion homeostasis	3/645	26/18870	0.0577116	0.35218	0.316103	HERPUD1/SELENOK/TMBIM6	3
BP	GO:0044550	secondary metabolite biosynthetic process	3/645	26/18870	0.0577116	0.35218	0.316103	RAB38/CDH3/OPN3	3
BP	GO:0099637	neurotransmitter receptor transport	3/645	26/18870	0.0577116	0.35218	0.316103	STX3/AP3D1/RAB11A	3
BP	GO:1900078	positive regulation of cellular response to insulin stimulus	3/645	26/18870	0.0577116	0.35218	0.316103	ADIPOR1/MYO1C/CTSD	3
BP	GO:1903020	positive regulation of glycoprotein metabolic process	3/645	26/18870	0.0577116	0.35218	0.316103	PAWR/GOLGA2/RAB1A	3
BP	GO:2000737	negative regulation of stem cell differentiation	3/645	26/18870	0.0577116	0.35218	0.316103	TBX3/HSPA9/NFE2L2	3
BP	GO:0032506	cytokinetic process	4/645	43/18870	0.0584421	0.356131	0.319649	CHMP4C/VPS4B/IQGAP1/RHOA	4
BP	GO:0042440	pigment metabolic process	6/645	81/18870	0.0587098	0.357255	0.320658	RAB38/CDH3/BLVRB/NFE2L1/OPN3/HMOX1	6
BP	GO:0050714	positive regulation of protein secretion	9/645	144/18870	0.0590868	0.358956	0.322184	PCK2/GOLPH3L/ISL1/SERP1/HLA-DRB1/TMED10/IER3IP1/ANG/CD2AP	9
BP	GO:0051170	import into nucleus	10/645	166/18870	0.0591566	0.358956	0.322184	CDH1/APOD/JUP/UFM1/HTATIP2/TXNIP/SEC13/SQSTM1/RPL23/CDKN1A	10
BP	GO:0071482	cellular response to light stimulus	8/645	123/18870	0.0602831	0.363162	0.325959	RPL26/DDB2/NEDD4/NPM1/OPN3/MDM2/ATF4/CDKN1A	8
BP	GO:0002027	regulation of heart rate	7/645	102/18870	0.0604057	0.363162	0.325959	DSP/JUP/DSG2/DSC2/ISL1/AKAP9/MDM2	7
BP	GO:0006959	humoral immune response	14/645	258/18870	0.0604274	0.363162	0.325959	GATA3/HLA-DQB1/CD55/HLA-DRB1/CD46/GAPDH/ANG/RPL30/GPI/HLA-E/RPS19/KRT6A/RPL39/FAU	14
BP	GO:0050671	positive regulation of lymphocyte proliferation	9/645	145/18870	0.0611885	0.363162	0.325959	CD55/ANXA1/CD46/TNFSF9/RIPK2/HLA-E/CDKN1A/SELENOK/RPS3	9
BP	GO:0003163	sinoatrial node development	2/645	12/18870	0.0613735	0.363162	0.325959	ISL1/TBX3	2
BP	GO:0034397	telomere localization	2/645	12/18870	0.0613735	0.363162	0.325959	SUN1/UBE2B	2
BP	GO:0043312	neutrophil degranulation	2/645	12/18870	0.0613735	0.363162	0.325959	STXBP2/ANXA3	2
BP	GO:0043380	regulation of memory T cell differentiation	2/645	12/18870	0.0613735	0.363162	0.325959	HLA-DRB1/CD46	2
BP	GO:0043476	pigment accumulation	2/645	12/18870	0.0613735	0.363162	0.325959	RAB38/AP3D1	2
BP	GO:0043482	cellular pigment accumulation	2/645	12/18870	0.0613735	0.363162	0.325959	RAB38/AP3D1	2
BP	GO:0043589	skin morphogenesis	2/645	12/18870	0.0613735	0.363162	0.325959	ITGB4/ITGA6	2
BP	GO:0051238	sequestering of metal ion	2/645	12/18870	0.0613735	0.363162	0.325959	FTH1/FTL	2
BP	GO:0070671	response to interleukin-12	2/645	12/18870	0.0613735	0.363162	0.325959	P4HB/RIPK2	2
BP	GO:0071236	cellular response to antibiotic	2/645	12/18870	0.0613735	0.363162	0.325959	MDM2/RPL23	2
BP	GO:0071377	cellular response to glucagon stimulus	2/645	12/18870	0.0613735	0.363162	0.325959	GJB2/ASS1	2
BP	GO:0071635	negative regulation of transforming growth factor beta production	2/645	12/18870	0.0613735	0.363162	0.325959	CDH3/CD2AP	2
BP	GO:0071712	ER-associated misfolded protein catabolic process	2/645	12/18870	0.0613735	0.363162	0.325959	SDF2L1/DERL1	2
BP	GO:1900152	negative regulation of nuclear-transcribed mRNA catabolic process, deadenylation-dependent decay	2/645	12/18870	0.0613735	0.363162	0.325959	PABPC1/CSDE1	2
BP	GO:0140056	organelle localization by membrane tethering	6/645	82/18870	0.0616059	0.364035	0.326743	VAMP8/STXBP2/STX3/USO1/VAMP3/RAB13	6
BP	GO:0030705	cytoskeleton-dependent intracellular transport	12/645	213/18870	0.0625806	0.367525	0.329875	HOOK1/CCDC186/HOOK2/IFT20/AP3S1/MYO1C/NDEL1/TUBA1C/SUN1/AP3D1/RAB1A/UXT	12
BP	GO:0042098	T cell proliferation	12/645	213/18870	0.0625806	0.367525	0.329875	CD55/ANXA1/PAWR/HLA-DRB1/CD46/TNFSF9/RPS6/RIPK2/GPNMB/HLA-E/SELENOK/RPS3	12
BP	GO:0002824	positive regulation of adaptive immune response based on somatic recombination of immune receptors built from immunoglobulin superfamily domains	8/645	124/18870	0.0626128	0.367525	0.329875	GATA3/CD55/HLA-DRB1/MICA/NFKBIZ/RIPK2/HLA-E/HSPD1	8
BP	GO:0043506	regulation of JUN kinase activity	4/645	44/18870	0.0626249	0.367525	0.329875	PDCD4/DUSP10/GSTP1/RPS3	4
BP	GO:0097178	ruffle assembly	4/645	44/18870	0.0626249	0.367525	0.329875	SH3YL1/TACSTD2/NDEL1/RHOG	4
BP	GO:0031639	plasminogen activation	3/645	27/18870	0.0633379	0.368683	0.330915	S100A10/ANXA2/PLAUR	3
BP	GO:0044827	modulation by host of viral genome replication	3/645	27/18870	0.0633379	0.368683	0.330915	EEF1A1/PPIB/TMEM41B	3
BP	GO:0048207	vesicle targeting, rough ER to cis-Golgi	3/645	27/18870	0.0633379	0.368683	0.330915	TMED2/TMED10/TFG	3
BP	GO:0048208	COPII vesicle coating	3/645	27/18870	0.0633379	0.368683	0.330915	TMED2/TMED10/TFG	3
BP	GO:0071480	cellular response to gamma radiation	3/645	27/18870	0.0633379	0.368683	0.330915	RPL26/MDM2/CDKN1A	3
BP	GO:0071577	zinc ion transmembrane transport	3/645	27/18870	0.0633379	0.368683	0.330915	SLC39A4/SLC39A7/SLC30A5	3
BP	GO:0032623	interleukin-2 production	5/645	63/18870	0.0638861	0.370868	0.332875	GATA3/ANXA1/EZR/RIPK2/RPS3	5
BP	GO:0032663	regulation of interleukin-2 production	5/645	63/18870	0.0638861	0.370868	0.332875	GATA3/ANXA1/EZR/RIPK2/RPS3	5
BP	GO:0030098	lymphocyte differentiation	21/645	429/18870	0.0640302	0.371202	0.333176	GATA3/TPD52/INPP5D/ANXA1/DNAJB9/HLA-DRB1/CD46/TNFSF9/FOSL2/RPS6/NFKBIZ/RIPK2/DUSP10/KLF6/SLC39A7/SYVN1/KDELR1/JAK1/AP3D1/RPL22/RHOA	21
BP	GO:1902117	positive regulation of organelle assembly	6/645	83/18870	0.0645851	0.373914	0.33561	LCP1/WIPI1/IFT20/VPS4B/SH3GLB1/RHOA	6
BP	GO:0001952	regulation of cell-matrix adhesion	8/645	125/18870	0.064998	0.375797	0.3373	APOD/JUP/CDKN2A/S100A10/LIMCH1/RRAS/CIB1/RHOA	8
BP	GO:0050863	regulation of T cell activation	19/645	381/18870	0.0653117	0.377103	0.338472	GATA3/HLA-DQB1/CD55/ANXA1/HLA-DRB5/PAWR/HLA-DRB1/CD46/TNFSF9/NFKBIZ/RIPK2/DUSP10/AP3D1/GPNMB/HLA-E/RHOA/SELENOK/HSPD1/RPS3	19
BP	GO:0035264	multicellular organism growth	9/645	147/18870	0.0655336	0.377875	0.339165	PPP1R13L/SLITRK6/EZR/GDF15/TMED2/FOSL2/PPIB/RASAL2/SELENOM	9
BP	GO:0042100	B cell proliferation	7/645	104/18870	0.0656584	0.378086	0.339355	INPP5D/PAWR/FOSL2/NFKBIZ/AHR/CDKN1A/HSPD1	7
BP	GO:0071356	cellular response to tumor necrosis factor	13/645	238/18870	0.0658406	0.378627	0.33984	GATA3/CLDN1/KRT8/KRT18/PCK2/CYP1B1/ASS1/GBP2/YBX3/CIB1/NFE2L2/GSTP1/RPS3	13
BP	GO:0051098	regulation of binding	14/645	262/18870	0.0667983	0.382388	0.343215	GATA3/TRIB3/GOLGA2/ANXA2/SP100/RIPK2/DERL1/PLAUR/RPL11/RACK1/EIF3D/EIF3E/CDKN1A/TMBIM6	14
BP	GO:0033574	response to testosterone	4/645	45/18870	0.0669609	0.382388	0.343215	HOXD13/HOXA11/CALR/GPI	4
BP	GO:0050856	regulation of T cell receptor signaling pathway	4/645	45/18870	0.0669609	0.382388	0.343215	EZR/PAWR/ELF1/RPS3	4
BP	GO:0090199	regulation of release of cytochrome c from mitochondria	4/645	45/18870	0.0669609	0.382388	0.343215	BIK/PMAIP1/PLAUR/GHITM	4
BP	GO:1903214	regulation of protein targeting to mitochondrion	4/645	45/18870	0.0669609	0.382388	0.343215	LMAN1/RHOU/NPEPPS/SH3GLB1	4
BP	GO:1903131	mononuclear cell differentiation	23/645	481/18870	0.0670293	0.382388	0.343215	GATA3/TPD52/INPP5D/ANXA1/ITGB6/DNAJB9/HLA-DRB1/CD46/TNFSF9/FOSL2/PIR/RPS6/NFKBIZ/RIPK2/DUSP10/KLF6/SLC39A7/SYVN1/KDELR1/JAK1/AP3D1/RPL22/RHOA	23
BP	GO:0021885	forebrain cell migration	5/645	64/18870	0.0674479	0.382927	0.343699	EGFR/NDEL1/SUN1/MBOAT7/RHOA	5
BP	GO:0048278	vesicle docking	5/645	64/18870	0.0674479	0.382927	0.343699	STXBP2/STX3/USO1/VAMP3/RAB13	5
BP	GO:0048524	positive regulation of viral process	5/645	64/18870	0.0674479	0.382927	0.343699	TMEM39A/HLA-DRB1/P4HB/PABPC1/ATG12	5
BP	GO:0051047	positive regulation of secretion	16/645	310/18870	0.0675224	0.382927	0.343699	VAMP8/PCK2/GOLPH3L/ISL1/SERP1/S100A10/HLA-DRB1/ANXA2/TMF1/TMED10/IER3IP1/ANG/CD2AP/VPS4B/ACSL3/PTGES	16
BP	GO:0007160	cell-matrix adhesion	13/645	239/18870	0.0675701	0.382927	0.343699	COL17A1/APOD/JUP/ITGB4/CDKN2A/ITGB6/ITGA6/RHOD/S100A10/LIMCH1/RRAS/CIB1/RHOA	13
BP	GO:0032946	positive regulation of mononuclear cell proliferation	9/645	148/18870	0.0677773	0.383089	0.343845	CD55/ANXA1/CD46/TNFSF9/RIPK2/HLA-E/CDKN1A/SELENOK/RPS3	9
BP	GO:0038061	non-canonical NF-kappaB signal transduction	9/645	148/18870	0.0677773	0.383089	0.343845	PDCD4/CALR/EGFR/RBCK1/TCIM/TNFRSF10B/ADIPOR1/RHOA/RPS3	9
BP	GO:0002822	regulation of adaptive immune response based on somatic recombination of immune receptors built from immunoglobulin superfamily domains	11/645	193/18870	0.0679129	0.383351	0.34408	GATA3/CD55/ANXA1/HLA-DRB1/CD46/MICA/NFKBIZ/RIPK2/AHR/HLA-E/HSPD1	11
BP	GO:0010586	miRNA metabolic process	7/645	105/18870	0.068385	0.383734	0.344424	GATA3/KLF5/EGFR/KLF4/GAS5/SND1/GNL3	7
BP	GO:0110020	regulation of actomyosin structure organization	7/645	105/18870	0.068385	0.383734	0.344424	F11R/TACSTD2/S100A10/LIMCH1/ARAP1/WASF2/RHOA	7
BP	GO:0000470	maturation of LSU-rRNA	3/645	28/18870	0.0692073	0.383734	0.344424	RPL7/RPL10A/RPL35	3
BP	GO:0006829	zinc ion transport	3/645	28/18870	0.0692073	0.383734	0.344424	SLC39A4/SLC39A7/SLC30A5	3
BP	GO:0018149	peptide cross-linking	3/645	28/18870	0.0692073	0.383734	0.344424	DSP/ANXA1/KRT10	3
BP	GO:0032801	receptor catabolic process	3/645	28/18870	0.0692073	0.383734	0.344424	ANXA2/NEDD4/SH3GLB1	3
BP	GO:0034698	response to gonadotropin	3/645	28/18870	0.0692073	0.383734	0.344424	GJB2/CYP1B1/GCLC	3
BP	GO:0045116	protein neddylation	3/645	28/18870	0.0692073	0.383734	0.344424	RPL11/RPL5/RNF7	3
BP	GO:0048499	synaptic vesicle membrane organization	3/645	28/18870	0.0692073	0.383734	0.344424	SYNGR2/STX3/AP3D1	3
BP	GO:0050821	protein stabilization	12/645	217/18870	0.0698509	0.383734	0.344424	SEL1L/GAPDH/CALR/PPIB/NPM1/SYVN1/RPL11/UBE2B/RPL5/UXT/RPL23/HSPD1	12
BP	GO:0003206	cardiac chamber morphogenesis	8/645	127/18870	0.0699354	0.383734	0.344424	DSP/GATA3/PPP1R13L/ISL1/SEMA3C/TBX3/MDM2/CCN1	8
BP	GO:0003231	cardiac ventricle development	8/645	127/18870	0.0699354	0.383734	0.344424	DSP/GATA3/PPP1R13L/ISL1/SEMA3C/TBX3/MDM2/CCN1	8
BP	GO:1903532	positive regulation of secretion by cell	15/645	288/18870	0.0705418	0.383734	0.344424	VAMP8/PCK2/GOLPH3L/ISL1/SERP1/S100A10/HLA-DRB1/ANXA2/TMF1/TMED10/IER3IP1/ANG/CD2AP/VPS4B/PTGES	15
BP	GO:0051591	response to cAMP	6/645	85/18870	0.0707929	0.383734	0.344424	AREG/EZR/CYP1B1/AKAP9/ASS1/AHR	6
BP	GO:0002357	defense response to tumor cell	2/645	13/18870	0.0709326	0.383734	0.344424	KLF4/TNFRSF10B	2
BP	GO:0002674	negative regulation of acute inflammatory response	2/645	13/18870	0.0709326	0.383734	0.344424	SELENOS/GSTP1	2
BP	GO:0006563	L-serine metabolic process	2/645	13/18870	0.0709326	0.383734	0.344424	PHGDH/SERINC3	2
BP	GO:0006787	porphyrin-containing compound catabolic process	2/645	13/18870	0.0709326	0.383734	0.344424	BLVRB/HMOX1	2
BP	GO:0031392	regulation of prostaglandin biosynthetic process	2/645	13/18870	0.0709326	0.383734	0.344424	ANXA1/FABP5	2
BP	GO:0033015	tetrapyrrole catabolic process	2/645	13/18870	0.0709326	0.383734	0.344424	BLVRB/HMOX1	2
BP	GO:0036462	TRAIL-activated apoptotic signaling pathway	2/645	13/18870	0.0709326	0.383734	0.344424	ATF3/TNFRSF10B	2
BP	GO:0042921	glucocorticoid receptor signaling pathway	2/645	13/18870	0.0709326	0.383734	0.344424	CALR/NEDD4	2
BP	GO:0043379	memory T cell differentiation	2/645	13/18870	0.0709326	0.383734	0.344424	HLA-DRB1/CD46	2
BP	GO:0043568	positive regulation of insulin-like growth factor receptor signaling pathway	2/645	13/18870	0.0709326	0.383734	0.344424	CDH3/IGFBP3	2
BP	GO:0045916	negative regulation of complement activation	2/645	13/18870	0.0709326	0.383734	0.344424	CD55/CD46	2
BP	GO:0051764	actin crosslink formation	2/645	13/18870	0.0709326	0.383734	0.344424	LCP1/BAIAP2L1	2
BP	GO:0071285	cellular response to lithium ion	2/645	13/18870	0.0709326	0.383734	0.344424	CDH1/CALR	2
BP	GO:0071801	regulation of podosome assembly	2/645	13/18870	0.0709326	0.383734	0.344424	LCP1/RHOA	2
BP	GO:0090158	endoplasmic reticulum membrane organization	2/645	13/18870	0.0709326	0.383734	0.344424	TMED2/REEP5	2
BP	GO:1901857	positive regulation of cellular respiration	2/645	13/18870	0.0709326	0.383734	0.344424	OPN3/ISCU	2
BP	GO:1902902	negative regulation of autophagosome assembly	2/645	13/18870	0.0709326	0.383734	0.344424	TMEM39A/SEC22B	2
BP	GO:1903377	negative regulation of oxidative stress-induced neuron intrinsic apoptotic signaling pathway	2/645	13/18870	0.0709326	0.383734	0.344424	PYCR1/ATF4	2
BP	GO:1905244	regulation of modification of synaptic structure	2/645	13/18870	0.0709326	0.383734	0.344424	RHOB/RHOA	2
BP	GO:0048255	mRNA stabilization	5/645	65/18870	0.0711178	0.384251	0.344888	LARP1B/YBX3/PABPC1/TENT5A/CSDE1	5
BP	GO:0042789	mRNA transcription by RNA polymerase II	4/645	46/18870	0.0714485	0.385068	0.345621	S100A10/ANXA2/NFKBIZ/ATF4	4
BP	GO:0047496	vesicle transport along microtubule	4/645	46/18870	0.0714485	0.385068	0.345621	AP3S1/NDEL1/AP3D1/RAB1A	4
BP	GO:0071216	cellular response to biotic stimulus	14/645	265/18870	0.0718595	0.386797	0.347173	CD55/PDCD4/HSPA5/SELENOS/TRIB1/NFKBIZ/RIPK2/TXNIP/ASS1/GBP2/AHR/MTDH/RHOA/GSTP1	14
BP	GO:0002832	negative regulation of response to biotic stimulus	9/645	150/18870	0.0724078	0.388716	0.348895	ZDHHC12/MICA/TRIB1/DUSP10/RIOK3/AHR/HLA-E/RPS19/ATG12	9
BP	GO:0010508	positive regulation of autophagy	9/645	150/18870	0.0724078	0.388716	0.348895	HSPB8/WIPI1/RIPK2/UFL1/SH3GLB1/MTDH/TMEM59/SQSTM1/HMOX1	9
BP	GO:0010951	negative regulation of endopeptidase activity	8/645	128/18870	0.0724878	0.388716	0.348895	LAMP3/SFN/CAST/GAPDH/KLF4/SIAH2/PLAUR/IGBP1	8
BP	GO:0008625	extrinsic apoptotic signaling pathway via death domain receptors	6/645	86/18870	0.0740212	0.395059	0.354588	PMAIP1/ATF3/TMBIM1/SP100/TNFRSF10B/HMOX1	6
BP	GO:2000628	regulation of miRNA metabolic process	6/645	86/18870	0.0740212	0.395059	0.354588	GATA3/KLF5/EGFR/KLF4/GAS5/GNL3	6
BP	GO:0007173	epidermal growth factor receptor signaling pathway	7/645	107/18870	0.074039	0.395059	0.354588	AGR2/AREG/GRB7/GPRC5A/EGFR/PLAUR/IQGAP1	7
BP	GO:0032231	regulation of actin filament bundle assembly	7/645	107/18870	0.074039	0.395059	0.354588	F11R/TACSTD2/S100A10/LIMCH1/ARAP1/WASF2/RHOA	7
BP	GO:0031571	mitotic G1 DNA damage checkpoint signaling	3/645	29/18870	0.0753128	0.400361	0.359348	RPL26/MDM2/CDKN1A	3
BP	GO:0044819	mitotic G1/S transition checkpoint signaling	3/645	29/18870	0.0753128	0.400361	0.359348	RPL26/MDM2/CDKN1A	3
BP	GO:0051156	glucose 6-phosphate metabolic process	3/645	29/18870	0.0753128	0.400361	0.359348	HK2/GPI/TKT	3
BP	GO:0010837	regulation of keratinocyte proliferation	4/645	47/18870	0.0760856	0.40397	0.362586	SFN/IRF6/AREG/CDH3	4
BP	GO:0002697	regulation of immune effector process	19/645	389/18870	0.0765314	0.405834	0.36426	GATA3/CD55/VAMP8/ANXA1/STXBP2/DNAJB9/HLA-DRB1/CD46/MICA/NFKBIZ/RIPK2/DUSP10/GPI/AHR/HLA-E/RPS19/UBE2J1/HSPD1/TMBIM6	19
BP	GO:1902414	protein localization to cell junction	7/645	108/18870	0.0769664	0.407546	0.365796	DSP/LSR/F11R/STX3/ZDHHC12/JAK1/RAB11A	7
BP	GO:0060070	canonical Wnt signaling pathway	16/645	316/18870	0.0770443	0.407546	0.365796	SCEL/GATA3/JUP/TPBG/CDH3/ISL1/FZD6/IFT20/EGFR/KLF4/VPS4B/SIAH2/RPS12/GID8/UBE2B/ATP6AP2	16
BP	GO:0032088	negative regulation of NF-kappaB transcription factor activity	6/645	87/18870	0.0773323	0.408063	0.366261	CDKN2A/CYP1B1/KLF4/RBCK1/DAP/UFL1	6
BP	GO:1902369	negative regulation of RNA catabolic process	6/645	87/18870	0.0773323	0.408063	0.366261	PKP3/LARP1B/YBX3/PABPC1/TENT5A/CSDE1	6
BP	GO:0050878	regulation of body fluid levels	18/645	365/18870	0.0774284	0.408068	0.366265	AGR2/VAMP8/RAP2B/CSRP1/F11R/LMAN1/PDIA3/ANXA2/FZD6/FOSL2/HK2/GPI/AQP3/PLAUR/PLSCR1/MYL12A/NFE2L2/CLIC1	18
BP	GO:0002821	positive regulation of adaptive immune response	8/645	130/18870	0.0777604	0.409315	0.367384	GATA3/CD55/HLA-DRB1/MICA/NFKBIZ/RIPK2/HLA-E/HSPD1	8
BP	GO:1902905	positive regulation of supramolecular fiber organization	10/645	175/18870	0.078141	0.409932	0.367938	OCLN/S100A10/LIMCH1/BAIAP2L1/CDC42EP5/DSTN/WASF2/AKAP9/RHOA/RPS3	10
BP	GO:0015909	long-chain fatty acid transport	5/645	67/18870	0.0787797	0.409932	0.367938	SLC2A1/ANXA1/ACSL3/EPRS1/FABP5	5
BP	GO:0070613	regulation of protein processing	5/645	67/18870	0.0787797	0.409932	0.367938	CAST/S100A10/ANXA2/MDM2/PLAUR	5
BP	GO:0032868	response to insulin	14/645	269/18870	0.0789901	0.409932	0.367938	SLC2A1/TRIB3/PCK2/USO1/SELENOS/GCLC/AP3S1/ADIPOR1/MYO1C/NDEL1/EPRS1/INSIG2/RAB13/CTSD	14
BP	GO:0007264	small GTPase mediated signal transduction	23/645	491/18870	0.0797701	0.409932	0.367938	RAB38/CDKN2A/RAP2B/ARFGEF3/F11R/RHOD/USO1/RRAS2/ARAP1/RRAS/CDC42EP5/NUCB2/FAM13A/WASF2/CD2AP/RHOU/SIAH2/RHOG/GDI2/RHOB/SQSTM1/RHOA/CDKN1A	23
BP	GO:0006766	vitamin metabolic process	7/645	109/18870	0.0799605	0.409932	0.367938	SLC2A1/CYP2R1/MTHFD2/GCLC/MMADHC/PDXK/SLC2A3	7
BP	GO:0000281	mitotic cytokinesis	6/645	88/18870	0.0807257	0.409932	0.367938	CHMP4C/VPS4B/IQGAP1/RHOB/JTB/RHOA	6
BP	GO:0042088	T-helper 1 type immune response	4/645	48/18870	0.0808703	0.409932	0.367938	ANXA1/HLA-DRB1/NFKBIZ/RIPK2	4
BP	GO:0046189	phenol-containing compound biosynthetic process	4/645	48/18870	0.0808703	0.409932	0.367938	GATA3/RAB38/CDH3/OPN3	4
BP	GO:0006047	UDP-N-acetylglucosamine metabolic process	2/645	14/18870	0.0809353	0.409932	0.367938	GFPT1/PGM3	2
BP	GO:0030252	growth hormone secretion	2/645	14/18870	0.0809353	0.409932	0.367938	SERP1/RAB1A	2
BP	GO:0031958	corticosteroid receptor signaling pathway	2/645	14/18870	0.0809353	0.409932	0.367938	CALR/NEDD4	2
BP	GO:0032736	positive regulation of interleukin-13 production	2/645	14/18870	0.0809353	0.409932	0.367938	GATA3/HLA-E	2
BP	GO:0032908	regulation of transforming growth factor beta1 production	2/645	14/18870	0.0809353	0.409932	0.367938	CD2AP/ATP6AP2	2
BP	GO:0036151	phosphatidylcholine acyl-chain remodeling	2/645	14/18870	0.0809353	0.409932	0.367938	LPCAT1/MBOAT7	2
BP	GO:0046131	pyrimidine ribonucleoside metabolic process	2/645	14/18870	0.0809353	0.409932	0.367938	APOBEC3C/UPP1	2
BP	GO:0046133	pyrimidine ribonucleoside catabolic process	2/645	14/18870	0.0809353	0.409932	0.367938	APOBEC3C/UPP1	2
BP	GO:0046598	positive regulation of viral entry into host cell	2/645	14/18870	0.0809353	0.409932	0.367938	HLA-DRB1/P4HB	2
BP	GO:0046761	viral budding from plasma membrane	2/645	14/18870	0.0809353	0.409932	0.367938	CHMP4C/VPS4B	2
BP	GO:0051775	response to redox state	2/645	14/18870	0.0809353	0.409932	0.367938	SELENOS/RNF7	2
BP	GO:0061635	regulation of protein complex stability	2/645	14/18870	0.0809353	0.409932	0.367938	TBX3/SQSTM1	2
BP	GO:0070141	response to UV-A	2/645	14/18870	0.0809353	0.409932	0.367938	EGFR/OPN3	2
BP	GO:0071888	macrophage apoptotic process	2/645	14/18870	0.0809353	0.409932	0.367938	CDKN2A/SELENOS	2
BP	GO:0075294	positive regulation by symbiont of entry into host	2/645	14/18870	0.0809353	0.409932	0.367938	HLA-DRB1/P4HB	2
BP	GO:0090649	response to oxygen-glucose deprivation	2/645	14/18870	0.0809353	0.409932	0.367938	ATF4/AQP3	2
BP	GO:0090715	immunological memory formation process	2/645	14/18870	0.0809353	0.409932	0.367938	HLA-DRB1/CD46	2
BP	GO:0097202	activation of cysteine-type endopeptidase activity	2/645	14/18870	0.0809353	0.409932	0.367938	PERP/RIPK2	2
BP	GO:0140042	lipid droplet formation	2/645	14/18870	0.0809353	0.409932	0.367938	CDS1/SQLE	2
BP	GO:1901298	regulation of hydrogen peroxide-mediated programmed cell death	2/645	14/18870	0.0809353	0.409932	0.367938	PAWR/RACK1	2
BP	GO:1901533	negative regulation of hematopoietic progenitor cell differentiation	2/645	14/18870	0.0809353	0.409932	0.367938	HSPA9/NFE2L2	2
BP	GO:1902043	positive regulation of extrinsic apoptotic signaling pathway via death domain receptors	2/645	14/18870	0.0809353	0.409932	0.367938	PMAIP1/ATF3	2
BP	GO:1903727	positive regulation of phospholipid metabolic process	2/645	14/18870	0.0809353	0.409932	0.367938	RAB38/ACSL3	2
BP	GO:0010575	positive regulation of vascular endothelial growth factor production	3/645	30/18870	0.081647	0.412077	0.369864	ISL1/CYP1B1/ATF4	3
BP	GO:0033137	negative regulation of peptidyl-serine phosphorylation	3/645	30/18870	0.081647	0.412077	0.369864	INPP5F/RACK1/GADD45A	3
BP	GO:0048679	regulation of axon regeneration	3/645	30/18870	0.081647	0.412077	0.369864	INPP5F/STK24/KLF4	3
BP	GO:0006919	activation of cysteine-type endopeptidase activity involved in apoptotic process	5/645	68/18870	0.0827701	0.416077	0.373453	EGLN3/ANP32B/DAP/RACK1/HSPD1	5
BP	GO:1903051	negative regulation of proteolysis involved in protein catabolic process	5/645	68/18870	0.0827701	0.416077	0.373453	LAMP3/RPL11/RPL5/RPL23/EIF3H	5
BP	GO:2000379	positive regulation of reactive oxygen species metabolic process	5/645	68/18870	0.0827701	0.416077	0.373453	CYP1B1/GADD45A/NFE2L2/CDKN1A/GSTP1	5
BP	GO:0048732	gland development	21/645	443/18870	0.0828718	0.416077	0.373453	CDH1/IRF6/GATA3/HOXD13/ELF3/CLDN1/LSR/AREG/CDKN2B/HOXA11/ANXA1/PCK2/ISL1/CYP1B1/SEMA3C/EGFR/HK2/ASS1/TBX3/SRP54/SEC63	21
BP	GO:0014812	muscle cell migration	7/645	110/18870	0.0830213	0.416077	0.373453	ANXA1/S100A11/CYP1B1/IGFBP3/TRIB1/MDM2/NFE2L2	7
BP	GO:0031398	positive regulation of protein ubiquitination	7/645	110/18870	0.0830213	0.416077	0.373453	TRIB3/ARRDC4/HSPA5/RIPK2/NPM1/DERL1/NDFIP2	7
BP	GO:1903322	positive regulation of protein modification by small protein conjugation or removal	8/645	132/18870	0.0832565	0.416768	0.374074	TRIB3/ARRDC4/HSPA5/RIPK2/NPM1/DERL1/NDFIP2/GNL3	8
BP	GO:0007596	blood coagulation	12/645	224/18870	0.0838454	0.419227	0.376281	RAP2B/CSRP1/F11R/LMAN1/PDIA3/ANXA2/FZD6/PLAUR/PLSCR1/MYL12A/NFE2L2/CLIC1	12
BP	GO:0014910	regulation of smooth muscle cell migration	6/645	89/18870	0.0842011	0.420026	0.376998	S100A11/CYP1B1/IGFBP3/TRIB1/MDM2/NFE2L2	6
BP	GO:0072384	organelle transport along microtubule	6/645	89/18870	0.0842011	0.420026	0.376998	AP3S1/NDEL1/SUN1/AP3D1/RAB1A/UXT	6
BP	GO:0002673	regulation of acute inflammatory response	4/645	49/18870	0.0858001	0.424993	0.381456	SELENOS/PTGES/HLA-E/GSTP1	4
BP	GO:0031648	protein destabilization	4/645	49/18870	0.0858001	0.424993	0.381456	CTSH/DERL1/SERF2/MDM2	4
BP	GO:0043457	regulation of cellular respiration	4/645	49/18870	0.0858001	0.424993	0.381456	OPN3/COX7A2L/ISCU/RHOA	4
BP	GO:0061028	establishment of endothelial barrier	4/645	49/18870	0.0858001	0.424993	0.381456	CLDN1/CLDN3/F11R/EZR	4
BP	GO:0098927	vesicle-mediated transport between endosomal compartments	4/645	49/18870	0.0858001	0.424993	0.381456	HOOK1/EZR/HOOK2/RAB11A	4
BP	GO:0019730	antimicrobial humoral response	8/645	133/18870	0.0860883	0.424993	0.381456	GAPDH/ANG/RPL30/HLA-E/RPS19/KRT6A/RPL39/FAU	8
BP	GO:0030048	actin filament-based movement	8/645	133/18870	0.0860883	0.424993	0.381456	DSP/JUP/DSG2/DSC2/LIMCH1/WASF2/AKAP9/MYO1C	8
BP	GO:0030168	platelet activation	8/645	133/18870	0.0860883	0.424993	0.381456	RAP2B/CSRP1/F11R/PDIA3/FZD6/PLSCR1/MYL12A/CLIC1	8
BP	GO:0061041	regulation of wound healing	8/645	133/18870	0.0860883	0.424993	0.381456	CLDN4/CLDN1/ANXA1/CLDN3/OCLN/ANXA2/PLAUR/NFE2L2	8
BP	GO:0043627	response to estrogen	5/645	69/18870	0.0868655	0.428337	0.384458	GATA3/KRT19/HOXA11/MDM2/CTNNA1	5
BP	GO:0022411	cellular component disassembly	23/645	497/18870	0.0881509	0.432444	0.388144	CHMP4C/VAMP8/LCP1/CAPG/TMEM39A/GOLGA2/WIPI1/UFM1/HK2/ZFAND1/DNASE2/DSTN/CISD2/GABARAPL1/VPS4B/WDR45B/CIB1/UFC1/UFL1/ATG12/TMOD3/SQSTM1/RPL23	23
BP	GO:0032682	negative regulation of chemokine production	3/645	31/18870	0.0882025	0.432444	0.388144	APOD/KLF4/GSTP1	3
BP	GO:0036258	multivesicular body assembly	3/645	31/18870	0.0882025	0.432444	0.388144	CHMP4C/VPS4B/RAB11A	3
BP	GO:0045048	protein insertion into ER membrane	3/645	31/18870	0.0882025	0.432444	0.388144	EMC2/TRAM1/SEC61A1	3
BP	GO:0060674	placenta blood vessel development	3/645	31/18870	0.0882025	0.432444	0.388144	SPINT1/TMED2/CCN1	3
BP	GO:0007041	lysosomal transport	8/645	134/18870	0.0889758	0.435737	0.3911	CHMP4C/HOOK1/HOOK2/NEDD4/TMEM106B/VPS4B/AP3D1/RHOB	8
BP	GO:0001763	morphogenesis of a branching structure	11/645	203/18870	0.0894105	0.437367	0.392563	HOXD13/SPINT1/AREG/SPINT2/HOXA11/ST14/CTSH/TACSTD2/TMED2/SEMA3C/TBX3	11
BP	GO:0006693	prostaglandin metabolic process	4/645	50/18870	0.0908726	0.439785	0.394733	ANXA1/PTGES/GSTP1/FABP5	4
BP	GO:0009299	mRNA transcription	4/645	50/18870	0.0908726	0.439785	0.394733	S100A10/ANXA2/NFKBIZ/ATF4	4
BP	GO:1902893	regulation of miRNA transcription	5/645	70/18870	0.091065	0.439785	0.394733	GATA3/KLF5/EGFR/KLF4/GNL3	5
BP	GO:0010226	response to lithium ion	2/645	15/18870	0.09134	0.439785	0.394733	CDH1/CALR	2
BP	GO:0010838	positive regulation of keratinocyte proliferation	2/645	15/18870	0.09134	0.439785	0.394733	AREG/CDH3	2
BP	GO:0036446	myofibroblast differentiation	2/645	15/18870	0.09134	0.439785	0.394733	PDCD4/FOSL2	2
BP	GO:0042308	negative regulation of protein import into nucleus	2/645	15/18870	0.09134	0.439785	0.394733	APOD/UFM1	2
BP	GO:0046753	non-lytic viral release	2/645	15/18870	0.09134	0.439785	0.394733	CHMP4C/VPS4B	2
BP	GO:0060413	atrial septum morphogenesis	2/645	15/18870	0.09134	0.439785	0.394733	ISL1/CCN1	2
BP	GO:0070365	hepatocyte differentiation	2/645	15/18870	0.09134	0.439785	0.394733	ANXA1/PCK2	2
BP	GO:0072537	fibroblast activation	2/645	15/18870	0.09134	0.439785	0.394733	GCLC/MDM2	2
BP	GO:1902065	response to L-glutamate	2/645	15/18870	0.09134	0.439785	0.394733	UFL1/TMBIM6	2
BP	GO:1904294	positive regulation of ERAD pathway	2/645	15/18870	0.09134	0.439785	0.394733	HERPUD1/NFE2L2	2
BP	GO:2001279	regulation of unsaturated fatty acid biosynthetic process	2/645	15/18870	0.09134	0.439785	0.394733	ANXA1/FABP5	2
BP	GO:0007163	establishment or maintenance of cell polarity	12/645	228/18870	0.092577	0.444226	0.398719	GATA3/CRB3/SPINT2/PDLIM1/MAP7/IFT20/NDEL1/RHOU/RHOG/CTNNA1/RACK1/RHOA	12
BP	GO:2000060	positive regulation of ubiquitin-dependent protein catabolic process	7/645	113/18870	0.0926018	0.444226	0.398719	TRIB3/GCLC/HERPUD1/TRIB1/MDM2/RACK1/NFE2L2	7
BP	GO:0043484	regulation of RNA splicing	10/645	181/18870	0.0926765	0.444226	0.398719	ESRP1/AHNAK/MBNL2/AHNAK2/NPM1/PTBP3/AKAP17A/RPS13/PRDX6/TMBIM6	10
BP	GO:0045580	regulation of T cell differentiation	10/645	181/18870	0.0926765	0.444226	0.398719	GATA3/ANXA1/HLA-DRB1/CD46/TNFSF9/NFKBIZ/RIPK2/DUSP10/AP3D1/RHOA	10
BP	GO:0050817	coagulation	12/645	229/18870	0.0948437	0.447622	0.401767	RAP2B/CSRP1/F11R/LMAN1/PDIA3/ANXA2/FZD6/PLAUR/PLSCR1/MYL12A/NFE2L2/CLIC1	12
BP	GO:0007498	mesoderm development	8/645	136/18870	0.0949173	0.447622	0.401767	HOXA11/ITGB4/ETS2/KLF4/MESD/TBX3/GPI/RPL38	8
BP	GO:0001516	prostaglandin biosynthetic process	3/645	32/18870	0.0949713	0.447622	0.401767	ANXA1/PTGES/FABP5	3
BP	GO:0016242	negative regulation of macroautophagy	3/645	32/18870	0.0949713	0.447622	0.401767	TMEM39A/SEC22B/HMOX1	3
BP	GO:0019883	antigen processing and presentation of endogenous antigen	3/645	32/18870	0.0949713	0.447622	0.401767	HLA-DRB1/MICA/HLA-E	3
[truncated: 4,604 more rows]

## Sheet: choroid plexus ependymal cells
ONTOLOGY	ID	Description	GeneRatio	BgRatio	pvalue	p.adjust	qvalue	geneID	Count
[truncated: 6,802 more rows]

[truncated: 13 more sheets: endothelial cells, fibroblasts, GABAergic neurons, glutamatergic neurons, intermediate progenitors, mesenchymal stromal cells, microglia, oligodendrocytes, oRG, pericytes, progenitors, smooth muscle cells, vRG]
