# Supplementary material for: Single-cell transcriptomics of vascularized human brain organoids decipher lineage-specific stress adaptation in fetal hypoxia-reoxygenation injury
Source: Theranostics. 2025 Jun 9;15(14):7001–24. doi: 10.7150/thno.117001 (PMC12203816; doi:10.7150/thno.117001)
Supplement: Supplementary file 3 — Supplementary table 3. [file thnov15p7001s3.xlsx]

## Sheet: pseudo-bulk gene expression
	hypoxia_48h	hypoxia_7D	normoxia_48h	normoxia_7D
MIR1302-2HG	0.000386234	0.000924891	0.000672818	0.000588921
AL627309.1	0.0189365	0.00385532	0.00623268	0.0094266
AL627309.5	0.0286222	0.0154162	0.0155191	0.0180858
AP006222.2	0.00414195	0.00067459	0	0
AL732372.1	0.00054792	0.000500888	0.00119595	0
AC114498.1	0.00284826	0	0	0
LINC01409	0.239061	0.0604745	0.121115	0.0629996
FAM87B	0.00114322	0.000651629	0.0005819	0.000391711
LINC01128	0.27916	0.165277	0.17698	0.189607
LINC00115	0.0466691	0.0431545	0.033111	0.0455148
AL669831.7	0.00299363	0.00127206	0.00241046	0.000823207
FAM41C	0.0106413	0.0148344	0.00686194	0.0125004
AL645608.6	0.0249788	0.0200629	0.0195672	0.0217072
AL645608.2	0.00973966	0.00878305	0.0153533	0.00827684
AL645608.4	0.00160113	0.00162609	0.00177977	0.00283189
LINC02593	0.00735364	0.00848397	0.00630402	0.0113907
SAMD11	0.124292	0.171443	0.0900349	0.300851
NOC2L	0.373145	0.341313	0.305398	0.392977
KLHL17	0.0321862	0.0291299	0.0400564	0.035025
PLEKHN1	0.0139919	0.0171472	0.021616	0.00943578
PERM1	0.000349516	0.00147279	0.00121386	0.00145116
AL645608.7	0.00407271	0.0188897	0.0065323	0.0145922
HES4	0.99637	2.29023	1.13203	1.88158
ISG15	0.140298	0.291737	0.365901	0.333845
AGRN	0.238896	0.47993	0.231899	0.480999
RNF223	0.00165961	0.0450375	0.0429538	0.0120692
C1orf159	0.0801729	0.0871841	0.068932	0.0954995
AL390719.3	0.000833155	0.000391398	0	0.000251355
AL390719.2	0.000438687	0.00238167	0.00182384	0.00244677
TNFRSF18	0.0024927	0.0112732	0.00135403	0.00392185
TNFRSF4	0.00279847	0.00127297	0.00108702	0.00101118
SDF4	0.879852	1.34452	1.0119	1.28299
B3GALT6	0.223932	0.346405	0.212737	0.31679
C1QTNF12	0.102167	0.0510555	0.0789183	0.0664082
UBE2J2	0.435866	0.505747	0.462107	0.570598
LINC01786	0.00230201	0.00439408	0.00201286	0.00291925
SCNN1D	0.0157052	0.0174183	0.0121247	0.0223899
ACAP3	0.211985	0.202519	0.186763	0.224193
PUSL1	0.191119	0.244462	0.212462	0.261175
INTS11	0.445435	0.445586	0.407126	0.506901
CPTP	0.121924	0.0944418	0.0999168	0.0985182
TAS1R3	0.00185437	0.00133869	0	0.00238615
DVL1	0.238597	0.326629	0.209926	0.303962
MXRA8	0.275958	0.365753	0.289212	0.352647
AURKAIP1	0.914916	1.29492	1.11189	1.42327
CCNL2	0.871487	0.738286	0.780967	0.940144
MRPL20-AS1	0.0533377	0.094894	0.0573807	0.101154
MRPL20	0.865092	1.24454	1.10385	1.19176
AL391244.2	0.0210416	0.0191067	0.0131165	0.0167412
ANKRD65	0.00816329	0.0244272	0.0186837	0.00875685
LINC01770	0.00232835	0.000875733	0.000724188	0.00188688
VWA1	0.390184	0.38878	0.351997	0.288565
ATAD3C	0.0236044	0.0127075	0.006573	0.0239442
ATAD3B	0.0983441	0.0606762	0.0680771	0.09949
ATAD3A	0.111779	0.106587	0.0834946	0.1446
TMEM240	0.0637422	0.0578151	0.0602778	0.0771471
SSU72	1.10975	1.20693	1.11324	1.27629
AL645728.1	0.0451996	0.0187823	0.0272746	0.0175975
FNDC10	0.0618922	0.0674839	0.034612	0.0643292
AL691432.4	0.00177812	0.00238143	0.000697549	0.00374559
AL691432.2	0.0780209	0.0856515	0.0601588	0.093403
MIB2	0.373903	0.312386	0.26641	0.362903
MMP23B	0.0670594	0.144412	0.0663511	0.0670041
CDK11B	0.535047	0.345894	0.370395	0.397517
FO704657.1	0.00548858	0.00424294	0.00315459	0.00420254
SLC35E2B	0.189658	0.157464	0.183511	0.15497
CDK11A	0.261174	0.141815	0.173649	0.183985
AL031282.2	0.0563613	0.0326364	0.0501338	0.0466481
SLC35E2A	0.174819	0.152363	0.164598	0.142059
NADK	0.147628	0.261968	0.198111	0.282028
GNB1	2.1022	2.53756	1.7532	2.24147
AL109917.1	0.00450075	0.00722048	0.00701265	0.0054512
CALML6	0.000578985	0.000592161	0	0.00014534
TMEM52	0.0406245	0.0178625	0.0187011	0.0163451
CFAP74	0.00832962	0.00230695	0.00286729	0.00136343
GABRD	0.00801496	0.00460826	0.00749733	0.00327985
PRKCZ	0.183684	0.112006	0.135896	0.126841
AL590822.2	0.00210178	0.00243399	0.00150547	0.000958981
PRKCZ-AS1	0.0118837	0.0142764	0.0129833	0.0111312
FAAP20	0.570353	0.853714	0.616828	0.948777
AL590822.1	0.00580196	0.00179041	0.00155006	0.000482808
SKI	0.358985	0.347605	0.314835	0.385638
AL590822.3	0.00973282	0.00548013	0.00605975	0.00737412
MORN1	0.110004	0.0664434	0.0513294	0.0703876
AL513477.2	0.012512	0.00890522	0.00403549	0.0053513
RER1	1.01838	1.21955	1.06556	1.12352
PEX10	0.166691	0.182557	0.117699	0.182842
PLCH2	0.0311148	0.0261552	0.0304158	0.0235941
PANK4	0.0893183	0.0747419	0.0855883	0.068156
HES5	0.0839903	0.912911	0.120942	0.803213
AL139246.5	0.00939453	0.0265808	0.0161935	0.0218096
TNFRSF14	0.0117468	0.0124497	0.00741677	0.005654
PRXL2B	0.0908629	0.148885	0.112851	0.106883
MMEL1	0.0034147	0.00233061	0.0038688	0.00389108
MMEL1-AS1	0.00434512	0.00365745	0.00108888	0.002037
TTC34	0.0069337	0.00330411	0.00075191	0.00128649
PRDM16-DT	0.0124741	0.00931433	0.0287999	0.00661357
PRDM16	0.0838929	0.0543818	0.102305	0.0594869
AL590438.1	0.00109699	0	0.000648123	0
ARHGEF16	0.020834	0.0409565	0.0377044	0.0536695
MEGF6	0.0219074	0.053444	0.0352263	0.0556422
AL513320.1	0.0081863	0.00544123	0.00371452	0.00696378
TPRG1L	0.317244	0.306216	0.275803	0.372348
WRAP73	0.194719	0.210637	0.19192	0.23048
TP73	0.00669663	0.00384183	0.00447637	0.00848302
AL136528.1	0.0023264	0.000164434	0.000386931	0
CCDC27	0.00136252	0.00158967	0.00145255	0.000413222
SMIM1	0.158783	0.128579	0.119932	0.062598
LRRC47	0.317219	0.234072	0.218113	0.244972
AL365330.1	0.00133464	0.00144062	0.00095084	0.000968086
CEP104	0.295011	0.223839	0.262926	0.266776
DFFB	0.0692857	0.0459096	0.0508122	0.0404689
C1orf174	0.307162	0.234646	0.247871	0.250254
LINC01134	0.00450461	0.00400878	0.00186623	0.00297303
LINC01346	0.00235015	0	0.000747942	0.000908144
AJAP1	0.050357	0.0291341	0.0366964	0.0423278
NPHP4	0.104662	0.0436807	0.0564367	0.0392277
KCNAB2	0.0751159	0.0599966	0.0713251	0.0654156
CHD5	0.0676755	0.0302031	0.0495866	0.0272572
AL031847.2	0.000612583	0.000425549	0.000793914	0.000800875
RPL22	9.35248	8.2927	10.8408	8.90791
AL031847.1	0.0123367	0.00424995	0.00910715	0.00328343
RNF207	0.0131041	0.00556729	0.0134343	0.00294481
ICMT	0.198996	0.2644	0.249324	0.256358
LINC00337	0.00406052	0.00411274	0.00271126	0.00393106
GPR153	0.0860696	0.134597	0.0965821	0.106892
ACOT7	0.459671	0.51616	0.421539	0.437343
AL031848.2	0.00977963	0.00393592	0.00757681	0.00175356
HES2	0.0173353	0.0440832	0.0397528	0.0335963
ESPN	0.0816687	0.0800698	0.0927073	0.12447
TNFRSF25	0.0554851	0.0625371	0.0547713	0.0848407
PLEKHG5	0.0774513	0.108255	0.092222	0.143863
NOL9	0.170323	0.184202	0.155872	0.206697
TAS1R1	0.00436507	0	0.00195745	0.00133942
ZBTB48	0.106206	0.0763404	0.0692007	0.0826545
KLHL21	0.193023	0.216633	0.134058	0.222901
PHF13	0.260491	0.288503	0.240629	0.318897
THAP3	0.247734	0.224382	0.20979	0.218424
DNAJC11	0.17421	0.179631	0.152157	0.218799
CAMTA1-DT	0.0564833	0.0409912	0.0271945	0.038704
CAMTA1	1.87582	1.99288	1.43991	1.86084
CAMTA1-IT1	0.0210476	0.00509621	0.00521254	0.00434888
AL359881.3	0.00334781	0.00352859	0.00586109	0.00311918
AL359881.2	0.00166825	0.000896228	0	0.00132734
AL359881.1	0.00441581	0.00390999	0.00845308	0.00381541
VAMP3	0.445452	0.449559	0.528858	0.46649
Z98884.2	0.00168186	0.000793249	0	0.0011473
PER3	0.183853	0.140693	0.12349	0.153401
Z98884.1	0.00232446	0	0.000245362	0.000262874
TNFRSF9	0.00689709	0.0197593	0.0128297	0.0108909
PARK7	1.98288	2.76891	2.26429	2.76338
AL034417.5	0.00305947	0.00126549	0.0023715	0.00380585
ERRFI1	2.45177	1.24438	2.4493	1.44502
AL034417.3	0.0199117	0.0127013	0.0148175	0.0104455
SLC45A1	0.0365653	0.0744393	0.0479329	0.0399862
RERE	1.51358	0.977291	1.03703	1.32229
RERE-AS1	0.0028592	0.00102145	0.00396535	0.00255515
ENO1	25.6394	12.592	16.4137	14.4466
ENO1-AS1	0.0154194	0.00738275	0.001044	0.00267325
SLC2A7	0.000332036	0	0.000919188	0.0013909
SLC2A5	0.0101261	0.0071834	0.0123926	0.00396459
GPR157	0.0629809	0.0503705	0.0615182	0.0438206
MIR34AHG	0.0647752	0.0327756	0.0340036	0.0569059
LNCTAM34A	0.0505743	0.0849372	0.0786531	0.0800843
H6PD	0.160934	0.178421	0.246748	0.130023
SPSB1	0.113817	0.190769	0.213992	0.21038
BX323043.1	0.000261291	0.00231928	0.00105456	0.00217762
LINC02606	0.00819436	0.0149125	0.011282	0.0193738
SLC25A33	0.387563	0.344721	0.272728	0.42627
TMEM201	0.050956	0.0655648	0.0529531	0.0717827
PIK3CD	0.0298108	0.0124544	0.0199041	0.0183928
PIK3CD-AS2	0.0246204	0.0295693	0.0356848	0.0452611
CLSTN1	0.871382	0.964374	0.708736	0.913511
CTNNBIP1	0.289278	0.451485	0.275866	0.366959
LZIC	0.687258	0.644631	0.636728	0.528542
AL357140.2	0.0044313	0.00191957	0.00114897	0.00158181
NMNAT1	0.0773977	0.0897206	0.0947023	0.0815445
RBP7	0.00563192	0.00721985	0.0103417	0.0077063
UBE4B	0.380267	0.307771	0.263712	0.343841
KIF1B	1.5176	1.94615	1.23937	1.89072
AL139424.3	0.00189102	0.00132043	0.00592506	0.00288404
AL139424.2	0.0144471	0.00495986	0.00443914	0.0127687
PGD	0.491458	0.905311	0.742426	0.938596
AL139424.1	0.000649623	0.000461344	0.00111032	0.00064706
CENPS-CORT	0.0094139	0.015135	0.00671187	0.0146988
CENPS	0.0341202	0.0396148	0.0393075	0.0403296
CORT	0.00062242	0.00144868	0.00216621	0.00245211
DFFA	0.353333	0.430527	0.393331	0.470072
PEX14	0.152929	0.152238	0.13803	0.165294
CASZ1	0.144056	0.0881515	0.0462525	0.058825
AL139423.1	0.00150158	0.000495553	0	0
TARDBP	0.543454	0.546363	0.474336	0.602632
AL109811.3	0.01181	0.00582556	0.00543019	0.0104006
MASP2	0.00299088	0.00273932	0.00135349	0.00603704
AL109811.2	0.00457749	0.00959685	0.00600456	0.00967578
SRM	0.677033	0.770344	0.668516	0.932481
EXOSC10	0.41875	0.377351	0.38014	0.416135
AL109811.1	0.00805765	0.00207271	0.0023684	0.00284219
EXOSC10-AS1	0.00997907	0.00660862	0.00181557	0.00511297
MTOR	0.18037	0.163414	0.136431	0.17061
UBIAD1	0.1254	0.121154	0.118694	0.102623
AL031291.1	0.00234692	0.00256984	0.00517112	0.00318975
DISP3	0.085672	0.0466408	0.0464922	0.0279048
FBXO2	0.0356476	0.165844	0.289955	0.110252
FBXO44	0.181605	0.138315	0.168107	0.149678
FBXO6	0.0353161	0.0640643	0.0906753	0.0514124
MAD2L2	0.670597	0.877687	0.515548	0.959949
DRAXIN	0.738111	1.47766	0.495041	1.15847
AGTRAP	0.214596	0.313612	0.213501	0.340641
C1orf167	0.0053684	0.00203442	0.0019619	0.0047858
MTHFR	0.122434	0.112877	0.106384	0.0918334
CLCN6	0.281104	0.220852	0.199218	0.27797
NPPA	0.161732	0.0307952	0.0944406	0.0277735
NPPB	0.00832154	0.00165082	0.0713129	0.0276228
AL021155.5	0.114513	0.0352708	0.0559637	0.050995
KIAA2013	0.410885	0.355739	0.373938	0.385659
PLOD1	1.70206	1.13403	1.51122	1.0498
AL096840.3	0.00511899	0.000857331	0.00274553	0.00232413
MFN2	0.289825	0.254433	0.255657	0.259215
MIIP	0.276648	0.281401	0.235396	0.268117
TNFRSF8	0.00424564	0.00308006	0.00376211	0.00129476
TNFRSF1B	0.190352	0.118938	0.0855959	0.0500153
VPS13D	0.327527	0.300133	0.267254	0.302989
DHRS3	0.161506	0.121497	0.246928	0.118703
AC254633.1	0.00251353	0.00107181	0.0090687	0.00210354
PDPN	0.8412	1.54773	0.621904	0.782698
PRDM2	0.685392	0.565281	0.577138	0.579169
KAZN	0.6991	0.846993	0.579577	0.938432
AL357873.1	0.00094001	0	0.00152676	0.000183472
KAZN-AS1	0.000569465	0.000155414	0.00161294	0.000224001
AL031293.1	0.000558225	0.0024099	0.00226609	0
TMEM51-AS1	0.0288081	0.0121332	0.0190232	0.0153892
TMEM51	0.145826	0.131989	0.130656	0.161018
FHAD1	0.0117968	0.00475226	0.0101364	0.0105634
AL031283.1	0.0037622	0.00221666	0.00159157	0.00141185
EFHD2	0.225727	0.343869	0.411531	0.263012
CTRC	0.00273459	0.000619062	0.000839449	0.00395596
CELA2A	0.00050477	0.00224598	0.00246948	0.00339778
CASP9	0.0932349	0.0676383	0.064763	0.0722028
DNAJC16	0.146666	0.135666	0.1433	0.150952
AGMAT	0.00517074	0.00281324	0.00945731	0.0169803
AL121992.1	0.0113171	0.00225453	0.00265737	0.00392664
DDI2	0.160718	0.132605	0.147376	0.13985
PLEKHM2	0.263523	0.39156	0.236985	0.397333
SLC25A34	0.00727898	0.0116128	0.00801767	0.0111583
FBLIM1	0.180208	0.176986	0.300639	0.211402
UQCRHL	0.0819749	0.0732956	0.0550134	0.0790253
AL450998.2	0.132102	0.0952316	0.0942222	0.0878832
SPEN	0.967893	0.849607	0.759355	0.94617
ZBTB17	0.178021	0.162295	0.129082	0.151026
SRARP	0.00968271	0.00135594	0.000683555	0.0111259
HSPB7	0.039325	0.0243871	0.0195389	0.00572797
CLCNKB	0.00448216	0.00452452	0.00734072	0.00506482
FAM131C	0.0327923	0.0262031	0.0370241	0.0268777
EPHA2	0.188378	0.379553	0.443751	0.399823
AL451042.2	0.000376772	0.00135155	0.00267251	0.000595509
ARHGEF19	0.0460212	0.0447898	0.0866038	0.0351625
AL109627.1	0.0132115	0.0128928	0.0098248	0.0078411
CPLANE2	0.0103395	0.0172981	0.0185079	0.0126059
FBXO42	0.614328	0.250092	0.296757	0.284182
SZRD1	0.455412	0.549558	0.482932	0.556311
SPATA21	0.0199207	0.00804944	0.0112901	0.0124834
NECAP2	0.256056	0.331265	0.294105	0.377889
LINC01772	0.0106456	0.00516577	0.00252392	0.00640417
AL137802.2	0.0151222	0.00231748	0.0100683	0.00508979
AL137802.3	0.00434859	0.00274536	0.00152544	0.0010136
LINC01783	0.00925503	0.00205761	0.00485437	0.000943667
NBPF1	0.331621	0.289092	0.298962	0.265772
AL137798.2	0.00376253	0	0	0
CROCC	0.455648	0.169773	0.262094	0.219865
BX284668.2	0.00532384	0.00774253	0.00430164	0.00290081
BX284668.5	0.0475599	0.0458578	0.0277005	0.0283858
BX284668.6	0.015599	0.00706666	0.0116279	0.00985464
MFAP2	0.515076	0.703415	1.87519	0.754637
ATP13A2	0.215621	0.262557	0.190568	0.235575
SDHB	0.815711	1.01861	0.895605	0.876364
PADI2	0.033974	0.0108214	0.0101083	0.00688001
LINC02783	0.00237503	0.00416914	0.000324663	0.00108172
PADI1	0.00411555	0.00157952	0.000423742	0.000949909
RCC2	0.37709	0.535444	0.475664	0.677604
RCC2-AS1	0.00030576	0	0.000318997	0
ARHGEF10L	0.0869579	0.120868	0.0809415	0.114601
LINC02810	0.00690564	0.00368789	0.00310754	0.00264531
ACTL8	0.000236376	0.00099232	0.00168486	0.00191968
IGSF21	0.045528	0.015875	0.0175682	0.0218478
PAX7	0.182771	0.15087	0.10179	0.0846159
ALDH4A1	0.0124436	0.0308452	0.0196978	0.0286921
IFFO2	0.126345	0.127882	0.120835	0.135469
AL137127.1	0.00596596	0.0041478	0.00708434	0.0048876
UBR4	0.497802	0.365619	0.318116	0.45944
EMC1-AS1	0.142213	0.0702413	0.0737368	0.096676
EMC1	0.311594	0.372266	0.269917	0.361991
MRTO4	0.391133	0.403731	0.301323	0.424159
AKR7A3	0.00981083	0.00608995	0.00587251	0.00509814
AKR7A2	0.504544	0.820154	0.771624	0.764881
SLC66A1	0.120403	0.120524	0.0977475	0.11952
CAPZB	1.8625	2.06866	2.32847	2.0702
MICOS10	0.949654	1.5163	1.3845	1.36984
AL031727.2	0.00227975	0.00245407	0.00185521	0.0017263
NBL1	0.320848	0.114561	1.11822	0.0562295
TMCO4	0.0108717	0.0182725	0.0516881	0.0189987
RNF186	0.000538994	0.0961018	0.365349	0.00986787
OTUD3	0.105992	0.0682589	0.0876505	0.0872567
PLA2G2A	0.128958	0.630855	0.752483	0.576809
PLA2G5	0.0102619	0.0160458	0.0245433	0.00931827
UBXN10-AS1	0.00718348	0.0113425	0.00462	0.0132022
UBXN10	0.00420573	0.0111082	0.0039175	0.00815997
VWA5B1	0.00171365	0.000584364	0	0.000230676
LINC01141	0.00252622	0	0.00190031	0
CAMK2N1	1.69918	1.20235	1.4385	1.10625
MUL1	0.189829	0.24806	0.172896	0.285414
FAM43B	0.0411962	0.0194278	0.0197083	0.0181487
CDA	0.0108441	0.120397	0.180695	0.0143084
PINK1	0.383956	0.452547	0.334308	0.380532
PINK1-AS	0.0511834	0.0291876	0.0253251	0.0276549
DDOST	1.69343	1.67805	1.17224	1.59435
KIF17	0.00979843	0.00963729	0.00858204	0.0108793
SH2D5	0.0172177	0.00902186	0.00871055	0.00567656
AL663074.1	0.000300322	0.000437888	0	0
HP1BP3	1.2352	1.12508	1.2225	1.14441
EIF4G3	0.89475	0.805277	0.72677	0.9631
ECE1	1.1495	1.61062	0.673485	1.38184
ECE1-AS1	0.00167154	0.00113181	0.00344959	0.000175048
NBPF3	0.160947	0.106946	0.0998589	0.119184
ALPL	0.0265658	0.0227945	0.0634254	0.0394483
RAP1GAP	0.192334	0.0933388	0.103748	0.108933
USP48	0.66734	0.400191	0.51381	0.49567
LDLRAD2	0.00340107	0.000921367	0.00182798	0.00218755
HSPG2	0.241639	0.271031	0.248303	0.300873
LINC01635	0.0036181	0.0021374	0.00191309	0.00233801
LINC00339	0.0876729	0.0647262	0.0963733	0.0584194
CDC42	2.5505	3.04857	2.69437	2.79922
CDC42-AS1	0.00634243	0.00318137	0.00297371	0.0122664
WNT4	0.0335826	0.0288426	0.0285901	0.0217161
AL445253.1	0.00504854	0.0041289	0.00368787	0.0129818
ZBTB40	0.116379	0.114723	0.10205	0.132731
EPHA8	0.0508846	0.0159109	0.0315682	0.0136406
EPHB2	0.35822	0.424281	0.344373	0.464353
TEX46	0.0073343	0.00290288	0.00405328	0.00716041
KDM1A	0.977517	0.859336	0.969186	0.997939
AL031428.1	0.0296181	0.0380536	0.0519954	0.0436877
LUZP1	0.344053	0.385237	0.437672	0.442809
HTR1D	0.00240409	0.010399	0.00122452	0.0144838
LINC01355	0.0091331	0.00916646	0.00342645	0.0147543
HNRNPR	1.97507	2.27976	1.78146	2.46115
ZNF436	0.329597	0.749159	0.259886	0.654969
ZNF436-AS1	0.204112	0.241647	0.210835	0.258392
AL109936.3	0.00269659	0.000764206	0.000618573	0.000202108
TCEA3	0.172529	0.0831286	0.0997664	0.0608995
ASAP3	0.0578808	0.137493	0.0909483	0.171913
E2F2	0.00374148	0.0135641	0.00481515	0.00916434
AL021154.1	0.000429414	0.00179369	0.00130128	0.00309039
ID3	1.69416	4.34232	2.84	5.62879
AL450043.1	0.00205356	0.00171541	0.0010364	0.00238272
MDS2	0.0150907	0.00705924	0.0006242	0.0121103
RPL11	15.3863	15.3174	18.5016	17.9306
ELOA-AS1	0.18852	0.120727	0.164644	0.0862561
ELOA	0.527883	0.421686	0.433175	0.484566
PITHD1	0.702218	0.568997	0.556234	0.60327
LYPLA2	0.312998	0.513317	0.411209	0.622728
GALE	0.305362	0.366825	0.329524	0.254243
HMGCL	0.383931	0.336829	0.334022	0.323545
FUCA1	0.135491	0.151482	0.21668	0.0968553
CNR2	0.00113604	0.00120559	0	0.00398685
PNRC2	0.494524	0.656909	0.615975	0.721366
SRSF10	1.52306	1.15334	1.14698	1.38704
MYOM3	0.00303572	0.00994106	0.00592935	0.000882653
IL22RA1	0.00203498	0.00607685	0.0131242	0.000479309
IFNLR1	0.0020449	0.00944241	0.013755	0.00983127
GRHL3	0.0085579	0.0464314	0.0590527	0.0334903
STPG1	0.0897517	0.0887634	0.105606	0.080338
NIPAL3	0.106607	0.155814	0.134812	0.13309
RCAN3AS	0.0024114	0.0016417	0.00244697	0.00350605
RCAN3	0.104164	0.111658	0.128428	0.126488
NCMAP-DT	0.0092838	0.0120475	0.00709345	0.0126978
NCMAP	0.00100469	0.00606382	0.0194761	0.0036389
SRRM1	2.58731	1.71203	1.87164	2.30247
CLIC4	1.68817	1.47975	1.82958	1.58159
RUNX3	0.0212374	0.00407419	0.0117918	0.00460408
SYF2	1.33499	0.936619	1.06933	0.986786
AL031432.4	0.0106224	0.00936876	0.00966079	0.0200361
AL031432.5	0.00240354	0.00451637	0.00187837	0.00218196
RSRP1	1.79855	1.46281	1.2745	1.81764
AL031432.3	0.00748353	0.0049093	0.00631078	0.00589032
RHD	0.0012823	0.00118706	0.000881941	0.00437428
TMEM50A	1.32271	1.87849	1.51167	1.75184
RHCE	0.159758	0.0395785	0.0866302	0.029904
MACO1	1.07093	0.485751	0.808177	0.523045
LDLRAP1	0.0272349	0.0439745	0.0552636	0.032325
AL606491.1	0.00292912	0.00357009	0.00235176	0.00353526
MAN1C1	0.108501	0.182519	0.109847	0.157897
SELENON	0.313869	0.860261	0.360118	0.773017
AL020996.2	0.0131573	0.0185494	0.010218	0.0135813
AL020996.1	0.00521653	0.00694436	0.00221561	0.0018135
MTFR1L	0.383903	0.392487	0.39211	0.366444
AUNIP	0.0113494	0.0123186	0.00870314	0.0335233
PAQR7	0.0288882	0.0205426	0.0281395	0.0186154
STMN1	5.49366	7.18284	6.21855	6.45994
PAFAH2	0.0495319	0.056339	0.0615472	0.0443475
EXTL1	0.00431577	0.00294588	0.00596827	0.00511654
SLC30A2	0.00120574	0.000672317	0.00207164	0.00145926
TRIM63	0.00911923	0.00789647	0.00567279	0.0023963
PDIK1L	0.165067	0.111173	0.13497	0.112153
FAM110D	0.0058943	0.00219419	0.00246257	0.0031291
AL391650.1	0.000364075	0.00114333	0.0014316	0.0012778
ZNF593	0.272681	0.414856	0.326199	0.463691
CNKSR1	0.019598	0.0318322	0.0292747	0.0313538
CEP85	0.0885135	0.0521954	0.0914065	0.0660406
SH3BGRL3	5.93133	5.7872	5.5628	4.94501
UBXN11	0.0824757	0.0848987	0.0538882	0.0997076
CD52	0.00278859	0.0126994	0.00510609	0.00796124
CRYBG2	0.0160046	0.0195941	0.0172889	0.0237513
DHDDS	0.272187	0.173007	0.16742	0.195556
HMGN2	2.62985	3.36139	3.11777	3.04779
RPS6KA1	0.0423807	0.0625006	0.0689401	0.0707576
AL512408.1	0.00118015	0.00192304	0.0042607	0.00100114
ARID1A	0.646837	0.921727	0.755135	0.975983
PIGV	0.0751631	0.0830628	0.0725692	0.0720897
ZDHHC18	0.117255	0.150634	0.115892	0.170884
SFN	0.0281311	0.38015	0.584015	0.150492
GPN2	0.178169	0.186904	0.175204	0.205384
GPATCH3	0.0670088	0.0784491	0.0520723	0.0944095
NUDC	1.75904	1.58086	1.39362	1.87721
KDF1	0.00709579	0.0249762	0.0234026	0.0387486
TRNP1	0.134814	0.197195	0.202277	0.180046
TENT5B	0.0358869	0.199311	0.0499719	0.263726
SLC9A1	0.233581	0.1897	0.163249	0.16579
WDTC1	0.1763	0.203305	0.183036	0.205678
TMEM222	0.413542	0.33086	0.320325	0.422144
SYTL1	0.0446935	0.0649505	0.0732029	0.0438359
MAP3K6	0.0401842	0.0586757	0.0673246	0.0406046
FCN3	0.0020358	0.000821177	0.00257697	0.00155346
CD164L2	0.000413414	0.00635015	0.00496589	0.00294517
GPR3	0.0169532	0.011465	0.0156244	0.0254027
WASF2	0.762	0.904901	0.753898	0.858918
BX293535.1	0.00222879	0.00254584	0.00338706	0.00331553
AHDC1	0.205187	0.283172	0.211559	0.324974
FGR	0.00275822	0.00103249	0.00027813	0.000886339
LINC02574	0.00219954	0.000966736	0.00246446	0.00252422
IFI6	0.194074	0.45546	0.964005	0.345441
FAM76A	0.125345	0.100745	0.0880924	0.0950305
STX12	0.784543	0.757716	0.674331	0.672532
AL020997.2	0.00895267	0.00685266	0.00538391	0.00831892
AL020997.3	0.00498138	0.00436402	0.00240176	0.00343086
AL020997.4	0.015987	0.0089028	0.0117303	0.0073757
PPP1R8	0.428984	0.340945	0.336129	0.37395
THEMIS2	0.0208153	0.0197947	0.0345595	0.021134
RPA2	0.505819	0.463707	0.45542	0.493243
SMPDL3B	0.00329219	0.0144688	0.0142596	0.0148103
XKR8	0.0648099	0.0973131	0.0676161	0.0901765
EYA3	0.165606	0.142162	0.154095	0.167987
PTAFR	0.00335856	0.0265	0.0123575	0.00528935
DNAJC8	1.63461	1.7698	1.42115	1.86839
ATP5IF1	3.04128	3.78736	3.28213	3.232
AL353622.1	0.0122439	0.0129232	0.0142258	0.0203449
SESN2	0.645672	0.352671	0.272679	0.425071
MED18	0.0763598	0.0638082	0.0749566	0.061854
PHACTR4	0.504622	0.529806	0.522562	0.531225
RCC1	0.127289	0.163354	0.159939	0.211376
SNHG3	0.448026	0.841853	0.53695	1.31328
TRNAU1AP	0.44236	0.28685	0.383695	0.344256
SNHG12	0.645281	0.218402	0.309787	0.223594
TAF12	0.481715	0.452829	0.546944	0.406624
RAB42	0.0180465	0.00822629	0.0149808	0.00714754
LINC01715	0.0318286	0.0128151	0.0216993	0.0103065
AL360012.1	0.014604	0.00347007	0.00156373	0.00424214
GMEB1	0.118976	0.11101	0.110522	0.0937959
YTHDF2	1.21855	1.20575	1.17282	1.41061
OPRD1	0.00188265	0	0.00102563	0.00173227
EPB41	0.588366	0.215727	0.377074	0.252705
TMEM200B	0.0248368	0.0134338	0.0589046	0.0292309
SRSF4	1.21893	1.05199	1.08336	1.14703
MECR	0.171114	0.224253	0.178521	0.214
PTPRU	0.225663	0.291888	0.193619	0.242603
MATN1	0.186139	0.0164658	0.02445	0.0228086
MATN1-AS1	0.0525712	0.0108799	0.0110012	0.00649748
AL137857.1	0.0024141	0.000564465	0.001403	0.00051192
LAPTM5	0.0611552	0.0180289	0.0212611	0.00884028
AL137027.1	0.00137649	0	0	0
LINC01778	0.00602611	0.0128992	0.00681873	0.0105715
SDC3	0.281896	0.845266	0.303019	0.511139
PUM1	1.04019	1.00505	0.874552	1.13048
NKAIN1	0.152199	0.126377	0.179877	0.0913949
SNRNP40	0.378072	0.348509	0.38312	0.42631
ZCCHC17	0.993052	0.687155	0.740724	0.68529
FABP3	0.0337734	0.0561544	0.0717992	0.0349256
SERINC2	0.394539	0.846314	0.572613	0.492462
LINC01226	0.00508264	0.00278143	0.00787018	0.00858374
TINAGL1	0.0233607	0.217901	0.140487	0.033529
HCRTR1	0.000745084	0.0018666	0.000752647	0.00141053
PEF1	0.487157	0.621757	0.437242	0.619537
PEF1-AS1	0.00364509	0.00228443	0.00349207	0.00354758
AC114488.2	0.00271969	0	0.00233907	0
COL16A1	0.18137	0.0776345	0.180278	0.0462603
ADGRB2	0.162062	0.358487	0.122227	0.310498
SPOCD1	0.15163	0.26528	0.0720646	0.16189
AL354919.1	0.00116079	0.00152642	0.00144289	0.00172114
AL136115.2	0.0068139	0.00441903	0.00567923	0.00766098
PTP4A2	1.18107	1.45071	1.2449	1.36791
KHDRBS1	2.13766	2.1538	2.06786	2.26166
AL445248.1	0.0116867	0.00525715	0.0115264	0.00561776
TMEM39B	0.164228	0.128394	0.170616	0.13541
KPNA6	0.571404	0.640617	0.47758	0.688406
AL049795.2	0.00545525	0.00629098	0.00833267	0.00400909
TXLNA	0.229061	0.193831	0.180867	0.185838
CCDC28B	0.227026	0.421266	0.316314	0.37221
AL049795.1	0.00142403	0.000553157	0	0.00162577
IQCC	0.0321502	0.0331664	0.0349757	0.0381577
DCDC2B	0.0023552	0.00219548	0.00233713	0.00119323
TMEM234	0.102537	0.105434	0.0856782	0.0946606
EIF3I	1.89946	2.3127	1.84878	2.38375
FAM167B	0.0138307	0.00360196	0.00478776	0.00101892
LCK	0.00127049	0.00365666	0.00407144	0.000967719
HDAC1	0.187723	0.351607	0.371399	0.50181
MARCKSL1	3.20237	5.27854	4.86357	5.12035
TSSK3	0.00560623	0.00797929	0.00538324	0.00610165
FAM229A	0.0544573	0.0481733	0.0344425	0.0590403
BSDC1	0.481712	0.457242	0.455741	0.484935
AL033529.1	0.0274569	0.0119408	0.0137041	0.0113847
ZBTB8B	0.041665	0.0139992	0.0356737	0.0197465
ZBTB8A	0.180499	0.0785368	0.104475	0.102921
ZBTB8OS	0.378172	0.358786	0.332929	0.414455
RBBP4	1.45215	1.50864	1.29071	1.87607
SYNC	0.0386625	0.0265887	0.0610727	0.0344648
AC114489.2	0.00340925	0	0	0
KIAA1522	0.0864313	0.118558	0.161486	0.117795
YARS1	1.421	0.661776	0.707898	0.767979
S100PBP	0.257429	0.274914	0.246355	0.352101
FNDC5	0.0318763	0.034283	0.0335862	0.0332378
HPCA	0.0349436	0.0413438	0.0346192	0.0471398
TMEM54	0.105451	0.22922	0.321622	0.2328
AL031602.2	0.00459412	0.00100758	0.00172561	0.000474478
RNF19B	0.125098	0.0857502	0.0643101	0.0768788
AL020995.1	0.00255776	0.00136664	0.00131526	0.00271529
AK2	1.01898	0.72091	0.904383	0.815151
AZIN2	0.0594011	0.0676302	0.0581646	0.0632442
TRIM62	0.0926755	0.0497887	0.0750505	0.0429459
AL662907.3	0.00415417	0.000788476	0.00286523	0.00138592
ZNF362	0.0881366	0.136483	0.115665	0.122745
A3GALT2	0.0103473	0.0088257	0.00839331	0.0096596
AL513327.1	0.00707649	0.00489022	0.00648439	0.00719152
PHC2	0.91733	0.983621	0.817044	0.886605
AL513327.2	0.00644816	0.00380013	0.00649751	0.0060634
ZSCAN20	0.0183833	0.0184047	0.0135201	0.0228322
CSMD2	0.161672	0.164929	0.111086	0.114097
C1orf94	0.0456173	0.0271951	0.0124011	0.0174839
SMIM12	0.242903	0.357595	0.29647	0.372284
GJB5	0.00133732	0.0147319	0.0207727	0.00624804
GJB3	0.0042306	0.0710766	0.0685006	0.0223977
GJA4	0.0114892	0.0115917	0.0289832	0.0114144
DLGAP3	0.0223637	0.0144753	0.0157775	0.0110131
AC114490.3	0.0359796	0.0244784	0.0350486	0.0218692
AC114490.2	0.0189098	0.0124514	0.0266559	0.0102869
TMEM35B	0.0020584	0.00575495	0.00390922	0.00540542
ZMYM6	0.163874	0.113488	0.107032	0.0838112
ZMYM1	0.166731	0.121624	0.170263	0.13185
AL590434.2	0.0194589	0.00324398	0.00173185	0.00227794
SFPQ	2.24873	2.6994	2.336	3.2093
ZMYM4	0.557389	0.485035	0.53723	0.522893
ZMYM4-AS1	0.00367987	0.000698717	0.000364836	0.000588528
KIAA0319L	0.536579	0.596293	0.416857	0.488949
NCDN	0.220309	0.220182	0.187397	0.221061
AC004865.2	0.0224987	0.0118613	0.0178638	0.0170076
TFAP2E	0.0173808	0.00639531	0.00907024	0.0109105
PSMB2	1.7403	2.51689	1.81981	2.43206
C1orf216	0.0483048	0.0478247	0.043629	0.0414484
CLSPN	0.0276125	0.103958	0.0510124	0.0969118
AGO4	0.153113	0.159899	0.150543	0.23608
AGO1	0.129409	0.157836	0.118257	0.184174
AL139286.2	0.00366035	0.0027002	0.00191968	0.00187557
AGO3	0.453805	0.446485	0.410271	0.630476
AL138787.2	0.00189114	0	0	0.000705187
TEKT2	0.0123244	0.013917	0.00919603	0.0141857
ADPRHL2	0.511277	0.41774	0.402091	0.420028
COL8A2	0.00453935	0.0101942	0.0462593	0.00655458
TRAPPC3	0.58275	0.800779	0.69603	0.764164
MAP7D1	0.476339	0.669549	0.51957	0.684551
THRAP3	1.36529	0.954621	1.05957	1.25906
SH3D21	0.392927	0.122523	0.192925	0.141308
EVA1B	0.465671	0.465258	0.653548	0.394137
AL591845.1	0.035652	0.00439163	0.0138428	0.00849746
STK40	0.38624	0.287027	0.222815	0.278811
LSM10	0.505841	0.742025	0.612782	0.716052
OSCP1	0.11285	0.138442	0.102275	0.109488
MRPS15	0.383576	0.515096	0.554288	0.551511
CSF3R	0.010853	0.0160971	0.00529493	0.00905714
GRIK3	0.207582	0.102261	0.146328	0.0767811
AL353604.1	0.00175444	0.00120867	0	0.00185716
LINC01137	0.0207114	0.0319834	0.0234165	0.0309738
ZC3H12A	0.254414	0.274535	0.38002	0.148651
MEAF6	1.02917	0.983245	0.979879	0.800106
SNIP1	0.298243	0.201566	0.194936	0.217892
DNALI1	0.17307	0.256755	0.206633	0.253973
GNL2	0.670815	0.440795	0.518587	0.585677
AL513220.1	0.000279098	0	0	0
RSPO1	0.00162098	0.00108294	0.00193953	0.000201323
C1orf109	0.314397	0.306195	0.23495	0.382968
CDCA8	0.0805778	0.0908592	0.0907234	0.140705
EPHA10	0.026727	0.00496209	0.0180026	0.015948
MANEAL	0.109152	0.102947	0.106014	0.064296
YRDC	0.475009	0.409766	0.379622	0.471681
C1orf122	1.08124	1.5068	1.13129	1.4331
MTF1	0.159558	0.146925	0.119108	0.153898
INPP5B	0.119047	0.0765593	0.0631123	0.0906777
SF3A3	0.701727	0.690607	0.69957	0.731729
FHL3	0.18498	0.268036	0.215988	0.237491
UTP11	0.739669	0.54393	0.66794	0.546366
POU3F1	0.310814	0.160205	0.166616	0.122104
MIR3659HG	0.026626	0.0118144	0.0111594	0.0141485
AL390839.2	0.000804844	0.00104569	0.00183328	0.000933167
LINC01685	0.00364297	0	0	0
AL354702.2	0.000651573	0.000409437	0.00183137	0.000312496
RRAGC	0.32921	0.312274	0.211028	0.267615
AL139260.2	0.00410674	0.000500343	0.00125693	0.000933907
AL139260.1	0.187504	0.131877	0.103406	0.188628
MYCBP	0.0415163	0.101082	0.0793892	0.115298
RHBDL2	0.00403038	0.00232132	0.00301858	0.00398621
AKIRIN1	0.913443	1.13843	0.912533	1.30413
NDUFS5	3.0247	4.02423	3.45953	3.61025
MACF1	1.78836	1.90171	1.40799	1.91683
BMP8A	0.0176359	0.00390013	0.00402784	0.00714694
PABPC4	0.723615	0.717579	0.938005	0.682223
HEYL	0.00672929	0.0100933	0.0162255	0.00565341
NT5C1A	0.00219752	0.00182501	0.00250902	0.0017007
HPCAL4	0.14144	0.0380192	0.0728955	0.0231239
PPIE	0.694794	0.641001	0.607237	0.632351
BMP8B	0.00675116	0.00616026	0.00612389	0.00432766
OXCT2	0.00249895	0.00105283	0.00212996	0.00264549
AL033527.3	0.001441	0	0	0
AL033527.4	0.00302939	0.000704854	0.00105942	0.000661018
LINC02811	0.00711461	0.0022266	0.00240038	0.00493951
TRIT1	0.428783	0.144974	0.208853	0.162427
MYCL	0.0859598	0.0619686	0.0575177	0.0691316
MYCL-AS1	0.00183865	0.0021946	0.00221499	0.000384577
MFSD2A	0.325016	0.206556	0.217051	0.221613
CAP1	1.39391	2.17162	1.57984	1.87615
PPT1	0.604537	1.11683	0.609721	1.0347
RLF	1.72767	0.649499	0.869198	0.694526
TMCO2	0.00529723	0.00144666	0.00227709	0.00280363
AL050341.2	0.188852	0.17742	0.152528	0.155196
ZMPSTE24	0.210578	0.210965	0.254156	0.285523
COL9A2	0.0500024	0.0388982	0.0996068	0.457456
SMAP2	0.793532	0.415299	0.498	0.437895
AL031985.4	0.00429174	0.00172019	0.00317018	0.0010797
ZFP69B	0.0498574	0.0241434	0.0391246	0.0254764
AL031985.3	0.0196198	0.0078419	0.00629628	0.00623333
ZFP69	0.0590699	0.0439323	0.0443295	0.0425118
AL603839.3	0.0173277	0.00990182	0.0213004	0.0192821
EXO5	0.0348192	0.0276488	0.0323016	0.0299499
ZNF684	0.0887153	0.0679932	0.0786304	0.0545611
AL356379.2	0.00364985	0.000161335	0	0.00042148
RIMS3	0.11569	0.0671463	0.0700091	0.0626417
AL031289.2	0.00715701	0.000835952	0.00257181	0.000760826
AL031289.1	0.00138497	0.0029891	0.00107492	0.00382324
NFYC-AS1	0.0125573	0.0114017	0.00751357	0.0192811
NFYC	0.343971	0.338197	0.330966	0.337626
KCNQ4	0.00893066	0.00887287	0.00625545	0.00759135
CITED4	0.0826774	0.0613707	0.129687	0.0790338
CTPS1	0.0897429	0.149135	0.10093	0.140493
SLFNL1-AS1	0.00520848	0.00360912	0.00274695	0.00201939
SLFNL1	0.00142598	0.00342537	0.00403385	0.00284927
SCMH1	0.298325	0.2245	0.25614	0.257736
AC093151.7	0.00441584	0	0.000204355	0.00142818
FOXO6	0.139777	0.0711695	0.0740579	0.0800969
EDN2	0.00414817	0.00955785	0.0115332	0.00841559
HIVEP3	0.146611	0.169042	0.115344	0.153129
AL158216.1	0.016073	0.00241212	0.00734975	0.00325596
FOXJ3	1.01789	0.570932	0.650136	0.860225
RIMKLA	0.0880912	0.0435995	0.060106	0.0396222
ZMYND12	0.0111529	0.0172959	0.00833201	0.00664419
PPCS	0.346121	0.478723	0.590287	0.333858
CCDC30	0.214731	0.117045	0.117013	0.10834
PPIH	0.433552	0.507322	0.461201	0.534851
AC098484.4	0.0183866	0.00791065	0.0118533	0.00804654
AC098484.2	0.00976611	0.00216835	0.00793212	0.00328107
YBX1	8.62379	8.7533	8.44213	8.36993
CLDN19	0.00258897	0.00255505	0.00245015	0.0314754
P3H1	0.68817	0.389012	0.640683	0.513171
C1orf50	0.033532	0.025466	0.0215825	0.0238287
AC098484.3	0.0224892	0.0205638	0.0199962	0.0202011
TMEM269	0.0182667	0.0117149	0.0153256	0.0133563
SVBP	0.819491	0.819679	0.927152	0.739124
ERMAP	0.0508744	0.0535569	0.0366595	0.0456541
AL512353.1	0.00472799	0.011346	0.007259	0.0064863
ZNF691	0.0490786	0.0486139	0.0430437	0.0538002
SLC2A1	6.12701	2.92938	2.97696	1.60405
SLC2A1-AS1	0.0459954	0.0244606	0.0324787	0.0206292
AC099795.1	0.00192951	0	0	0
FAM183A	0.0217032	0.030505	0.0208745	0.0222866
EBNA1BP2	0.689658	0.662343	0.556263	0.617039
CFAP57	0.00562948	0.00717203	0.0127306	0.00432807
TMEM125	0.0220875	0.0108024	0.0233886	0.0149371
C1orf210	0.00205194	0.0151015	0.0193235	0.0411223
TIE1	0.0227655	0.00248398	0.00547707	0.00115561
MPL	0.000886039	0.00193392	0.00305234	0.000550799
AL139289.1	0.013065	0.00522737	0.0124393	0.00642097
CDC20	0.0902506	0.198567	0.110761	0.297748
ELOVL1	0.232513	0.33928	0.359902	0.293194
MED8	0.427183	0.303443	0.296264	0.245323
SZT2	0.0993573	0.0625613	0.0547452	0.0725052
HYI	0.113594	0.158066	0.144465	0.127693
HYI-AS1	0.0062241	0.00530797	0.00809261	0.00748166
PTPRF	0.949238	1.04824	0.783182	0.967072
KDM4A	0.207357	0.168441	0.143016	0.168998
KDM4A-AS1	0.0247912	0.0119171	0.0148135	0.0170596
ST3GAL3	0.104691	0.0694096	0.0842669	0.0731364
AL451062.1	0.00310419	0.00161551	0.00255983	0.000734619
ARTN	0.0124979	0.0137157	0.00915095	0.006615
AL357079.1	0.00508341	0.00227875	0.00286525	0.00249525
AL357079.3	0.0216044	0.006551	0.00902057	0.00912532
IPO13	0.109021	0.131644	0.107362	0.131287
AL357079.2	0.00207559	0.000912337	0.00224078	0.000887567
DPH2	0.0813181	0.0902277	0.0868577	0.115749
ATP6V0B	2.73214	3.22292	2.36609	2.95351
B4GALT2	0.229917	0.308674	0.229093	0.308856
CCDC24	0.0543612	0.0699816	0.0550849	0.0636002
SLC6A9	0.0720441	0.0396742	0.0291553	0.0458762
AL139220.2	0.0470083	0.0450179	0.0286756	0.0364682
DMAP1	0.236261	0.25432	0.183183	0.280114
ERI3	0.588612	0.562638	0.474988	0.655515
RNF220	0.191667	0.260538	0.203887	0.269946
TMEM53	0.118779	0.14524	0.155837	0.108904
ARMH1	0.0406239	0.0277487	0.0285267	0.0188452
KIF2C	0.0815735	0.139992	0.0759879	0.192727
AL592166.1	0.0134559	0.00367655	0.00524655	0.00716163
RPS8	17.6249	17.9927	21.868	18.455
BEST4	0.0077905	0.010337	0.00977013	0.00749694
PLK3	0.220494	0.174303	0.167813	0.158706
BTBD19	0.0283911	0.0133765	0.0182341	0.0179053
PTCH2	0.0318108	0.0268633	0.0153898	0.0265168
EIF2B3	0.390319	0.295595	0.30849	0.301567
HECTD3	0.146488	0.148707	0.12344	0.152544
UROD	0.501746	0.724883	0.537313	0.662799
ZSWIM5	0.234756	0.141641	0.130528	0.13977
LINC01144	0.00603928	0.00395809	0.00272461	0.00603745
MUTYH	0.0434758	0.0661595	0.0566667	0.0651047
AL451136.1	0.00117167	0	0.00131453	0.000403548
TOE1	0.0577315	0.0622298	0.0455537	0.0752193
TESK2	0.0145765	0.0125651	0.0168526	0.0193654
CCDC163	0.108599	0.0273993	0.0201435	0.0355307
MMACHC	0.0568278	0.0379959	0.0484644	0.0417123
PRDX1	2.97041	5.19883	4.23007	6.90132
AKR1A1	0.687555	0.818865	0.897113	0.849429
NASP	1.28737	1.4194	1.16261	1.85918
CCDC17	0.0109634	0.00445343	0.00681744	0.00680621
GPBP1L1	0.500194	0.510004	0.467341	0.669035
TMEM69	0.353034	0.4426	0.420448	0.417581
IPP	0.0773516	0.12469	0.109697	0.108199
AL604028.1	0.0109223	0.0103744	0.0109181	0.00591981
MAST2	0.252999	0.26151	0.253846	0.252008
PIK3R3	0.197401	0.282644	0.293223	0.263599
AL358075.2	0.184803	0.0190811	0.0350923	0.0176173
TSPAN1	0.044169	0.993807	1.08622	0.122265
POMGNT1	0.132339	0.336787	0.155037	0.307354
LURAP1	0.015538	0.0191116	0.0140452	0.0170847
RAD54L	0.00829085	0.0190439	0.0150931	0.0345844
LRRC41	0.50298	0.60368	0.56644	0.624936
UQCRH	4.26604	4.63189	4.91664	4.94202
NSUN4	0.0914831	0.0842963	0.0718461	0.0930621
FAAH	0.0401041	0.0270533	0.0324268	0.0256054
DMBX1	0.0781925	0.0341068	0.0553659	0.0270264
MKNK1-AS1	0.00664512	0.000851453	0.00265141	0.00219865
MKNK1	0.140425	0.153192	0.155926	0.151192
MOB3C	0.0203095	0.0286753	0.0251784	0.0205393
ATPAF1	0.357621	0.423353	0.409275	0.462019
EFCAB14	0.361485	0.463277	0.371741	0.459723
CYP4X1	0.0166527	0.00322391	0.0113046	0.0565203
CYP4Z1	0.00350844	0.000353171	0	0.0013477
CYP4A22-AS1	0.00456035	0.00184507	0.00238879	0.000824828
LINC00853	0.00146378	0.00420976	0.00299945	0.00109429
TAL1	0.00322552	0	0	0.000226866
STIL	0.0513562	0.0426722	0.0445651	0.0678715
CMPK1	1.00022	0.955025	1.19842	0.742369
FOXE3	0.00194539	0.00100048	0.000334343	0.000267172
FOXD2-AS1	0.000671635	0.000173132	0.000430831	0.000568173
FOXD2	0.00025578	0.000581127	0.00130881	0.000166306
TRABD2B	0.030021	0.0184385	0.0242338	0.0485664
SPATA6	0.296805	0.594417	0.273892	0.592612
AGBL4	0.0453709	0.0219311	0.0328616	0.0170717
BEND5	0.995313	0.32579	0.589556	0.26775
AC099788.1	0.00120487	0	0	0
AGBL4-AS1	0.00800645	0.00779763	0.0113588	0.00235616
ELAVL4	0.627923	0.218587	0.475166	0.135069
DMRTA2	0.00108022	0.00149669	0.000632328	0.00424001
FAF1	0.611837	0.366603	0.417304	0.398883
CDKN2C	0.0265134	0.0300942	0.0426313	0.0323436
LINC01562	0.00360486	0.00263441	0.0034371	0.00146351
RNF11	1.09677	1.02223	1.085	1.03811
TTC39A	0.00643283	0.0226247	0.0257641	0.0222712
TTC39A-AS1	0.00204259	0.00147633	0.00162553	0
EPS15	0.896342	0.560831	0.564185	0.592171
EPS15-AS1	0.00844413	0.0025261	0.00258107	0.00353801
OSBPL9	0.723523	0.87476	0.620165	0.956798
NRDC	0.881618	0.676001	0.698558	0.747155
AL050343.2	0.00461061	0.00270158	0.00280633	0.00323351
AL050343.3	0.000287519	0.00254853	0	0.000552092
RAB3B	0.0429607	0.0619672	0.117323	0.24677
TXNDC12	0.342213	0.202041	0.177947	0.253088
KTI12	0.248913	0.190544	0.189298	0.229208
AL445685.1	0.00642094	0.000259255	0.00169349	0.00317299
BTF3L4	1.40864	1.02249	1.16592	1.05213
ZFYVE9	0.304401	0.201159	0.253159	0.235248
CC2D1B	0.0796945	0.0618769	0.0711547	0.0604169
AL513218.2	0.00928204	0.0049037	0.00394568	0.00353028
ORC1	0.0194266	0.0285101	0.0113813	0.0289555
PRPF38A	0.582634	0.545043	0.530627	0.604386
TUT4	1.37634	0.857758	1.1088	1.04702
GPX7	0.269071	0.353962	0.22799	0.218949
SHISAL2A	0.00967115	0.00764104	0.0129786	0.0073913
COA7	0.15141	0.0930527	0.110117	0.0963767
ZYG11B	0.584415	0.541182	0.558262	0.476578
ZYG11A	0.0036103	0.00154765	0.00330181	0.0071766
ECHDC2	0.0200387	0.0486134	0.0981294	0.0936937
SCP2	0.855209	1.63244	1.44133	1.36262
PODN	0.0158542	0.0137257	0.0344992	0.0428713
SLC1A7	0.00101313	0.00106212	0.00231031	0.0119324
AL445183.2	0.00226924	0.00154148	0.00286527	0.0142642
CPT2	0.112509	0.127618	0.111043	0.140355
AL606760.2	0.01004	0.00503346	0.00780912	0.0100395
CZIB	0.397405	0.543235	0.499918	0.55974
AL606760.3	0.0270572	0.00697798	0.0132705	0.00485691
MAGOH	0.660084	0.7384	0.613821	0.851227
AL606760.1	0.0224838	0.00875222	0.0149841	0.00743656
LRP8	0.13667	0.16909	0.0843458	0.148982
LINC01771	0.0012311	0.00169683	0.00395227	0.000280767
GLIS1	0.0287618	0.0083489	0.0345002	0.00691364
NDC1	0.137031	0.13984	0.119187	0.144068
YIPF1	0.234817	0.20572	0.204655	0.188621
HSPB11	0.861012	0.925932	0.882038	0.810418
LRRC42	0.37632	0.415095	0.391056	0.417423
TMEM59	2.39783	2.63492	2.95739	2.18074
TCEANC2	0.0888678	0.0811102	0.0856493	0.0760934
AL357673.1	0.00540629	0.00720277	0.00694187	0.00755514
CYB5RL	0.0273801	0.0508024	0.0287119	0.042228
MRPL37	0.513338	0.646393	0.52117	0.617258
SSBP3	1.1554	0.879097	0.914484	1.03105
SSBP3-AS1	0.00284085	0.0024047	0.000991564	0.00114104
ACOT11	0.0112928	0.025842	0.0217661	0.0163264
MROH7	0.000519761	0.000955699	0.00222503	0.000832406
MROH7-TTC4	0.00324868	0.00276835	0.00307535	0.0038283
TTC4	0.0379086	0.0208004	0.023699	0.0214624
PARS2	0.0569376	0.0422163	0.0419496	0.0521392
TTC22	0.0238752	0.0099503	0.0128371	0.0139589
DHCR24	0.103706	0.264644	0.285142	0.262925
AC096536.3	0.00234205	0	0	0
AC096536.2	0.000903684	0.000407536	0	0
DHCR24-DT	0.000912605	0.00205708	0.00370764	0.00137263
TMEM61	0.000937846	0.00671964	0.0100142	0.00108587
PCSK9	0.00268681	0.00523734	0.00851924	0.0112935
USP24	0.20491	0.223467	0.216025	0.249418
AL603840.1	0.00299279	0.00112265	0.00649021	0.00669713
AC119674.1	0.000417794	0.000591562	0.00245983	0.00455921
AC119674.2	0.00874264	0.0241055	0.028297	0.0285885
PLPP3	0.237608	0.559747	0.788947	0.699734
PRKAA2	0.162461	0.148659	0.16862	0.136886
FYB2	0.0005833	0.00189826	0.00579073	0.0474136
C8B	0.00176683	0.00352778	0.00262682	0.00407666
DAB1	0.380154	0.375381	0.265394	0.465339
OMA1	0.0723296	0.0743062	0.0796001	0.0622304
AL035411.3	0.00072812	0.00147985	0.00163161	0.00159362
TACSTD2	0.0330675	0.402898	0.463723	0.337886
MYSM1	0.228186	0.15552	0.18948	0.242003
JUN	5.32439	3.98906	5.73287	3.56321
LINC01135	0.00795643	0.0146352	0.0147539	0.0109513
LINC02777	0.00606192	0.00462786	0.00468353	0.00482603
LINC01358	0.00924711	0.00592845	0.0155019	0.00730262
AC093425.1	0.00866954	0.00691142	0.00735025	0.00276621
AC093424.1	0.0050102	0.000520931	0.000834439	0
FGGY	0.177524	0.1201	0.0981843	0.112711
HOOK1	0.119161	0.0451603	0.0708855	0.0800577
CYP2J2	0.00545928	0.0241866	0.0281482	0.00816711
LINC01748	0.0260526	0.0283785	0.0284743	0.056351
AC099792.1	0.0128855	0.0347153	0.0146442	0.0429354
NFIA	0.500925	0.836927	0.57735	1.09358
NFIA-AS2	0.00222322	0.013327	0.0170783	0.0103806
AC099791.4	0.000355612	0	0	0
TM2D1	0.964925	0.994513	0.991564	0.794542
AC099791.2	0.00792643	0.0142097	0.00319486	0.0158244
PATJ	0.119171	0.125117	0.148768	0.227714
L1TD1	0.00446354	0.00223672	0.0242249	0.0959698
KANK4	0.0167081	0.0159898	0.0466046	0.0139335
USP1	0.79667	0.487312	0.588791	0.536896
DOCK7	0.596563	0.522936	0.541948	0.520726
AC103923.1	0.00744135	0.00771131	0.00352394	0.0127114
ATG4C	0.166937	0.141966	0.178958	0.162715
LINC00466	0.00448192	0.000395992	0.00188372	0.000985683
FOXD3-AS1	0.00987552	0.000994858	0.00945674	0.00443072
FOXD3	0.00566214	0.00154783	0.00422798	0.000536825
ALG6	0.0902366	0.119876	0.107546	0.121901
ITGB3BP	0.534638	0.377575	0.489041	0.415683
BX004807.1	0.00441857	0	0	0.000412144
EFCAB7	0.250621	0.139792	0.171691	0.121958
DLEU2L	0.0128411	0.00663446	0.00739403	0.00641031
PGM1	0.511236	0.440314	0.496119	0.499748
ROR1	0.140195	0.191784	0.143828	0.376805
ROR1-AS1	0.00669886	0.0163854	0.0088067	0.00293839
UBE2U	0.00788996	0.00290117	0.00733596	0.0115881
CACHD1	0.290381	0.376876	0.317628	0.501365
RAVER2	0.0674921	0.101299	0.0891341	0.0912249
JAK1	1.47039	1.06471	1.23797	0.91272
LINC01359	0.00162276	0.000456065	0.000343305	0.000623024
AK4	1.38866	0.796919	0.897148	1.04099
DNAJC6	0.534981	0.167964	0.244414	0.16163
AL139294.1	0.00586786	0.000780543	0.00427314	0.00114904
LEPROT	0.563085	0.918393	0.914234	0.655153
LEPR	0.173135	0.149127	0.169321	0.153472
AC119800.1	0.00226255	0.00379383	0.00335595	0.00159389
PDE4B	0.366427	0.40775	0.51039	0.541425
SGIP1	0.621616	0.277015	0.432583	0.305672
AL139147.1	0.0014527	0.000398171	0.000478415	0
TCTEX1D1	0.000821965	0.00268456	0.00568295	0.00182151
WDR78	0.105375	0.0635529	0.0685193	0.0695694
MIER1	0.443067	0.399967	0.438446	0.418005
SLC35D1	0.0961542	0.112271	0.127964	0.103363
C1orf141	0.00311322	0.00017577	0	0
IL12RB2	0.00636216	0.00217295	0.00223187	0.00165569
SERBP1	2.55303	2.80219	2.68431	3.00983
GADD45A	2.81051	2.79892	2.5143	2.05995
GNG12	0.336044	0.820169	0.606283	0.623578
GNG12-AS1	0.0175355	0.0198728	0.0125535	0.0174479
DIRAS3	0.109957	0.515114	0.073959	0.148376
WLS	0.835137	1.71176	1.00128	1.55355
RPE65	0.0496606	0.314731	0.0264142	0.330903
DEPDC1	0.0297386	0.0320609	0.0469165	0.047384
DEPDC1-AS1	0.00167743	0.00131106	0.00231257	0.000394372
AL033530.1	0.0645839	0.0798656	0.081091	0.0990896
AL691520.1	0.00652743	0.00518623	0.00624352	0.00721017
LINC01707	0.0201411	0.0105479	0.0128348	0.0136666
LINC02791	0.00443717	0.0141963	0.0024295	0.0220304
LINC01758	0.000854539	0.00131547	0.000171763	0.000295783
LRRC7	0.398629	0.381657	0.235927	0.61678
LRRC40	0.316654	0.264877	0.282696	0.264231
SRSF11	2.80839	2.21301	2.34043	2.73731
ANKRD13C	0.356322	0.338502	0.348975	0.367725
HHLA3	0.255581	0.259725	0.184168	0.220121
CTH	0.226806	0.110888	0.112928	0.1219
AL354872.2	0.0342497	0.00755669	0.00790988	0.00741842
PTGER3	0.0811363	0.0469504	0.0429365	0.0629997
ZRANB2-AS1	0.00409528	0.00121492	0.00132543	0.00144981
ZRANB2	2.20533	1.33089	1.50355	1.42652
ZRANB2-AS2	0.0838051	0.0383054	0.0586402	0.0239937
NEGR1	0.212119	0.173905	0.250037	0.178887
AL354949.1	0.00225806	0	0	0
AL513166.1	0.0836277	0.0263442	0.045676	0.0281681
AL583808.1	0.0406081	0.0411701	0.0543074	0.0269741
LINC02796	0.00426569	0	0	0
LINC02797	0.00360726	0	0	0
AL591463.1	0.00132596	0.00843056	0.00271036	0.00849281
LRRIQ3	0.00999228	0.00884101	0.00857821	0.00492555
FPGT	0.0247596	0.0389846	0.0345489	0.0277405
FPGT-TNNI3K	0.00923876	0.00905091	0.00553854	0.00377262
TNNI3K	0.0034596	0.00401225	0.0065957	0.00321042
AC093158.1	0.00306835	0.000182762	0	0.000270811
LRRC53	0.00206952	0.00013197	0.000986694	0.000830184
CRYZ	0.00290138	0.000503037	0.000302991	0.0003017
TYW3	0.000428914	0	0	0.000483083
AC099786.3	0.00160534	0.000189243	0.00910381	0.000691833
AC099786.1	0.00286909	0	0.0125633	0.000564726
LHX8	0.0171107	0.00259859	0.0635391	0.00865583
AC099786.2	0.00182311	0.000500614	0.00830545	0.000275726
SLC44A5	0.106049	0.0939599	0.0975715	0.107663
ACADM	0.348336	0.437752	0.403896	0.386018
RABGGTB	0.782535	0.694823	0.682463	0.753733
MSH4	0.030621	0.014395	0.0163133	0.023555
ST6GALNAC3	0.140956	0.164506	0.181801	0.142253
AC104458.1	0.00183111	0.00047995	0.00040079	0
ST6GALNAC5	0.114742	0.128691	0.154685	0.185199
AL035409.2	0.00311167	0.00541152	0.00842471	0.0114606
PIGK	0.202196	0.260229	0.262588	0.209432
AC093433.2	0.00644365	0.00193999	0.00477723	0.000712805
AK5	0.0891649	0.0111364	0.138713	0.0164248
AC118549.1	0.492828	0.324231	0.383192	0.380921
USP33	0.561001	0.473766	0.58833	0.516401
MIGA1	0.293158	0.202738	0.279802	0.225662
NEXN-AS1	0.00338038	0.00508454	0.00490778	0.00323421
NEXN	0.0658265	0.034333	0.125901	0.0917496
FUBP1	1.08608	0.960921	0.857127	1.05819
DNAJB4	0.503183	0.556695	0.671367	0.56967
GIPC2	0.147684	0.102616	0.147024	0.102608
AC103591.3	0.0225789	0.0110065	0.0225544	0.0100302
AC096531.2	0.0033043	0.000909217	0.00869658	0.00221317
PTGFR	0.0365579	0.0266967	0.182993	0.025335
IFI44L	0.0447435	0.230521	0.143246	0.179053
IFI44	0.0255782	0.0822105	0.0963848	0.0706715
ADGRL4	0.0911495	0.227454	0.0559859	0.183805
ADGRL2	0.215875	0.253591	0.306256	0.355946
AC117944.1	0.00176495	0.000404647	0.000802658	0.00120625
AL157944.1	0.0042263	0	0.00117856	0.0138437
LINC01362	0.00401933	0.0048869	0.00545888	0.00510967
LINC01361	0.011442	0.00576069	0.00574667	0.00844081
LINC01725	0.00477463	0.0013052	0.00667219	0.00387411
TTLL7	0.437463	0.263446	0.260334	0.231132
TTLL7-IT1	0.00126841	0.00222918	0.00353296	0
AL359504.2	0.0291965	0.0718961	0.0321429	0.102005
PRKACB	0.542734	0.518369	0.54127	0.479326
SAMD13	0.0340998	0.0578826	0.038873	0.0463027
DNASE2B	0.00144889	0.00256845	0.00411796	0.002048
RPF1	0.358182	0.339961	0.311464	0.290423
GNG5	1.95517	3.36295	1.82952	3.10648
AL359762.3	0.0196302	0.0149528	0.00906346	0.0114358
SPATA1	0.0219986	0.0432984	0.0263485	0.0472243
CTBS	0.2028	0.32043	0.266139	0.264573
AL359762.1	0.00629297	0.0088477	0.00580625	0.00614345
SSX2IP	0.12786	0.190853	0.202389	0.147254
LPAR3	0.0115795	0.0153689	0.0198538	0.0101034
MCOLN2	0.00109901	0.000189208	0	0.000299536
WDR63	0.0297633	0.0195449	0.0138985	0.0170432
MCOLN3	0.000807849	0.00192919	0.00257298	0.0021527
SYDE2	0.0284927	0.0218275	0.0289289	0.0591784
C1orf52	1.40299	0.997687	0.948878	1.26498
BCL10	0.534399	0.40485	0.51629	0.368163
AL078459.1	0.0396569	0.0230148	0.0258935	0.0288009
DDAH1	0.365857	0.510774	0.363821	0.551731
AC092807.4	0.0048771	0.00671663	0.0107472	0.0126824
CCN1	0.95246	2.05787	1.82951	1.8327
ZNHIT6	0.262763	0.176922	0.248327	0.213352
COL24A1	0.0253053	0.0149831	0.0206463	0.0114186
LINC02795	0.00642207	0.00396922	0.00565475	0.00470762
ODF2L	0.706863	0.556501	0.613974	0.576512
CLCA4-AS1	0.0236913	0.00256076	0.00682718	0.00475998
AL049597.2	0.00869332	0.00592039	0.00680986	0.00191374
SH3GLB1	1.36447	1.17817	1.41966	1.16094
AL355981.1	0.00158426	0	0.00032481	0
SELENOF	1.81663	1.27387	1.85054	1.26545
HS2ST1	0.364832	0.503829	0.414379	0.533697
AC093155.3	0.00536515	0.00501796	0.00917753	0.00949887
LINC01140	0.00255356	0.00127368	0.00147906	0.00107977
LMO4	1.61479	1.76133	1.9661	1.5286
LINC01364	0.00150819	0	0.00106994	0
PKN2-AS1	0.0279874	0.020497	0.0191486	0.0258078
AL445438.1	0.00783061	0.00663151	0.00126101	0.00157855
PKN2	0.654348	0.625615	0.636903	0.702943
GTF2B	1.1394	1.00827	1.07259	1.07963
KYAT3	0.446483	0.2932	0.294127	0.28836
RBMXL1	0.24739	0.236743	0.189792	0.21353
GBP3	0.0219902	0.0847555	0.134192	0.0338677
GBP1	0.0254316	0.0798099	0.0670413	0.0729376
GBP2	0.0502465	0.288881	0.182701	0.212742
GBP7	0.00368506	0	0.000411958	0
GBP4	0.000738967	0.00605733	0.00866009	0.00544449
GBP5	0.00346666	0.00281062	0.0037958	0.00311432
AL596214.1	0.00885619	0.00253708	0.00911229	0.00338733
LRRC8B	0.175335	0.2574	0.17803	0.219706
LRRC8C-DT	0.00753974	0.00744484	0.00712826	0.0064243
LRRC8C	0.0638334	0.0252238	0.0674779	0.0200702
AC093423.3	0.00414932	0.000582555	0.000495044	0.001352
AC099568.1	0.00203998	0	0	0
AC099568.2	0.0075525	0.00662323	0.00561017	0.00528662
LRRC8D	0.191317	0.126857	0.167263	0.114246
ZNF326	0.614603	0.416975	0.460186	0.410099
AC098656.1	0.00408182	0.00326331	0.00409806	0.00254685
LINC02609	0.115467	0.0930634	0.094696	0.100837
AC091614.1	0.000549234	0	0	0
ZNF644	1.02682	0.855436	0.927075	0.835652
HFM1	0.0619359	0.0487944	0.0462411	0.039924
CDC7	0.0991723	0.125625	0.116528	0.115828
TGFBR3	0.0674915	0.149419	0.260898	0.0882625
EPHX4	0.0144701	0.0184013	0.0237115	0.00837126
BTBD8	0.347691	0.133887	0.232579	0.128894
AC104836.1	0.00111952	0.000900363	0	0.000792505
GLMN	0.0933572	0.104241	0.114122	0.153278
RPAP2	0.383465	0.272183	0.358339	0.302063
GFI1	0.00181554	0.00146325	0.000959801	0.00170786
EVI5	0.329164	0.425004	0.390494	0.445798
RPL5	26.7607	26.2598	32.2975	28.176
DIPK1A	0.155431	0.0846123	0.141195	0.0896729
MTF2	0.856387	0.567303	0.748293	0.744675
TMED5	0.616855	0.52469	0.543525	0.498792
CCDC18	0.262991	0.097659	0.132924	0.109908
CCDC18-AS1	0.411944	0.437269	0.350786	0.469932
DR1	0.616925	0.535814	0.534943	0.555638
FNBP1L	2.07779	1.39971	2.01943	1.59088
BCAR3	0.129981	0.142123	0.158852	0.146336
AL049796.1	0.00621683	0.00257918	0.00503121	0.00199749
DNTTIP2	0.882916	0.742103	0.781817	0.864697
GCLM	0.221727	0.229059	0.233949	0.226909
ABCA4	0.00734272	0.0109337	0.0101151	0.0234977
ARHGAP29	0.59014	0.535075	0.805898	0.602305
ARHGAP29-AS1	0.00107717	0.00437608	0.00596069	0.00485288
AC118469.2	0.00473139	0.00128181	0.000868604	0.000711764
ABCD3	0.332168	0.467487	0.33553	0.518679
F3	0.768058	0.472818	0.412277	0.325086
SLC44A3	0.0261959	0.115264	0.131066	0.0931633
CNN3	2.7023	3.85093	2.9145	4.37005
AC105942.1	0.070476	0.109512	0.0600906	0.114427
ALG14	0.179954	0.154671	0.15062	0.171133
TLCD4	0.0261007	0.051206	0.0918908	0.103713
TLCD4-RWDD3	0.005851	0.0117776	0.00459941	0.00823923
AC092802.2	0.00667067	0.00532972	0.00800411	0.00919617
RWDD3	0.0193768	0.041801	0.0313314	0.0389264
AC092802.3	0.0014754	0	0.00145513	0.000808638
PTBP2	0.549882	0.378956	0.429575	0.432563
DPYD	0.157552	0.276072	0.204527	0.385024
DPYD-AS1	0.00647791	0.0034389	0.00556125	0.00511084
MIR137HG	0.0081325	0.0077602	0.00876718	0.00665982
LINC01776	0.0010028	0.00337504	0.000892453	0.00426239
SNX7	0.0843963	0.18435	0.236526	0.242872
PLPPR5	0.10359	0.257164	0.0599648	0.292344
AL445433.2	0.0128499	0.00409709	0.00593786	0.00505431
PLPPR4	0.0341338	0.0587856	0.0389423	0.0893118
PALMD	0.0418474	0.0813184	0.0602664	0.119088
FRRS1	0.0037709	0.0178999	0.0204302	0.0191858
AGL	0.0960666	0.178052	0.155931	0.486315
AC118553.1	0.00842386	0.00796156	0.00914836	0.0117652
SLC35A3	0.183274	0.206275	0.244534	0.205592
AC118553.2	0.00673104	0.00315453	0.00452457	0.00206009
MFSD14A	0.101848	0.0570408	0.0723426	0.0675904
AC093019.2	0.00677632	0.00260857	0.00337534	0.00250776
SASS6	0.154203	0.11287	0.145913	0.119498
TRMT13	0.250476	0.150092	0.170009	0.18202
LRRC39	0.0380735	0.0202924	0.0276693	0.0198073
DBT	0.180024	0.174599	0.181553	0.158544
AL445928.2	0.00459053	0.00309576	0.00289081	0.00160112
RTCA-AS1	0.0965028	0.0531876	0.0818975	0.0612459
RTCA	0.605653	0.358908	0.446087	0.32079
CDC14A	0.0741547	0.0997411	0.0902799	0.161633
GPR88	0.0050764	0.00577899	0.00067533	0.00366237
LINC01349	0.0015096	0	0	0.00112509
VCAM1	0.0563833	0.291708	0.349638	0.263839
EXTL2	0.2512	0.38985	0.365155	0.416725
AC104506.1	0.0209123	0.0120244	0.0104095	0.00972237
SLC30A7	0.396282	0.292729	0.356018	0.327776
DPH5	0.195801	0.26125	0.304849	0.236549
AC093157.1	0.117196	0.10071	0.12779	0.0817443
S1PR1	0.062367	0.119334	0.0981181	0.0933365
LINC01709	0.00324448	0.000585891	0.00679097	0.0010784
OLFM3	0.0323567	0.0097435	0.026567	0.00903973
AC114485.1	0.0045279	0.000748852	0.00204633	0.000377637
AC099567.1	0.00151922	0.000357734	0.000849849	0.000974383
COL11A1	0.909948	0.517377	1.37235	0.517089
AC095032.1	0.0110914	0.0062237	0.00977447	0.00277127
RNPC3	0.508708	0.294694	0.29492	0.309845
AMY2B	0.194789	0.0644289	0.0831517	0.0586415
PRMT6	0.0379443	0.0557008	0.0724981	0.0594346
NTNG1	0.111748	0.026869	0.127889	0.0180872
VAV3	0.0705469	0.0710411	0.0984726	0.0609184
SLC25A24	0.300224	0.321878	0.626564	0.370066
AL359258.2	0.00620101	0.00551533	0.00512187	0.00417022
FAM102B	0.139284	0.213823	0.192455	0.19727
HENMT1	0.00776137	0.011828	0.0104219	0.00712003
AL160171.1	0.00117106	0.00046804	0.00057139	0.000356265
PRPF38B	0.951539	0.763762	0.857975	0.908928
FNDC7	0.00370463	0.00844533	0.0106304	0.0186714
STXBP3	0.228826	0.380592	0.294068	0.333197
AKNAD1	0.163522	0.0948572	0.0849442	0.0967541
GPSM2	0.152442	0.284812	0.174662	0.270449
CLCC1	0.392097	0.266273	0.250616	0.225284
WDR47	0.568525	0.384804	0.437132	0.360842
TAF13	0.361093	0.334066	0.297064	0.28879
AL356488.3	0.0866584	0.0256135	0.0257194	0.037657
TMEM167B	0.698137	0.571874	0.584744	0.499319
AL356488.2	0.0328487	0.00809969	0.0197393	0.0101709
C1orf194	0.0331276	0.0163664	0.0126332	0.00679631
KIAA1324	0.068776	0.0301166	0.058361	0.0412063
SARS1	2.64947	1.47498	1.58356	1.49828
CELSR2	0.128162	0.404913	0.156453	0.267481
PSRC1	0.276711	0.696143	0.227241	0.802018
MYBPHL	0.0118679	0.0130044	0.0128775	0.0147301
SORT1	0.426893	0.813368	0.449991	0.707784
PSMA5	1.27094	1.34199	1.30059	1.30338
SYPL2	0.00330979	0.00710138	0.00267505	0.0060478
ATXN7L2	0.0646654	0.0917047	0.0981772	0.0972905
CYB561D1	0.0422842	0.0484793	0.0321109	0.0615528
AMIGO1	0.0273551	0.0373079	0.0322839	0.0271766
GPR61	0.0132782	0.00935465	0.014579	0.00808616
GNAI3	1.55048	1.41538	1.31202	1.37563
GNAT2	0.00290833	0.00104949	0.000163249	0.00405243
AMPD2	0.417276	0.309856	0.274334	0.36262
GSTM4	0.137897	0.290721	0.191067	0.254823
GSTM2	0.0423896	0.108311	0.064123	0.121415
GSTM1	0.0111757	0.0374476	0.0256071	0.0258329
GSTM5	0.00610354	0.00788852	0.00312188	0.0101243
AL158847.1	0.000881741	0.000369301	0.000513047	0.000181467
GSTM3	0.801839	0.951589	1.1284	0.703871
LINC01768	0.000633695	0.00180724	0.00117424	0.00139138
CSF1	0.143797	0.321406	0.172579	0.311242
AHCYL1	0.86358	1.11939	0.849248	1.09455
STRIP1	0.226971	0.188135	0.159454	0.205613
AL160006.1	0.0309082	0.0226919	0.0206827	0.02698
ALX3	0.00742808	0.000692676	0.00220961	0.000971877
LINC01397	0.00235837	0.00210349	0.00218218	0.00434972
SLC6A17	0.0167747	0.0183088	0.0123939	0.011342
LINC02586	0.000446034	0	0	0
KCNC4	0.0249737	0.0220427	0.0129608	0.0115967
RBM15-AS1	0.0729023	0.0317317	0.0324319	0.0292324
RBM15	0.27027	0.183547	0.174895	0.197172
LAMTOR5-AS1	0.0763769	0.0521151	0.0411475	0.0458626
SLC16A4	0.0228077	0.0213644	0.071406	0.0180196
AL355488.1	0.0151822	0.00830595	0.00546171	0.0133706
LAMTOR5	2.44427	2.78882	1.92961	2.50006
PROK1	0.0193985	0.129106	0.084443	0.100831
KCNA2	0.0311796	0.0297093	0.0240534	0.0229887
AL365361.1	0.0100589	0.0127054	0.0119471	0.00744973
KCNA3	0.00595896	0.00419148	0.00484457	0.00378557
CD53	0.00090906	0.000821362	0.00101591	0.000416709
AL360270.2	0.0071183	0.00235161	0.00400621	0.0018001
AL360270.1	0.00463722	0.00129993	0.00312701	0.00194536
LRIF1	0.771099	0.387258	0.46538	0.338118
AL360270.3	0.00677815	0.00492898	0.00571125	0.00291794
DRAM2	0.438974	0.628744	0.652342	0.613563
CEPT1	0.216246	0.16738	0.196915	0.165516
AL355816.2	0.00598649	0	0.000953583	0.001703
DENND2D	0.00264471	0.010973	0.00936059	0.00380498
CHI3L2	0.0380318	0.0356387	0.0244104	0.00854506
PIFO	0.0846918	0.15597	0.0910413	0.140133
OVGP1	0.0342404	0.0188117	0.022844	0.0450848
AL390195.3	0.00238775	0.00565306	0.00308853	0.00530978
AL390195.2	0.000985378	0.00407134	0.00498192	0.00728453
WDR77	0.087345	0.17707	0.125879	0.238557
ATP5PB	1.82463	2.38392	2.14425	2.23654
C1orf162	0.0403845	0.0121248	0.0203329	0.0137404
TMIGD3	0.0111722	0.00316844	0.00217918	0.00311607
RAP1A	0.549134	0.66987	0.621261	0.636615
LINC01160	0.00132512	0.000535603	0.00103733	0.000424557
INKA2	0.0786976	0.0732597	0.0694442	0.0657773
INKA2-AS1	0.0958749	0.0389575	0.0577129	0.0292613
AL049557.1	0.0106004	0.0013419	0.00586171	0.0012058
DDX20	0.188909	0.133954	0.156882	0.151353
KCND3	0.058743	0.08286	0.0500954	0.110685
LINC01750	0.00281847	0.00715462	0.00404187	0.00917564
AL445426.1	0.00611852	0.00212816	0.00454053	0.00471588
CTTNBP2NL	0.506595	0.33944	0.415417	0.347083
WNT2B	0.0631458	0.0558595	0.0662333	0.0925696
AL354760.1	0.00472704	0.00662048	0.00533812	0.00336881
ST7L	0.218222	0.188155	0.184946	0.202483
CAPZA1	0.655596	0.671324	0.750485	0.687999
MOV10	0.0816704	0.114667	0.10382	0.134979
AL603832.1	0.000575134	0.000393595	0.00190614	0.0023844
RHOC	1.08235	3.03963	1.80348	2.42501
PPM1J	0.0276691	0.0206461	0.0199998	0.0238978
AL603832.2	0.00148851	0	0.00283174	0.00101354
TAFA3	0.00316665	0.00166303	0.00592245	0.00176188
LINC01356	0.00793	0.00361897	0.0121057	0.634796
LINC01357	0.0174362	0.0102252	0.0126553	0.00793071
SLC16A1	0.881866	0.814359	0.679475	1.46145
SLC16A1-AS1	0.164736	0.140412	0.105585	0.143074
AL390242.1	0.000308984	0.000831773	0.00331916	0.00261886
LRIG2-DT	0.0189853	0.0181162	0.0180128	0.0151339
LRIG2	0.209495	0.14782	0.156478	0.156462
MAGI3	0.509737	0.398244	0.603896	0.451065
PHTF1	0.196317	0.28706	0.222748	0.280161
RSBN1	0.912386	0.539589	0.648377	0.633382
AL137856.1	0.00441061	0.00295045	0.00518027	0.00152103
PTPN22	0.0100385	0.00669823	0.00346341	0.00236469
AP4B1-AS1	0.000736165	0.000598708	0	0
BCL2L15	0.00193184	0.00327503	0.00755497	0.00179199
AP4B1	0.196654	0.115126	0.136858	0.0970533
DCLRE1B	0.173068	0.20319	0.172259	0.21134
HIPK1-AS1	0.0195343	0.0106683	0.010133	0.00687013
HIPK1	0.376252	0.388504	0.325984	0.397838
OLFML3	0.263115	0.303744	0.489153	0.241161
AL591742.2	0.000910723	0.000643034	0.000433615	0.00217718
SYT6	0.0265475	0.0496347	0.0153862	0.037975
TRIM33	0.562824	0.445442	0.50661	0.469232
BCAS2	1.19414	0.953552	0.92861	0.924042
DENND2C	0.0453923	0.0443263	0.0555711	0.251742
AMPD1	0.0042519	0.00258275	0.00290692	0.00424077
NRAS	0.510292	0.670401	0.470472	0.685625
CSDE1	2.89561	3.01206	3.27235	2.85294
SIKE1	0.893322	0.586234	0.667258	0.652882
SYCP1	0.0012063	0.00136033	0	0.000660391
TSPAN2	0.0197268	0.0405867	0.0353816	0.10188
AL049825.1	0.000240909	0.000734704	0.00138358	0.000489037
NGF	0.0186234	0.0128893	0.0395347	0.0154865
VANGL1	0.0265117	0.0454727	0.0764968	0.0638879
CASQ2	0.00200483	0	0.000852877	0
NHLH2	0.54243	0.196797	0.517024	0.16708
LINC01649	0.00207316	0	0.00353408	0.00182797
SLC22A15	0.114264	0.0780995	0.0906639	0.0398919
MAB21L3	0.0031576	0.00343215	0.00561213	0.00323478
ATP1A1	1.22137	2.3822	1.99884	2.45595
ATP1A1-AS1	0.0400125	0.0208974	0.0385853	0.0230078
LINC01762	0.00219422	0.0068228	0.00418137	0.0103819
CD58	0.0867899	0.435768	0.226306	0.389026
IGSF3	0.137615	0.345713	0.2153	0.315031
AL157904.1	0.00244223	0.00675232	0.00529898	0.00748259
PTGFRN	0.155736	0.252582	0.254923	0.221299
CD101	0.0119225	0.00882945	0.0110758	0.0130243
AL445231.1	0.00107102	0.00115692	0.000490695	0.000345004
TTF2	0.066251	0.0882192	0.057347	0.0986851
TRIM45	0.0225763	0.0546168	0.024466	0.036403
VTCN1	0.00650861	0.017095	0.0585714	0.00860404
AL358072.1	0.0021531	0.0017015	0	0.00087351
MAN1A2	0.644853	0.615598	0.540355	0.565533
TENT5C	0.0416584	0.0271235	0.0319203	0.0398207
GDAP2	0.217859	0.169726	0.187499	0.212938
WDR3	0.342935	0.229724	0.280273	0.278131
SPAG17	0.0138618	0.00401268	0.00583344	0.00543164
TBX15	0.0332816	0.0123834	0.0662611	0.0134197
WARS2	0.103637	0.0875169	0.109221	0.0801165
WARS2-AS1	0.0606971	0.0375233	0.0424289	0.0429613
AL359915.1	0.00381315	0.000627839	0.00048761	0
LINC00622	0.00702159	0.00508661	0.00679471	0.00556145
ZNF697	0.0863847	0.0406468	0.0515337	0.0325327
PHGDH	1.04805	0.515052	0.583747	0.587466
NOTCH2	0.232453	0.400677	0.319789	0.374333
SEC22B	0.488501	0.467914	0.493957	0.439829
AC253572.1	0.00311657	0.00571857	0.00671927	0.0080867
NBPF26	0.156869	0.157784	0.10885	0.178545
AC253572.2	0.016619	0.00517243	0.00904262	0.0072156
LINC00623	0.543207	0.345159	0.574204	0.240161
AC244453.1	0.000740528	0	0	0
FAM72B	0.0105388	0.00474674	0.00722387	0.00780833
SRGAP2C	0.642132	0.504749	0.497901	0.51074
SRGAP2-AS1	0.00249361	0.00249884	0.0026466	0.00301627
LINC02798	0.0843441	0.0580338	0.0858345	0.085736
AL592494.2	0.0129405	0.0061413	0.00945879	0.00135766
AC239800.2	0.0013482	0.00092531	0.00146755	0.00031991
LINC02591	0.0367289	0.027235	0.0479081	0.0178436
H3-2	0.00916234	0.00203524	0.00433645	0.00532037
AC246680.1	0.0012126	0	0	0.000870996
FAM72C	0.00714223	0.00755939	0.005893	0.00692868
LINC02802	0.190389	0.289438	0.259019	0.161088
AC246785.3	0.0262591	0.015255	0.0225841	0.0154935
NBPF15	0.163099	0.124621	0.103466	0.144567
LINC01632	0.00762177	0.00642152	0.00870102	0.00312463
FP700111.1	0.767183	0.587928	0.724505	0.386317
SRGAP2B	0.703261	0.523833	0.611356	0.525062
FAM72D	0.00813808	0.0114648	0.0159788	0.00960522
AC245014.3	0.0180438	0.00283075	0.00846818	0.0081303
AC245014.1	0.00249393	0.00468126	0.00520782	0.00405309
NBPF20	0.0796799	0.0449385	0.0648176	0.0403725
AC239860.4	0.00517338	0.000855241	0.00149504	0.00279638
GPR89A	0.230369	0.110367	0.12897	0.125419
PDZK1	0.0116429	0.00865491	0.0270775	0.0615354
CD160	0.00659349	0.0019634	0.0015718	0.00173942
RNF115	0.358591	0.314806	0.352675	0.36159
POLR3C	0.251024	0.185562	0.204393	0.241429
NUDT17	0.0566527	0.0661823	0.057218	0.083501
PIAS3	0.185123	0.239405	0.211315	0.237935
ANKRD35	0.00656624	0.00973554	0.0194245	0.00382205
ITGA10	0.061936	0.0187242	0.0713546	0.0227328
PEX11B	0.252599	0.275565	0.222229	0.267259
RBM8A	2.02201	2.20965	2.03391	2.62166
LIX1L-AS1	0.00389634	0.00501357	0.0022557	0.00244268
AC243547.3	0.00445425	0.00261826	0.000589899	0.000907223
LIX1L	0.252986	0.401525	0.312398	0.33906
ANKRD34A	0.0331912	0.0364938	0.0330229	0.0329917
POLR3GL	0.313664	0.586569	0.466572	0.489681
TXNIP	2.74604	1.94873	2.60685	1.882
HJV	0.0143744	0.00151279	0.00592069	0.00548739
AC239799.2	0.0556049	0.0176627	0.0398673	0.0235534
LINC01719	0.0162766	0.0141843	0.0165114	0.0111525
NBPF10	0.0665437	0.0679033	0.0445483	0.0911243
NOTCH2NLA	0.0204396	0.0321767	0.0294819	0.0409391
AC239799.1	0.00145676	0.00191682	0.00297464	0.00231176
AC245407.2	0.203723	0.156991	0.21267	0.152473
NBPF12	0.173397	0.101048	0.104546	0.143438
PRKAB2	0.336995	0.264313	0.250998	0.333831
AC242426.2	0.16563	0.106425	0.12211	0.108818
FMO5	0.0177132	0.0187786	0.0253373	0.0809702
CHD1L	0.0394827	0.0415133	0.0290114	0.0550354
LINC00624	0.0107261	0.00304607	0.00974827	0.00986957
BCL9	0.22529	0.250442	0.227398	0.283274
ACP6	0.0972415	0.245385	0.0720926	0.210241
GJA5	0.00111998	0.00113312	0.00351652	0.00141662
AC241644.2	0.000674172	0.000618715	0	0.00103875
GPR89B	0.153934	0.0711875	0.0804256	0.0935056
AC239803.1	0.00279604	0.00158879	0.00301648	0.000614742
LINC02804	0.00811111	0.00162597	0.00286583	0.00560087
NBPF11	0.133794	0.0764655	0.0659982	0.109795
AC239809.3	0.00684886	0.0025479	0.00418615	0.00156972
LINC01731	0.0275284	0.00839963	0.0168899	0.00613588
LINC01138	0.179155	0.104782	0.16712	0.0967882
AC245100.1	0.0218217	0.00968401	0.0119418	0.00453476
NBPF14	0.0949585	0.098703	0.0746346	0.128913
NOTCH2NLB	0.00155963	0.00154365	0.00274353	0.00117263
NUDT4B	0.00644223	0.00388119	0.00346407	0.0130502
PDE4DIP	0.906534	0.634232	0.76735	0.655635
AC239804.1	0.00408645	0.000779927	0.00311171	0.00203173
NBPF9	0.115778	0.114084	0.107517	0.147574
AC245297.4	0.394066	0.246918	0.332074	0.257846
AC245297.2	0.0309314	0.0229869	0.019606	0.0144621
NOTCH2NLC	0.0159196	0.0191647	0.0117318	0.0168846
AC242842.3	0.0161139	0.0244251	0.00977155	0.0301109
NBPF19	0.0013528	0.00188986	0.000346179	0.00104952
AC242842.1	0.00421147	0.000621185	0.00209651	0.00388532
H2BC18	0.0621523	0.0290496	0.0393233	0.0560207
AC243772.2	0.000860156	0.00155339	0.00256176	0.0012551
H3C13	0.0110561	0.00382608	0.00751845	0.00838249
H4C14	0.00160125	0.00191638	0.00305706	0.00230821
H2AC19	0.00312548	0.00611703	0.00168372	0.00870016
H4C15	0.0124845	0.00643452	0.00750711	0.0100584
AC239868.1	0.0253085	0.0190297	0.0177542	0.0161474
H2BC21	0.327694	0.162659	0.195534	0.185631
H2AC20	0.0391212	0.0293894	0.0228061	0.0574572
H2AC21	0.0202937	0.00569653	0.00790904	0.00765833
BOLA1	0.190365	0.150916	0.143906	0.114307
SV2A	0.442224	0.418277	0.303105	0.362508
SF3B4	0.854502	1.07798	0.871146	1.1689
MTMR11	0.0477421	0.126951	0.115231	0.088304
OTUD7B	0.0993552	0.0926548	0.0944015	0.15064
AC244033.2	0.0710095	0.0554074	0.0496784	0.0527026
VPS45	0.402711	0.348251	0.296678	0.356706
PLEKHO1	0.295208	0.438538	0.307899	0.401021
AC242988.2	0.00196429	0.00316052	0.00231148	0.00496081
ANP32E	0.913363	0.911622	0.85988	0.843773
AC242988.1	0.00467863	0.00226286	0.00334873	0.00515278
CA14	0.0504009	0.341746	0.118276	0.411525
APH1A	1.08245	1.50593	1.11432	1.45699
C1orf54	0.330022	0.652491	0.520063	0.640281
CIART	0.266343	0.162617	0.15986	0.224815
MRPS21	0.956472	1.10582	0.995548	1.1966
PRPF3	0.660112	0.338816	0.429876	0.450317
RPRD2	0.545184	0.355045	0.512317	0.428432
TARS2	0.190694	0.184927	0.170847	0.1951
ECM1	0.235436	0.23292	0.360729	0.156547
FALEC	0.0250332	0.0169436	0.0190441	0.00915496
ADAMTSL4	0.0581261	0.0841931	0.0835744	0.0429135
ADAMTSL4-AS1	0.0608349	0.0327078	0.0352931	0.0432073
MCL1	1.74855	1.99638	2.3997	1.93488
ENSA	0.687924	0.850989	0.826829	0.993797
GOLPH3L	0.534694	0.213423	0.242516	0.226962
HORMAD1	0.000366401	0.00093247	0.00179861	0.00197305
CTSS	0.0256327	0.0822657	0.121104	0.022205
CTSK	0.165425	0.0216226	1.00361	0.0656289
ARNT	0.17171	0.147076	0.136628	0.14655
SETDB1	0.22426	0.231494	0.201069	0.263505
CERS2	0.247577	0.413208	0.543007	0.454388
AL590133.2	0.00267028	0.0006461	0.00224472	0.000986405
AL590133.1	0.00134764	0.00108604	0.000777449	0.00198234
ANXA9	0.000900549	0.00441064	0.00731041	0.00394732
MINDY1	0.0242226	0.0446284	0.048253	0.0454641
PRUNE1	0.175138	0.132374	0.130408	0.146608
BNIPL	0.00547836	0.00861169	0.0120858	0.0062409
C1orf56	0.0367935	0.0611621	0.0641262	0.0495184
CDC42SE1	0.217195	0.410914	0.331097	0.410574
MLLT11	3.84383	4.04117	4.48996	3.04143
GABPB2	0.0890763	0.0708282	0.0993946	0.0672283
AL592424.1	0.00391632	0.0068238	0.00682573	0.00558862
SEMA6C	0.0823134	0.124029	0.0940841	0.138455
SCNM1	0.649692	0.6807	0.642129	0.722366
LYSMD1	0.0445472	0.033075	0.04395	0.052825
TMOD4	0.00757469	0.00345304	0.00168683	0.00383931
VPS72	0.567259	0.873213	0.736099	0.777734
PIP5K1A	0.433717	0.355465	0.412431	0.449039
PSMD4	0.865603	0.990361	0.878996	0.947453
ZNF687-AS1	0.0293855	0.0176871	0.0198722	0.0193457
ZNF687	0.113506	0.135571	0.069615	0.13185
PI4KB	0.278998	0.401077	0.334211	0.397075
AL391069.3	0.00228989	0.000550089	0.00148349	0.00231371
RFX5	0.05827	0.0933228	0.0650054	0.0911771
AL391069.2	0.0252565	0.0590706	0.0300533	0.0494356
SELENBP1	0.0191612	0.160632	0.0744258	0.167795
PSMB4	1.53173	2.05452	1.65104	1.96463
POGZ	0.585683	0.433747	0.432109	0.551103
CGN	0.0165723	0.0506574	0.0649004	0.221747
TUFT1	0.133682	0.0948249	0.113249	0.223436
AL365436.2	0.00135878	0.00122434	0.00200186	0.00476722
SNX27	0.332726	0.303014	0.275214	0.30136
AL391335.1	0.000453431	0	0	0
CELF3	0.334116	0.143561	0.33176	0.0953314
AL589765.1	0.000926644	0	0.00131953	0
RIIAD1	0.03	0.0160591	0.0279949	0.0125203
AL589765.7	0.00535863	0.00137865	0.00130497	0.000269344
MRPL9	0.375467	0.501874	0.437218	0.491331
OAZ3	0.00704489	0.0197267	0.0107687	0.0123208
AL589765.4	0.0145252	0.00711504	0.0106057	0.00886246
AL589765.5	0.0030038	0.00131451	0.00062744	0.000523966
TDRKH	0.101575	0.0689557	0.0776796	0.059366
TDRKH-AS1	0.0865342	0.0312718	0.0589505	0.0367818
AL589765.6	0.0101497	0.00547706	0.00503731	0.00190434
C2CD4D	0.00307872	0.00148159	0.00115611	0.00151892
C2CD4D-AS1	0.00625491	0.000623676	0.000427225	0.00268971
THEM4	0.0631668	0.056422	0.0725898	0.0395199
AL450992.3	0.000535213	0	0.00156655	0.00104663
S100A10	4.44891	7.49859	12.5271	3.53967
AL450992.2	0.00404863	0.00305075	0.00802116	0.00181044
S100A11	4.22274	7.88638	8.23068	3.98078
TCHH	0.0337978	0.00652638	0.010233	0.0041109
IVL	0.000289732	0.0348953	0.0739765	0.0140894
LINC01527	0.000994039	0.000977306	0	0
SPRR3	0.0114634	0.487037	0.657788	0.175463
SPRR1B	0.0102848	0.618426	0.59223	0.412352
SPRR2D	0.000788405	0.0205877	0.0321774	0.0440128
S100A7	0.000459595	0.00361643	0.00700711	0.00200387
BX470102.1	0.000426982	0.000597782	0.000676431	0
S100A6	3.50693	11.0357	8.87832	2.52963
S100A4	0.124326	0.382912	0.514887	0.192914
S100A3	0.00530202	0.0132035	0.0122662	0.0100578
S100A2	0.0381305	0.278633	0.664102	0.201454
BX470102.2	0.00899195	0.0152462	0.0372976	0.0192435
S100A16	0.345091	0.507381	0.86184	0.579361
S100A14	0.0352048	0.430185	0.788418	0.406512
S100A13	0.631061	0.680228	0.98387	1.00712
AL162258.1	0.00104628	0.00142018	0.00194269	0.00266831
S100A1	0.00870587	0.00464459	0.0145554	0.00930975
AL162258.2	0.00223885	0.00177081	0.00175712	0.00129162
CHTOP	0.747148	0.702128	0.688749	0.688169
SNAPIN	0.449323	0.647982	0.494542	0.569333
ILF2	1.42591	1.50207	1.42314	1.71722
NPR1	0.00283733	0.00430232	0.00555446	0.00605765
INTS3	0.340304	0.310771	0.288195	0.306361
SLC27A3	0.0947163	0.105043	0.122552	0.100918
GATAD2B	0.773021	0.567109	0.649151	0.640827
AL358472.5	0.00979297	0.00317654	0.00801025	0.00138227
DENND4B	0.235267	0.198665	0.166809	0.196112
CRTC2	0.240139	0.226695	0.221817	0.238708
SLC39A1	0.236377	0.167337	0.23626	0.206441
AL358472.7	0.00620454	0.00453968	0.00656247	0.00626955
AL358472.4	0.0274461	0.00856798	0.013016	0.0072788
AL358472.3	0.00249639	0.00271278	0.00332751	0.00300136
CREB3L4	0.0993966	0.091215	0.116492	0.0820557
JTB	1.58098	1.73033	1.79423	1.68272
AL358472.6	0.00837328	0.00911529	0.0054025	0.0128872
AL358472.2	0.0203764	0.0174301	0.0199173	0.0147949
RAB13	1.18093	0.810494	0.97839	0.765334
RPS27	34.0472	23.9112	35.6053	28.2878
NUP210L	0.0246187	0.00826113	0.0221617	0.0155248
TPM3	1.72836	1.90372	1.72394	2.33635
C1orf189	0.00636095	0.00299232	0.00138627	0.00233975
C1orf43	1.90018	1.55864	1.59621	1.35898
UBAP2L	0.897359	0.807296	0.798606	0.841254
HAX1	1.0573	0.994982	0.850771	0.948415
AQP10	0.00373055	0.00147353	0.0371001	0.00580622
ATP8B2	0.145715	0.107856	0.167395	0.125482
IL6R-AS1	0.00054468	0.000547684	0.00175844	0.002897
IL6R	0.0342806	0.0677332	0.035891	0.0387263
SHE	0.00609802	0.00359922	0.00365584	0.00345945
AL162591.2	0.000604051	0.00150091	0.00118628	0.0017128
TDRD10	0.00262836	0.000592668	0.00162228	0.00125666
UBE2Q1	0.415874	0.532579	0.422077	0.530344
AL592078.2	0.0028886	0.00305252	0.00226801	0.00259732
CHRNB2	0.0244192	0.0128006	0.0152445	0.00612473
ADAR	0.699363	0.64822	0.643587	0.670681
KCNN3	0.0528001	0.127216	0.0454008	0.113077
PMVK	0.253341	0.325482	0.289756	0.327911
AL451085.2	0.00723176	0.00134556	0.00413056	0.00293749
PBXIP1	0.111762	0.240578	0.201901	0.238786
PYGO2	0.129734	0.193561	0.131011	0.219726
AL451085.3	0.0142201	0.00951832	0.00853074	0.0149182
SHC1	0.680471	0.931532	0.952961	1.04409
CKS1B	0.566226	0.909934	0.711109	1.24878
FLAD1	0.22221	0.210388	0.180979	0.246265
LENEP	0.0111154	0.00613538	0.00225356	0.00209578
ZBTB7B	0.0876475	0.0884567	0.0761337	0.0992996
DCST2	0.0097517	0.00452545	0.00678781	0.00560479
DCST1	0.00849345	0.00111318	0.00116824	0.00226851
DCST1-AS1	0.0148408	0.0139515	0.0128719	0.0103035
ADAM15	0.2006	0.300348	0.183565	0.241359
EFNA4	0.127497	0.158079	0.146022	0.160455
AL691442.2	0.00190531	0.000159831	0.000404527	0.000720465
EFNA3	0.488482	0.295676	0.267701	0.29701
EFNA1	0.401714	0.907428	0.575228	0.950892
SLC50A1	0.186643	0.149545	0.239591	0.120574
DPM3	0.455071	0.646494	0.42036	0.631656
KRTCAP2	1.31319	1.90156	0.922066	1.64
AL713999.1	0.0118189	0.00508964	0.00510249	0.00768162
TRIM46	0.0613855	0.0337593	0.0454963	0.0444452
MUC1	0.0330622	0.125063	0.0686649	0.0296718
AC234582.1	0.063481	0.0859587	0.0348604	0.0953716
THBS3	0.0862153	0.189632	0.100292	0.137895
MTX1	0.353801	0.423048	0.329279	0.40444
AC234582.2	0.00272837	0.00136298	0	0.000888938
GBA	0.123933	0.2781	0.18022	0.208288
FAM189B	0.152403	0.189318	0.207874	0.19663
SCAMP3	0.67521	0.775977	0.606488	0.806597
CLK2	0.202113	0.198204	0.179373	0.238229
HCN3	0.0975109	0.0650991	0.0912951	0.0626903
PKLR	0.00298308	0.00139264	0.0048626	0.000692257
FDPS	0.682363	0.974582	1.04471	0.839845
RUSC1-AS1	0.00628636	0.00393255	0.00418509	0.00438468
RUSC1	0.263252	0.288612	0.347091	0.291391
ASH1L	0.978314	0.640477	0.782556	0.77154
ASH1L-AS1	0.0303773	0.0228028	0.0222356	0.0393581
AL353807.2	0.00545345	0.00490111	0.00293748	0.00499167
MSTO1	0.458806	0.168472	0.204198	0.193875
AL353807.5	0.0526078	0.0409035	0.0519051	0.0383433
YY1AP1	0.439349	0.352284	0.360086	0.392453
DAP3	0.753529	0.694226	0.747378	0.770364
GON4L	0.537194	0.348671	0.327129	0.400319
SYT11	1.56871	1.72749	1.1229	1.51674
RIT1	0.39018	0.612621	0.387875	0.669569
KHDC4	0.652201	0.456673	0.472829	0.538259
ARHGEF2	0.544259	0.295376	0.335598	0.274817
AL355388.1	0.00217018	0.00440585	0.00250732	0.00269982
ARHGEF2-AS1	0.000536786	0.000142676	0	0
AL355388.2	0.00732076	0.000524099	0.00149627	0.00162729
SSR2	4.47331	2.63098	2.92265	2.90862
UBQLN4	0.152675	0.190939	0.148763	0.219255
LAMTOR2	0.800363	1.37428	1.00746	1.29344
RAB25	0.036764	0.332119	0.368622	0.395764
MEX3A	0.366264	0.454851	0.418657	0.451187
LMNA	1.45744	1.96396	2.84481	1.92939
SEMA4A	0.114367	0.0571226	0.0793445	0.0683945
SLC25A44	0.247441	0.19571	0.18534	0.255249
PMF1-BGLAP	0.00868085	0.0148609	0.00591207	0.0180097
PMF1	0.186892	0.333922	0.208467	0.401765
BGLAP	0.00186488	0.00160106	0.0014331	0.00337092
PAQR6	0.02419	0.018554	0.0175754	0.0232417
SMG5	0.184538	0.180512	0.163219	0.208918
TMEM79	0.0584727	0.0734573	0.0743815	0.0548751
GLMP	0.312986	0.54743	0.494424	0.442373
CCT3	1.25078	1.70419	1.3739	1.90685
TSACC	0.049435	0.0116825	0.0102998	0.0118215
RHBG	0.00127942	0.000299876	0.00237854	0.00582547
C1orf61	12.3176	11.2216	6.43841	12.9229
MEF2D	0.39528	0.509676	0.378518	0.435657
IQGAP3	0.0103952	0.0133923	0.00749804	0.0211343
NAXE	0.25744	0.604924	0.422317	0.538028
GPATCH4	0.0569631	0.114403	0.0786499	0.13038
AL365181.4	0.00430128	0.00160644	0.00350777	0.00205384
HAPLN2	0.0200274	0.00427597	0.00905306	0.00680383
AL365181.2	0.00942322	0.0068114	0.00298704	0.00483239
BCAN	0.0198922	0.0251803	0.0233649	0.0222454
AL365181.3	0.0026914	0.00368918	0.00308685	0.0016755
AL590666.2	0.00466877	0.00372401	0.00219904	0.0028766
NES	0.81256	2.24388	0.637564	1.70257
AL590666.3	0.00047387	0.00103952	0.000808879	0.00165399
AL590666.4	0.000513142	0.00100346	0.00252992	0.00348409
CRABP2	1.48972	1.84376	3.35107	2.83752
ISG20L2	0.359573	0.352593	0.330683	0.391604
RRNAD1	0.234329	0.234216	0.249422	0.210471
MRPL24	0.324086	0.551062	0.373398	0.384924
HDGF	0.73278	1.3254	0.935103	1.49979
PRCC	0.570804	0.70206	0.567016	0.802919
SH2D2A	0.00804775	0.0077467	0.00856308	0.00748744
NTRK1	0.011874	0.00755868	0.0160637	0.00815738
INSRR	0.00203869	0.00136221	0.00225	0.00071035
PEAR1	0.0382039	0.0205969	0.0433987	0.0073642
LRRC71	0.00211042	0	0.000458764	0.00130134
ARHGEF11	0.128023	0.116728	0.131369	0.113496
ETV3	0.213051	0.147266	0.157662	0.140943
LINC02772	0.00140649	0.000165971	0.000180388	0.0190539
KIRREL1	0.220236	0.193087	0.221098	0.173765
LINC01704	0.00792258	0.000571167	0.00176541	0.000955654
CD1D	0.2254	0.197506	0.129581	0.0927307
AL138899.1	0.00352987	0.00330371	0.00634149	0.00593733
PYHIN1	0.00237342	0.000632318	0.00223695	0.00266284
IFI16	0.946165	0.807154	1.20811	1.06546
AIM2	0.046719	0.022308	0.0371964	0.0125968
CADM3	0.386403	0.375162	0.334866	0.283885
CADM3-AS1	0.00188932	0.00117419	0.00172802	0.000764599
ACKR1	0.0143787	0.0106725	0.016091	0.0140524
DUSP23	0.18877	0.212147	0.262716	0.152282
SLAMF8	0.00185609	0.00488649	0.00515485	0
AL590560.2	0.00216716	0.00180393	0.00276775	0
AL590560.3	0.000647719	0.00231111	0.00125154	0
CFAP45	0.00573821	0.00529298	0.00751272	0.00655257
TAGLN2	1.15855	2.00481	2.17822	1.95041
IGSF9	0.00972111	0.0217745	0.0410186	0.0248968
SLAMF9	0.0056629	0.00279894	0.00563168	0.00500436
LINC01133	0.00142419	0.00541855	0.028951	0.000601827
KCNJ10	0.00602339	0.0155616	0.00844923	0.0326945
PIGM	0.178492	0.124239	0.12529	0.115182
AL121987.1	0.00328489	0.00456189	0.00453318	0.00255897
KCNJ9	0.0121684	0.00644587	0.00856755	0.00320982
IGSF8	0.321333	0.54586	0.285276	0.492211
ATP1A2	0.148921	0.853197	0.351317	0.852931
ATP1A4	0.00262979	0.00773531	0.00362691	0.0147024
CASQ1	0.00131142	0.0144201	0.00199185	0.0142748
AL121987.2	0.00671816	0.00176297	0.00150692	0.00297319
PEA15	1.85041	4.17169	2.09535	4.2895
DCAF8	0.190766	0.267759	0.211675	0.30227
AL139011.2	0.0313082	0.0182628	0.0229378	0.0305152
AL139011.1	0.00537379	0.00398993	0.00183901	0.00767657
PEX19	0.182818	0.282363	0.230208	0.285759
COPA	1.88894	1.14623	1.21284	1.13782
NCSTN	0.671375	1.15948	0.735719	0.978371
NHLH1	0.366424	0.181438	0.430639	0.125801
VANGL2	0.151804	0.273893	0.170756	0.255431
CD48	0.00143418	0.0155504	0.00528723	0.00268174
CD244	0.00164997	0	0.00242745	0.000306109
F11R	0.091493	0.230933	0.240234	0.251521
AL591806.4	0.00889181	0.00479633	0.00603999	0.00855591
TSTD1	0.126259	0.257262	0.364673	0.219634
USF1	0.0612935	0.0448946	0.0529118	0.0534851
ARHGAP30	0.00282038	0.00667537	0.00816078	0.00536306
NECTIN4	0.0219217	0.124904	0.0924628	0.0478164
AL591806.1	0.00130755	0.000775696	0.000543457	0.000229422
KLHDC9	0.0820368	0.164457	0.102997	0.121466
PFDN2	1.8671	1.71601	1.50811	1.45033
NIT1	0.237923	0.348514	0.307435	0.295422
DEDD	0.211837	0.19524	0.16907	0.20442
UFC1	0.622811	0.791658	0.775835	0.806434
AL590714.1	0.0149573	0.0129317	0.00644891	0.0106175
USP21	0.119414	0.147092	0.125938	0.136569
PPOX	0.11035	0.135036	0.129134	0.125694
B4GALT3	0.374783	0.488073	0.392834	0.449579
ADAMTS4	0.0828865	0.234461	0.0776539	0.213699
NDUFS2	0.687804	0.981599	0.853807	1.06738
FCER1G	0.00692819	0.00439447	0.00367248	0.00788999
TOMM40L	0.0246304	0.0398446	0.0426288	0.0366794
NR1I3	0.00134281	0	0.00143339	0.000636602
PCP4L1	0.346318	0.0695944	0.26248	0.0758445
SDHC	0.833209	1.24636	0.983618	1.1461
CFAP126	0.00103424	0.00771972	0.0012582	0.00439339
AL592295.4	0.0116047	0.00687569	0.00830161	0.0103552
AL592295.5	0.014847	0.00834469	0.00760118	0.00746617
AL592295.3	0.0804714	0.002566	0.0132096	0.00365938
FCGR2A	0.00661532	0.00827141	0.00961788	0.00278127
AL590385.2	0.0155831	0.00309509	0.00645371	0.00260732
HSPA6	0.0548297	0.0542231	0.072806	0.0712975
FCGR2B	0.00184225	0.000599818	0	0
FCRLA	0.000509674	0	0	0.000214365
FCRLB	0.0111674	0.0139621	0.0141299	0.00829475
DUSP12	0.582277	0.445074	0.406028	0.423705
AL359541.2	0.00683633	0.00253174	0.0031912	0.00424028
ATF6	0.871588	0.672713	0.587951	0.6814
OLFML2B	0.0313486	0.0229608	0.19266	0.022384
NOS1AP	0.100222	0.0696363	0.0456041	0.110826
AL512785.2	0.00419198	0.00274337	0.000602158	0.00312263
C1orf226	0.0323689	0.0736486	0.0137276	0.0633283
SH2D1B	0.000583587	0.00114239	0.00299415	0.0022577
UHMK1	0.339494	0.306221	0.268455	0.337881
UAP1	0.693395	0.396432	0.592889	0.491956
AL596325.2	0.00319728	0.000629258	0.00112676	0.00185075
DDR2	0.3375	0.0958852	0.644521	0.105171
HSD17B7	0.315435	0.154031	0.196608	0.192863
CCDC190	0.00121082	0.00137631	0.00199542	0.00783851
RGS4	0.287614	0.140489	0.542698	0.259871
RGS5	0.0474788	0.0270963	0.0960948	0.264472
AL499616.1	0.00288067	0	0.000295527	0.00120745
AL592435.1	0.0128372	0.0154584	0.0172119	0.0120941
NUF2	0.0645022	0.127168	0.0812605	0.162689
PBX1	0.763072	1.12558	1.05662	1.10494
AL391001.1	0.00395256	0.0126672	0.00932669	0.00567595
AL357568.2	0.0101241	0.00736632	0.00570331	0.00428972
RXRG	0.00629231	0.00280865	0.00592883	0.0028279
AL356441.1	0.0252959	0.00311859	0.000579127	0.00373036
MGST3	3.0007	4.20483	4.11332	3.31857
ALDH9A1	0.365124	0.383938	0.332583	0.398806
AL451074.6	0.00641021	0.00302903	0.00631449	0.00277128
TMCO1	1.73621	1.55404	1.49107	1.4781
TMCO1-AS1	0.0204748	0.0114606	0.0178028	0.017041
UCK2	0.19301	0.191475	0.183231	0.182097
FAM78B	0.0473846	0.0260098	0.0279855	0.0186131
AL596087.2	0.00638459	0.00431465	0.00659075	0.00510723
POGK	0.225646	0.25823	0.233552	0.242799
TADA1	0.237661	0.127413	0.161418	0.113342
ILDR2	0.0515659	0.207498	0.07293	0.113136
MAEL	0.00500852	0.00755269	0.00624385	0.00449392
GPA33	0.00152926	0.059103	0.214745	0.0121624
LINC01363	0.00113991	0.00198007	0.00112418	0.0035346
AL451050.2	0.0180086	0.00963586	0.00912945	0.00556335
POU2F1	0.404651	0.380554	0.297836	0.474423
CD247	0.0170074	0.00593446	0.00747722	0.00595314
CREG1	0.359736	0.295004	0.392021	0.203093
RCSD1	0.00294054	0.000944696	0.00268363	0.000814445
MPZL1	0.613687	0.748459	0.707073	0.716061
ADCY10	0.0104862	0.00435297	0.00615145	0.0159604
MPC2	0.569418	0.743548	0.757136	0.844372
DCAF6	0.217295	0.229571	0.277696	0.311812
GPR161	0.274818	0.340681	0.26891	0.283307
TIPRL	1.24447	0.934959	0.949796	0.834428
SFT2D2	0.149722	0.327367	0.190045	0.288801
TBX19	0.0199725	0.0219379	0.0144319	0.0281879
AL023755.1	0.00229685	0.000108466	0.0012748	0.00100014
XCL1	0.0156648	0.0159131	0.016213	0.0200377
DPT	0.00131937	0.000467176	0.00047942	0.00091293
AL135926.1	0.0172776	0.00294761	0.00093961	0.00547004
LINC00626	0.000723679	0.00043246	0.00338726	0.000565429
ATP1B1	1.54398	1.74234	1.61404	1.44681
NME7	0.420381	0.373562	0.339868	0.354057
Z99758.1	0.000685374	0.000596337	0.000373588	0.0005455
BLZF1	0.47121	0.284645	0.33505	0.290136
CCDC181	0.179283	0.137606	0.118652	0.121662
SLC19A2	0.254544	0.245491	0.240772	0.256051
Z99572.1	0.0368221	0.0248552	0.0314362	0.0162901
F5	0.00132783	0.00386369	0.00268532	0.00484399
C1orf112	0.0517106	0.0518327	0.0479687	0.0655576
METTL18	0.0959318	0.0822452	0.0887515	0.0721082
SCYL3	0.0673886	0.045101	0.0513107	0.0469878
KIFAP3	0.772427	0.577491	0.761649	0.475948
LINC01681	0.000539503	0.000583533	0.00133758	0.00226455
GORAB-AS1	0.00656517	0.00392488	0.00585864	0.0020314
GORAB	0.183009	0.112168	0.130928	0.110805
PRRX1	0.237663	0.0323856	1.17233	0.08237
Z97200.1	0.00114817	0.000272396	0.00622687	0.0030703
BX284613.2	0.00768135	0.00686673	0.0223503	0.0103834
MROH9	0.000534705	0	0.00122104	0
FMO1	0.00167639	0.0005984	0.141304	0.00643326
FMO4	0.0163544	0.0365082	0.0348641	0.0380899
PRRC2C	3.14488	2.27382	2.55196	2.53369
MYOCOS	0.00599502	0.00501722	0.00945003	0.0120077
MYOC	0.000494285	0	0.000552005	0.000530985
VAMP4	0.239722	0.269678	0.188661	0.216019
EEF1AKNMT	0.167539	0.155294	0.146957	0.138221
DNM3	0.314041	0.198733	0.220612	0.199504
DNM3OS	0.0758026	0.0877529	0.152559	0.0673486
PIGC	0.278454	0.258333	0.265748	0.23269
SUCO	1.74164	0.932912	1.15113	0.81857
AL031599.1	0.010609	0.00498421	0.00606451	0.00377976
TNFSF18	0.000543598	0.00120042	0.00201099	0.000952266
TNFSF4	0.0146042	0.00618761	0.0143594	0.0130295
AL645568.1	0.0567468	0.0329686	0.0374077	0.0624481
PRDX6	2.11301	2.17353	2.39654	3.686
SLC9C2	0.00214141	0.0015553	0.00301541	0.00170926
AL139142.2	0.00337684	0.00470108	0.00289128	0.0026229
ANKRD45	0.0079915	0.00968887	0.00640708	0.00453831
KLHL20	0.359776	0.222065	0.288179	0.214646
CENPL	0.0883408	0.0763461	0.0579554	0.0809806
DARS2	0.0675799	0.0887136	0.0704401	0.0727191
GAS5	5.38805	4.57274	5.22255	4.69319
GAS5-AS1	0.00174938	0.00238873	0.00081777	0.00320417
ZBTB37	0.245869	0.136326	0.15648	0.147039
SERPINC1	0.00294705	0.00218794	0.00508613	0.00348544
RC3H1	0.406859	0.318708	0.368955	0.427598
RABGAP1L-DT	0.00267938	0.00239423	0.0025639	0.00136924
RABGAP1L	0.557338	0.411165	0.473884	0.349433
Z99127.1	0.00389863	0.000417416	0	0
Z99127.4	0.016866	0.00990496	0.0091982	0.00723597
CACYBP	1.82054	1.71708	1.59454	1.8261
MRPS14	0.45389	0.634501	0.501637	0.627195
TNN	0.00316603	0.00418465	0.00195264	0.00155602
KIAA0040	0.00859159	0.0132021	0.0131445	0.00932412
TNR	0.00782664	0.0136337	0.01089	0.00970801
LINC02803	0.00978933	0.00732331	0.0117718	0.0133922
COP1	0.551708	0.455497	0.495466	0.543534
AL591043.2	0.0565352	0.0196463	0.0381827	0.0204195
PAPPA2	0.0153675	0.00730344	0.00602106	0.00577019
ASTN1	0.0289543	0.0160448	0.0442085	0.00932931
BRINP2	0.0132029	0.00592905	0.00986638	0.00590249
AL136114.1	0.00424657	0.00129059	0.00261685	0.00301884
CRYZL2P-SEC16B	0.00337155	0.00681852	0.0141964	0.00332078
RASAL2-AS1	0.00996242	0.00854131	0.00436908	0.00616962
RASAL2	1.84768	2.23975	1.65801	2.47422
TEX35	0.00278403	0.00294611	0.00254806	0.00314998
C1orf220	0.00843971	0.00416889	0.0020683	0.00714388
AL137796.1	0.0028885	0.00538067	0.0059893	0.00438044
AL449106.1	0.00271164	0.0027768	0.00298691	0.0019552
RALGPS2	0.164105	0.2506	0.217448	0.328452
ANGPTL1	0.00882697	0.039823	0.0231788	0.0259302
FAM20B	0.180399	0.196897	0.184732	0.192322
TOR3A	0.0867307	0.154696	0.141386	0.19129
ABL2	0.398931	0.440626	0.236545	0.310623
SOAT1	0.168783	0.24509	0.194862	0.219422
AXDND1	0.0106784	0.00671847	0.00546062	0.0132765
TDRD5	0.00107743	0.000744193	0.00166873	0.00118409
FAM163A	0.00559404	0.000397452	0.000904062	0.0020241
AL359853.1	0.00174953	0.00148361	0.00199983	0.00107394
LINC02818	0.0069584	0.00381701	0.00487358	0.00519773
TOR1AIP2	0.547299	0.599656	0.587668	0.650892
AL353708.3	0.0172176	0.0179291	0.0107624	0.0165882
TOR1AIP1	0.310352	0.42193	0.46282	0.430097
AL353708.1	0.0180258	0.00760337	0.0072312	0.00814875
CEP350	1.46022	0.835933	1.06324	0.903217
QSOX1	0.570632	0.683852	0.753293	0.552475
LHX4	0.0130029	0.00612952	0.00476682	0.0109796
ACBD6	0.767821	0.540987	0.627421	0.51026
XPR1	0.463264	0.418317	0.436214	0.3989
KIAA1614	0.0127707	0.0136336	0.0164531	0.011607
AL162431.1	0.0124693	0.0150695	0.0139438	0.0195535
KIAA1614-AS1	0.00203006	0.00266194	0.00297123	0.0025442
STX6	0.334196	0.331949	0.278238	0.347798
MR1	0.013394	0.0212265	0.0274548	0.0131198
IER5	1.89575	1.91236	1.67346	1.97725
LINC01732	0.0114589	0.00709619	0.00652791	0.00386004
CACNA1E	0.132989	0.0355453	0.0847569	0.0461331
GLUL	1.41598	2.69158	1.60619	2.75466
RGSL1	0.00282452	0.00276049	0	0.00155813
RNASEL	0.0271708	0.0210943	0.0426641	0.0131768
RGS16	3.17909	1.43996	2.07238	0.998023
LINC01686	0.0173014	0.00740005	0.0171624	0.00444956
RGS8	0.165612	0.0809325	0.122212	0.0598502
NPL	0.0395024	0.0165802	0.0270548	0.0282854
AL355999.1	0.0616232	0.0312155	0.0498871	0.024657
DHX9	0.889732	0.99314	0.895508	1.13567
LAMC1	0.958333	1.09943	1.12571	0.853231
LAMC2	0.0665729	0.704405	0.554044	0.110863
NMNAT2	0.487006	0.179629	0.304038	0.148954
AL354953.1	0.00251687	0.00642907	0.00974224	0.00451801
SMG7-AS1	0.00865934	0.00226549	0.00486657	0.00573433
SMG7	0.461409	0.40031	0.337514	0.381888
NCF2	0.000943378	0.00354637	0.0032101	0.000432927
AL137800.1	0.000871602	0.000668265	0.0010998	0.00135686
ARPC5	1.27316	2.033	1.74399	1.7624
RGL1	0.226292	0.268384	0.255795	0.286043
COLGALT2	0.0410737	0.0926241	0.0454438	0.095613
TSEN15	0.425287	0.46014	0.406381	0.421447
AL445228.3	0.00543419	0.00381161	0.00526306	0.00168801
C1orf21	0.761916	0.613603	0.803551	0.558648
AL713852.1	0.00537691	0.0032207	0.00636973	0.00999634
AL713852.2	0.00103711	0.00240043	0.00177276	0.00133301
EDEM3	0.500226	0.336751	0.426515	0.333494
NIBAN1	0.11341	0.0486919	0.10354	0.0449385
LINC01633	0.00363785	0.0012941	0.000892794	0.00021091
RNF2	0.340871	0.310056	0.407181	0.285015
TRMT1L	0.214082	0.163027	0.254702	0.123307
SWT1	0.165578	0.126692	0.160855	0.141476
IVNS1ABP	0.909311	0.719964	0.843591	1.01342
AL078644.2	0.00696662	0.00211515	0.00207397	0.00135669
HMCN1	0.0586575	0.027638	0.401441	0.0345904
PRG4	0.00138855	0	0.0685754	0.00139293
TPR	1.76683	1.31589	1.49238	1.31085
ODR4	0.481369	0.34311	0.355053	0.401691
AL096803.2	0.0494894	0.0213438	0.0352459	0.0451691
PDC	0.0021376	0.000592111	0.00100413	0.00159432
AL096803.4	0.00142809	0.000472842	0	0
AL049198.1	0.00225906	0	0	0
PTGS2	1.27103	0.980121	1.63331	0.460475
PACERR	0.00365606	0.00909336	0.00504309	0.00935083
PLA2G4A	0.0379869	0.076597	0.0545788	0.0849188
ERVMER61-1	0.00870873	0.00398692	0.00847807	0.0107215
BRINP3	0.122295	0.31504	0.15128	0.365322
AL354771.1	0.00181007	0.00143774	0	0.00304638
LINC01351	0.0268429	0.0788716	0.0327216	0.0643941
AL391645.1	0.0401385	0.104313	0.0449912	0.0719216
LINC01720	0.00228291	0.000146968	0.00050276	0
AL138927.1	0.00134772	0.000861483	0	0.000507531
LINC02770	0.00308744	0	0.00346913	0.000571526
RGS18	0.00498518	0.00169937	0.00697941	0.0025893
AL390957.1	0.109437	0.0281633	0.0654932	0.0338802
AL136987.1	0.000446328	0.00259277	0.00198804	0.000604772
RGS1	0.0254486	0.0375002	0.100864	0.0704963
RGS13	0.00221861	0.00493991	0.000309854	0.00283172
AL136454.1	0.0637309	0.0384425	0.058892	0.0478729
RGS2	1.9772	0.969541	4.02036	1.84801
UCHL5	0.621744	0.375381	0.463233	0.360424
RO60	1.29065	1.39373	1.08556	1.33352
GLRX2	0.160634	0.266172	0.237325	0.205776
CDC73	0.587357	0.436533	0.48992	0.496015
B3GALT2	0.0554805	0.0356682	0.0533611	0.0463093
LINC01031	0.0147625	0.00319937	0.00610293	0.010093
AL136456.1	0.00674701	0.00366055	0.0136976	0.00650472
KCNT2	0.146724	0.134048	0.0931853	0.192424
CFH	0.166682	0.0698166	0.577114	0.0622732
F13B	0.00065992	0.00109981	0.0014989	0.00168519
ASPM	0.0996018	0.144783	0.108612	0.165345
ZBTB41	0.338843	0.222533	0.298536	0.205397
CRB1	0.0808989	0.0889008	0.0737728	0.105503
DENND1B	0.036667	0.0594745	0.0766975	0.0647383
C1orf53	0.0110482	0.0240196	0.0243712	0.0171807
LHX9	0.0243932	0.0121309	0.033611	0.00818877
NEK7	0.200839	0.310654	0.304183	0.326408
PTPRC	0.00352138	0.0017218	0.000964244	0.00393591
MIR181A1HG	0.164779	0.175338	0.148626	0.279016
NR5A2	0.0142087	0.00394005	0.0294903	0.0424688
LINC00862	0.0216685	0.0107002	0.0173011	0.0431863
AC104461.1	0.0289655	0.0168375	0.0204665	0.0379166
ZNF281	0.563403	0.561502	0.560195	0.712704
AL359834.1	0.00063585	0.000210443	0.000996102	0
KIF14	0.03663	0.0492983	0.0305772	0.0620901
DDX59	0.242619	0.173958	0.226348	0.139423
DDX59-AS1	0.0256791	0.0331442	0.0290629	0.0320767
CAMSAP2	1.02464	0.720726	0.758339	0.681255
INAVA	0.00999999	0.0958392	0.0817832	0.0977759
KIF21B	0.203349	0.118447	0.148673	0.0951063
AL358473.1	0.00619441	0.00133255	0.00391962	0.00220175
CACNA1S	0.00162909	0.000828063	0.00288133	0.00142597
ASCL5	0.00262509	0.00395553	0.00226729	0.00778671
TMEM9	1.32013	1.19704	1.05106	1.39871
LAD1	0.00423183	0.139579	0.114078	0.0504835
TNNI1	0.0455676	0.00750049	0.0203857	0.00552408
PHLDA3	0.419969	0.608761	0.463108	0.576002
CSRP1	0.0426143	0.0948632	0.0827733	0.0411803
AC096677.1	0.00244994	0.00132598	0.00147791	0.00196737
NAV1	0.954805	0.48717	0.705824	0.434965
IPO9-AS1	0.0340594	0.0127746	0.0169345	0.024762
IPO9	0.471465	0.577986	0.375815	0.582447
SHISA4	0.130314	0.32288	0.171313	0.307568
AL513217.1	0.0129341	0.00809219	0.00652953	0.0126852
LMOD1	0.00826365	0.00738572	0.0103095	0.011792
TIMM17A	1.09665	0.768831	0.85885	0.785297
RNPEP	0.258964	0.359927	0.376123	0.374208
ELF3-AS1	0.00559288	0.0244162	0.038177	0.0117989
ELF3	0.10907	0.565191	0.65243	0.379819
GPR37L1	0.000778036	0.0022217	0.00138919	0.00383209
ARL8A	0.767083	1.03019	0.729475	0.967317
UBE2T	0.287172	0.420484	0.35213	0.339572
PPP1R12B	0.221485	0.12645	0.150884	0.18471
SYT2	0.0115532	0.0057759	0.00725141	0.0122408
AC104463.2	0.00482576	0.00161015	0.0027267	0.000378043
KDM5B	3.40754	2.0446	2.36477	2.47192
AC098934.4	0.0041853	0.00298789	0.00116987	0.00148002
PCAT6	0.491446	0.359895	0.438099	0.29561
RABIF	0.208948	0.206544	0.199598	0.157768
KLHL12	0.19466	0.218707	0.155924	0.209059
ADIPOR1	0.659884	0.71316	0.629384	0.655442
CYB5R1	0.185361	0.296818	0.232368	0.264326
TMEM183A	0.791676	0.662202	0.657711	0.719421
PPFIA4	0.157009	0.058554	0.072201	0.0671574
ADORA1	0.0506693	0.032343	0.0304778	0.0381072
AC105940.2	0.00088577	0.000597475	0	0.000394652
MYBPH	0.000470065	0.00336334	0.0021356	0.00461116
CHI3L1	0.445113	0.593045	0.198051	0.353621
LINC01353	0.00150813	0.00144158	0.00483502	0.00558092
LINC01136	0.00152224	0.000297529	0.0017458	0.000704184
BTG2	0.368326	0.781904	0.505042	1.01556
FMOD	0.0638996	0.0571044	0.0588802	0.096789
PRELP	0.000567751	0.00300755	0.0032422	0.00757604
ATP2B4	0.331244	0.687755	0.509926	0.578495
LAX1	0.00212249	0.00272594	0.00170637	0.000475058
ZC3H11A	0.0992389	0.0551911	0.0648107	0.0572007
ZBED6	0.00888961	0.0100274	0.00948657	0.0137123
SNRPE	2.44328	2.63056	2.44299	2.80299
LINC00303	0.000403584	0.000279183	0.000567407	0.00039506
AL592146.2	0.00699798	0.00363573	0.000563448	0.000970208
SOX13	0.0838685	0.14132	0.0648951	0.152694
AL592146.1	0.000297574	0	0	0
ETNK2	0.133893	0.220293	0.115616	0.188705
REN	0.212172	0.118745	0.413567	0.0934495
KISS1	0.00211737	0.01232	0.0131515	0.00911342
GOLT1A	0.00906331	0.0317572	0.093064	0.0353806
PLEKHA6	0.183404	0.101506	0.130228	0.192267
AL606489.1	0.0164237	0.00833124	0.0168086	0.0104401
PPP1R15B	0.65721	0.703221	0.758518	0.683244
PIK3C2B	0.0777991	0.0542934	0.0512209	0.0646259
MDM4	0.7186	0.33717	0.382257	0.359588
[truncated: 26,357 more rows]

## Sheet: GSEA-HALLMARK.hypoxia48h
	ID	Description	setSize	enrichmentScore	NES	pvalue	p.adjust	qvalue	rank	leading_edge	core_enrichment
HALLMARK_HYPOXIA	HALLMARK_HYPOXIA	HALLMARK_HYPOXIA	195	0.396432	1.74399	0.000462527	0.0198887	0.0194748	2740	tags=34%, list=17%, signal=29%	HSPA5/ANGPTL4/LOX/INHA/HK2/AKAP12/SERPINE1/STC2/MT2A/SLC2A3/PPP1R3C/IGFBP1/PLIN2/KDM3A/PFKFB3/PDK1/MXI1/CA12/VLDLR/ENO2/PPFIA4/DDIT3/GBE1/PYGM/SLC2A1/GPI/DDIT4/KIF5A/ERO1A/NDRG1/PHKG1/RRAGD/ATP7A/FAM162A/WSB1/IGFBP3/ALDOA/F3/HK1/GYS1/EFNA3/HDLBP/BNIP3L/CXCR4/PGF/ADM/ZNF292/HOXB9/PDGFB/MIF/P4HA2/DPYSL4/COL5A1/LDHC/PFKP/SIAH2/AMPD3/DTNA/P4HA1/CHST2/TMEM45A/ENO1/ANKZF1/AK4/BHLHE40/ENO3/SAP30
HALLMARK_UNFOLDED_PROTEIN_RESPONSE	HALLMARK_UNFOLDED_PROTEIN_RESPONSE	HALLMARK_UNFOLDED_PROTEIN_RESPONSE	111	0.394435	1.65559	0.00479635	0.0900644	0.0881904	5050	tags=53%, list=31%, signal=37%	HYOU1/HSPA5/HSP90B1/TSPYL2/DNAJB9/CHAC1/STC2/IGFBP1/ASNS/HERPUD1/MTHFD2/ERN1/WFS1/SLC7A5/EIF4EBP1/SLC1A4/IARS1/PDIA6/HSPA9/DDIT4/DNAJC3/EIF2AK3/PSAT1/ERO1A/PDIA5/XPOT/ARFGAP1/EIF4A1/CALR/SERP1/ATF4/CEBPG/GOSR2/SSR1/SRPRB/EDEM1/TARS1/CNOT2/ATF6/SRPRA/DCP2/EXOSC5/XBP1/TUBB2A/SPCS3/CNOT4/IMP3/ZBTB17/DCTN1/EXOC2/CNOT6/SDAD1/FKBP14/NOLC1/ATP6V0D1/NOP56/MTREX/WIPI1/PREB
HALLMARK_INFLAMMATORY_RESPONSE	HALLMARK_INFLAMMATORY_RESPONSE	HALLMARK_INFLAMMATORY_RESPONSE	178	0.340578	1.48536	0.00628357	0.0900644	0.0881904	1715	tags=17%, list=11%, signal=15%	PROK2/IL18RAP/LAMP3/IL10RA/C3AR1/MARCO/CSF3/SERPINE1/IL2RB/CALCRL/APLNR/STAB1/BEST1/OSM/NLRP3/TNFRSF1B/SLC7A1/P2RX7/CSF3R/NPFFR2/CMKLR1/CCR7/F3/ITGA5/SELENOS/C5AR1/ADM/SCARF1/LCP2/SLC4A4
HALLMARK_KRAS_SIGNALING_DN	HALLMARK_KRAS_SIGNALING_DN	HALLMARK_KRAS_SIGNALING_DN	151	0.300477	1.29276	0.0849151	0.912837	0.893843	4982	tags=36%, list=31%, signal=25%	ATP4A/STAG3/ITGB1BP2/RYR2/SNCB/CALCB/SLC5A5/CPA2/ALOX12B/ARHGDIG/MYH7/TAS2R4/THNSL2/MSH5/ARPP21/HTR1D/CPEB3/SLC12A3/IGFBP2/CCNA1/FGGY/NPHS1/ZC2HC1C/MAGIX/KCNN1/CDH16/TG/PAX3/COQ8A/FGF22/KCNE2/HSD11B2/MYO15A/CHST2/RGS11/RYR1/LFNG/SLC6A3/ASB7/HNF1A/GRID2/P2RX6/GDNF/DLK2/CAMK1D/TENM2/PRKN/TENT5C/CKM/EPHA5/CACNA1F/ADRA2C/CNTFR/KCNQ2/NOS1
HALLMARK_ALLOGRAFT_REJECTION	HALLMARK_ALLOGRAFT_REJECTION	HALLMARK_ALLOGRAFT_REJECTION	158	0.289332	1.24886	0.107892	0.927872	0.908565	2443	tags=17%, list=15%, signal=15%	FGR/IL18RAP/GPR65/GZMA/PTPRC/TLR6/HCLS1/IL2RB/PRKCB/WARS1/STAB1/CD8A/CD4/CD247/NLRP3/AARS1/ITGB2/BCAT1/RPL3L/LCP2/CD1D/CD96/KLRD1/INHBB/SIT1/WAS/HLA-DQA1
HALLMARK_GLYCOLYSIS	HALLMARK_GLYCOLYSIS	HALLMARK_GLYCOLYSIS	194	0.272483	1.19865	0.131868	0.945055	0.92539	2879	tags=25%, list=18%, signal=21%	FBP2/HSPA5/ANGPTL4/HK2/STC2/MIOX/ABCB6/EGLN3/CLN6/MXI1/VLDLR/ENO2/PPFIA4/CTH/DDIT4/ERO1A/RRAGD/FAM162A/NOL3/GOT1/IGFBP3/ALDOA/GYS1/SPAG4/EFNA3/HDLBP/PMM2/CXCR4/ZNF292/GFPT1/MIF/CHPF/P4HA2/DPYSL4/COL5A1/LDHC/GALK2/PFKP/P4HA1/GNE/CHST2/ENO1/ANKZF1/PGAM1/AK4/SAP30/CACNA1H/LHPP/NDUFV3
HALLMARK_MTORC1_SIGNALING	HALLMARK_MTORC1_SIGNALING	HALLMARK_MTORC1_SIGNALING	199	0.262204	1.15524	0.178821	1	0.979192	2633	tags=25%, list=16%, signal=21%	SLC7A11/HSPA5/HSP90B1/TRIB3/HK2/SLC2A3/CANX/ASNS/WARS1/MTHFD2/PDK1/SDF2L1/EGLN3/SLC7A5/SLC1A4/VLDLR/DDIT3/GBE1/SHMT2/ITGB2/SLC2A1/GPI/HSPA9/CTH/DDIT4/PSAT1/ERO1A/EPRS1/GOT1/ALDOA/SCD/BCAT1/CXCR4/PHGDH/FKBP2/SYTL2/TFRC/CALR/SERP1/TCEA1/SSR1/EDEM1/GGA2/P4HA1/RPN1/ENO1/AK4/BHLHE40/NAMPT
HALLMARK_PANCREAS_BETA_CELLS	HALLMARK_PANCREAS_BETA_CELLS	HALLMARK_PANCREAS_BETA_CELLS	33	0.31316	1.13572	0.303245	1	0.979192	4560	tags=33%, list=28%, signal=24%	NKX6-1/SST/IAPP/LMO2/CHGA/SRPRB/INSM1/HNF1A/STXBP1/PAK3/PCSK2
HALLMARK_KRAS_SIGNALING_UP	HALLMARK_KRAS_SIGNALING_UP	HALLMARK_KRAS_SIGNALING_UP	188	0.256158	1.12274	0.227772	1	0.979192	3003	tags=20%, list=19%, signal=17%	IL10RA/ANGPTL4/C3AR1/PECAM1/IKZF1/AKAP12/PLVAP/LAPTM5/FLT4/CD37/CLEC4A/TNFRSF1B/ITGB2/CMKLR1/ERO1A/SNAP25/KIF5C/GADD45G/IGFBP3/FCER1G/GYPC/CXCR4/TRAF1/IGF2/TPH1/ARG1/FGF9/DOCK2/ADGRL4/NAP1L2/HBEGF/RGS16/LAT2/PCSK1N/AVL9/ADAM17/PDCD1LG2/TRIB2
HALLMARK_SPERMATOGENESIS	HALLMARK_SPERMATOGENESIS	HALLMARK_SPERMATOGENESIS	106	0.264635	1.10432	0.303696	1	0.979192	6772	tags=54%, list=42%, signal=31%	HBZ/TCP11/IL12RB2/NEFH/DDX4/CCT6B/TULP2/CLGN/GFI1/CCNA1/ACRV1/ZC2HC1C/HSPA1L/PCSK4/SHE/CLPB/LDHC/ALOX15/GMCL1/PCSK1N/ACRBP/SNAP91/GRM8/CHFR/SLC12A2/EZH2/SCG3/COIL/PARP2/TSN/TEKT2/ART3/MLLT10/STRBP/MTOR/IP6K1/HSPA4L/ADCYAP1/BRAF/NCAPH/NOS1/DDX25/PIAS2/CSNK2A2/RAD17/DMC1/SIRT1/GAD1/TOPBP1/RFC4/MLF1/TNNI3/CLVS1/IFT88/PHF7/PACRG/PRKAR2A
HALLMARK_NOTCH_SIGNALING	HALLMARK_NOTCH_SIGNALING	HALLMARK_NOTCH_SIGNALING	32	-0.169012	-1.0754	0.481553	1	0.979192	13377	tags=100%, list=83%, signal=17%	SAP30/LFNG/ST3GAL6/DLL1/ARRB1/FZD5/JAG1/FBXW11/DTX1/PSENEN/KAT2A/PRKCA/DTX2/APH1A/MAML2/SKP1/WNT5A/PSEN2/PPARD/HES1/RBX1/DTX4/NOTCH3/CUL1/TCF7L2/NOTCH2/FZD7/HEYL/CCND1/FZD1/WNT2
HALLMARK_APICAL_JUNCTION	HALLMARK_APICAL_JUNCTION	HALLMARK_APICAL_JUNCTION	190	0.235033	1.03159	0.397602	1	0.979192	1671	tags=12%, list=10%, signal=11%	CDH15/CLDN14/CD34/PTPRC/ICAM5/PECAM1/ICAM2/CDH6/ALOX15B/ACTN2/DSC1/MADCAM1/RAC2/PKD1/ADRA1B/CADM2/CLDN5/ACTN3/PPP2R2C/TSC1/AMH/TRAF1
HALLMARK_MYOGENESIS	HALLMARK_MYOGENESIS	HALLMARK_MYOGENESIS	186	0.222449	0.97377	0.548452	1	0.979192	2743	tags=21%, list=17%, signal=18%	COX7A1/SGCG/CKMT2/CDH13/STC2/PPP1R3C/ACTN2/APLNR/SPDEF/CASQ2/MYH7/ANKRD2/TNNI1/ITGA7/PPFIA4/PYGM/COL4A2/COL15A1/ACTN3/IGFBP3/SCD/SLC6A8/SH3BGR/ADCY9/CAMK2B/GNAO1/DTNA/HBEGF/TAGLN/MYH3/SCHIP1/REEP1/FXYD1/BHLHE40/ENO3/NAV2/TNNT3/NOTCH1/CACNA1H
HALLMARK_COMPLEMENT	HALLMARK_COMPLEMENT	HALLMARK_COMPLEMENT	180	0.216605	0.946151	0.609391	1	0.979192	1750	tags=12%, list=11%, signal=11%	DGKG/KLKB1/GZMA/HSPA5/CDH13/SERPINE1/ACTN2/NOTCH4/APOC1/COL4A2/ITIH1/MT3/HPCAL4/SPOCK2/PIK3CG/FCER1G/F3/FN1/LCP2/RBSN/PDGFB
HALLMARK_HEME_METABOLISM	HALLMARK_HEME_METABOLISM	HALLMARK_HEME_METABOLISM	181	0.211423	0.92419	0.647353	1	0.979192	6426	tags=44%, list=40%, signal=27%	SPTB/HBZ/SLC7A11/HBQ1/ASNS/ABCB6/FTCD/SLC6A9/KDM7A/MXI1/LMO2/SLC2A1/EPOR/AGPAT4/PPP2R5B/GYPC/RAP1GAP/RHCE/SLC30A10/BNIP3L/SLC22A4/TNS1/SLC6A8/SLC25A37/P4HA2/ATP6V0A1/TFRC/TCEA1/SLC4A1/ISCA1/RIOK3/RANBP10/USP15/EPB41/TMCC2/MOCOS/ALDH1L1/NFE2L1/SYNJ1/BACH1/RNF19A/RHD/EZH1/CIR1/MARCHF8/GCLC/ANK1/ERMAP/RBM38/TNRC6B/TRAK2/LPIN2/TENT5C/ADD2/ALDH6A1/SIDT2/CDR2/ACP5/ELL2/H4C3/H1-0/CTNS/MOSPD1/OSBP2/XPO7/…
HALLMARK_PROTEIN_SECRETION	HALLMARK_PROTEIN_SECRETION	HALLMARK_PROTEIN_SECRETION	95	0.219714	0.906702	0.635365	1	0.979192	9915	tags=74%, list=62%, signal=28%	SEC24D/ATP7A/GOLGA4/BNIP3/COPE/TMED2/GBF1/GOSR2/BET1/NAPA/ARFGEF2/MON2/ARFGAP3/YKT6/DOP1A/VPS45/MAPK1/USO1/LMAN1/AP1G1/CLTC/AP2B1/TMED10/RAB5A/ICA1/ZW10/SH3GL2/NAPG/VAMP4/DNM1L/SEC31A/ATP6V1H/COPB2/CLCN3/KIF1B/COPB1/IGF2R/ARF1/ARCN1/YIPF6/SCAMP1/SCRN1/STX12/AP3B1/GNAS/STX16/M6PR/SGMS1/SCAMP3/STAM/VAMP7/RAB14/SNX2/AP3S1/RAB2A/STX7/ANP32E/ABCA1/ARFGEF1/AP2S1/VPS4B/OCRL/RAB22A/TMX1/PPT1/SEC22B/SOD1/…
HALLMARK_HEDGEHOG_SIGNALING	HALLMARK_HEDGEHOG_SIGNALING	HALLMARK_HEDGEHOG_SIGNALING	34	0.242254	0.882304	0.625885	1	0.979192	2480	tags=21%, list=15%, signal=17%	NKX6-1/VLDLR/SHH/L1CAM/PTCH1/DPYSL2/NRCAM
HALLMARK_XENOBIOTIC_METABOLISM	HALLMARK_XENOBIOTIC_METABOLISM	HALLMARK_XENOBIOTIC_METABOLISM	178	0.201081	0.876975	0.729271	1	0.979192	1828	tags=12%, list=11%, signal=11%	CES1/ALDH3A1/ITIH4/SERPINE1/ARG2/MT2A/IGFBP1/UPB1/LONP1/SLC22A1/SSR3/PTGDS/SHMT2/APOE/ITIH1/RAP1GAP/MPP2/BCAT1/SLC35B1/UPP1/ARG1
HALLMARK_MYC_TARGETS_V2	HALLMARK_MYC_TARGETS_V2	HALLMARK_MYC_TARGETS_V2	57	0.221466	0.863793	0.690381	1	0.979192	10903	tags=84%, list=68%, signal=27%	HK2/RRP12/GNL3/PPAN/MPHOSPH10/EXOSC5/DDX18/TFB2M/NOLC1/PES1/SUPV3L1/MRTO4/NOP56/NOP2/LAS1L/AIMP2/NOC4L/IMP4/FARSA/RCL1/MCM5/WDR43/WDR74/MYBBP1A/RABEPK/UTP20/NDUFAF4/PPRC1/PLK1/SLC19A1/TBRG4/MCM4/SRM/RRP9/HSPE1/IPO4/NOP16/TCOF1/PA2G4/NPM1/DCTPP1/HSPD1/GRWD1/CDK4/MYC/PLK4/BYSL/CBX3
HALLMARK_BILE_ACID_METABOLISM	HALLMARK_BILE_ACID_METABOLISM	HALLMARK_BILE_ACID_METABOLISM	101	0.206452	0.857773	0.717283	1	0.979192	1113	tags=5%, list=7%, signal=5%	HAO1/AGXT/AKR1D1/SLC23A1/PIPOX
HALLMARK_IL2_STAT5_SIGNALING	HALLMARK_IL2_STAT5_SIGNALING	HALLMARK_IL2_STAT5_SIGNALING	186	0.195497	0.855789	0.786214	1	0.979192	3610	tags=20%, list=22%, signal=16%	GPR65/IL10RA/GPR83/SCN9A/HK2/SLC2A3/IL2RB/PLIN2/RHOH/TNFRSF4/TNFRSF1B/NDRG1/RRAGD/CDC6/TNFRSF18/CAPN3/DRC1/TRAF1/SHE/PTCH1/IL1RL1/P4HA1/EOMES/BHLHE40/RGS16/ENO3/MAP6/IRF4/CD79B/PTRH2/XBP1/RORA/SPRED2/NCS1/SLC1A5/CDCP1/SYT11
HALLMARK_COAGULATION	HALLMARK_COAGULATION	HALLMARK_COAGULATION	120	0.195405	0.82739	0.772228	1	0.979192	1750	tags=9%, list=11%, signal=8%	KLKB1/PROZ/PECAM1/SERPINE1/APOC1/MASP2/ITIH1/F3/FN1/MMP3/PDGFB
HALLMARK_P53_PATHWAY	HALLMARK_P53_PATHWAY	HALLMARK_P53_PATHWAY	193	0.187404	0.824092	0.835165	1	0.979192	4565	tags=28%, list=28%, signal=21%	SLC7A11/TSPYL2/TRIB3/TCHH/CDH13/ALOX15B/SLC3A2/TNNI1/DDIT3/DDIT4/SEC61A1/NDRG1/RNF19B/FAM162A/GLS2/RRAD/ZNF365/POLH/UPP1/RHBDF2/JAG2/AEN/INHBB/COQ8A/HBEGF/ERCC5/MKNK2/RALGDS/RGS16/NOTCH1/CTSD/ELP1/HRAS/RAB40C/NUPR1/FGF13/OSGIN1/NOL8/APAF1/RAD9A/RCHY1/BAIAP2/ISCU/CCP110/CYFIP2/MDM2/TP53/POM121/FBXW7/CCNK/PPP1R15A/XPC/PLK3/HSPA4L/ANKRA2
HALLMARK_ESTROGEN_RESPONSE_EARLY	HALLMARK_ESTROGEN_RESPONSE_EARLY	HALLMARK_ESTROGEN_RESPONSE_EARLY	199	0.182654	0.804754	0.867133	1	0.979192	2811	tags=15%, list=17%, signal=12%	TMPRSS3/DHRS2/STC2/SOX3/WFS1/SLC7A5/CA12/SLC1A4/RET/HR/SLC2A1/KDM4B/ALDH3B1/RRP12/MAPT/SYT12/INPP5F/ADCY9/INHBB/ABCA3/GAB2/SIAH2/DEPTOR/PODXL/REEP1/BHLHE40/TBC1D30/NAV2/BCL11B
HALLMARK_DNA_REPAIR	HALLMARK_DNA_REPAIR	HALLMARK_DNA_REPAIR	149	0.184539	0.79385	0.844156	1	0.979192	11722	tags=85%, list=73%, signal=23%	CCNO/HCLS1/BOLA2/RNMT/SEC61A1/TMED2/NFX1/ELL/SUPT4H1/POLH/DGCR8/RAD52/ERCC5/ARL6IP1/POLR2A/BRF2/SRSF6/USP11/FEN1/GTF2H3/GUK1/LIG1/SUPT5H/ERCC8/SNAPC4/TP53/POM121/DGUOK/XPC/CETN2/STX3/GTF2F1/VPS37D/GTF2H1/RPA3/PRIM1/NUDT21/DAD1/POLR3C/POLA1/POLR2I/ELOA/TAF9/TAF13/RFC4/CLP1/EIF1B/ZNF707/TAF6/POLL/RRM2B/GTF3C5/REV3L/POLR2C/RAE1/POLR2H/PDE6G/ERCC2/VPS37B/EDF1/RFC3/NT5C/DCTN4/RPA2/DDB2/POLR2D/NT5C3A/P…
HALLMARK_ESTROGEN_RESPONSE_LATE	HALLMARK_ESTROGEN_RESPONSE_LATE	HALLMARK_ESTROGEN_RESPONSE_LATE	191	0.17731	0.778705	0.89011	1	0.979192	1673	tags=9%, list=10%, signal=9%	TMPRSS3/DHRS2/SOX3/WFS1/SLC7A5/CA12/SLC1A4/RET/HR/PLAC1/CDC6/ALDH3B1/PTGER3/CCNA1/DNAJC12/MAPT/DNAJC1/ASS1
HALLMARK_MITOTIC_SPINDLE	HALLMARK_MITOTIC_SPINDLE	HALLMARK_MITOTIC_SPINDLE	198	0.16993	0.748193	0.925075	1	0.979192	10804	tags=76%, list=67%, signal=25%	ARHGAP4/KATNB1/TSC1/TUBGCP5/KIF20B/CEP250/DOCK2/PCNT/ARHGEF2/CEP57/INCENP/EPB41/CNTRL/TUBGCP6/CDC42BPA/ALS2/SHROOM2/HDAC6/ARFIP2/CNTROB/ABR/PCM1/MYO9B/ALMS1/RFC1/TRIO/TUBGCP3/CLIP2/WASF1/BRCA2/CEP72/NEDD9/CEP131/ESPL1/TLK1/NUMA1/CCDC88A/NIN/RAB3GAP1/FLNA/KLC1/PKD2/KIF15/PXN/SMC3/LLGL1/KPTN/CLASP1/LRPPRC/CKAP5/DLG1/SORBS2/KIF1B/DYNC1H1/RHOT2/MAP1S/BIN1/DYNLL2/RAPGEF6/FSCN1/RASA2/CEP192/HOOK3/RABGA…
HALLMARK_MYC_TARGETS_V1	HALLMARK_MYC_TARGETS_V1	HALLMARK_MYC_TARGETS_V1	199	0.160198	0.705815	0.967033	1	0.979192	12854	tags=93%, list=80%, signal=19%	CANX/IARS1/EPRS1/PSMA6/XPOT/EIF4A1/GNL3/TRA2B/U2AF1/DDX18/SNRPA1/EIF2S2/PGK1/USP1/ORC2/RSL1D1/VBP1/ODC1/NOLC1/MRPS18B/NOP56/RUVBL2/POLE3/UBA2/DDX21/EIF4H/TOMM70/SF3A1/ABCE1/TXNL4A/AIMP2/HNRNPA3/KARS1/SRSF3/VDAC1/EIF3B/MCM5/EIF3J/RFC4/CDC45/XPO1/SRSF7/PRDX4/RAD23B/STARD7/SRSF1/EIF2S1/SYNCRIP/KPNB1/SRSF2/MCM2/CSTF2/PSMD3/PSMD8/TARDBP/YWHAE/RNPS1/BUB3/EIF3D/FBL/SNRPB2/NDUFAB1/LDHA/PWP1/HNRNPR/HNRNPC…
HALLMARK_IL6_JAK_STAT3_SIGNALING	HALLMARK_IL6_JAK_STAT3_SIGNALING	HALLMARK_IL6_JAK_STAT3_SIGNALING	78	0.171285	0.692467	0.909091	1	0.979192	20	tags=1%, list=0%, signal=1%	INHBE
HALLMARK_CHOLESTEROL_HOMEOSTASIS	HALLMARK_CHOLESTEROL_HOMEOSTASIS	HALLMARK_CHOLESTEROL_HOMEOSTASIS	73	0.169031	0.680795	0.92	1	0.979192	619	tags=5%, list=4%, signal=5%	CBS/TRIB3/LPL/ATF5
HALLMARK_E2F_TARGETS	HALLMARK_E2F_TARGETS	HALLMARK_E2F_TARGETS	200	0.153872	0.677959	0.979021	1	0.979192	12553	tags=89%, list=78%, signal=20%	MTHFD2/PAICS/MXD3/PAN2/EXOSC8/TFRC/PMS2/TRA2B/RAD50/MLH1/CDC25A/WEE1/DONSON/EZH2/LIG1/RFC1/CCP110/DDX39A/TP53/USP1/ORC2/BRCA2/PSMC3IP/ESPL1/MYBL2/MSH2/CDKN1B/NOLC1/PRPS1/ZW10/BRCA1/RNASEH2A/SUV39H1/NOP56/POP7/PPP1R8/SMC3/LUC7L3/RPA3/PNN/RAD21/HMGB2/TIPIN/NUDT21/GINS3/WDR90/MCM5/POLE/XPO1/H2AX/PRDX4/BRMS1L/SRSF1/EED/EIF2S1/GINS1/SYNCRIP/SRSF2/RAD51C/CKS2/MCM2/SPC24/CBX5/NUP153/PHF5A/AK2/RFC3/LYAR/…
HALLMARK_PI3K_AKT_MTOR_SIGNALING	HALLMARK_PI3K_AKT_MTOR_SIGNALING	HALLMARK_PI3K_AKT_MTOR_SIGNALING	100	0.162649	0.675044	0.937063	1	0.979192	10661	tags=69%, list=66%, signal=23%	HSP90B1/TRIB3/PRKCB/PDK1/DDIT3/SLC2A1/RPTOR/CXCR4/FGF17/CALR/PLA2G12A/FGF22/MKNK2/SLA/HRAS/MAPK1/TSC2/CLTC/MAP3K7/PLCB1/CDKN1B/AKT1S1/TRAF2/CAB39L/PTPN11/DUSP3/ECSIT/ARF1/MAPK8/NFKBIB/RAF1/GSK3B/SQSTM1/PRKAR2A/NCK1/TBK1/YWHAB/ADCY2/ARHGDIA/TIAM1/SMAD2/PIKFYVE/MAPK9/PLCG1/CDKN1A/PIN1/GRK2/UBE2D3/MAP2K6/MAPKAP1/CAMK4/STAT2/RIT1/CDK1/ATF1/RPS6KA3/RAC1/PTEN/GNGT1/EIF4E/PRKAA2/AP2M1/PAK4/CSNK2B/UBE2N/…
HALLMARK_WNT_BETA_CATENIN_SIGNALING	HALLMARK_WNT_BETA_CATENIN_SIGNALING	HALLMARK_WNT_BETA_CATENIN_SIGNALING	42	0.171156	0.64721	0.909548	1	0.979192	7859	tags=50%, list=49%, signal=26%	WNT1/FZD8/NOTCH4/JAG2/PTCH1/NOTCH1/ADAM17/DKK1/NCOR2/TP53/DLL1/RBPJ/HDAC5/HDAC11/JAG1/LEF1/HEY1/AXIN1/FRAT1/MAML1/DVL2
HALLMARK_APICAL_SURFACE	HALLMARK_APICAL_SURFACE	HALLMARK_APICAL_SURFACE	42	0.162741	0.615392	0.929648	1	0.979192	476	tags=5%, list=3%, signal=5%	CD160/IL2RB
HALLMARK_G2M_CHECKPOINT	HALLMARK_G2M_CHECKPOINT	HALLMARK_G2M_CHECKPOINT	198	0.130806	0.575932	0.997003	1	0.979192	11923	tags=80%, list=74%, signal=21%	MT2A/HOXC10/ATF5/SLC7A5/SLC7A1/CDC6/KIF20B/TRA2B/SLC38A1/YTHDC1/INCENP/SAP30/CDC25A/H2BC12/TENT4A/CCNT1/SLC12A2/EZH2/CASP8AP2/PRPF4B/DDX39A/BRCA2/ODF2/ESPL1/MYBL2/ARID4A/SRSF10/NUMA1/CDKN1B/ODC1/NOLC1/WRN/SUV39H1/KIF15/NSD2/FANCC/RPS6KA5/RAD21/PRMT5/ORC5/HIRA/CUL3/LIG3/SMC2/MCM5/POLE/TGFB1/CDC45/MEIS1/XPO1/H2AX/RAD23B/NUSAP1/TNPO2/CCNF/SRSF1/PAFAH1B1/SYNCRIP/KPNB1/CENPF/SRSF2/CHAF1A/CKS2/MCM2/DR1…
HALLMARK_ANDROGEN_RESPONSE	HALLMARK_ANDROGEN_RESPONSE	HALLMARK_ANDROGEN_RESPONSE	98	0.138034	0.571049	0.982018	1	0.979192	1424	tags=9%, list=9%, signal=8%	DNAJB9/AKAP12/SPDEF/SEC24D/PGM3/NDRG1/NGLY1/RRP12/SCD
HALLMARK_EPITHELIAL_MESENCHYMAL_TRANSITION	HALLMARK_EPITHELIAL_MESENCHYMAL_TRANSITION	HALLMARK_EPITHELIAL_MESENCHYMAL_TRANSITION	199	0.12868	0.566949	0.997003	1	0.979192	2527	tags=12%, list=16%, signal=10%	LOX/CDH6/SGCG/SERPINE1/LRRC15/FZD8/COL4A1/ENO2/COL4A2/IGFBP3/IGFBP2/PPIB/FN1/ITGA5/MMP3/SLC6A8/COL5A1/PCOLCE2/MAGEE1/OXTR/TAGLN/SFRP4/COPA
HALLMARK_UV_RESPONSE_UP	HALLMARK_UV_RESPONSE_UP	HALLMARK_UV_RESPONSE_UP	156	0.123808	0.533485	0.998002	1	0.979192	3898	tags=22%, list=24%, signal=17%	TCHH/ASNS/RET/ENO2/NPTX2/RRAD/ALDOA/IGFBP2/HSPA13/NKX2-5/NUP58/SLC6A8/TFRC/NTRK3/PPAT/CEBPG/RAB27A/POLG2/TARS1/RPN1/CLCN2/PRPF3/DLG4/LHX2/LYN/PLCL1/GRPEL1/FEN1/YKT6/ATP6V1C1/PPIF/SLC6A12/OLFM1/PARP2
HALLMARK_UV_RESPONSE_DN	HALLMARK_UV_RESPONSE_DN	HALLMARK_UV_RESPONSE_DN	144	0.108224	0.465372	1	1	0.979192	8123	tags=43%, list=50%, signal=22%	SERPINE1/VLDLR/CDON/SLC7A1/F3/WDR37/SYNE1/CELF2/YTHDC1/SCHIP1/KCNMA1/MAGI2/BHLHE40/MAP1B/TOGARAM1/CDC42BPA/PIK3CD/ATRN/PRKCE/TENT4A/SCAF8/ARHGEF9/SFMBT1/PHF3/DYRK1A/ITGB3/CDKN1B/CDK13/IGF1R/CACNA1A/ICA1/ACVR2A/ADORA2B/ZMIZ1/PTPRM/VAV2/RXRA/DLG1/DBP/FYN/ATXN1/SCN8A/PRKAR2B/RASA2/PRDM2/DMAC2L/BCKDHB/AGGF1/ATP2C1/SDC2/APBB2/NR3C1/KIT/PLCB4/TFPI/PEX14/CAP2/AKT3/COL3A1/ATRX/SPOP/NIPBL
HALLMARK_ADIPOGENESIS	HALLMARK_ADIPOGENESIS	HALLMARK_ADIPOGENESIS	192	0.0964137	0.423911	1	1	0.979192	1400	tags=7%, list=9%, signal=7%	ANGPTL4/DNAJB9/LPL/PLIN2/PFKFB3/ACADL/BCKDHA/COL4A1/ITGA7/GBE1/APOE/COL15A1/ALDOA/PTGER3
HALLMARK_FATTY_ACID_METABOLISM	HALLMARK_FATTY_ACID_METABOLISM	HALLMARK_FATTY_ACID_METABOLISM	144	0.0894795	0.38477	1	1	0.979192	673	tags=3%, list=4%, signal=3%	CRYZ/ALDH3A1/AOC3/ACADL
HALLMARK_REACTIVE_OXYGEN_SPECIES_PATHWAY	HALLMARK_REACTIVE_OXYGEN_SPECIES_PATHWAY	HALLMARK_REACTIVE_OXYGEN_SPECIES_PATHWAY	47	0.0883759	0.340773	1	1	0.979192	2260	tags=11%, list=14%, signal=9%	TXNRD2/SRXN1/SELENOS/PFKP/EGLN2
HALLMARK_ANGIOGENESIS	HALLMARK_ANGIOGENESIS	HALLMARK_ANGIOGENESIS	33	0.0939122	0.340587	0.998986	1	0.979192	372	tags=3%, list=2%, signal=3%	LPL

## Sheet: GSEA-HALLMARK.hypoxia7d
	ID	Description	setSize	enrichmentScore	NES	pvalue	p.adjust	qvalue	rank	leading_edge	core_enrichment
HALLMARK_KRAS_SIGNALING_UP	HALLMARK_KRAS_SIGNALING_UP	HALLMARK_KRAS_SIGNALING_UP	192	0.587775	2.8173	2.90632e-06	0.000130784	7.95414e-05	2042	tags=38%, list=12%, signal=33%	PPBP/IL2RG/TSPAN1/NR1H4/ABCB1/PLEK2/BTC/TMEM176B/ITGB2/TMEM176A/SPP1/CCL20/HOXD11/BIRC3/CTSS/GPNMB/TNNT2/USH1C/HKDC1/PTPRR/MALL/PLVAP/ITGA2/IL1RL2/MMP10/PECAM1/TNFRSF1B/PLAUR/CFB/CMKLR1/IL7R/TNFAIP3/PTGS2/ALDH1A3/LAPTM5/ETS1/MPZL2/TPH1/CSF2RA/G0S2/ADGRA2/INHBA/ERO1A/IL33/HSD11B1/SEMA3B/KLF4/KCNN4/FBXO4/F2RL1/LY96/GYPC/NAP1L2/SCG3/GNG11/TFPI/FUCA1/C3AR1/PLAU/SNAP91/ALDH1A2/ANO1/TRAF1/PDCD1LG2/RGS1…
HALLMARK_COAGULATION	HALLMARK_COAGULATION	HALLMARK_COAGULATION	129	0.602152	2.76757	0.000182698	0.0041107	0.00250007	1803	tags=26%, list=11%, signal=24%	MMP7/MMP3/COMP/CTSE/CPB2/MMP1/KLK8/ITGB3/PF4/SERPINE1/MEP1A/ITGA2/GP1BA/MMP10/PECAM1/CSRP1/CFB/DPP4/CFI/TIMP1/CTSH/PRSS23/THBD/F12/OLR1/CD9/PDGFB/CTSB/PLAU/CPQ/C3/TFPI2/GDA/F3
HALLMARK_INFLAMMATORY_RESPONSE	HALLMARK_INFLAMMATORY_RESPONSE	HALLMARK_INFLAMMATORY_RESPONSE	182	0.517026	2.46655	0.000563273	0.00844909	0.00513863	3285	tags=50%, list=20%, signal=40%	CSF3/CCL5/CD48/PTAFR/EBI3/ITGB3/LCK/CCL20/LCP2/ICAM4/RTP4/SERPINE1/SELL/MEP1A/GP1BA/TNFSF10/P2RY2/CD70/TNFRSF1B/PLAUR/CD55/CMKLR1/EDN1/CXCL8/IL18/IL7R/LTA/CCR7/PTGIR/ICAM1/NMUR1/PDPN/TIMP1/CD82/TNFSF15/IL1A/CD69/P2RX7/INHBA/TNFRSF9/LAMP3/FFAR2/MYC/CSF3R/IL1R1/IL6/SGMS2/PTGER2/RNF144B/NMI/OLR1/IL18R1/IL18RAP/TLR2/TACR1/TLR1/CHST2/TNFAIP6/CD40/NFKBIA/C3AR1/BEST1/IL2RB/SPHK1/HRH1/OSMR/F3/CX3CL1/RGS1…
HALLMARK_EPITHELIAL_MESENCHYMAL_TRANSITION	HALLMARK_EPITHELIAL_MESENCHYMAL_TRANSITION	HALLMARK_EPITHELIAL_MESENCHYMAL_TRANSITION	199	0.473917	2.28295	0.00150027	0.016878	0.010265	2981	tags=41%, list=18%, signal=34%	MMP3/COMP/IL32/LAMC2/MMP1/LAMA3/ITGB3/SPP1/CTHRC1/LOX/NT5E/SERPINE1/ITGA2/DCN/POSTN/COL3A1/PLAUR/FAP/CAPG/FSTL3/AREG/CXCL8/TNFAIP3/COL1A1/GEM/MYLK/TIMP1/INHBA/TGFBI/LOXL2/SDC1/COL5A1/PTHLH/PTX3/IL6/VEGFC/TGFBR3/TGM2/COL16A1/NNMT/APLP1/SNAI2/MXRA5/GPX7/WNT5A/COL5A2/SERPINE2/LUM/FUCA1/COL8A2/DPYSL3/LRRC15/COL6A3/ECM1/COL7A1/SLC6A8/COL1A2/TFPI2/ACTA2/CRLF1/CD59/IL15/SGCG/GPC1/SAT1/MATN2/TIMP3/GADD45…
HALLMARK_TNFA_SIGNALING_VIA_NFKB	HALLMARK_TNFA_SIGNALING_VIA_NFKB	HALLMARK_TNFA_SIGNALING_VIA_NFKB	195	0.434966	2.09042	0.0054656	0.0491904	0.029917	4899	tags=59%, list=30%, signal=42%	CCL5/LAMB3/CCL20/BIRC3/SERPINE1/SLC16A6/PLAUR/TNFAIP2/AREG/EDN1/IL18/IL7R/TNFAIP3/PTGS2/GEM/IL23A/ICAM1/TNF/KLF2/IL1A/G0S2/CD69/INHBA/ZC3H12A/CCL4/TNFRSF9/MYC/EGR3/BCL2A1/PTX3/CCND1/KLF4/IL6/PHLDA2/STAT5A/F2RL1/BHLHE40/IER3/EGR2/OLR1/TLR2/TNFAIP6/NFKBIA/PLAU/SOD2/ACKR3/FOSL2/FUT4/CXCL2/JUNB/ZFP36/SPHK1/BCL3/TRAF1/NFIL3/F3/SERPINB8/SIK1/NAMPT/DRAM1/DUSP2/SAT1/CEBPD/IFIH1/FJX1/EGR1/GADD45B/GADD45A/…
HALLMARK_ALLOGRAFT_REJECTION	HALLMARK_ALLOGRAFT_REJECTION	HALLMARK_ALLOGRAFT_REJECTION	169	0.460114	2.18813	0.00829498	0.0622123	0.0378367	3147	tags=40%, list=19%, signal=32%	IL2RG/CCL5/HLA-G/CCR1/LY75/ITGB2/FYB1/CDKN2A/LCK/NOS2/CTSS/PF4/LCP2/NCF4/CD8A/LTB/CAPG/CXCL13/PRKCB/IL18/CD1D/IL11/ETS1/ICAM1/TIMP1/TNF/INHBA/CCL4/RPL3L/IL13/IL6/CD7/IL18RAP/TLR2/TLR1/PSMB10/CARTPT/CD40/GALNT1/IL2RB/BCL3/BCAT1/CD96/TAP2/IL15/IL4R/B2M/IRF4/GBP2/FAS/SRGN/CD74/CD47/TPD52/LYN/F2R/ELF4/IFNGR1/TAPBP/CCND3/IFNGR2/WAS/HLA-A/HLA-DMA/DYRK3/INHBB/EGFR
HALLMARK_IL6_JAK_STAT3_SIGNALING	HALLMARK_IL6_JAK_STAT3_SIGNALING	HALLMARK_IL6_JAK_STAT3_SIGNALING	80	0.46527	2.03714	0.0221009	0.084728	0.0515305	3255	tags=45%, list=20%, signal=36%	IL2RG/CCR1/EBI3/ITGB3/PF4/LTB/TNFRSF1B/CXCL13/CRLF2/LTBR/TNF/CSF2RA/CSF3R/IL1R1/ITGA4/IL6/IL18R1/TLR2/CD9/OSMR/ACVRL1/IL4R/FAS/IL10RB/PIM1/IFNGR1/SOCS3/CXCL3/IFNGR2/TNFRSF12A/TNFRSF1A/MYD88/HMOX1/IFNAR1/IL13RA1/IL6ST
HALLMARK_KRAS_SIGNALING_DN	HALLMARK_KRAS_SIGNALING_DN	HALLMARK_KRAS_SIGNALING_DN	164	0.418902	1.9919	0.0181738	0.084728	0.0515305	1949	tags=21%, list=12%, signal=19%	SLC6A14/KRT15/THNSL2/AKR1B10/TFF2/KLK8/CLDN8/KLK7/EDAR/SPRR3/GP1BA/UPK3B/EDN1/TFAP2B/KRT13/GDNF/KRT5/CPB1/MFSD6/KCNMB1/CALCB/TFCP2L1/P2RX6/RSAD2/CHST2/TLX1/PNMT/MX1/CELSR2/CDH16/SNCB/MAGIX/DLK2/COPZ2/GPR19
HALLMARK_ANGIOGENESIS	HALLMARK_ANGIOGENESIS	HALLMARK_ANGIOGENESIS	33	0.500293	1.9047	0.0259067	0.084728	0.0515305	1955	tags=39%, list=12%, signal=35%	SPP1/PF4/POSTN/COL3A1/S100A4/TIMP1/THBD/OLR1/COL5A2/LUM/LPL/STC1/PDGFA
HALLMARK_HYPOXIA	HALLMARK_HYPOXIA	HALLMARK_HYPOXIA	196	0.385159	1.85291	0.0250827	0.084728	0.0515305	4723	tags=51%, list=29%, signal=36%	ALDOB/PLAC8/LOX/SERPINE1/FBP1/DCN/TKTL1/PLAUR/TNFAIP3/ETS1/PKLR/S100A4/HOXB9/HAS1/PLIN2/TGFBI/CAVIN3/NDRG1/SLC2A1/ERO1A/SLC2A5/COL5A1/IL6/MT2A/BHLHE40/IER3/TGM2/SDC3/CHST2/CDKN1C/PDGFB/LXN/ACKR3/FOSL2/STC1/ZFP36/NFIL3/F3/CA12/VLDLR/AMPD3/TMEM45A/STBD1/NCAN/GPC1/ANGPTL4/ISG20/AKAP12/CAV1/DUSP1/TPD52/ATF3/PIM1/ANXA2/NAGK/FOS/ADM/TPBG/GBE1/SRPX/KLF7/ATP7A/HMOX1/PGM2/EGFR/HEXA/CAVIN1/PPP1R15A/ADORA2B…
HALLMARK_INTERFERON_GAMMA_RESPONSE	HALLMARK_INTERFERON_GAMMA_RESPONSE	HALLMARK_INTERFERON_GAMMA_RESPONSE	188	0.38228	1.83038	0.0265847	0.084728	0.0515305	5015	tags=53%, list=30%, signal=37%	CCL5/HLA-G/MX2/LCP2/RTP4/HLA-DRB1/OAS3/TNFSF10/OASL/CASP4/CD274/CFB/TNFAIP2/CMKLR1/XAF1/TNFAIP3/PTGS2/ICAM1/CD69/IL6/MT2A/CMPK2/CASP1/RSAD2/NMI/APOL6/LYSMD2/TNFAIP6/PSMB10/CD40/NFKBIA/SOD2/MVP/MX1/IL2RB/SAMD9L/DDX60/CASP8/NAMPT/IL15/IL4R/VAMP8/IFIH1/BANK1/B2M/IRF4/ISG20/FAS/CD74/EIF4E3/PIM1/TAPBP/IFI44L/C1R/SOCS3/IRF5/CASP7/SRI/MYD88/HLA-A/ARL4A/HLA-DMA/TRIM14/PSMB8/USP18/LGALS3BP/IFIT3/IFIT1/WAR…
HALLMARK_PANCREAS_BETA_CELLS	HALLMARK_PANCREAS_BETA_CELLS	HALLMARK_PANCREAS_BETA_CELLS	31	0.480899	1.80616	0.0282427	0.084728	0.0515305	3979	tags=55%, list=24%, signal=42%	DPP4/PKLR/PCSK1/SLC2A2/NEUROD1/SYT13/PAK3/SST/CHGA/PAX6/INSM1/DCX/LMO2/IAPP/ELP4/STXBP1/SPCS1
HALLMARK_ESTROGEN_RESPONSE_LATE	HALLMARK_ESTROGEN_RESPONSE_LATE	HALLMARK_ESTROGEN_RESPONSE_LATE	194	0.375089	1.80143	0.0193754	0.084728	0.0515305	4604	tags=45%, list=28%, signal=33%	TFF1/LAMC2/KLK10/BATF/GJB3/TFF3/ST14/DHRS2/TRIM29/PTGES/SFN/SOX3/MAPK13/AREG/PGR/KRT13/CLIC3/NBL1/ALDH3B1/AGR2/CYP26B1/PERP/EGR3/PRSS23/CCND1/SEMA3B/KLF4/S100A9/CXCL14/GAL/PRLR/CD9/NMU/HSPB8/FKBP5/OLFM1/CELSR2/ZFP36/SLC24A3/TFPI2/PAPSS2/GALE/CA12/RET/DUSP2/ASS1/SLC1A4/PKP3/ISG20/CAV1/HPRT1/SCNN1A/FOS/GINS2/PPIF/PDLIM3/SGK1/TPBG/ST6GALNAC2/TSPAN13/SNX10/COX6C/MYOF/ASCL1/ABHD2/IL6ST/OPN3/IDH2/RPS6K…
HALLMARK_IL2_STAT5_SIGNALING	HALLMARK_IL2_STAT5_SIGNALING	HALLMARK_IL2_STAT5_SIGNALING	187	0.37338	1.78783	0.0214781	0.084728	0.0515305	4703	tags=48%, list=29%, signal=34%	ABCB1/CD48/ITIH5/MUC1/BATF/CAPN3/SPP1/NT5E/TNFRSF18/SELL/LTB/TNFSF10/IRF6/TNFRSF8/TNFRSF1B/TLR7/CAPG/CDCP1/IL1RL1/CD79B/ITGA6/PLIN2/NDRG1/ANXA4/TNFRSF9/MYC/IL13/ADAM19/BHLHE40/TGM2/PTGER2/NFKBIZ/APLP1/IL18R1/CDKN1C/ETFBKMT/AMACR/IL2RB/ECM1/TRAF1/PLAGL1/NFIL3/SCN9A/RGS16/FAH/IL4R/IRF4/GADD45B/RHOH/GUCY1B1/SYNGR2/SMPDL3A/PIM1/NCS1/IFNGR1/AHR/CCND3/P2RX4/TNFRSF4/PRNP/LRRC8C/DRC1/ETV4/ARL4A/GLIPR2/CT…
HALLMARK_COMPLEMENT	HALLMARK_COMPLEMENT	HALLMARK_COMPLEMENT	187	0.359024	1.7191	0.027972	0.084728	0.0515305	2859	tags=29%, list=17%, signal=24%	CASP5/CDA/CCL5/KLK1/LCK/CTSS/GNGT2/LCP2/SERPINE1/GP1BA/PLAUR/CASP4/CSRP1/CFB/CD55/DPP4/TNFAIP3/TIMP1/PRSS36/CTSH/S100A12/APOA4/IL6/S100A9/CASP1/HPCAL4/OLR1/SCG3/PDGFB/CTSB/LGALS3/ITGAM/CPQ/C3/PHEX/TFPI2/F3/CD59/PRSS3/CEBPB/CTSD/LYN/ME1/PIM1/PCLO/RABIF/C1R/ERAP2/MT3/TMPRSS6/CASP7/SPOCK2/WAS/CTSO
HALLMARK_APICAL_JUNCTION	HALLMARK_APICAL_JUNCTION	HALLMARK_APICAL_JUNCTION	196	0.336787	1.6202	0.033966	0.0955295	0.0580998	2950	tags=31%, list=18%, signal=25%	LAMC2/LAMA3/ALOX15B/FYB1/LAMB3/ICAM2/CLDN8/COL17A1/ICAM4/ITGA2/ACTG2/NECTIN4/PECAM1/ADAMTS5/MAPK13/LAYN/RAC2/CD274/DSC3/MPZL2/CLDN14/ITGB4/ICAM1/CLDN4/TGFBI/CDH3/CLDN9/SKAP2/CNTN1/COL16A1/ICAM5/SDC3/ATP1A3/KCNH2/RRAS/ITGA3/CLDN7/TRAF1/PDZD3/CX3CL1/CERCAM/SYK/COL9A1/THBS3/AMIGO1/LDLRAP1/CDH4/CADM3/MYL12B/NECTIN1/FLNC/FBN1/CALB2/JUP/BMP1/MSN/NLGN3/ADAM15/PARVA/ITGB1
HALLMARK_ESTROGEN_RESPONSE_EARLY	HALLMARK_ESTROGEN_RESPONSE_EARLY	HALLMARK_ESTROGEN_RESPONSE_EARLY	199	0.331655	1.59765	0.037962	0.100488	0.0611154	3721	tags=35%, list=23%, signal=28%	KRT15/TFF1/KLK10/MUC1/TFF3/DHRS2/LAD1/PTGES/P2RY2/SFN/MLPH/SOX3/AREG/PGR/KRT13/CLIC3/NBL1/ALDH3B1/CYP26B1/SLC2A1/MYC/EGR3/PRSS23/CCND1/SEMA3B/KLF4/BHLHE40/TGM2/ENDOD1/HSPB8/FKBP5/OLFM1/CELSR2/TBC1D30/CLDN7/ELF3/FHL2/SLC24A3/PAPSS2/CA12/THSD4/FCMR/RET/SLC1A4/CBFA2T3/BCL11B/SCNN1A/FOS/ABAT/PPIF/PDLIM3/CALB2/TPBG/ZNF185/OLFML3/REEP1/MYOF/INHBB/PEX11A/ABHD2/IL6ST/KCNK15/OPN3/RPS6KA2/RETREG1/IGF1R/SEC…
HALLMARK_XENOBIOTIC_METABOLISM	HALLMARK_XENOBIOTIC_METABOLISM	HALLMARK_XENOBIOTIC_METABOLISM	184	0.31707	1.51479	0.044955	0.112388	0.0683527	5333	tags=43%, list=32%, signal=29%	VNN1/CDA/FABP1/TMEM176B/TTPA/CES1/CYP2S1/CYP2J2/COMT/SERPINE1/PTGES/CYP1A1/FBP1/CFB/TAT/ABCC3/AKR1C2/HGFAC/HSD11B1/IL1R1/MT2A/PSMB10/IGF1/SLC46A3/MAOA/HSD17B2/PAPSS2/BCAT1/FAH/PDK4/ATOH8/FAS/HPRT1/ENTPD5/AQP9/ENPEP/DHRS7/MPP2/CDO1/JUP/TNFRSF1A/RETSAT/PC/SLC6A12/ACO2/HMOX1/LCAT/PTGDS/PGRMC1/SMOX/HES6/LEAP2/PINK1/CBR1/AP4B1/AKR1C3/NFS1/ASL/GAD1/ABCD2/DHRS1/GSS/GSTM4/SHMT2/UPP1/ALAS1/MTHFD1/ABCC2/TM…
HALLMARK_INTERFERON_ALPHA_RESPONSE	HALLMARK_INTERFERON_ALPHA_RESPONSE	HALLMARK_INTERFERON_ALPHA_RESPONSE	96	0.352475	1.57963	0.049	0.116053	0.0705817	5618	tags=56%, list=34%, signal=37%	OAS1/RTP4/SELL/OASL/TMEM140/LAMP3/CMPK2/CASP1/RSAD2/NMI/NCOA7/UBA7/MX1/SAMD9L/DDX60/CASP8/IL15/IL4R/IFIH1/B2M/ISG20/GBP2/CD74/CD47/IFI44L/TRIM14/PSMB8/USP18/LGALS3BP/IFITM1/IFIT3/WARS1/IRF9/BATF2/SP110/IFITM3/IFITM2/IFI44/IRF1/HLA-C/TRIM21/IRF2/PARP12/TRIM5/PSME2/GBP4/IFI35/EIF2AK2/TRAFD1/IRF7/UBE2L6/LPAR6/PSME1/TRIM25
HALLMARK_APOPTOSIS	HALLMARK_APOPTOSIS	HALLMARK_APOPTOSIS	156	0.293033	1.38517	0.0709291	0.15959	0.0970608	5026	tags=47%, list=30%, signal=33%	BIRC3/GUCY2D/TNFSF10/DCN/CASP4/IL18/AIFM3/TIMP1/TNF/IL1A/CD69/AVPR1A/LEF1/EGR3/CCND1/IL6/PLCB2/TGFBR3/IER3/CASP1/RNASEL/LUM/HGF/LGALS3/SOD2/GSTM1/CASP8/SAT1/TIMP3/GADD45B/ISG20/GSN/GADD45A/FAS/CAV1/ATF3/F2R/IFNGR1/TNFRSF12A/CASP7/RETSAT/GNA15/HMOX1/ANXA1/PDGFRB/PSEN2/RHOB/BCL2L2/IFITM3/TSPO/HSPB1/FEZ1/NEDD9/XIAP/APP/IRF1/CDK2/BCL2L10/BRCA1/EMP1/PMAIP1/BID/JUN/CDC25B/IGF2R/ANKH/TIMP2/CFLAR/PAK1/PD…
HALLMARK_P53_PATHWAY	HALLMARK_P53_PATHWAY	HALLMARK_P53_PATHWAY	194	0.286334	1.37517	0.0769231	0.164835	0.100251	5013	tags=43%, list=30%, signal=30%	GPX2/ALOX15B/TM4SF1/KLK8/CDKN2A/CLCA2/TGFA/ST14/SFN/ZNF365/STEAP3/S100A10/CDKN2B/KRT17/ITGB4/S100A4/IRAK1/CD82/IL1A/NDRG1/PERP/SDC1/KLF4/IER3/CASP1/TCHH/FUCA1/OSGIN1/SPHK1/TP63/RGS16/PDGFA/SERPINB5/RRAD/DRAM1/VAMP8/SAT1/H2AJ/GADD45A/TNNI1/FAS/CTSD/ATF3/ADA/F2R/TCN2/FOS/ABAT/CCND3/TRIB3/DGKA/RETSAT/HMOX1/INHBB/CDK5R1/PPP1R15A/TAX1BP3/DDIT4/HBEGF/NHLH2/HSPA4L/DEF6/BTG1/BLCAP/STOM/PCNA/ZFP36L1/APP/H…
HALLMARK_APICAL_SURFACE	HALLMARK_APICAL_SURFACE	HALLMARK_APICAL_SURFACE	43	0.370219	1.47415	0.100815	0.197246	0.119963	4601	tags=44%, list=28%, signal=32%	IL2RG/PLAUR/MAL/CRYBG1/IL2RB/NTNG1/CX3CL1/AFAP1L2/ATP8B1/GSTM3/LYN/GAS1/SRPX/HSPB1/DCBLD2/APP/BRCA1/CD160/SHROOM2
HALLMARK_BILE_ACID_METABOLISM	HALLMARK_BILE_ACID_METABOLISM	HALLMARK_BILE_ACID_METABOLISM	107	0.303146	1.37101	0.097	0.197246	0.119963	7488	tags=57%, list=45%, signal=31%	NR1H4/ACSL5/HAO1/CH25H/BMP6/LCK/ABCA9/SULT1B1/BBOX1/DIO2/TFCP2L1/AMACR/HSD17B6/ABCA5/ACSL1/AQP9/PEX7/SLC22A18/GSTK1/PHYH/RETSAT/NR1I2/KLF1/PEX11A/OPTN/PFKM/PECR/HSD3B7/SCP2/NUDT12/IDH2/GC/ABCD2/CYP7B1/ABCA8/PRDX5/MLYCD/NEDD4/ALDH8A1/EFHC1/SLC35B2/HSD17B11/NPC1/ABCA2/CROT/SOD1/ABCA3/PEX11G/FADS1/RXRA/CYP27A1/PEX13/PEX16/RBP1/ABCG4/PEX12/ABCA1/GCLM/DHCR24/PEX26/SLC27A5
HALLMARK_PROTEIN_SECRETION	HALLMARK_PROTEIN_SECRETION	HALLMARK_PROTEIN_SECRETION	95	0.300638	1.34511	0.119	0.223125	0.135702	4	tags=1%, list=0%, signal=1%	TSPAN8
HALLMARK_OXIDATIVE_PHOSPHORYLATION	HALLMARK_OXIDATIVE_PHOSPHORYLATION	HALLMARK_OXIDATIVE_PHOSPHORYLATION	198	0.253634	1.22063	0.154845	0.278721	0.169515	10739	tags=87%, list=65%, signal=31%	TCIRG1/PDK4/DECR1/MGST3/CASP7/PHYH/COX6C/RETSAT/COX17/NDUFB1/CPT1A/ACO2/ISCA1/ATP1B1/SLC25A4/UQCRQ/SLC25A20/COX6A1/IDH2/NDUFC1/ATP5F1E/ATP6V1F/CYB5R3/NDUFB3/COX7B/SDHB/VDAC1/NDUFA9/ATP5PD/NDUFB6/NDUFA6/NDUFA1/ETFB/ACADM/ACADVL/ALAS1/COX5A/NDUFA8/COX7A2/NNT/NDUFB2/MRPS22/ATP5MC1/ACAT1/PDP1/NDUFV2/TIMM9/ATP6V0B/HSD17B10/ECH1/SDHC/COX7A2L/HTRA2/NDUFB4/MTX2/ATP6V1E1/ATP5PF/SLC25A5/HADHB/MDH2/SLC25A11…
HALLMARK_ADIPOGENESIS	HALLMARK_ADIPOGENESIS	HALLMARK_ADIPOGENESIS	191	0.247582	1.18639	0.178821	0.309498	0.188233	8327	tags=63%, list=50%, signal=31%	FABP4/ITIH5/SNCG/SQOR/PPARG/MGLL/COL15A1/MYLK/PLIN2/STAT5A/CAVIN2/HSPB8/C3/LPL/FAH/CIDEA/ANGPTL4/GADD45A/DECR1/SULT1A1/ME1/DHRS7/ABCB8/IFNGR1/CMPK1/GBE1/MGST3/PHYH/RETSAT/ARL4A/ACO2/QDPR/CAVIN1/UQCRQ/SCP2/COX6A1/COL4A1/SLC66A3/ACADS/COX7B/NABP1/SDHB/STOM/TALDO1/CCNG2/CMBL/ETFB/SOWAHC/ACADM/PIM3/APLP2/LPCAT3/SLC1A5/DGAT1/PDCD4/DBT/SSPN/CHCHD10/RMDN3/HADH/REEP5/ECH1/SDHC/UBC/ACOX1/BCL2L13/MDH2/BCL6…
HALLMARK_MYOGENESIS	HALLMARK_MYOGENESIS	HALLMARK_MYOGENESIS	189	0.24455	1.17143	0.200799	0.334665	0.203539	4650	tags=37%, list=28%, signal=27%	TNNT2/SH3BGR/PVALB/VIPR1/MYF6/TNNT3/COL3A1/SOD3/HSPB2/COX7A1/COL15A1/COL1A1/DES/MYLK/ITGB4/COX6A2/BHLHE40/LDB3/FABP3/IGF1/HSPB8/BDKRB2/KCNH2/COL6A3/SPHK1/SLC6A8/LSP1/TNNT1/ACSL1/SGCG/GADD45B/GSN/TNNI1/SYNGR2/ADAM12/MYOM2/CACNA1H/IGFBP7/MYL3/NCAM1/PRNP/REEP1/PC/PKIA/ITGB1/PFKM/PSEN2/MYOM1/MYH7/LAMA2/HBEGF/GAA/MEF2D/MRAS/COL4A2/CSRP3/CTF1/FDPS/GNAO1/STC2/APP/SPARC/FHL1/MAPRE3/CRYAB/ANKRD2/GABARAPL2…
HALLMARK_UV_RESPONSE_UP	HALLMARK_UV_RESPONSE_UP	HALLMARK_UV_RESPONSE_UP	157	0.235111	1.11178	0.274725	0.441523	0.268528	4665	tags=39%, list=28%, signal=28%	ABCB1/CYP1A1/CDKN2B/ICAM1/RAB27A/HSPA2/HLA-F/IL6/GAL/CDKN1C/TCHH/NFKBIA/MAOA/SOD2/OLFM1/KCNH2/CXCL2/JUNB/SLC6A8/CREG1/TUBA4A/RET/RRAD/MAPK8IP2/GGH/ATF3/LYN/SULT1A1/CLTB/FOS/TFRC/CCND3/CDO1/PPIF/PDLIM3/HTR7/WIZ/SLC6A12/ASNS/HMOX1/NPTXR/IL6ST/SLC25A4/RHOB/ATP6V1F/FOSB/PARP2/BTG1/SIGMAR1/IRF1/CDK2/NPTX2/RFC4/HYAL2/ALAS1/CYB5R1/BID/TGFBRAP1/TMBIM6/PRKACA/PPP1R2
HALLMARK_GLYCOLYSIS	HALLMARK_GLYCOLYSIS	HALLMARK_GLYCOLYSIS	194	0.22277	1.06989	0.310689	0.482104	0.29321	3566	tags=27%, list=22%, signal=21%	ALDOB/TGFA/NT5E/TFF3/B3GNT3/DCN/TKTL1/GPR87/ARTN/TGFBI/ERO1A/SDC1/COL5A1/CLDN9/NDST3/IER3/SDC3/CHST2/CHST1/SRD5A3/STC1/PFKFB1/FBP2/ELF3/LHX9/GALE/VLDLR/GPC1/ANGPTL4/ISG20/SPAG4/ME1/CACNA1H/DSC2/EGLN3/NOL3/TPBG/TXN/GNE/PYGB/PC/PYGL/QSOX1/PGM2/EGFR/IL13RA1/ADORA2B/UGP2/IRS2/CXCR4/RBCK1/DDIT4
HALLMARK_FATTY_ACID_METABOLISM	HALLMARK_FATTY_ACID_METABOLISM	HALLMARK_FATTY_ACID_METABOLISM	149	0.212189	0.999383	0.437562	0.656344	0.39918	9100	tags=62%, list=55%, signal=28%	FABP2/VNN1/FABP1/ACSL5/CYP1A1/MGLL/CD1D/S100A10/HPGD/G0S2/GAD2/INMT/CRYZ/MAOA/ACSS1/AOC3/ACSL1/CIDEA/DECR1/CPOX/ME1/RETSAT/CYP4A11/CPT1A/ACO2/TP53INP2/CBR1/ACADS/LGALS1/UROS/SLC22A5/ACADM/ACADVL/HSDL2/SMS/SERINC1/MLYCD/YWHAH/IL4I1/NCAPH2/HADH/UROD/HSD17B10/SUCLG2/ECH1/SDHC/ACOX1/UBE2L6/ACAT2/HADHB/PSME1/BPHL/HSD17B11/MDH2/ACSL4/GPD2/ACOT2/NBN/IDH3G/RDH11/HMGCL/RAP1GDS1/SDHA/ACOT8/D2HGDH/SUCLG1/FH…
HALLMARK_SPERMATOGENESIS	HALLMARK_SPERMATOGENESIS	HALLMARK_SPERMATOGENESIS	113	0.214009	0.974335	0.453	0.657581	0.399932	4382	tags=34%, list=27%, signal=25%	GSG1/TKTL1/NAA11/SYCP1/HSPA1L/PRM2/HSPA2/SLC2A5/ELOVL3/SCG3/OAZ3/PACRG/RPL39L/CLGN/ACRV1/SNAP91/TCP11/ACE/GSTM3/CNIH2/IL12RB2/ARL4A/ACRBP/PHF7/CAMK4/PCSK4/DDX25/SCG5/PARP2/HSPA4L/LDHC/GAD1/DCC/TALDO1/JAM3/PCSK1N/RFC4/PRKAR2A
HALLMARK_ANDROGEN_RESPONSE	HALLMARK_ANDROGEN_RESPONSE	HALLMARK_ANDROGEN_RESPONSE	98	0.215372	0.964409	0.485	0.67125	0.408246	6760	tags=50%, list=41%, signal=30%	AZGP1/INPP4B/TMPRSS2/ALDH1A3/HPGD/NDRG1/CCND1/FKBP5/ADAMTS1/PTK2B/MAF/SAT1/B2M/AKAP12/TPD52/NKX3-1/CCND3/SGK1/STK39/GPD1L/MYL12A/ABHD2/PMEPA1/TNFAIP8/SELENOP/IQGAP2/AKT1/CAMKK2/HOMER2/SMS/CDK6/ANKH/HSD17B14/SLC38A2/DBI/ACTN1/GSR/TMEM50A/ACSL3/INSIG1/VAPA/SPCS3/UBE2J1/LMAN1/TSC22D1/FADS1/ZMIZ1/HERC3/GNAI3
HALLMARK_NOTCH_SIGNALING	HALLMARK_NOTCH_SIGNALING	HALLMARK_NOTCH_SIGNALING	31	0.251818	0.945776	0.497908	0.67125	0.408246	6725	tags=55%, list=41%, signal=33%	HEYL/CCND1/WNT5A/JAG1/PSEN2/DTX1/ARRB1/RBX1/NOTCH1/DTX2/DTX4/NOTCH2/SAP30/PSENEN/NOTCH3/APH1A/SKP1
HALLMARK_UV_RESPONSE_DN	HALLMARK_UV_RESPONSE_DN	HALLMARK_UV_RESPONSE_DN	144	0.201133	0.942386	0.523477	0.67125	0.408246	3699	tags=28%, list=22%, signal=22%	ITGB3/INPP4B/SERPINE1/PPARG/COL3A1/MGLL/COL1A1/ANXA4/AGGF1/MYC/RUNX1/TGFBR3/BHLHE40/RND3/SNAI2/COL5A2/TFPI/FHL2/COL1A2/F3/ICA1/VLDLR/CAV1/DUSP1/ANXA2/SLC22A18/LAMC1/LTBP1/SRI/DMAC2L/MAP1B/PDGFRB/PTPRM/ADORA2B/AMPH/KCNMA1/ATP2B4/IGF1R/PRKAR2B/SFMBT1/SYNJ2
HALLMARK_PI3K_AKT_MTOR_SIGNALING	HALLMARK_PI3K_AKT_MTOR_SIGNALING	HALLMARK_PI3K_AKT_MTOR_SIGNALING	100	0.207659	0.931946	0.537	0.67125	0.408246	10498	tags=76%, list=64%, signal=28%	IL2RG/LCK/SFN/DAPP1/PRKCB/SLC2A1/PITX2/GNA14/THEM4/RALB/TRIB3/TNFRSF1A/E2F1/MYD88/ADCY2/CAMK4/EGFR/ITPR2/PLA2G12A/CXCR4/ARPC3/VAV3/ACTR2/AKT1/ACTR3/CDK2/CLTC/CAB39L/PRKAR2A/ECSIT/YWHAB/GRK2/RAC1/CFL1/DUSP3/SLA/PRKAA2/DDIT3/PIK3R3/SQSTM1/PDK1/AP2M1/PRKAG1/ARHGDIA/PFN1/PTPN11/RIPK1/CDKN1A/MKNK1/TSC2/AKT1S1/MAPKAP1/GSK3B/PPP1CA/CDK4/HRAS/MAPK9/ACACA/MAPK1/CSNK2B/MAPK8/NOD1/NCK1/SMAD2/UBE2N/ARF1/EIF4…
HALLMARK_REACTIVE_OXYGEN_SPECIES_PATHWAY	HALLMARK_REACTIVE_OXYGEN_SPECIES_PATHWAY	HALLMARK_REACTIVE_OXYGEN_SPECIES_PATHWAY	47	0.22728	0.923779	0.523858	0.67125	0.408246	7709	tags=60%, list=47%, signal=32%	PDLIM1/SOD2/JUNB/LSP1/MBP/GLRX2/TXN/PRNP/FTL/MGST1/CDKN2D/NDUFA6/SBNO2/G6PD/LAMTOR5/ATOX1/NDUFB4/GSR/SOD1/HMOX2/PFKP/GPX4/PRDX2/MSRA/GCLM/STK25/GLRX/PTPA
HALLMARK_HEME_METABOLISM	HALLMARK_HEME_METABOLISM	HALLMARK_HEME_METABOLISM	186	0.188564	0.901607	0.601399	0.731431	0.444847	10405	tags=72%, list=63%, signal=27%	CTSE/TSPO2/ACP5/ICAM4/RHAG/XK/SLC2A1/ACSL6/ABCG2/TRIM58/GYPC/ENDOD1/CTSB/C3/CLIC2/E2F2/SLC6A8/DMTN/LMO2/CAST/CPOX/AHSP/SLC22A4/RHCE/TFRC/CCND3/HEBP1/MGST3/CLCN3/HTATIP2/PC/ASNS/ISCA1/KLF1/KHNYN/OPTN/FOXJ2/SMOX/ATP6V0A1/HAGH/ERMAP/LRP10/ARL2BP/TNS1/GDE1/HBD/TMCC2/UROS/NR3C1/EPOR/KLF3/DAAM1/P4HA2/BPGM/NNT/NFE2L1/BLVRB/SLC7A11/MOCOS/VEZF1/BACH1/IGSF3/UROD/RAD23A/ADIPOR1/HTRA2/SLC25A37/TMEM9B/ADD2/PP…
HALLMARK_PEROXISOME	HALLMARK_PEROXISOME	HALLMARK_PEROXISOME	100	0.186836	0.838495	0.688	0.793846	0.482807	8427	tags=56%, list=51%, signal=28%	ABCB1/ACSL5/FABP6/SOD2/MVP/CRABP1/ACSL1/GSTK1/ITGB1BP1/RETSAT/NR1I2/PEX11A/SLC25A4/HSD3B7/SCP2/IDH2/STS/TSPO/ABCD2/FDPS/PRDX5/MLYCD/YWHAH/BCL10/ECH1/SLC35B2/ACOX1/HSD17B11/DLG4/FIS1/ACSL4/SIAH1/CTPS1/SOD1/RDH11/PEX2/FADS1/HMGCL/CLN8/ACOT8/PEX11B/PEX13/DHRS3/ESR2/DHCR24/GNPAT/RXRG/SEMA3C/HRAS/CRAT/CLN6/SLC23A2/NUDT19/ACAA1/ELOVL5/CTBP1
HALLMARK_HEDGEHOG_SIGNALING	HALLMARK_HEDGEHOG_SIGNALING	HALLMARK_HEDGEHOG_SIGNALING	34	0.209465	0.802143	0.679089	0.793846	0.482807	5071	tags=41%, list=31%, signal=29%	L1CAM/VLDLR/CRMP1/UNC5C/RTN1/DPYSL2/CDK5R1/ADGRG1/NRCAM/PML/SHH/CDK6/MYH9/PTCH1
HALLMARK_CHOLESTEROL_HOMEOSTASIS	HALLMARK_CHOLESTEROL_HOMEOSTASIS	HALLMARK_CHOLESTEROL_HOMEOSTASIS	73	0.185614	0.80352	0.705706	0.793919	0.482851	3170	tags=26%, list=19%, signal=21%	PPARG/PLAUR/S100A11/CXCL16/AVPR1A/SEMA3B/ATF5/CD9/LGALS3/LPL/ANXA13/NFIL3/ATF3/TNFRSF12A/TRIB3/FBXO6/JAG1/ANTXR2/MVK
HALLMARK_TGF_BETA_SIGNALING	HALLMARK_TGF_BETA_SIGNALING	HALLMARK_TGF_BETA_SIGNALING	54	0.15957	0.659394	0.849899	0.932816	0.567326	10736	tags=74%, list=65%, signal=26%	SERPINE1/LTBP2/NOG/CDKN1C/JUNB/IFNGR2/TGFBR1/PMEPA1/PPP1R15A/XIAP/FKBP1A/SMAD3/ACVR1/CDH1/KLF10/BMPR2/RAB31/CDK9/ENG/CTNNB1/PPP1CA/ID2/RHOA/TGIF1/BCAR3/PPM1A/SPTBN1/TRIM33/APC/FURIN/NCOR2/UBE2D3/HIPK2/SKIL/MAP3K7/SMAD1/WWTR1/FNTA/SKI/SMAD7
HALLMARK_DNA_REPAIR	HALLMARK_DNA_REPAIR	HALLMARK_DNA_REPAIR	149	0.139297	0.656071	0.925075	0.965035	0.586922	12470	tags=85%, list=76%, signal=21%	CDA/CMPK2/NPR2/TK2/POLD4/HPRT1/ADA/POLE4/DUT/COX17/POLR3GL/TYMS/CETN2/RPA3/SNAPC5/ITPA/USP11/PCNA/GMPR2/NUDT9/TAF13/RBX1/RFC4/GTF2H5/DCTN4/POLR2G/TAF12/POLL/TAF6/ERCC4/MPG/NELFCD/GUK1/TAF9/GSDME/NME3/VPS37B/NELFE/VPS28/POLA2/AK1/EIF1B/POLR2F/RRM2B/RFC2/NME1/POLR2J/EDF1/TSG101/TAF10/SURF1/POLD3/DAD1/LIG1/POLR2A/DGUOK/NT5C/GPX4/RAE1/GTF2H3/RALA/SDCBP/NT5C3A/GTF2H1/NUDT21/SSRP1/CANT1/BCAP31/MRPL40/F…
HALLMARK_MTORC1_SIGNALING	HALLMARK_MTORC1_SIGNALING	HALLMARK_MTORC1_SIGNALING	199	0.129751	0.625038	0.965035	0.965035	0.586922	12975	tags=87%, list=79%, signal=19%	ITGB2/DAPP1/SLC2A1/CORO1A/ERO1A/SKAP2/BHLHE40/CD9/STC1/NFIL3/BCAT1/VLDLR/TUBA4A/NAMPT/SLC1A4/FKBP2/HPRT1/MLLT11/ME1/SRD5A1/TFRC/EGLN3/EDEM1/GBE1/TRIB3/ASNS/QDPR/PPP1R15A/WARS1/CXCR4/DDIT4/ACTR2/ACTR3/SHMT2/SYTL2/HK2/G6PD/PPIA/PSMD14/PPA1/SLC1A5/MCM4/COPS5/PSMG1/SLC7A11/ATP5MC1/SLA/CYP51A1/NIBAN1/EEF1E1/DDIT3/GSR/PIK3R3/ACSL3/INSIG1/ATP6V1D/SQSTM1/TUBG1/PDK1/PSMA4/RRM2/EPRS1/RPN1/RDH11/PDAP1/FADS1…
HALLMARK_UNFOLDED_PROTEIN_RESPONSE	HALLMARK_UNFOLDED_PROTEIN_RESPONSE	HALLMARK_UNFOLDED_PROTEIN_RESPONSE	111	0.127597	0.579231	0.958	0.965035	0.586922	14259	tags=98%, list=86%, signal=13%	DNAJA4/ERO1A/SLC1A4/CEBPB/ATF3/CHAC1/EDEM1/YWHAZ/ASNS/IFIT1/DDIT4/NABP1/ERN1/STC2/SPCS1/TATDN2/EIF4EBP1/TUBB2A/EXOSC9/WIPI1/EXOC2/ZBTB17/ATP6V0D1/EIF4A2/SPCS3/NFYA/POP4/GOSR2/LSM4/PDIA5/EXOSC1/BANF1/CEBPG/EEF2/SRPRA/PAIP1/CCL2/ATF6/PREB/KIF5B/RRP9/PARN/EIF2S1/PDIA6/YIF1A/HERPUD1/PSAT1/CNOT2/SRPRB/XPOT/LSM1/EIF4G1/CNOT6/TARS1/EIF4E/SSR1/MTREX/NHP2/ATF4/EXOSC4/SLC30A5/NFYB/SEC11A/KDELR3/EXOSC2/EXOS…
HALLMARK_WNT_BETA_CATENIN_SIGNALING	HALLMARK_WNT_BETA_CATENIN_SIGNALING	HALLMARK_WNT_BETA_CATENIN_SIGNALING	42	0.14429	0.570281	0.916327	0.965035	0.586922	11649	tags=76%, list=71%, signal=22%	WNT6/MYC/LEF1/AXIN2/CSNK1E/JAG1/PSEN2/NCSTN/HDAC11/WNT5B/NOTCH4/NOTCH1/JAG2/PTCH1/MAML1/HDAC5/CTNNB1/ADAM17/DLL1/DKK1/GNAI1/HEY1/CUL1/HDAC2/NCOR2/CCND2/PPARD/AXIN1/NUMB/DVL2/DKK4/FZD1
