# Supplementary material for: Single-cell transcriptomics of vascularized human brain organoids decipher lineage-specific stress adaptation in fetal hypoxia-reoxygenation injury
Source: Theranostics. 2025 Jun 9;15(14):7001–24. doi: 10.7150/thno.117001 (PMC12203816; doi:10.7150/thno.117001)
Supplement: Supplementary file 4 — Supplementary table 4. [file thnov15p7001s4.xlsx]

## Sheet: astrocyte precursors.hypoxia48h
	p_val	avg_log2FC	pct.1	pct.2	p_val_adj
LINC00486	1.2002e-62	0.466455	1	0.998	3.40328e-58
AKAP12	3.46479e-41	1.77923	0.484	0.165	9.82477e-37
HSP90B1	1.52767e-39	1.67722	0.776	0.549	4.33185e-35
IGFBP4	1.75838e-31	-1.50864	0.06	0.326	4.98607e-27
HSPA5	6.36603e-31	1.41709	0.649	0.41	1.80515e-26
GAPDH	6.82759e-28	0.812966	0.965	0.933	1.93603e-23
P4HB	8.91058e-27	1.13345	0.584	0.332	2.52668e-22
FABP5	1.21655e-26	-1.69855	0.205	0.466	3.44965e-22
MT-CO3	5.93691e-26	-1.3953	0.504	0.722	1.68347e-21
ERO1A	2.63701e-22	1.15921	0.371	0.151	7.4775e-18
EEF1A1	8.78893e-22	-0.430007	0.971	0.994	2.49219e-17
EGLN3	2.0066e-21	1.06638	0.338	0.127	5.6899e-17
PEA15	3.66511e-21	-1.03874	0.364	0.568	1.03928e-16
MT-ATP6	1.13481e-20	-1.20779	0.402	0.625	3.21786e-16
TTYH1	3.72091e-20	-1.10965	0.273	0.502	1.0551e-15
IGFBP2	2.42013e-19	0.721182	0.907	0.81	6.86251e-15
B2M	7.41096e-19	-0.738651	0.573	0.741	2.10145e-14
HK2	1.00611e-18	1.01621	0.315	0.122	2.85292e-14
MT-CYB	1.29951e-18	-1.20565	0.467	0.67	3.6849e-14
SLC2A1	1.35836e-18	0.988007	0.509	0.293	3.85177e-14
DKK3	4.11521e-18	-1.04247	0.111	0.306	1.16691e-13
PPIB	1.88529e-17	0.941273	0.544	0.355	5.34592e-13
ENO2	3.67282e-17	0.753495	0.669	0.485	1.04146e-12
LOX	7.14964e-17	0.979846	0.338	0.145	2.02735e-12
PON2	9.90429e-17	-0.99171	0.351	0.536	2.80846e-12
RPL7A	1.01734e-16	-0.602874	0.675	0.808	2.88478e-12
HILPDA	1.03206e-16	1.05526	0.307	0.127	2.9265e-12
MT-CO1	2.17282e-16	-1.00205	0.616	0.774	6.16126e-12
CANX	3.90326e-16	0.893576	0.622	0.486	1.10681e-11
LGALS3	3.17308e-15	0.830871	0.684	0.557	8.99758e-11
SSR3	5.42884e-15	0.874104	0.411	0.23	1.5394e-10
PDIA4	1.56238e-14	1.08348	0.293	0.131	4.43029e-10
MT-CO2	1.80774e-14	-1.06412	0.396	0.578	5.12602e-10
ADGRG1	3.50793e-14	-1.07332	0.191	0.358	9.94709e-10
RPS2	4.80514e-14	-0.424496	0.858	0.934	1.36254e-09
DLK1	5.94273e-14	0.798984	0.509	0.305	1.68512e-09
FTL	1.07393e-13	0.370433	0.925	0.919	3.04525e-09
FABP7	1.51311e-13	-1.16993	0.116	0.275	4.29059e-09
MIF	2.26475e-13	0.766082	0.589	0.447	6.42194e-09
DDX5	2.95944e-13	-0.676861	0.398	0.574	8.39178e-09
MARCKSL1	6.25207e-13	-0.7746	0.242	0.425	1.77284e-08
PJA2	1.40584e-12	0.702257	0.495	0.317	3.98639e-08
SAT1	1.81708e-12	-0.876767	0.485	0.619	5.15251e-08
FAM162A	2.21387e-12	0.636181	0.68	0.541	6.27766e-08
VCAN	3.86656e-12	-0.947906	0.202	0.369	1.0964e-07
MORF4L2	4.71894e-12	0.696487	0.613	0.449	1.3381e-07
GAP43	4.91704e-12	1.06514	0.427	0.267	1.39428e-07
MT-ND3	5.82734e-12	-1.04325	0.313	0.477	1.6524e-07
PEBP1	1.0259e-11	-0.726488	0.344	0.505	2.90904e-07
H3-3A	1.92008e-11	-0.476635	0.636	0.759	5.44457e-07
SLC2A3	2.19846e-11	0.86476	0.351	0.197	6.23396e-07
GPM6B	3.78914e-11	-0.463372	0.565	0.703	1.07445e-06
GPI	4.314e-11	0.713868	0.429	0.274	1.22328e-06
PDIA6	6.50853e-11	0.852305	0.485	0.348	1.84556e-06
GPM6A	1.52752e-10	-0.718024	0.267	0.425	4.33145e-06
ADM	1.61188e-10	0.725956	0.258	0.125	4.57064e-06
BNIP3L	1.98622e-10	0.633041	0.558	0.414	5.63214e-06
MT2A	3.27752e-10	0.709911	0.465	0.297	9.29374e-06
RPS27L	3.70069e-10	-0.495986	0.442	0.601	1.04937e-05
FTH1	5.18538e-10	0.371853	0.993	0.98	1.47037e-05
COL1A2	6.63012e-10	-0.793728	0.165	0.304	1.88004e-05
RPS16	8.32862e-10	-0.374415	0.66	0.794	2.36166e-05
IFITM2	1.11477e-09	-0.786148	0.185	0.33	3.16104e-05
NREP	1.46388e-09	-0.721299	0.205	0.35	4.15097e-05
IFITM3	3.08739e-09	-0.674988	0.362	0.503	8.75459e-05
RPL15	3.92383e-09	-0.375041	0.787	0.864	0.000111264
RPL7	5.23339e-09	-0.407854	0.738	0.825	0.000148398
RPS6	6.83819e-09	-0.481796	0.647	0.75	0.000193904
CD9	7.40084e-09	-0.549292	0.471	0.609	0.000209858
DDIT4	8.97306e-09	0.710848	0.458	0.319	0.00025444
RIOK3	1.198e-08	0.607625	0.289	0.162	0.000339706
MT-ND2	1.29023e-08	-0.74484	0.476	0.587	0.000365858
PPP1R15A	1.50297e-08	0.611422	0.335	0.2	0.000426183
RPS23	1.58074e-08	-0.400653	0.702	0.828	0.000448234
RPS4X	1.69633e-08	-0.418885	0.696	0.78	0.000481012
TMSB10	1.71887e-08	0.515382	0.909	0.864	0.000487404
MXRA7	1.832e-08	0.587939	0.285	0.16	0.000519481
RPS3	2.50268e-08	-0.399496	0.733	0.833	0.00070966
CKB	2.63982e-08	-0.41027	0.562	0.691	0.000748548
MXI1	2.83644e-08	0.643872	0.376	0.242	0.0008043
TSPAN3	3.37168e-08	-0.594089	0.287	0.418	0.000956074
PFN2	3.75813e-08	-0.671556	0.3	0.424	0.00106565
NDUFA4L2	3.77442e-08	0.510782	0.482	0.337	0.00107028
TUBB4B	4.86041e-08	0.552954	0.287	0.161	0.00137822
MT-ND4	5.41293e-08	-0.720591	0.576	0.669	0.00153489
MT-ND1	5.71073e-08	-0.733546	0.42	0.53	0.00161933
FP236383.3	5.87005e-08	0.872118	0.384	0.247	0.00166451
NNAT	9.24211e-08	-0.752642	0.142	0.256	0.00262069
RPS3A	9.59405e-08	-0.316621	0.825	0.9	0.00272049
CA12	1.01967e-07	0.816526	0.447	0.349	0.00289137
RPL13A	1.0313e-07	-0.312067	0.865	0.919	0.00292436
RPL11	1.16829e-07	-0.333025	0.738	0.821	0.00331279
SPCS2	2.0409e-07	0.580733	0.335	0.212	0.00578717
HES4	2.31233e-07	-0.75933	0.242	0.357	0.00655686
SSR4	2.3132e-07	0.655234	0.316	0.199	0.00655931
WSB1	2.43479e-07	0.820961	0.456	0.348	0.00690409
DDIT3	2.87547e-07	0.662662	0.267	0.16	0.00815369
TPT1	2.93176e-07	-0.317405	0.778	0.867	0.00831329
INSIG2	5.47924e-07	0.543858	0.273	0.159	0.0155369
RPL13	5.60704e-07	-0.270298	0.851	0.901	0.0158993
HDLBP	7.51495e-07	0.51054	0.385	0.258	0.0213094
RBM39	7.87637e-07	0.50036	0.435	0.305	0.0223342
SLC16A3	9.90272e-07	0.564708	0.269	0.161	0.0280801
RPL27A	9.91063e-07	-0.274712	0.831	0.9	0.0281026
ENO1	9.99507e-07	0.33087	0.884	0.869	0.028342
MT-ND5	1.31514e-06	-0.466112	0.436	0.543	0.0372921
RPL24	1.56298e-06	-0.297172	0.731	0.797	0.0443198
RPS13	2.37266e-06	-0.323997	0.745	0.79	0.0672792
HERPUD1	2.68706e-06	0.542543	0.289	0.181	0.0761941
PPIA	2.80115e-06	-0.381182	0.569	0.663	0.0794294
GARS1	2.95458e-06	0.535198	0.296	0.189	0.08378
PGAM1	2.99981e-06	0.439604	0.573	0.47	0.0850625
SEC61G	4.24553e-06	0.438469	0.595	0.495	0.120386
GUK1	5.01371e-06	0.472231	0.364	0.254	0.142169
NAMPT	6.02503e-06	0.519376	0.34	0.23	0.170846
TMEM161B-AS1	7.83418e-06	-0.614625	0.16	0.258	0.222146
CLU	8.68923e-06	-0.565383	0.405	0.51	0.246392
PTN	9.10672e-06	-0.281347	0.765	0.835	0.25823
SHMT2	9.41881e-06	0.450988	0.324	0.214	0.26708
PEG10	1.20598e-05	-0.54415	0.387	0.482	0.341967
RPSA	1.20959e-05	-0.335365	0.58	0.678	0.342993
SRP14	1.21018e-05	-0.401617	0.36	0.473	0.343158
RPLP0	1.22374e-05	-0.280963	0.775	0.847	0.347003
IGF2	1.22546e-05	0.431941	0.32	0.212	0.347493
TMED9	1.2477e-05	0.487477	0.338	0.234	0.353798
RPS25	1.29902e-05	-0.302936	0.645	0.736	0.368349
SLC25A5	1.49871e-05	-0.551881	0.247	0.348	0.424973
ATP1B2	1.5941e-05	-0.679238	0.176	0.265	0.452023
NXPH4	1.79294e-05	0.494229	0.273	0.177	0.508406
BAALC	1.97318e-05	-0.610818	0.245	0.341	0.559515
CALU	2.14159e-05	0.47927	0.367	0.263	0.607268
RPS17	2.6482e-05	0.368658	0.584	0.51	0.750925
P4HA1	2.77227e-05	0.429276	0.515	0.429	0.786104
EIF4A2	2.91216e-05	-0.474433	0.342	0.442	0.825773
PDIA3	2.91603e-05	0.484223	0.425	0.32	0.826869
RPS29	3.15268e-05	-0.287253	0.751	0.81	0.893973
TIMP2	3.56873e-05	-0.482173	0.171	0.265	1
BANF1	4.25981e-05	-0.341597	0.244	0.339	1
COPE	4.32097e-05	0.497395	0.253	0.161	1
AP1S2	4.43783e-05	-0.443899	0.276	0.37	1
EEF1D	4.71169e-05	-0.450328	0.238	0.328	1
CPE	4.84325e-05	-0.532693	0.249	0.337	1
SLC3A2	5.06952e-05	0.489719	0.435	0.335	1
SOX4	5.19348e-05	-0.314922	0.415	0.524	1
UBC	5.63148e-05	0.317019	0.715	0.634	1
MAP1LC3B	5.87394e-05	0.523632	0.467	0.385	1
CALR	6.4712e-05	0.599505	0.504	0.427	1
CALM2	6.53627e-05	-0.342365	0.565	0.631	1
CTSD	6.95534e-05	0.460636	0.285	0.193	1
IGFBP5	7.14895e-05	0.456816	0.44	0.342	1
PLOD2	7.34677e-05	0.434008	0.318	0.227	1
PPDPF	7.66473e-05	0.502654	0.424	0.355	1
EDF1	7.8248e-05	0.43804	0.325	0.228	1
IDH1	8.10524e-05	-0.355991	0.209	0.302	1
RPL23	9.45558e-05	-0.250032	0.696	0.773	1
HSPB1	9.58959e-05	-0.291666	0.418	0.52	1
UQCRB	0.000104735	-0.44167	0.351	0.44	1
MYDGF	0.000129546	0.36819	0.287	0.195	1
STMN1	0.000140323	-0.328557	0.264	0.363	1
NTRK2	0.000158323	-0.444518	0.349	0.433	1
SMS	0.000161034	0.544491	0.378	0.291	1
ARL6IP5	0.000162931	-0.449144	0.213	0.295	1
DNER	0.000167496	-0.575402	0.287	0.361	1
CALM3	0.000169195	-0.484326	0.213	0.293	1
MT-ND4L	0.000171851	-0.590573	0.275	0.36	1
SUMO2	0.000174224	-0.351402	0.365	0.455	1
SLC25A3	0.000186358	-0.33791	0.313	0.405	1
HNRNPA2B1	0.00020135	-0.308527	0.531	0.595	1
TMED2	0.000203081	0.397527	0.26	0.176	1
RPS7	0.000211169	-0.269107	0.762	0.8	1
BNIP3	0.000226535	0.251257	0.765	0.691	1
RPL23A	0.00023391	-0.271162	0.671	0.745	1
HDAC2	0.000239769	-0.526212	0.193	0.269	1
CST3	0.000249234	-0.443938	0.24	0.326	1
VDAC1	0.000251894	0.291639	0.376	0.277	1
SQSTM1	0.000262279	0.384788	0.34	0.249	1
MAP2	0.000291756	-0.305328	0.185	0.271	1
PLD3	0.000352373	0.314283	0.347	0.254	1
PFKP	0.000357672	0.497888	0.338	0.26	1
GOLGA4	0.000385548	0.357734	0.258	0.179	1
SCD	0.000411926	0.592212	0.458	0.396	1
SH3BGRL3	0.000446856	0.397849	0.435	0.348	1
RHOBTB3	0.000478832	0.573464	0.356	0.281	1
MALAT1	0.000561497	0.462391	0.956	0.93	1
RPS27A	0.000597492	-0.261318	0.744	0.817	1
RPL22	0.000647945	-0.301294	0.56	0.636	1
FEZ1	0.000716694	-0.423623	0.207	0.28	1
HLA-B	0.000720756	0.503788	0.367	0.288	1
EIF4B	0.000831844	0.271679	0.313	0.232	1
COL1A1	0.000852395	-0.259574	0.324	0.404	1
ATP5MC2	0.000863453	-0.376949	0.345	0.421	1
HSPA9	0.000872314	0.336827	0.384	0.297	1
TNC	0.000888951	0.597656	0.253	0.184	1
OSTC	0.0010115	0.35456	0.305	0.227	1
EID1	0.00107247	-0.395646	0.225	0.298	1
TCF4	0.00119071	-0.325097	0.182	0.256	1
RPS12	0.00119651	-0.257073	0.669	0.722	1
TERF2IP	0.00121737	0.338798	0.264	0.189	1
RBPJ	0.00122419	0.406459	0.316	0.241	1
GNG5	0.00145453	0.459739	0.324	0.25	1
SSR2	0.00167975	0.291319	0.353	0.275	1
CCNI	0.00175481	-0.324804	0.482	0.558	1
BUD31	0.00184441	0.325541	0.295	0.22	1
VKORC1	0.00208759	0.461838	0.304	0.236	1
NAP1L1	0.00212557	-0.280613	0.465	0.525	1
CAMLG	0.0021306	-0.37388	0.213	0.278	1
WDR45B	0.0022386	0.303055	0.333	0.255	1
HNRNPA3	0.00238689	0.51582	0.271	0.208	1
TMEM258	0.00249895	0.302655	0.409	0.333	1
ASPH	0.00253747	0.318753	0.264	0.192	1
TCF12	0.00257613	-0.404505	0.187	0.25	1
SARAF	0.00297276	0.392678	0.435	0.371	1
FN1	0.00315852	0.273971	0.311	0.231	1
NR2F2	0.00317997	0.323478	0.265	0.198	1
CIRBP	0.00321589	0.331235	0.336	0.269	1
ATF4	0.00328847	0.30916	0.453	0.386	1
ARPC2	0.00333579	0.291648	0.355	0.277	1
TPI1	0.00349958	0.258521	0.731	0.716	1
MDK	0.00363664	-0.334609	0.202	0.263	1
VAMP2	0.00373866	0.321674	0.3	0.234	1
SNHG29	0.00390754	-0.325767	0.329	0.386	1
HSPE1	0.00393924	-0.282523	0.309	0.386	1
EIF4H	0.00410154	0.336814	0.316	0.248	1
GNAI2	0.00449544	-0.327005	0.276	0.335	1
CHPF	0.00482959	0.305573	0.364	0.294	1
APLP1	0.00498214	-0.283768	0.216	0.281	1
SEC31A	0.00526353	0.343523	0.262	0.198	1
PTMS	0.00550003	0.370727	0.362	0.294	1
ITM2B	0.00554391	-0.25958	0.42	0.48	1
GADD45A	0.00632864	0.377038	0.345	0.277	1
SEC61B	0.00645023	0.307309	0.351	0.275	1
DDR1	0.00646365	-0.300894	0.282	0.341	1
ANXA5	0.00682443	0.315217	0.356	0.284	1
BRD2	0.00731983	0.329507	0.364	0.297	1
LMO4	0.00761135	-0.29793	0.204	0.263	1
ANKRD12	0.00795483	0.345186	0.28	0.217	1
ATP5MC3	0.00811791	-0.275212	0.273	0.336	1
CXCR4	0.00832757	-0.262784	0.375	0.437	1
APP	0.00842291	-0.26512	0.382	0.443	1
ZFP36L1	0.00922939	-0.27085	0.391	0.451	1
HLA-C	0.00953501	0.296088	0.398	0.331	1
NPC2	0.00957615	-0.352745	0.269	0.324	1
ATP5F1A	0.00968493	-0.32227	0.289	0.337	1
TRIM2	0.010945	0.312605	0.3	0.241	1
ANKRD11	0.0110421	0.420919	0.251	0.197	1
UBB	0.011663	-0.282167	0.6	0.658	1
KTN1	0.0119726	0.282906	0.335	0.267	1
KIF5B	0.0122659	0.318056	0.347	0.282	1
MDH2	0.0139565	-0.339523	0.222	0.269	1
EIF3E	0.0144805	-0.317972	0.32	0.37	1
GHITM	0.0154164	0.271379	0.278	0.217	1
BZW1	0.0155016	0.299677	0.325	0.263	1
SELENOK	0.0163953	0.336013	0.402	0.357	1
COX7A2	0.0164795	0.372736	0.458	0.41	1
NDFIP1	0.0166355	-0.267186	0.236	0.292	1
SELENOW	0.0181579	-0.251002	0.336	0.392	1
BTG3	0.0206139	-0.258348	0.255	0.309	1
RSL1D1	0.0218167	0.263535	0.315	0.255	1
HNRNPA0	0.0228768	-0.278672	0.211	0.26	1
ANXA2	0.0233651	0.433635	0.395	0.365	1
ATP5IF1	0.0234628	-0.294496	0.258	0.311	1
USP11	0.0264282	0.253472	0.256	0.205	1
HMGN2	0.027	-0.312403	0.284	0.335	1
PTPRZ1	0.0326683	-0.400837	0.289	0.33	1
RUFY3	0.0339982	-0.2583	0.215	0.26	1
MAGED2	0.0383559	-0.293497	0.24	0.283	1
COL6A1	0.04031	-0.264553	0.344	0.392	1
TUBB2A	0.0443519	0.338059	0.335	0.291	1

## Sheet: astrocyte precursors.hypoxia7d.
	p_val	avg_log2FC	pct.1	pct.2	p_val_adj
VIM	1.06768e-49	0.824218	0.923	0.76	3.02752e-45
TMSB4X	1.53205e-47	0.76063	0.982	0.903	4.34429e-43
TMSB10	1.01637e-42	0.75759	0.918	0.736	2.88202e-38
ACTB	2.84076e-37	0.716168	0.912	0.738	8.05524e-33
EEF1A1	8.62048e-34	0.506002	0.987	0.929	2.44442e-29
ACTG1	3.05332e-32	0.615392	0.914	0.751	8.65799e-28
CD9	2.71631e-28	0.97524	0.537	0.287	7.70236e-24
GNAS	2.09677e-27	0.680593	0.709	0.466	5.9456e-23
RPL39	1.44466e-26	0.582918	0.835	0.596	4.09648e-22
LGALS3	1.52451e-26	0.795637	0.635	0.381	4.32291e-22
RPL37	1.65074e-26	0.549886	0.858	0.629	4.68084e-22
H3-3A	4.61006e-26	0.583116	0.805	0.565	1.30723e-21
S100A6	5.17429e-25	1.1022	0.288	0.095	1.46722e-20
COX6C	6.08076e-25	0.743885	0.448	0.207	1.72426e-20
MARCKS	1.41959e-24	0.613772	0.726	0.446	4.02539e-20
COTL1	2.02025e-24	0.977583	0.41	0.197	5.72863e-20
PTN	2.73426e-23	0.664018	0.856	0.711	7.75327e-19
PFN1	8.37117e-23	0.622865	0.704	0.453	2.37373e-18
TMBIM6	1.38671e-22	0.595191	0.611	0.359	3.93215e-18
COX7C	2.93495e-22	0.55837	0.657	0.389	8.32234e-18
APLP2	3.71173e-22	0.62939	0.594	0.352	1.0525e-17
YWHAE	8.79432e-22	0.576529	0.631	0.381	2.49372e-17
UBL5	9.7148e-22	0.564768	0.565	0.321	2.75473e-17
CFL1	1.42986e-21	0.480243	0.741	0.499	4.05451e-17
GSN	3.60208e-21	0.651309	0.475	0.25	1.0214e-16
IGFBPL1	3.625e-21	0.780722	0.408	0.2	1.02791e-16
TPT1	4.36638e-21	0.491097	0.867	0.664	1.23813e-16
S100A10	1.13513e-20	0.729421	0.324	0.133	3.21878e-16
IFITM3	2.06316e-20	0.689716	0.65	0.427	5.8503e-16
MARCKSL1	2.10893e-20	0.544752	0.499	0.263	5.98009e-16
SDC3	3.16756e-20	0.706471	0.29	0.113	8.98192e-16
FTH1	6.16017e-20	0.556591	0.972	0.889	1.74678e-15
MALAT1	6.66732e-20	-0.712597	0.977	0.988	1.89058e-15
YWHAZ	1.52479e-19	0.503077	0.612	0.371	4.32369e-15
PEG10	1.6255e-19	0.617651	0.483	0.268	4.60928e-15
RPS18	4.76139e-19	0.401037	0.913	0.75	1.35014e-14
SERF2	6.43419e-19	0.511812	0.725	0.482	1.82448e-14
RPLP2	8.3386e-19	0.426575	0.875	0.708	2.36449e-14
CTSB	1.03734e-18	0.570231	0.433	0.227	2.94148e-14
RPL38	2.37356e-18	0.444999	0.77	0.528	6.73045e-14
MT-CO2	2.44661e-18	0.610575	0.773	0.675	6.9376e-14
PPIA	3.17954e-18	0.490961	0.751	0.54	9.01592e-14
PON2	3.92175e-18	0.626706	0.519	0.302	1.11205e-13
S100A11	3.96607e-18	0.716029	0.343	0.161	1.12462e-13
TXN	5.02691e-18	0.542493	0.552	0.324	1.42543e-13
SDCBP	5.56405e-18	0.545486	0.508	0.282	1.57774e-13
MT-CO3	6.63264e-18	0.658254	0.844	0.792	1.88075e-13
MT-ATP6	8.29517e-18	0.528456	0.813	0.681	2.35218e-13
DPYSL3	1.1972e-17	0.533523	0.465	0.259	3.39478e-13
CXCR4	1.76672e-17	0.577131	0.546	0.331	5.00972e-13
SOX2	1.84509e-17	0.469539	0.61	0.388	5.23193e-13
TIMP1	5.75832e-17	0.501673	0.595	0.374	1.63283e-12
GPM6B	7.22278e-17	0.541519	0.793	0.629	2.04809e-12
FSCN1	7.60007e-17	0.573488	0.482	0.279	2.15508e-12
HLA-A	7.78576e-17	0.559108	0.463	0.263	2.20773e-12
PABPC1	8.60917e-17	0.471165	0.656	0.427	2.44122e-12
SRP14	8.89456e-17	0.407171	0.623	0.398	2.52214e-12
COPS9	1.53204e-16	0.598828	0.323	0.15	4.34425e-12
RPS8	2.27557e-16	0.425989	0.787	0.582	6.45261e-12
CD81	3.19181e-16	0.410698	0.566	0.33	9.0507e-12
RPS4X	4.32883e-16	0.457414	0.761	0.58	1.22748e-11
NEAT1	5.41144e-16	-1.0188	0.367	0.498	1.53447e-11
VGF	6.1667e-16	0.990638	0.271	0.12	1.74863e-11
DYNLL1	6.75379e-16	0.420355	0.613	0.395	1.9151e-11
MT-ND4L	7.63958e-16	0.47586	0.665	0.453	2.16628e-11
TTYH3	8.91298e-16	0.477498	0.332	0.156	2.52737e-11
ATP5F1E	1.0101e-15	0.436714	0.566	0.336	2.86425e-11
GAP43	1.36186e-15	0.637198	0.567	0.371	3.86168e-11
HNRNPK	1.5402e-15	0.454583	0.529	0.323	4.36738e-11
ATP5MD	1.90163e-15	0.507777	0.452	0.254	5.39227e-11
ARPC3	1.98079e-15	0.474089	0.342	0.169	5.61672e-11
MYL6	2.29367e-15	0.467043	0.72	0.508	6.50394e-11
IFITM2	2.46355e-15	0.598678	0.437	0.25	6.98564e-11
APLP1	2.75624e-15	0.507209	0.348	0.175	7.8156e-11
BEX3	3.95875e-15	0.430338	0.735	0.508	1.12254e-10
BASP1	4.09651e-15	0.461627	0.463	0.265	1.16161e-10
TIMP2	7.21563e-15	0.460663	0.394	0.213	2.04606e-10
RBX1	7.26788e-15	0.526764	0.403	0.22	2.06088e-10
TUBA1A	8.01614e-15	0.392526	0.663	0.434	2.27306e-10
CA12	8.22273e-15	0.616023	0.527	0.331	2.33164e-10
NPC2	8.28474e-15	0.500292	0.444	0.258	2.34922e-10
CSNK1E	1.16106e-14	0.601129	0.334	0.17	3.2923e-10
PSAP	1.33585e-14	0.459208	0.736	0.51	3.78794e-10
RPL34	1.50481e-14	0.371543	0.777	0.556	4.26703e-10
BAALC	1.55995e-14	0.499932	0.498	0.301	4.42338e-10
RGS6	2.11934e-14	-1.33866	0.216	0.344	6.0096e-10
ATP6V1F	2.50373e-14	0.352182	0.367	0.184	7.09959e-10
B2M	3.18215e-14	0.397748	0.778	0.565	9.02329e-10
ITM2B	4.86143e-14	0.427308	0.556	0.348	1.37851e-09
SSR4	6.61923e-14	0.403611	0.351	0.18	1.87695e-09
UQCRQ	7.71192e-14	0.42147	0.44	0.248	2.18679e-09
PLTP	8.18954e-14	0.420069	0.323	0.163	2.32223e-09
SEPTIN2	8.27067e-14	0.386453	0.491	0.292	2.34523e-09
RPL36A	9.97386e-14	0.398542	0.556	0.343	2.82819e-09
DDR1	1.12727e-13	0.482947	0.494	0.309	3.19648e-09
EIF4G2	1.21769e-13	0.423507	0.513	0.317	3.45289e-09
RAC1	1.2274e-13	0.425946	0.549	0.35	3.48041e-09
TUBB2B	1.24797e-13	0.365348	0.543	0.33	3.53875e-09
BANF1	1.27621e-13	0.386609	0.425	0.242	3.61882e-09
TMA7	1.66867e-13	0.463403	0.498	0.31	4.73167e-09
MT-ND4	1.66981e-13	0.439739	0.851	0.744	4.73491e-09
IRF2BP2	1.78845e-13	0.522349	0.293	0.145	5.07133e-09
RPL12	1.82426e-13	0.379185	0.626	0.402	5.17286e-09
GDI1	2.01196e-13	0.45725	0.433	0.247	5.70512e-09
MT-CO1	2.91187e-13	0.459488	0.882	0.837	8.2569e-09
SAMD4A	2.92668e-13	-1.25543	0.155	0.28	8.29888e-09
TUBB2A	3.10666e-13	0.387608	0.31	0.153	8.80924e-09
TUBB	3.21449e-13	0.388796	0.605	0.399	9.115e-09
NDUFB11	3.29807e-13	0.35572	0.289	0.138	9.35202e-09
PEBP1	3.45392e-13	0.396706	0.498	0.309	9.79395e-09
RPL41	3.60028e-13	0.309777	0.915	0.748	1.0209e-08
NACA	3.72203e-13	0.379492	0.685	0.469	1.05542e-08
CALM2	3.81173e-13	0.376943	0.629	0.427	1.08085e-08
SPARC	3.96676e-13	0.448963	0.695	0.505	1.12481e-08
PPIB	4.24914e-13	0.416546	0.449	0.265	1.20489e-08
YBX1	4.49037e-13	0.365989	0.638	0.421	1.27329e-08
COX4I1	5.10018e-13	0.351373	0.53	0.328	1.44621e-08
EEF2	5.18975e-13	0.441973	0.616	0.418	1.4716e-08
EFNB2	5.63593e-13	0.435197	0.553	0.358	1.59812e-08
RPL36	6.10999e-13	0.336191	0.79	0.554	1.73255e-08
RPL24	6.54211e-13	0.324898	0.813	0.621	1.85508e-08
PPP1R14B	6.66811e-13	0.427902	0.278	0.136	1.89081e-08
PCBP2	8.13553e-13	0.39899	0.6	0.384	2.30691e-08
COX6A1	9.54838e-13	0.425256	0.468	0.283	2.70754e-08
DYNLT1	1.02543e-12	0.362297	0.302	0.151	2.90771e-08
UBB	1.08738e-12	0.307567	0.727	0.501	3.08338e-08
RPL35	1.1343e-12	0.364628	0.728	0.5	3.21643e-08
SELENOW	1.23809e-12	0.370767	0.445	0.258	3.51072e-08
RPS24	1.36395e-12	0.351238	0.783	0.571	3.86763e-08
COX6B1	1.36604e-12	0.371252	0.476	0.287	3.87355e-08
KRTCAP2	1.38486e-12	0.389725	0.259	0.12	3.92692e-08
RPLP1	1.53488e-12	0.337481	0.877	0.727	4.35231e-08
ATP6V1G1	1.60752e-12	0.350202	0.456	0.272	4.55827e-08
SH3BGRL3	1.61502e-12	0.390257	0.466	0.284	4.57956e-08
NDUFS5	2.09494e-12	0.352266	0.402	0.228	5.94041e-08
PRDX2	2.09808e-12	0.384948	0.336	0.178	5.9493e-08
PCBP1	2.2591e-12	0.451234	0.55	0.355	6.40592e-08
CALM1	2.81284e-12	0.427508	0.631	0.449	7.97608e-08
EMP3	2.89509e-12	0.391923	0.34	0.183	8.20933e-08
RTN4	2.9353e-12	0.38862	0.655	0.452	8.32333e-08
ADGRG1	3.43705e-12	0.477283	0.336	0.184	9.74609e-08
GAPDH	3.64835e-12	0.257054	0.893	0.744	1.03453e-07
CST3	4.05584e-12	0.378956	0.481	0.293	1.15007e-07
ATP5PF	4.24176e-12	0.335516	0.377	0.207	1.20279e-07
RACK1	4.25981e-12	0.334497	0.702	0.505	1.20791e-07
ITGB1	4.4245e-12	0.37215	0.331	0.178	1.25461e-07
STMN1	5.00952e-12	0.43793	0.461	0.283	1.4205e-07
MSN	5.67024e-12	0.41759	0.281	0.142	1.60785e-07
NAP1L1	5.68783e-12	0.39668	0.607	0.407	1.61284e-07
RPS27L	6.90437e-12	0.36392	0.644	0.439	1.9578e-07
CUTA	7.57607e-12	0.396176	0.329	0.178	2.14827e-07
MT-CYB	1.23521e-11	0.463872	0.808	0.726	3.50255e-07
TNC	1.26395e-11	0.513571	0.46	0.293	3.58406e-07
SPCS2	1.57793e-11	0.416586	0.293	0.155	4.47438e-07
ZIC2	2.26407e-11	0.413676	0.259	0.127	6.42e-07
COX8A	2.30773e-11	0.337225	0.392	0.231	6.54381e-07
MIR99AHG	2.3237e-11	-1.04659	0.252	0.364	6.58909e-07
TRIR	2.39518e-11	0.416273	0.301	0.159	6.79177e-07
CSTB	2.56349e-11	0.379729	0.366	0.217	7.26902e-07
TTYH1	2.6701e-11	0.327491	0.36	0.204	7.57134e-07
RPL4	2.85385e-11	0.348206	0.577	0.389	8.09237e-07
SAT1	2.86751e-11	0.271923	0.772	0.571	8.13112e-07
UQCRB	2.93973e-11	0.333613	0.463	0.286	8.33588e-07
SCARB2	3.00231e-11	0.409499	0.363	0.21	8.51336e-07
SOX11	3.39482e-11	0.434461	0.415	0.255	9.62635e-07
UBC	3.50029e-11	0.277509	0.749	0.543	9.92543e-07
SUMO2	4.00317e-11	0.259148	0.52	0.328	1.13514e-06
GNG5	4.08865e-11	0.438914	0.35	0.203	1.15938e-06
MT-ND3	4.61534e-11	0.400361	0.699	0.558	1.30873e-06
SELENOK	5.02428e-11	0.385713	0.373	0.218	1.42469e-06
RPS29	5.2084e-11	0.339287	0.78	0.587	1.47689e-06
BRK1	5.28758e-11	0.407552	0.312	0.171	1.49935e-06
AC138123.1	5.48853e-11	0.431295	0.293	0.162	1.55633e-06
TCEAL9	5.58759e-11	0.290156	0.566	0.373	1.58442e-06
RTL8C	6.05471e-11	0.422692	0.3	0.163	1.71687e-06
TRIB2	6.88966e-11	0.311062	0.36	0.204	1.95363e-06
PPP2R1A	7.7466e-11	0.416572	0.414	0.261	2.19663e-06
ARL6IP1	8.15837e-11	0.421872	0.399	0.239	2.31339e-06
CIRBP	8.25201e-11	0.385089	0.345	0.195	2.33994e-06
SNHG6	8.63379e-11	0.409598	0.389	0.231	2.4482e-06
NUCKS1	8.72795e-11	0.358313	0.545	0.366	2.4749e-06
CD59	9.05726e-11	0.490922	0.273	0.144	2.56828e-06
NES	9.90104e-11	0.322005	0.448	0.276	2.80754e-06
NDUFC1	1.16726e-10	0.340192	0.273	0.143	3.30987e-06
BZW1	1.18499e-10	0.361232	0.287	0.154	3.36015e-06
HNRNPA0	1.18538e-10	0.323876	0.338	0.193	3.36126e-06
CAV1	1.20823e-10	0.463998	0.272	0.144	3.42606e-06
CANX	1.25796e-10	0.321589	0.579	0.379	3.56707e-06
RPL9	1.4474e-10	0.322328	0.819	0.65	4.10425e-06
ATP5IF1	1.49085e-10	0.304804	0.447	0.278	4.22744e-06
C4orf48	1.61134e-10	0.326068	0.305	0.166	4.56913e-06
PTMS	1.69249e-10	0.33528	0.481	0.309	4.79923e-06
CCNI	1.7817e-10	0.361439	0.535	0.351	5.05219e-06
ATP5ME	1.78606e-10	0.363942	0.331	0.191	5.06455e-06
UCHL1	1.80752e-10	0.303953	0.407	0.248	5.12542e-06
HMGN2	1.8623e-10	0.283312	0.355	0.204	5.28075e-06
RPL27A	1.93275e-10	0.274115	0.875	0.73	5.4805e-06
CHPF	1.94011e-10	0.368983	0.36	0.21	5.50137e-06
RPLP0	1.94915e-10	0.314213	0.793	0.624	5.52701e-06
DNER	2.09469e-10	0.361475	0.418	0.258	5.9397e-06
ITM2C	2.19811e-10	0.327234	0.295	0.162	6.23296e-06
RPL13	2.2009e-10	0.266023	0.887	0.72	6.24086e-06
PPP2CA	2.35408e-10	0.388864	0.263	0.139	6.67522e-06
RPS20	2.36894e-10	0.348681	0.751	0.564	6.71738e-06
ATP6AP2	2.37861e-10	0.363703	0.336	0.194	6.74478e-06
ATP5MPL	2.44768e-10	0.361211	0.353	0.204	6.94065e-06
DRAXIN	2.68845e-10	0.321858	0.289	0.153	7.62337e-06
PHLDA1	3.17816e-10	0.325639	0.375	0.221	9.01199e-06
PFDN5	3.19753e-10	0.255898	0.409	0.244	9.06692e-06
DARS1	3.20799e-10	0.329565	0.361	0.211	9.09658e-06
FHL1	3.38099e-10	0.30912	0.331	0.191	9.58713e-06
OST4	3.7913e-10	0.376946	0.435	0.276	1.07506e-05
ATP5MF	4.58011e-10	0.332708	0.306	0.172	1.29874e-05
ATP5MC3	4.81185e-10	0.32022	0.406	0.25	1.36445e-05
TPM4	5.46805e-10	0.298508	0.313	0.175	1.55052e-05
NR2F2	6.21339e-10	0.312631	0.35	0.207	1.76187e-05
ERH	6.88489e-10	0.31334	0.427	0.266	1.95228e-05
RPS12	7.26586e-10	0.276019	0.683	0.504	2.06031e-05
BCAT1	7.88971e-10	0.385082	0.284	0.155	2.23721e-05
BSG	7.99587e-10	0.264325	0.532	0.346	2.26731e-05
USP11	8.69053e-10	0.290927	0.364	0.214	2.46429e-05
APOO	8.81514e-10	0.313308	0.347	0.204	2.49962e-05
FN1	9.38763e-10	-0.91497	0.165	0.264	2.66196e-05
CXXC5	9.39684e-10	0.315472	0.3	0.168	2.66457e-05
RPL6	9.70303e-10	0.297445	0.767	0.587	2.75139e-05
UQCR10	9.93307e-10	0.264109	0.393	0.24	2.81662e-05
SAP18	1.05435e-09	0.350639	0.388	0.238	2.98972e-05
SCP2	1.2438e-09	0.35643	0.258	0.137	3.52692e-05
GLUL	1.275e-09	0.451829	0.371	0.226	3.61539e-05
LAPTM4A	1.28642e-09	0.277602	0.446	0.278	3.64778e-05
SLC25A5	1.35099e-09	0.396204	0.316	0.183	3.83087e-05
RHOC	1.37555e-09	0.350736	0.311	0.176	3.9005e-05
CHMP2B	1.41222e-09	0.293334	0.257	0.136	4.00449e-05
ARL6IP5	1.43938e-09	0.36727	0.356	0.212	4.08152e-05
EN2	1.62809e-09	0.313444	0.334	0.193	4.61661e-05
SNRPF	1.75763e-09	0.296254	0.281	0.155	4.98394e-05
GPRC5B	1.85989e-09	0.348456	0.293	0.165	5.27391e-05
DYNLRB1	1.9012e-09	0.337181	0.288	0.161	5.39104e-05
BTG1	2.16267e-09	0.310248	0.619	0.43	6.13248e-05
ZFP36L1	2.17588e-09	0.277158	0.465	0.305	6.16991e-05
TRMT112	2.20034e-09	0.279019	0.462	0.302	6.23929e-05
NDUFA2	2.21909e-09	0.341659	0.257	0.138	6.29245e-05
GNB2	2.32706e-09	0.323764	0.414	0.262	6.59862e-05
CTDNEP1	2.59197e-09	0.477867	0.25	0.139	7.34979e-05
DBI	2.60156e-09	0.32766	0.274	0.15	7.37697e-05
SET	2.65275e-09	0.285417	0.402	0.253	7.52213e-05
NKAIN3	2.92519e-09	-0.954407	0.198	0.294	8.29468e-05
SPCS1	3.06575e-09	0.379501	0.322	0.191	8.69324e-05
GNAI2	3.07723e-09	0.258712	0.435	0.273	8.72579e-05
PPP2CB	3.09405e-09	0.297798	0.308	0.175	8.7735e-05
ZBTB20	3.14623e-09	-0.866457	0.303	0.397	8.92144e-05
CDC42	3.5164e-09	0.271667	0.341	0.199	9.97111e-05
AC010197.2	3.5302e-09	0.25842	0.46	0.298	0.000100102
MRPL51	3.92156e-09	0.326375	0.257	0.139	0.0001112
NORAD	3.98584e-09	0.271494	0.353	0.21	0.000113022
COMMD6	4.0797e-09	0.380412	0.399	0.256	0.000115684
TMEM50A	4.15674e-09	0.343816	0.274	0.153	0.000117868
CHCHD2	4.77847e-09	0.32196	0.543	0.371	0.000135498
NRG1	4.89135e-09	-1.20826	0.168	0.26	0.000138699
LAMP1	5.05504e-09	0.283293	0.278	0.154	0.000143341
LGALS1	5.11887e-09	0.343899	0.469	0.317	0.000145151
TSPAN3	5.56109e-09	0.299044	0.385	0.241	0.00015769
UBA1	5.98429e-09	0.273402	0.406	0.263	0.000169691
RPL5	6.34202e-09	0.27715	0.844	0.683	0.000179834
RAN	6.73912e-09	0.301459	0.404	0.255	0.000191095
DSTN	7.64704e-09	0.279284	0.335	0.202	0.000216839
YWHAB	7.939e-09	0.33896	0.326	0.2	0.000225118
SLC38A2	8.12678e-09	0.330805	0.444	0.289	0.000230443
CD63	8.27775e-09	0.298578	0.722	0.518	0.000234724
PRDX5	8.48762e-09	0.299631	0.267	0.149	0.000240675
UBE2L3	9.29352e-09	0.326092	0.264	0.147	0.000263527
SNHG29	9.698e-09	0.305728	0.439	0.283	0.000274996
SERPINE2	9.69897e-09	0.413988	0.314	0.192	0.000275024
EIF4H	1.0045e-08	0.36751	0.292	0.167	0.000284836
CLIC1	1.05443e-08	0.290934	0.398	0.249	0.000298994
COL6A1	1.05469e-08	0.258051	0.503	0.331	0.000299067
KCNIP4	1.14943e-08	-0.977804	0.158	0.254	0.000325932
HSPE1	1.21439e-08	0.324193	0.468	0.317	0.000344351
SNRPB	1.31906e-08	0.25044	0.275	0.154	0.000374032
SNU13	1.35088e-08	0.292405	0.35	0.218	0.000383055
NDUFB2	1.37164e-08	0.286128	0.275	0.155	0.000388941
BEX4	1.37248e-08	0.32355	0.279	0.161	0.000389181
HNRNPDL	1.42221e-08	0.255005	0.563	0.395	0.000403283
SEC61G	1.45992e-08	0.297782	0.455	0.294	0.000413975
HNRNPA1	1.50682e-08	0.275573	0.627	0.457	0.000427274
JUND	1.59922e-08	0.296367	0.574	0.4	0.000453475
RPS25	1.69839e-08	0.257644	0.732	0.532	0.000481595
LAMP2	1.72332e-08	0.258754	0.342	0.207	0.000488664
RAB31	1.76232e-08	0.293391	0.261	0.145	0.000499723
C19orf53	1.84959e-08	0.344906	0.309	0.185	0.000524471
SERBP1	1.91466e-08	0.261221	0.367	0.227	0.00054292
ATF4	1.95756e-08	0.262211	0.447	0.295	0.000555085
LAMTOR5	2.0514e-08	0.324145	0.311	0.189	0.000581695
ARPC5	2.18767e-08	0.277602	0.27	0.154	0.000620335
EIF1B	2.19852e-08	0.282447	0.425	0.275	0.000623414
MRFAP1	2.46646e-08	0.285897	0.325	0.199	0.00069939
TCEAL4	2.63399e-08	0.351091	0.28	0.162	0.000746894
CAMTA1	2.72668e-08	0.262746	0.384	0.247	0.000773178
CSNK2B	3.15233e-08	0.322549	0.34	0.213	0.000893875
IFITM1	3.19832e-08	0.464012	0.272	0.164	0.000906914
ADGRB3	3.25629e-08	-0.982842	0.185	0.274	0.000923353
TMEM258	3.53402e-08	0.252286	0.4	0.259	0.00100211
SMS	4.18747e-08	0.273079	0.371	0.238	0.0011874
NDUFA1	4.36546e-08	0.372596	0.253	0.148	0.00123787
VDAC1	4.44245e-08	0.269341	0.288	0.169	0.0012597
GPX4	4.63583e-08	0.275682	0.387	0.25	0.00131454
PTMA	4.98798e-08	0.254281	0.767	0.609	0.00141439
MLLT11	5.16877e-08	0.266034	0.296	0.177	0.00146566
PSMB4	5.21878e-08	0.269381	0.278	0.163	0.00147984
USP22	5.63959e-08	0.262276	0.263	0.151	0.00159916
RPL23	5.7456e-08	0.257666	0.76	0.596	0.00162922
SRP9	5.77285e-08	0.2621	0.345	0.217	0.00163695
POU3F3	5.9634e-08	0.333185	0.372	0.244	0.00169098
EIF1	6.19824e-08	0.30632	0.768	0.596	0.00175757
ID3	6.85318e-08	0.479132	0.352	0.231	0.00194329
MLF2	6.87535e-08	0.264594	0.338	0.211	0.00194958
ECE1	7.81333e-08	0.282335	0.281	0.165	0.00221555
RAB11A	1.09639e-07	0.308977	0.289	0.173	0.00310892
ATP5MG	1.1493e-07	0.290091	0.455	0.311	0.00325895
NDFIP1	1.20753e-07	0.300978	0.364	0.234	0.00342409
UQCR11	1.31899e-07	0.256543	0.35	0.221	0.00374013
CAP1	1.34993e-07	0.256779	0.272	0.159	0.00382787
SNRPE	1.38721e-07	0.25316	0.288	0.172	0.00393359
EID1	1.41076e-07	0.251466	0.393	0.254	0.00400036
ATOX1	1.68367e-07	0.313292	0.27	0.164	0.00477422
METRN	1.75522e-07	0.258986	0.261	0.155	0.00497711
COX7B	1.7594e-07	0.335896	0.336	0.213	0.00498896
PPP1CB	2.57549e-07	0.279449	0.265	0.159	0.00730305
SOD1	2.66593e-07	0.270492	0.321	0.203	0.00755951
GRN	2.92513e-07	0.271382	0.305	0.192	0.00829451
PEA15	3.34581e-07	0.280489	0.503	0.356	0.00948738
ZNF706	3.37689e-07	0.277494	0.271	0.164	0.0095755
CLSTN1	3.51037e-07	0.260078	0.284	0.171	0.00995401
ANXA5	4.50263e-07	0.312603	0.407	0.282	0.0127677
SUB1	7.16539e-07	0.253541	0.389	0.262	0.0203182
EMP1	1.43133e-06	0.363079	0.283	0.18	0.0405868
RND3	1.58095e-06	0.279054	0.268	0.166	0.0448294
TMTC2	1.63651e-06	-0.839195	0.277	0.347	0.0464048
PAPOLA	1.68641e-06	0.254351	0.262	0.162	0.0478199
HES4	1.80014e-06	0.368399	0.304	0.203	0.0510447
RHOBTB3	2.19291e-06	0.327014	0.553	0.423	0.0621822
PANTR1	2.58176e-06	-0.548173	0.489	0.516	0.0732085
DLK1	2.99986e-06	0.258008	0.639	0.491	0.0850639
A2M	4.84313e-06	0.333767	0.308	0.211	0.137332
FMN2	4.85129e-06	-0.783852	0.191	0.262	0.137563
ATF3	4.92803e-06	0.312652	0.261	0.166	0.139739
EIF4B	1.20001e-05	0.322609	0.279	0.186	0.340275
NAV2	1.70793e-05	-0.76394	0.283	0.347	0.484301
PTPN13	2.00925e-05	-0.72998	0.211	0.274	0.569744
SOX9	2.21996e-05	0.257792	0.35	0.247	0.629491
NFIA	2.84117e-05	-0.815277	0.291	0.345	0.805641
FNDC3B	3.08422e-05	-0.692402	0.244	0.305	0.874561
JMJD1C	3.26259e-05	-0.677103	0.348	0.394	0.925139
NPAS3	3.30012e-05	-0.775154	0.239	0.3	0.935783
MAGI2	4.58803e-05	-0.732516	0.19	0.254	1
FTL	9.70907e-05	0.588764	0.896	0.795	1
ROBO1	9.85318e-05	-0.820803	0.237	0.29	1
WSB1	0.000113488	-0.526968	0.498	0.513	1
ARID5B	0.000195183	-0.684534	0.258	0.308	1
AUTS2	0.000213252	-0.681515	0.269	0.319	1
BAZ2B	0.000308321	-0.592129	0.29	0.333	1
PAX3	0.000312433	-0.773969	0.252	0.296	1
SNHG14	0.000346895	-0.708127	0.351	0.386	1
DKK1	0.000368736	0.309611	0.319	0.235	1
DST	0.000412435	-0.525851	0.437	0.464	1
FZD3	0.000452785	-0.499961	0.462	0.475	1
RFX3	0.000643152	-0.627076	0.252	0.298	1
CAMK2D	0.000715995	-0.562731	0.25	0.298	1
ERBIN	0.000983276	-0.655876	0.313	0.345	1
MT2A	0.00138432	0.260306	0.369	0.28	1
AP1S2	0.00172187	-0.451344	0.511	0.519	1
TNRC6A	0.00218451	-0.554301	0.239	0.281	1
APOE	0.00238035	-0.380346	0.31	0.351	1
KIAA1958	0.00342573	-0.658267	0.217	0.252	1
FGFR1	0.00413125	-0.587208	0.264	0.292	1
PCDH9	0.00604813	-0.53412	0.315	0.346	1
KAZN	0.0095376	-0.637421	0.274	0.301	1
TCF12	0.010024	-0.483406	0.347	0.366	1
MAGI1	0.0114341	-0.559539	0.263	0.288	1
ZNF638	0.0120632	-0.531082	0.221	0.25	1
RERE	0.0127987	-0.587322	0.288	0.31	1
IGF2BP2	0.0154893	-0.461151	0.23	0.262	1
IGF2	0.017341	-0.677295	0.241	0.272	1
FNBP4	0.0178989	-0.480638	0.228	0.261	1
KMT2E	0.0258426	-0.449309	0.302	0.32	1
SBF2	0.0258881	-0.494713	0.254	0.278	1
CHD2	0.0281382	-0.472165	0.229	0.253	1
SLC1A3	0.0302336	-0.579056	0.23	0.254	1
EIF4G3	0.0330361	-0.54158	0.236	0.254	1
SDK1	0.0389677	-0.41392	0.225	0.25	1
SIPA1L1	0.0412612	-0.542183	0.296	0.31	1

## Sheet: astrocytes.hypoxia48h.
	p_val	avg_log2FC	pct.1	pct.2	p_val_adj
KRT5	2.46446e-17	-3.69622	0	0.714	6.98823e-13
KCNJ15	1.82219e-11	-0.714435	0.01	0.571	5.167e-07
ATP1A2	8.70312e-11	-0.759638	0	0.429	2.46786e-06
BRINP3	8.70312e-11	-0.410034	0	0.429	2.46786e-06
B3GALT1	8.70312e-11	-0.417934	0	0.429	2.46786e-06
C2orf80	8.70312e-11	-0.507596	0	0.429	2.46786e-06
ADA	8.70312e-11	-0.677207	0	0.429	2.46786e-06
S100A9	8.70312e-11	-1.5179	0	0.429	2.46786e-06
F2R	2.42429e-10	-0.692685	0.041	0.714	6.87432e-06
ATP1B2	4.80594e-10	-0.746737	0.041	0.714	1.36277e-05
KLHL13	9.59183e-10	-0.717112	0.021	0.571	2.71986e-05
TTYH1	2.514e-09	-1.6841	0.052	0.714	7.12869e-05
RNF165	2.93524e-09	-0.777086	0.052	0.714	8.32316e-05
PTPRZ1	5.42038e-09	-1.06442	0.052	0.714	0.0001537
PLEKHG5	1.64775e-08	-0.510842	0.031	0.571	0.000467237
GPNMB	2.32783e-08	-1.68654	0.031	0.571	0.00066008
CHL1	2.57374e-08	-0.833085	0.01	0.429	0.000729809
GJB2	2.57374e-08	-1.65993	0.01	0.429	0.000729809
GJB6	2.57374e-08	-1.11352	0.01	0.429	0.000729809
KCNQ2	2.76322e-08	-0.708991	0.031	0.571	0.000783539
KRT16	3.21568e-08	-3.45993	0.01	0.429	0.000911839
HACD4	3.2772e-08	-0.665928	0.031	0.571	0.000929282
NCALD	4.59777e-08	-0.614341	0.031	0.571	0.00130374
ATXN7L2	1.41984e-07	-0.322328	0	0.286	0.00402611
H2AC21	1.41984e-07	-0.289163	0	0.286	0.00402611
LINC01159	1.41984e-07	-0.322328	0	0.286	0.00402611
HECW2	1.41984e-07	-0.357907	0	0.286	0.00402611
ATP2B2	1.41984e-07	-0.317452	0	0.286	0.00402611
CACNA2D3	1.41984e-07	-0.366096	0	0.286	0.00402611
EFCC1	1.41984e-07	-0.289163	0	0.286	0.00402611
GUCY1A1	1.41984e-07	-0.424095	0	0.286	0.00402611
LAMA4	1.41984e-07	-0.313885	0	0.286	0.00402611
ELN	1.41984e-07	-0.260833	0	0.286	0.00402611
LRRN3	1.41984e-07	-0.357	0	0.286	0.00402611
TSPAN7	1.41984e-07	-0.317452	0	0.286	0.00402611
NKAIN3-IT1	1.41984e-07	-0.294136	0	0.286	0.00402611
EYA1	1.41984e-07	-0.366096	0	0.286	0.00402611
SLC16A9	1.41984e-07	-0.294136	0	0.286	0.00402611
PRICKLE1	1.41984e-07	-0.260833	0	0.286	0.00402611
APBA2	1.41984e-07	-0.428624	0	0.286	0.00402611
SMTNL2	1.41984e-07	-0.357953	0	0.286	0.00402611
PLPPR3	1.41984e-07	-0.464408	0	0.286	0.00402611
LINC01638	1.41984e-07	-0.257123	0	0.286	0.00402611
PKP1	1.41984e-07	-0.577494	0	0.286	0.00402611
TNS4	1.41984e-07	-0.289163	0	0.286	0.00402611
ANKRD6	1.90274e-07	-0.627268	0.041	0.571	0.0053954
FKBP5	2.57119e-07	-0.95679	0.041	0.571	0.00729087
IRX3	2.57119e-07	-0.478075	0.041	0.571	0.00729087
DNER	4.76531e-07	-1.66938	0.082	0.714	0.0135125
SOX5	7.48545e-07	-0.578722	0.052	0.571	0.0212257
COLEC11	8.02702e-07	-0.482442	0.021	0.429	0.0227614
ARHGAP31	8.02702e-07	-0.472127	0.021	0.429	0.0227614
FAT2	8.02702e-07	-0.496041	0.021	0.429	0.0227614
POU3F2	8.02702e-07	-0.64956	0.021	0.429	0.0227614
ELMOD1	8.02702e-07	-0.808986	0.021	0.429	0.0227614
CA2	8.5786e-07	-1.43957	0.052	0.571	0.0243255
IGFL2	9.59775e-07	-1.76295	0.021	0.429	0.0272154
CRYBG1	9.82467e-07	-0.730889	0.052	0.571	0.0278588
AL590617.2	9.82467e-07	-0.700232	0.052	0.571	0.0278588
SKIDA1	9.82467e-07	-0.492635	0.052	0.571	0.0278588
DEPDC7	1.14623e-06	-0.460211	0.021	0.429	0.0325024
HCAR2	1.14623e-06	-0.533086	0.021	0.429	0.0325024
VCAN	1.28885e-06	-2.39533	0.289	1	0.0365466
LDLRAD4	1.36728e-06	-0.482734	0.021	0.429	0.0387707
JAM2	1.67385e-06	-1.00124	0.093	0.714	0.0474636
CEMIP2	3.95615e-06	-0.780036	0.186	0.857	0.112181
FBLN1	3.99522e-06	-1.44199	0.216	0.857	0.113288
FBLIM1	4.42401e-06	-0.59689	0.175	0.857	0.125447
QKI	5.41378e-06	-1.50555	0.515	1	0.153513
GPRC5B	5.4386e-06	-1.11169	0.206	0.857	0.154217
PSRC1	8.09576e-06	-0.551755	0.031	0.429	0.229563
CCDC3	8.09576e-06	-0.808754	0.031	0.429	0.229563
SPATA13	8.09576e-06	-0.458894	0.031	0.429	0.229563
DCLK1	8.09576e-06	-0.771164	0.031	0.429	0.229563
RASA3	8.09576e-06	-0.476175	0.031	0.429	0.229563
MYOM1	8.09576e-06	-0.671962	0.031	0.429	0.229563
DOCK11	9.40016e-06	-0.488848	0.031	0.429	0.266551
S100A16	9.60782e-06	-1.14612	0.309	1	0.272439
ITPKB	1.09039e-05	-0.426191	0.031	0.429	0.309192
COL9A3	1.09039e-05	-0.520848	0.031	0.429	0.309192
HSD17B14	1.26357e-05	-0.611463	0.031	0.429	0.358299
HTRA1	1.47842e-05	-1.11144	0.124	0.714	0.419222
SLC1A3	1.51751e-05	-0.548355	0.072	0.571	0.430305
TMED9	1.65295e-05	2.02708	0.99	1	0.46871
HSP90B1	1.65303e-05	3.33929	1	1	0.468735
P4HB	1.65303e-05	2.54618	0.99	1	0.468735
FST	1.6918e-05	-0.789736	0.031	0.429	0.479726
OLFM2	1.69395e-05	-0.68295	0.072	0.571	0.480337
PDIA6	1.75271e-05	1.77339	0.99	1	0.496999
APLP1	1.94942e-05	-0.840855	0.134	0.714	0.552777
NUDT11	1.9547e-05	-0.364792	0.031	0.429	0.554273
ID1	1.99902e-05	-1.51242	0.423	1	0.566841
MEGF9	2.10719e-05	-0.61954	0.072	0.571	0.597515
SPRY1	2.1908e-05	-1.0544	0.082	0.571	0.621223
DKK3	2.59778e-05	-1.09654	0.155	0.714	0.736627
EDN2	2.59976e-05	-0.738688	0.01	0.286	0.737189
AGT	2.59976e-05	-0.351071	0.01	0.286	0.737189
NRXN1	2.59976e-05	-0.313982	0.01	0.286	0.737189
CHL1-AS2	2.59976e-05	-0.350445	0.01	0.286	0.737189
GRM2	2.59976e-05	-0.326133	0.01	0.286	0.737189
WDR17	2.59976e-05	-0.252391	0.01	0.286	0.737189
PDLIM3	2.59976e-05	-0.318966	0.01	0.286	0.737189
MEF2C-AS2	2.59976e-05	-0.303715	0.01	0.286	0.737189
STX11	2.59976e-05	-0.28115	0.01	0.286	0.737189
PLP1	2.59976e-05	-0.815945	0.01	0.286	0.737189
LMO2	2.59976e-05	-0.522522	0.01	0.286	0.737189
TSPAN18	2.59976e-05	-0.346984	0.01	0.286	0.737189
GNG3	2.59976e-05	-0.470722	0.01	0.286	0.737189
NOX4	2.59976e-05	-0.534723	0.01	0.286	0.737189
AP001830.1	2.59976e-05	-0.327592	0.01	0.286	0.737189
MMP10	2.59976e-05	-1.09038	0.01	0.286	0.737189
DENND5B	2.59976e-05	-0.65093	0.01	0.286	0.737189
FREM2	2.59976e-05	-0.420232	0.01	0.286	0.737189
EDNRB	2.59976e-05	-0.625925	0.01	0.286	0.737189
CORO2B	2.59976e-05	-0.382963	0.01	0.286	0.737189
ISLR	2.59976e-05	-0.636148	0.01	0.286	0.737189
ALOX15B	2.59976e-05	-0.420043	0.01	0.286	0.737189
SEZ6	2.59976e-05	-0.753126	0.01	0.286	0.737189
ANKRD13B	2.59976e-05	-0.255761	0.01	0.286	0.737189
KRT13	2.59976e-05	-1.59998	0.01	0.286	0.737189
KRT14	2.59976e-05	-1.46262	0.01	0.286	0.737189
DSG3	2.59976e-05	-0.993845	0.01	0.286	0.737189
ZBTB7C	2.59976e-05	-0.282679	0.01	0.286	0.737189
ZNF536	2.59976e-05	-0.325898	0.01	0.286	0.737189
LRRC4B	2.59976e-05	-0.288364	0.01	0.286	0.737189
AC020915.3	2.59976e-05	-0.355706	0.01	0.286	0.737189
APOL4	2.59976e-05	-0.360297	0.01	0.286	0.737189
KDM4D	2.60168e-05	-0.428198	0.031	0.429	0.737732
PDIA3	2.62875e-05	2.14555	0.99	1	0.745408
PDIA4	2.70502e-05	2.64566	0.99	0.857	0.767036
CHML	2.7284e-05	-0.825529	0.227	0.857	0.773666
HSPA5	2.78367e-05	2.97419	0.99	1	0.789337
TSNAX	2.85524e-05	-0.646057	0.237	0.857	0.809632
SLC4A4	2.98845e-05	-0.577871	0.082	0.571	0.847406
NEDD1	3.06733e-05	-0.914579	0.155	0.714	0.869772
PAX3	3.16558e-05	-0.282531	0.01	0.286	0.897631
BTN3A3	3.16558e-05	-0.254268	0.01	0.286	0.897631
GLIPR1	3.16558e-05	-0.2757	0.01	0.286	0.897631
FNBP1L	3.24361e-05	-1.00839	0.485	1	0.919757
EPB41L3	3.66612e-05	-0.715924	0.082	0.571	1
EFTUD2	3.75109e-05	-0.860042	0.258	0.857	1
STON1-GTF2A1L	3.84717e-05	-0.27615	0.01	0.286	1
HS3ST5	3.84717e-05	-0.269938	0.01	0.286	1
TMEM200A	3.84717e-05	-0.264324	0.01	0.286	1
CACNG5	3.84717e-05	-0.252978	0.01	0.286	1
SOCS2	3.92545e-05	-0.752264	0.155	0.714	1
OSTC	4.13752e-05	1.43786	1	1	1
NTRK2	4.25896e-05	-1.7576	0.155	0.714	1
IL17RD	4.27327e-05	-0.529649	0.041	0.429	1
ARHGAP10	4.27327e-05	-0.568514	0.041	0.429	1
PRRT2	4.27327e-05	-0.698803	0.041	0.429	1
SERF2	4.37572e-05	1.19255	1	1	1
NKAIN3	4.85884e-05	-0.884085	0.041	0.429	1
DTNB	4.96186e-05	-0.539467	0.082	0.571	1
AGR2	5.11857e-05	4.26851	0.948	0.143	1
KCTD6	5.48282e-05	-0.504043	0.082	0.571	1
KREMEN2	5.51995e-05	-0.628421	0.041	0.429	1
FABP7	6.26567e-05	-1.07098	0.041	0.429	1
IGFBPL1	6.26567e-05	-0.466527	0.041	0.429	1
AC025575.2	6.26567e-05	-0.592718	0.041	0.429	1
FZD10-AS1	6.26567e-05	-0.392113	0.041	0.429	1
ELK3	6.42018e-05	-0.599381	0.093	0.571	1
SOX15	6.6841e-05	-1.26911	0.082	0.571	1
HM13	6.78239e-05	2.02066	0.959	0.429	1
AL392172.1	7.06076e-05	-0.569175	0.093	0.571	1
GNG2	7.06076e-05	-0.866147	0.093	0.571	1
SPARCL1	7.1061e-05	-1.07204	0.041	0.429	1
CD70	7.1061e-05	-1.98958	0.041	0.429	1
SCD5	7.76147e-05	-0.661578	0.093	0.571	1
MUS81	7.76147e-05	-0.620529	0.093	0.571	1
TMED2	7.79956e-05	1.50735	0.99	0.857	1
FABP5	7.81443e-05	-3.0723	0.526	1	1
MRC2	7.91776e-05	-0.726562	0.144	0.714	1
MYC	8.68984e-05	-0.711036	0.175	0.714	1
LDB1	8.77027e-05	-0.643007	0.165	0.714	1
ERO1A	9.16677e-05	2.3447	0.969	0.857	1
HSP90AA1	9.41862e-05	-0.947768	0.969	1	1
LMAN1	9.42025e-05	1.35989	0.99	1	1
MYDGF	9.67575e-05	1.66851	0.99	0.857	1
C19orf33	9.70258e-05	1.91094	0.907	0.143	1
PPIB	9.93863e-05	1.22531	0.99	1	1
MBOAT2	0.00010061	-0.467834	0.144	0.714	1
NFIA	0.000102792	-0.552984	0.093	0.571	1
EIF1	0.000104839	0.807653	1	1	1
DHRS4L2	0.000114282	-0.711861	0.186	0.714	1
COL1A2	0.000116235	-0.651	0.474	1	1
CRABP1	0.000118937	-0.612624	0.165	0.714	1
HIF1A	0.000121338	-1.13217	0.536	1	1
ITSN1	0.000132183	-0.813176	0.186	0.714	1
SDF2L1	0.000132809	1.95803	0.897	0.143	1
SEC11C	0.000138594	1.94597	0.928	0.286	1
GGH	0.00015027	-0.737573	0.052	0.429	1
CALR	0.000151678	1.28434	0.979	1	1
PEBP1	0.000153636	-1.22255	0.814	1	1
TPT1	0.000159801	0.682065	1	1	1
SULT1C4	0.000168193	-0.358886	0.052	0.429	1
NSG1	0.000168193	-0.594274	0.052	0.429	1
LDLRAD3	0.000168193	-0.517369	0.052	0.429	1
PITPNC1	0.000168193	-0.463335	0.052	0.429	1
SSR3	0.000172739	1.36963	0.99	0.857	1
FAM114A1	0.000175262	1.48719	0.918	0.429	1
ARHGAP23	0.000176478	-0.507322	0.103	0.571	1
STOM	0.000181951	-1.10186	0.175	0.714	1
RANBP1	0.000182108	-0.863401	0.691	1	1
HACD1	0.000188114	-0.377738	0.052	0.429	1
ZEB1	0.000188114	-0.569547	0.052	0.429	1
ACVR1B	0.000188114	-0.709995	0.052	0.429	1
SERPINB5	0.000188114	-0.618906	0.052	0.429	1
S100A2	0.000189177	-2.60063	0.186	0.714	1
PANTR1	0.000202465	-1.19815	0.113	0.571	1
HMGB3	0.000202617	-0.517869	0.155	0.714	1
WDR47	0.000203054	-0.531787	0.186	0.714	1
IVNS1ABP	0.000206465	-1.03667	0.546	1	1
COA3	0.000207136	-0.856066	0.402	1	1
FHL1	0.000208479	-0.965466	0.196	0.714	1
KRT6A	0.000210237	-3.72863	0.052	0.429	1
LINC00461	0.000215348	-0.609144	0.165	0.714	1
PDCD11	0.000217884	-0.628433	0.186	0.714	1
HMBOX1	0.000223507	-0.696767	0.454	1	1
RAB8B	0.000226855	-0.686464	0.206	0.714	1
ARL4C	0.000233725	-1.26288	0.186	0.714	1
GLI3	0.000234786	-0.607709	0.052	0.429	1
FLOT2	0.000239294	-0.496865	0.113	0.571	1
MED1	0.000244483	-0.98053	0.32	0.857	1
EDIL3	0.000249249	-0.477828	0.103	0.571	1
EEF2	0.000253636	0.892851	1	1	1
ZBTB44	0.000253945	-0.712997	0.268	0.857	1
CDC25B	0.000262006	-0.321564	0.052	0.429	1
P4HA1	0.000266783	1.24746	0.99	1	1
IFITM1	0.000278758	-1.67963	0.216	0.714	1
HIGD1A	0.000279943	-1.00517	0.495	1	1
SRP72	0.000294907	1.3061	0.887	0.286	1
YWHAH	0.000305277	-1.05091	0.567	1	1
TBC1D1	0.00030649	-0.774493	0.113	0.571	1
IRX5	0.00030649	-0.564477	0.113	0.571	1
MT1X	0.00030649	-2.05782	0.113	0.571	1
GPM6A	0.000311205	-1.18287	0.124	0.571	1
FGFR1	0.000311205	-0.839385	0.124	0.571	1
GPM6B	0.000332438	-2.50836	0.237	0.714	1
MTSS1	0.000336916	-0.91349	0.124	0.571	1
UBE2Q2	0.000341878	-0.615833	0.34	0.857	1
HNRNPDL	0.000342526	-0.786869	0.959	1	1
CNN3	0.000356285	-1.40129	0.567	1	1
SEC61A1	0.00035897	1.26669	0.938	0.714	1
SPECC1	0.0003607	-0.503978	0.113	0.571	1
SEPTIN3	0.0003607	-0.692279	0.113	0.571	1
ATP23	0.000364603	-0.623746	0.124	0.571	1
KANK4	0.000366817	-0.397254	0.021	0.286	1
AL359921.1	0.000366817	-0.297187	0.021	0.286	1
ARHGEF4	0.000366817	-0.287726	0.021	0.286	1
AP1S3	0.000366817	-0.278471	0.021	0.286	1
C3orf20	0.000366817	-0.350282	0.021	0.286	1
AC091978.1	0.000366817	-0.303753	0.021	0.286	1
IQGAP2	0.000366817	-0.761868	0.021	0.286	1
MICALL2	0.000366817	-0.287267	0.021	0.286	1
AC009403.2	0.000366817	-0.283334	0.021	0.286	1
PAK3	0.000366817	-0.352111	0.021	0.286	1
SLC5A12	0.000366817	-0.277076	0.021	0.286	1
KIAA1549L	0.000366817	-0.302567	0.021	0.286	1
NOP9	0.000366817	-0.254072	0.021	0.286	1
FBLN5	0.000366817	-0.467646	0.021	0.286	1
CCNB2	0.000366817	-0.275943	0.021	0.286	1
C1QL1	0.000366817	-0.440059	0.021	0.286	1
TTYH2	0.000366817	-0.299082	0.021	0.286	1
STMN3	0.000366817	-0.3743	0.021	0.286	1
INSL3	0.000366817	-0.345481	0.021	0.286	1
CACNG7	0.000366817	-0.510576	0.021	0.286	1
SHISA5	0.000373152	-0.846177	0.371	0.857	1
FNDC4	0.000384747	-0.597849	0.196	0.714	1
SELENOP	0.000395206	-1.90737	0.392	0.857	1
LOXL3	0.000425188	-0.492193	0.021	0.286	1
EFHD1	0.000425188	-0.679343	0.021	0.286	1
ZNF517	0.000425188	-0.362364	0.021	0.286	1
LINC01435	0.000425188	-0.479262	0.021	0.286	1
LHX5-AS1	0.000425188	-0.412679	0.021	0.286	1
GNAO1	0.000425188	-0.304554	0.021	0.286	1
NCAN	0.000425188	-0.300882	0.021	0.286	1
CEACAM1	0.000425188	-0.316669	0.021	0.286	1
KCNJ4	0.000425188	-0.275924	0.021	0.286	1
FRAS1	0.000426474	-0.776135	0.124	0.571	1
SMARCD3	0.000426474	-0.480908	0.124	0.571	1
NNAT	0.000426474	-1.19929	0.124	0.571	1
RBM38	0.000426474	-0.617052	0.124	0.571	1
GPX8	0.000430242	1.32396	0.794	0	1
DDOST	0.000438193	1.12177	0.979	0.714	1
SPCS2	0.000438286	0.892336	0.979	0.857	1
OST4	0.000438348	1.06024	0.99	1	1
NSD1	0.000440013	-0.797323	0.216	0.714	1
TENM3	0.000445225	-0.588966	0.062	0.429	1
EN2	0.000445225	-0.456794	0.062	0.429	1
MLEC	0.000455662	1.28051	0.918	0.429	1
FTH1	0.000460262	1.43539	1	1	1
LAPTM4B	0.000465878	-1.17744	0.649	1	1
MAGT1	0.000473835	1.51629	0.887	0.429	1
RTN1	0.000491932	-0.831828	0.062	0.429	1
AC114778.2	0.000492143	-0.295862	0.021	0.286	1
AC092957.1	0.000492143	-0.255883	0.021	0.286	1
ADAMTS3	0.000492143	-0.287154	0.021	0.286	1
DENND2A	0.000492143	-0.28633	0.021	0.286	1
AC090152.1	0.000492143	-0.268465	0.021	0.286	1
KLHL14	0.000492143	-0.260453	0.021	0.286	1
TSEN54	0.00049804	-0.538635	0.124	0.571	1
NEMF	0.000528498	-0.836549	0.33	0.857	1
SERPINH1	0.000529748	-0.946378	0.784	1	1
SSR1	0.000532093	1.13927	0.979	0.714	1
SOX9	0.000536439	-0.72681	0.309	0.857	1
POU3F3	0.000543177	-0.749707	0.062	0.429	1
UBE2E3	0.000548085	-1.35619	0.371	0.857	1
SLC25A3	0.000555394	-0.946403	0.897	1	1
GNB2	0.000556952	-0.848625	0.918	1	1
MANF	0.00055836	1.44313	0.979	0.714	1
SDK2	0.000568828	-0.286893	0.021	0.286	1
SIPA1L2	0.000580681	-0.860128	0.124	0.571	1
MTMR11	0.000599361	-0.407759	0.062	0.429	1
ACHE	0.000599361	-0.361619	0.062	0.429	1
STMN4	0.000614333	-0.793675	0.134	0.571	1
DAP	0.000616523	1.15931	0.856	0.143	1
BBC3	0.000630229	-0.730327	0.557	1	1
UFM1	0.000644693	0.940693	1	1	1
HNRNPH1	0.000649249	-0.871688	0.67	1	1
CACHD1	0.000660915	-0.310346	0.062	0.429	1
ANAPC15	0.000660915	-0.424339	0.062	0.429	1
WWC2	0.0006615	-1.16214	0.134	0.571	1
PPP2R1A	0.000669115	-0.945612	0.66	1	1
ERP44	0.000674229	1.17677	0.938	0.714	1
MAP7D3	0.000675947	-0.623289	0.124	0.571	1
ETS1	0.000675947	-0.623012	0.124	0.571	1
C1orf61	0.000682621	-2.02005	0.433	0.857	1
SPARC	0.00071134	-1.43424	0.794	1	1
MARCKSL1	0.000713072	-1.24754	0.392	0.857	1
DNAJC3	0.00072382	1.29824	0.948	0.571	1
CACNG4	0.000728306	-0.47734	0.062	0.429	1
SCPEP1	0.000736865	-0.723041	0.206	0.714	1
NRAS	0.00075655	-0.886483	0.433	0.857	1
NEK6	0.000766098	-0.774024	0.134	0.571	1
HMGN2	0.000776506	-1.05961	0.784	1	1
PPP4R3B	0.000776849	-0.732907	0.577	1	1
CLDN7	0.000778449	1.68178	0.99	0.429	1
IGFBP5	0.00078912	-1.53709	0.464	0.857	1
SOX2	0.000790726	-1.13938	0.237	0.714	1
FMNL2	0.000810092	-0.504394	0.227	0.714	1
DDX5	0.00081629	-0.873231	0.979	1	1
LAPTM4A	0.000816343	0.829395	0.99	1	1
INPP5F	0.000824595	1.37729	0.866	0.143	1
TFAP2A	0.000839535	-0.743383	0.196	0.714	1
RPS21	0.000855363	0.76765	1	1	1
APEX1	0.000861508	-0.955148	0.619	1	1
P4HA2	0.000875279	1.03791	0.969	0.857	1
MCMBP	0.000875837	-0.664921	0.34	0.857	1
TBCB	0.000878583	-0.795871	0.392	0.857	1
MTERF2	0.000882639	-0.369214	0.062	0.429	1
CTSB	0.000883229	-1.05466	0.856	1	1
MEX3A	0.000885884	-0.582522	0.134	0.571	1
AP005329.3	0.000891552	-0.482554	0.072	0.429	1
SERP1	0.000896165	1.27318	1	1	1
RAB6B	0.000912778	-0.807476	0.144	0.571	1
SEZ6L2	0.000928272	1.11856	0.742	0	1
PPP2R3C	0.00095246	-0.549357	0.32	0.857	1
IGF1R	0.000958253	-0.714036	0.485	1	1
CDKN1C	0.000963848	-1.3267	0.464	0.857	1
GIPC1	0.000972128	-0.652923	0.526	1	1
ZNF219	0.000976115	-0.383361	0.072	0.429	1
ZNF333	0.000976115	-0.431483	0.072	0.429	1
IRX1	0.000981292	-0.572445	0.124	0.571	1
CLIP3	0.000981292	-0.571067	0.124	0.571	1
PFN1	0.000982863	-1.06022	0.959	1	1
CALU	0.00098314	1.01549	0.979	1	1
RPL28	0.000983171	0.64679	1	1	1
LMAN2	0.00100348	1.20583	0.948	0.571	1
TRIB2	0.00105007	-1.16287	0.144	0.571	1
STMN1	0.00105794	-1.51259	0.443	0.857	1
CCT2	0.0010602	-0.807994	0.68	1	1
QPRT	0.00106122	-0.895997	0.474	1	1
CELSR1	0.00106805	-0.390429	0.072	0.429	1
SLC50A1	0.0010752	1.09469	0.732	0	1
FOS	0.00107606	-0.785928	0.784	1	1
FLNA	0.0010914	-1.16342	0.619	1	1
NFKBIA	0.00111591	-1.08976	0.866	1	1
TENT5A	0.00111871	1.30736	0.835	0.143	1
DYNLL1	0.0011284	-0.825404	0.979	1	1
CYTH3	0.00116795	-0.462868	0.072	0.429	1
TSPAN3	0.00119949	-0.913878	0.67	1	1
YLPM1	0.00120626	-0.513237	0.144	0.571	1
MSMO1	0.00123464	1.72583	0.835	0.286	1
WIPI1	0.00125425	1.28855	0.825	0.286	1
LRIG1	0.00127642	-0.369071	0.072	0.429	1
RAB31	0.00129216	-0.933584	0.144	0.571	1
TMEM258	0.00129332	0.991449	0.99	1	1
HILPDA	0.00129672	1.78019	0.794	0.143	1
DPY19L3	0.00131273	-0.365575	0.124	0.571	1
LITAF	0.00134231	-0.998443	0.629	1	1
AGO2	0.00137391	-0.732414	0.247	0.714	1
USP32	0.00138367	-0.486492	0.144	0.571	1
ANTXR1	0.00139412	-0.45637	0.072	0.429	1
CNTN1	0.00139412	-0.464775	0.072	0.429	1
TIPIN	0.00139412	-0.398519	0.072	0.429	1
PLCB1	0.00139412	-0.450095	0.072	0.429	1
YIPF2	0.00142001	1.11035	0.794	0.143	1
SSR2	0.00147934	0.875592	0.948	1	1
RPL10	0.00148021	0.606381	1	1	1
MCL1	0.00149717	-0.870734	0.804	1	1
SOX11	0.00150134	-1.26225	0.299	0.714	1
PPIH	0.00150258	-0.75273	0.278	0.714	1
SORCS2	0.00152176	-0.44869	0.072	0.429	1
SKIL	0.00153998	-0.837502	0.495	1	1
PSMD12	0.00154148	-0.503458	0.536	1	1
HDLBP	0.00154765	1.05604	0.99	0.714	1
PLS3	0.00155403	-0.986937	0.732	1	1
KLF10	0.00158844	-1.20179	0.495	0.857	1
BCOR	0.00159656	-0.478025	0.216	0.714	1
CTNNB1	0.00161418	-0.483285	0.495	1	1
SSR4	0.00161829	1.10462	1	1	1
HACD3	0.00162638	-0.839021	0.423	0.857	1
IFITM3	0.00164423	-1.84296	0.701	1	1
TET1	0.00164755	-0.608011	0.227	0.714	1
CTBP2	0.00165787	-0.613389	0.515	1	1
KLHL4	0.00166008	-0.337563	0.072	0.429	1
SEC24D	0.00167791	0.920328	0.918	0.429	1
SESTD1	0.00169961	-0.689675	0.155	0.571	1
HIF3A	0.00169961	-0.787222	0.155	0.571	1
MMP14	0.00174509	-0.702388	0.495	0.857	1
SRSF4	0.00177232	-0.682244	0.608	1	1
ZNF704	0.0018099	-0.38523	0.072	0.429	1
C1orf198	0.00181469	-0.497465	0.155	0.571	1
FERMT2	0.00181469	-0.780769	0.155	0.571	1
DNAJC1	0.00181879	1.12888	0.887	0.429	1
CCDC28B	0.00184059	-0.258935	0.031	0.286	1
CADM3	0.00184059	-0.275917	0.031	0.286	1
RNASEL	0.00184059	-0.337936	0.031	0.286	1
RGL1	0.00184059	-0.343766	0.031	0.286	1
PROS1	0.00184059	-0.58728	0.031	0.286	1
LRWD1	0.00184059	-0.338621	0.031	0.286	1
TMEM35A	0.00184059	-0.267881	0.031	0.286	1
LRRC4C	0.00184059	-0.272948	0.031	0.286	1
PSD	0.00184059	-0.353131	0.031	0.286	1
MSI1	0.00184059	-0.396289	0.031	0.286	1
KLHDC1	0.00184059	-0.350331	0.031	0.286	1
NFATC1	0.00184059	-0.516317	0.031	0.286	1
SARS2	0.00184059	-0.503753	0.031	0.286	1
NGLY1	0.00184457	-0.523722	0.258	0.714	1
TSPAN13	0.00188431	1.25836	0.948	0.571	1
JUNB	0.00192179	-0.681817	0.897	1	1
CRABP2	0.00192615	-0.938119	0.918	1	1
TNRC18	0.0019376	-0.466221	0.144	0.571	1
LARP7	0.0019412	-0.590936	0.536	1	1
SLC25A1	0.00196252	-0.716151	0.392	0.857	1
JPT1	0.00202953	-1.15762	0.474	0.857	1
LINC00632	0.00203026	-1.00455	0.433	0.857	1
ZNF267	0.00207033	-0.382524	0.144	0.571	1
IER5	0.00207194	-1.0724	0.588	0.857	1
CCDC186	0.00213253	1.10982	0.856	0.286	1
TMEM161B-AS1	0.00215917	-1.19883	0.34	0.714	1
PPP1R16A	0.00217282	-0.49809	0.258	0.714	1
PIK3CA	0.00217291	-0.570162	0.258	0.714	1
CTSC	0.00217291	-0.964088	0.258	0.714	1
ZNRF1	0.00217665	-0.660114	0.165	0.571	1
ZIC1	0.0021963	-0.633966	0.082	0.429	1
ZNF205	0.0021963	-0.374482	0.082	0.429	1
CTNS	0.0021963	-0.434442	0.082	0.429	1
KDELR1	0.0022003	0.849686	0.99	1	1
DSC3	0.00220426	-1.26463	0.155	0.571	1
LRRN1	0.00221135	-0.42081	0.144	0.571	1
ERLIN1	0.00221412	-0.523032	0.33	0.857	1
HOMER3	0.00223587	-0.46439	0.237	0.714	1
SPATS2L	0.0022661	-0.806459	0.588	0.857	1
IGFBP4	0.00226642	-1.19979	0.309	0.714	1
PSMD6	0.00230418	-0.741206	0.495	0.857	1
H2AZ2	0.00231424	-0.731298	0.691	1	1
DAB1	0.00232819	-0.506227	0.031	0.286	1
TTF2	0.00232819	-0.302255	0.031	0.286	1
AC006059.2	0.00232819	-0.327315	0.031	0.286	1
AC116049.2	0.00232819	-0.257175	0.031	0.286	1
TCF19	0.00232819	-0.319447	0.031	0.286	1
GRIA3	0.00232819	-0.378044	0.031	0.286	1
TYRO3	0.00232819	-0.32129	0.031	0.286	1
WARS1	0.00233421	1.13979	0.804	0.143	1
FAM107B	0.00238486	-0.711782	0.423	0.857	1
GOLT1B	0.0023876	1.22157	0.835	0.143	1
TPBG	0.00240656	1.51404	0.887	0.286	1
IER3	0.00242353	-1.36691	0.67	0.857	1
GLUD1	0.00242703	-0.647271	0.371	0.857	1
BCAT1	0.00244928	-0.399534	0.227	0.714	1
PTN	0.002511	-3.42386	0.361	0.714	1
USF2	0.00252497	-0.511597	0.381	0.857	1
TMEM208	0.00254527	1.00209	0.804	0.143	1
CDH1	0.00255573	1.03561	0.969	0.571	1
SUPT3H	0.00256527	-0.563003	0.268	0.714	1
MET	0.00266914	-0.463746	0.155	0.571	1
SEL1L	0.00271165	1.1975	0.918	0.571	1
PITX2	0.00272436	-0.811214	0.175	0.571	1
ZNF580	0.00272436	-0.601398	0.175	0.571	1
ACTB	0.00272735	-0.983814	0.99	1	1
KRTCAP2	0.00277389	1.01766	0.928	0.571	1
JADE1	0.00279521	-0.40011	0.082	0.429	1
TMEM132A	0.00279521	-0.453924	0.082	0.429	1
HNRNPA1L2	0.00279521	-0.359015	0.082	0.429	1
HOOK3	0.00280066	-0.574579	0.495	1	1
TEAD1	0.00284299	-0.496552	0.155	0.571	1
BTBD6	0.00284299	-0.478779	0.155	0.571	1
SELENOK	0.00290586	0.931038	0.969	0.857	1
ACBD3	0.00292601	1.04209	0.887	0.429	1
TMCC2	0.00293156	-0.376469	0.031	0.286	1
PRICKLE2	0.00293156	-0.274384	0.031	0.286	1
PPP1R14A	0.00293156	-0.315621	0.031	0.286	1
ERLEC1	0.00294084	1.18565	0.918	0.286	1
HSPB1	0.00294686	-1.51422	0.876	1	1
YBX3	0.0029561	-0.734992	0.897	1	1
NDUFAF3	0.00296239	1.05571	0.742	0.143	1
NREP	0.00296287	-1.04516	0.515	0.857	1
KRT15	0.00297817	-1.02154	0.093	0.429	1
SFXN1	0.00297918	-0.809488	0.485	0.857	1
PTMS	0.00298696	-1.22137	0.68	0.857	1
CXXC4	0.00302583	-0.345307	0.082	0.429	1
AEN	0.00307403	-0.50536	0.175	0.571	1
CAMSAP3	0.00307403	-0.511645	0.175	0.571	1
TUBB	0.00309499	-1.11338	0.948	1	1
HERPUD1	0.00316229	1.11165	0.99	0.857	1
PCYOX1	0.00320616	-0.782581	0.567	0.857	1
C6orf62	0.00321168	-0.626712	0.412	0.857	1
HNRNPK	0.0032196	-0.67839	0.907	1	1
MIA2	0.00322098	1.02831	0.649	0	1
FZD3	0.00322988	-0.849541	0.309	0.714	1
SNRNP27	0.00323195	-0.627283	0.454	0.857	1
NSMAF	0.00327369	-0.581299	0.082	0.429	1
LPAR6	0.00327369	-0.508742	0.082	0.429	1
CALD1	0.00327747	-1.29406	0.33	0.714	1
NMT1	0.00329538	-0.461171	0.454	1	1
HS6ST1	0.00346442	-0.756597	0.093	0.429	1
POLM	0.00346442	-0.420993	0.093	0.429	1
MXRA5	0.00346442	-0.851015	0.093	0.429	1
CD9	0.00346707	-1.14206	0.804	0.857	1
SRRM1	0.00349639	0.832131	0.918	0.714	1
DNAJB9	0.00351075	1.06258	1	0.714	1
ZFAS1	0.00351084	0.687324	1	1	1
SPINT2	0.00351084	0.954239	0.99	1	1
TRAPPC1	0.00352785	1.11666	0.804	0.286	1
STK17A	0.00355249	-0.555875	0.371	0.857	1
HMGB1	0.00362684	-1.10209	0.866	1	1
H2AZ1	0.0036594	-0.756636	0.969	1	1
GOLPH3L	0.00365995	0.830111	0.639	0	1
SSH1	0.00367567	-0.640006	0.175	0.571	1
NUP153	0.00368538	-0.567211	0.412	0.857	1
FAM171B	0.00378854	-0.450389	0.165	0.571	1
CDH2	0.00379971	-0.920605	0.299	0.714	1
PNPLA8	0.0038192	0.92981	0.742	0.143	1
CLIC4	0.00388601	-0.653712	0.742	1	1
MAPRE1	0.0039421	-0.722108	0.505	1	1
DNAJB1	0.00394615	-0.904186	0.711	1	1
MAFF	0.00396256	-0.66763	0.443	0.857	1
ACADM	0.00397918	-0.7444	0.186	0.571	1
TMEM64	0.0040219	-0.513247	0.093	0.429	1
CELF2	0.0040219	-0.467409	0.093	0.429	1
ABCC1	0.0040219	-0.539599	0.093	0.429	1
SIN3B	0.00403868	-0.494974	0.381	0.857	1
GGPS1	0.00406044	-0.792562	0.32	0.714	1
MARK4	0.00407061	-0.417073	0.278	0.714	1
AFMID	0.00412156	-0.412963	0.155	0.571	1
UBLCP1	0.00413239	-0.562162	0.309	0.714	1
ZSCAN16-AS1	0.00413429	-0.420578	0.175	0.571	1
RPL41	0.00414161	0.460574	1	1	1
STARD4	0.00415025	0.945794	0.629	0	1
TCIM	0.00415047	1.47191	0.629	0	1
SDCBP	0.00425691	-0.988428	0.845	1	1
CALM2	0.00431346	-0.688773	0.959	1	1
CCDC88A	0.00433013	-0.446576	0.093	0.429	1
MDC1	0.00433013	-0.351206	0.093	0.429	1
CDON	0.00433013	-0.456709	0.093	0.429	1
H3-3A	0.0044941	-0.498978	1	1	1
ABL1	0.00453023	-0.489248	0.165	0.571	1
FCHSD2	0.00453023	-0.467319	0.165	0.571	1
SNRPA	0.00456746	-0.509363	0.392	0.857	1
PKIA	0.00464424	-0.474301	0.175	0.571	1
FNDC3B	0.00465453	1.08038	0.773	0.143	1
MARCKS	0.00465612	-1.08916	0.897	0.857	1
FBLN2	0.00465964	-0.41691	0.093	0.429	1
PTK7	0.00465964	-0.397467	0.093	0.429	1
SURF4	0.00467108	0.810376	0.938	0.714	1
TXNIP	0.00467417	1.36067	0.938	0.857	1
LDHA	0.00468034	0.910991	1	1	1
F11R	0.00469749	0.707592	0.619	0	1
PELO	0.00469749	0.781924	0.619	0	1
PTPRF	0.00471493	-0.613849	0.608	0.857	1
DNAJC10	0.0047233	0.936774	0.835	0.429	1
R3HDM4	0.00472753	-0.567701	0.278	0.714	1
SCG2	0.00476351	-1.38283	0.103	0.429	1
USF3	0.00477084	-0.63311	0.196	0.571	1
PSMD11	0.00482156	-0.695858	0.526	0.857	1
SEC61G	0.00487355	0.827177	1	1	1
SBF2	0.00491813	-0.624459	0.289	0.714	1
ODF2L	0.004919	-0.582941	0.32	0.714	1
TIMP2	0.00497738	-0.675983	0.474	0.857	1
PSMA1	0.00499412	-0.607493	0.835	1	1
PWWP3A	0.00501168	-0.325177	0.093	0.429	1
TLE2	0.00501168	-0.455386	0.093	0.429	1
SNHG5	0.00507395	0.84904	0.99	1	1
PLK2	0.00510632	-1.02027	0.495	0.857	1
AP1S2	0.00511069	-1.36236	0.402	0.714	1
CDK4	0.00512174	-0.653882	0.794	1	1
RNF126	0.0051402	-0.493015	0.402	0.857	1
PHB2	0.00525287	-0.902885	0.639	1	1
TMEM69	0.0052564	-0.641523	0.454	0.857	1
S100A6	0.00528055	1.54431	0.979	0.714	1
RPL26	0.00528176	0.542136	1	1	1
FTL	0.00528176	0.780752	1	1	1
TCF4	0.00533992	-1.06786	0.206	0.571	1
BASP1	0.00539019	-0.582401	0.629	1	1
PHF14	0.00542043	-0.697178	0.289	0.714	1
NABP2	0.00542043	-0.423771	0.289	0.714	1
CAPZA2	0.00543745	-0.795766	0.66	0.857	1
NUCB2	0.00546972	1.23605	0.918	0.571	1
ACVR2A	0.00547882	-0.430874	0.103	0.429	1
PGBD5	0.0054845	-0.360384	0.041	0.286	1
FBXO41	0.0054845	-0.290043	0.041	0.286	1
PTPRG	0.0054845	-0.431092	0.041	0.286	1
TM4SF1	0.0054845	-0.614092	0.041	0.286	1
ZSCAN21	0.0054845	-0.28481	0.041	0.286	1
RTL5	0.0054845	-0.259939	0.041	0.286	1
SLC16A2	0.0054845	-0.289182	0.041	0.286	1
DCX	0.0054845	-0.731558	0.041	0.286	1
ARHGEF6	0.0054845	-0.287157	0.041	0.286	1
TSNARE1	0.0054845	-0.450498	0.041	0.286	1
ZIC2	0.0054845	-0.716953	0.041	0.286	1
VPS33B	0.0054845	-0.284206	0.041	0.286	1
TELO2	0.0054845	-0.405582	0.041	0.286	1
NUPR1	0.0054845	-0.685358	0.041	0.286	1
BCAM	0.0054845	-0.798115	0.041	0.286	1
ZNF74	0.0054845	-0.266229	0.041	0.286	1
TLE5	0.00550127	-0.725289	0.639	0.857	1
MED21	0.00551402	-0.58044	0.309	0.714	1
FER	0.0055164	-0.375247	0.175	0.571	1
PYCR1	0.00552166	0.838896	0.866	0.571	1
KATNA1	0.0055474	-0.408328	0.247	0.714	1
SRPRA	0.00555019	1.13103	0.835	0.429	1
XXYLT1	0.00559201	-0.361712	0.186	0.571	1
PALM	0.00563101	-0.600916	0.196	0.571	1
MAT2A	0.00570535	-0.739066	0.526	0.857	1
CD63	0.0057206	0.771615	1	1	1
ZNF609	0.00572339	-0.404292	0.165	0.571	1
PTBP2	0.0057888	-0.389157	0.093	0.429	1
ZNF268	0.0057888	-0.349207	0.093	0.429	1
TCF12	0.00579975	-0.717255	0.268	0.714	1
PEA15	0.00580432	-0.816577	0.598	0.857	1
SFPQ	0.00584028	-0.664174	0.742	1	1
DEF6	0.00587166	-0.493584	0.103	0.429	1
COL5A2	0.00591199	-0.739776	0.186	0.571	1
SORD	0.00591199	-0.461674	0.186	0.571	1
CCT4	0.00594081	-0.571275	0.918	1	1
RPS17	0.00595213	0.63186	0.99	1	1
FHL2	0.00599677	-0.586509	0.351	0.857	1
PRCP	0.00601743	-0.54527	0.433	0.857	1
GATA3	0.00603225	1.13528	0.907	0.571	1
LINC01090	0.00605104	-0.303335	0.041	0.286	1
FAXDC2	0.00605104	-0.557895	0.041	0.286	1
NRXN2	0.00605104	-0.262894	0.041	0.286	1
C10orf82	0.00605104	-0.382867	0.041	0.286	1
BCL11B	0.00605104	-0.429255	0.041	0.286	1
GDPD1	0.00605104	-0.589726	0.041	0.286	1
ZNF521	0.00605104	-0.279052	0.041	0.286	1
CDK2AP2	0.00605967	0.99112	0.948	0.571	1
DCAF5	0.00608066	-0.508302	0.33	0.714	1
ID2	0.00615695	-1.23645	0.515	0.857	1
ZSCAN29	0.00617729	-0.400342	0.175	0.571	1
SLC35A2	0.00622868	1.00735	0.784	0.143	1
CDK9	0.00624838	-0.469375	0.186	0.571	1
H2BC18	0.00628972	-0.475564	0.103	0.429	1
PAN3	0.00628972	-0.435717	0.103	0.429	1
CENPV	0.00628972	-0.696916	0.103	0.429	1
CDKN1B	0.00636727	-0.511412	0.33	0.714	1
B4GALT5	0.00642045	-0.46426	0.165	0.571	1
CD164	0.0064404	0.545768	0.99	1	1
SORBS3	0.00646611	-0.539804	0.299	0.714	1
TMEM219	0.00647085	0.897687	0.887	0.286	1
CCDC92	0.00649705	-0.690737	0.34	0.714	1
EFNB2	0.00652509	-1.251	0.546	0.857	1
PRKCD	0.00661806	-0.735599	0.206	0.571	1
RBM8A	0.00662555	-0.612292	0.701	1	1
DSC2	0.00663544	-0.39947	0.495	1	1
LYPD1	0.00666978	-0.533047	0.041	0.286	1
COQ3	0.00666978	-0.294552	0.041	0.286	1
PRTFDC1	0.00666978	-0.251743	0.041	0.286	1
CACNA1C	0.00666978	-0.32745	0.041	0.286	1
DACH1	0.00666978	-0.259761	0.041	0.286	1
GPR183	0.00666978	-0.253046	0.041	0.286	1
GJC1	0.00666978	-0.343544	0.041	0.286	1
GNAL	0.00666978	-0.289656	0.041	0.286	1
NOVA2	0.00666978	-0.337736	0.041	0.286	1
WNT7B	0.00666978	-0.288667	0.041	0.286	1
FXYD6	0.00667296	-0.613751	0.093	0.429	1
MACO1	0.00673255	0.826172	0.588	0	1
NMD3	0.00673271	0.733253	0.588	0	1
DDAH2	0.00673271	-0.637615	0.526	0.857	1
AGL	0.00673437	-0.442091	0.103	0.429	1
PLAU	0.00673437	-0.934492	0.103	0.429	1
LRP6	0.00673437	-0.312435	0.103	0.429	1
IPMK	0.00682425	-0.764663	0.32	0.714	1
ELAVL1	0.00683601	-0.461679	0.577	0.857	1
ANK3	0.00688476	-0.539505	0.289	0.714	1
ATF4	0.00696441	0.608407	0.969	1	1
LINC00511	0.00697454	-0.423961	0.278	0.714	1
SPCS3	0.0070966	0.931184	0.969	0.571	1
TNPO1	0.00714165	-0.724451	0.495	0.857	1
IL1RAP	0.00719298	-0.378701	0.165	0.571	1
RHOBTB3	0.00720549	-1.10213	0.505	0.857	1
HYOU1	0.00720719	1.13861	0.928	0.429	1
ECI1	0.00723143	0.776323	0.732	0.143	1
CLIC1	0.00723974	-0.532128	0.959	1	1
RPS12	0.0072413	0.596266	1	1	1
TM9SF4	0.0072422	0.819476	0.742	0.286	1
MACF1	0.00730633	-1.07696	0.526	0.857	1
GNGT1	0.00734482	-0.300808	0.041	0.286	1
ZNF582-AS1	0.00734482	-0.314005	0.041	0.286	1
FOSL1	0.00736339	-0.653873	0.186	0.571	1
FTO	0.00737937	-0.496355	0.196	0.571	1
BTBD2	0.00737937	-0.391038	0.196	0.571	1
DDIT4	0.00740443	-0.794825	0.567	0.857	1
FARP1	0.00744018	-0.427934	0.34	0.714	1
FAM49B	0.00744166	-0.622405	0.495	0.857	1
MPI	0.00744515	-0.412202	0.258	0.714	1
POLR2F	0.00750695	-0.613168	0.505	0.857	1
ATP5F1B	0.00752402	-0.570784	0.948	1	1
PARM1	0.00756275	0.804819	0.577	0	1
CDKN2A	0.00756275	0.910844	0.577	0	1
SLC31A1	0.00756275	0.71821	0.577	0	1
SNRPD1	0.00762066	-0.497704	0.619	1	1
NAPRT	0.00763047	-0.459825	0.113	0.429	1
NCK2	0.00768133	-0.608623	0.216	0.571	1
PDE7A	0.00770937	-0.45363	0.103	0.429	1
NFIB	0.00770937	-0.639114	0.103	0.429	1
PRRG4	0.00770937	-0.530019	0.103	0.429	1
NLRP1	0.00770937	-0.353277	0.103	0.429	1
FKBP10	0.00776353	0.936322	0.907	0.429	1
KRT17	0.00779038	-2.37205	0.773	0.857	1
CALM3	0.00780519	-0.746145	0.608	1	1
YWHAE	0.00780971	-0.709576	0.918	1	1
AREG	0.00782289	1.67432	0.979	0.857	1
TIMP3	0.00782686	-1.13825	0.32	0.714	1
HK1	0.00790415	-0.660898	0.351	0.714	1
U2SURP	0.00790873	-0.559238	0.474	0.857	1
EXOSC8	0.00792342	-0.726579	0.526	0.857	1
DARS1	0.0079662	-0.718229	0.814	1	1
RSF1	0.00798569	-0.618118	0.691	1	1
GSE1	0.00800135	-0.558645	0.309	0.714	1
PTRH2	0.00806046	0.770942	0.753	0.286	1
PMP22	0.00808052	-0.251559	0.041	0.286	1
SLC38A2	0.00812672	-0.609238	0.948	1	1
PCBP2	0.00812825	-0.752768	0.959	1	1
PTMA	0.00813011	-0.683727	1	1	1
UST	0.00814187	-0.597337	0.113	0.429	1
RNF38	0.00816055	-0.526943	0.299	0.714	1
PLEKHM2	0.00820543	-0.459825	0.196	0.571	1
CSE1L	0.00820543	-0.464411	0.196	0.571	1
TYMS	0.0082428	-0.414337	0.103	0.429	1
ZNF793	0.0082428	-0.341208	0.103	0.429	1
HIBADH	0.00826093	-0.582963	0.351	0.714	1
RFK	0.00826093	-0.701657	0.351	0.714	1
PGM3	0.00827893	0.892146	0.856	0.429	1
TMEM263	0.00838391	0.868663	0.897	0.571	1
CRELD2	0.00843902	0.988448	0.866	0.286	1
REEP3	0.00844404	0.891066	0.67	0.143	1
UNG	0.00859905	-0.773801	0.206	0.571	1
DUSP1	0.00861089	-0.887046	0.619	0.857	1
ATP9A	0.00868373	-0.413889	0.113	0.429	1
NIPSNAP2	0.00871559	-0.809952	0.454	0.857	1
EIF2S2	0.00877498	0.892736	0.979	0.857	1
ENO1	0.00877552	-0.738171	0.979	1	1
RPL21	0.0087757	0.374759	1	1	1
SLC35F1	0.00880902	-0.414134	0.103	0.429	1
ZMAT2	0.00883397	-0.547263	0.464	0.857	1
INPPL1	0.00911329	-0.60528	0.196	0.571	1
MRPL39	0.00916715	-0.717456	0.309	0.714	1
PSMC5	0.00917122	-0.574545	0.433	0.857	1
CASC15	0.00925761	-0.439263	0.113	0.429	1
LINC02253	0.00925761	-0.444538	0.113	0.429	1
SND1	0.00936026	0.886922	0.887	0.429	1
PLPP3	0.00936342	-0.371818	0.268	0.714	1
PFN2	0.0093914	-0.70388	0.804	0.857	1
UCK2	0.00940974	-0.282221	0.103	0.429	1
JADE3	0.00940974	-0.334326	0.103	0.429	1
SLITRK2	0.00940974	-0.821945	0.103	0.429	1
HDHD2	0.00940974	-0.312706	0.103	0.429	1
FKBP1A	0.00941227	0.736601	0.897	0.714	1
SYNGR2	0.00946003	0.795756	0.938	1	1
RPN2	0.00946594	0.685089	0.969	1	1
DERL3	0.00949078	0.836363	0.557	0	1
IRS2	0.00949099	0.789578	0.557	0	1
HID1	0.00949099	0.663946	0.557	0	1
RFX7	0.00960001	-0.476933	0.196	0.571	1
PKNOX1	0.00960001	-0.53383	0.196	0.571	1
PTPRK	0.00974614	-0.813327	0.392	0.714	1
DHX9	0.00978091	-0.847291	0.402	0.714	1
ERGIC3	0.00978678	0.845467	0.918	0.571	1
DGUOK	0.00978698	0.756193	0.928	0.429	1
FAT1	0.0097914	-0.534419	0.299	0.714	1
CANX	0.00982988	0.550789	0.979	1	1
LINC00486	0.00983008	0.326848	1	1	1
NRCAM	0.00986508	-0.569811	0.113	0.429	1
TLE3	0.00986508	-0.394568	0.113	0.429	1
PTPRS	0.00986508	-0.425366	0.113	0.429	1
EBPL	0.0099756	-0.77487	0.33	0.714	1
ZMYM3	0.0100278	-0.408735	0.206	0.571	1
PHF12	0.0100278	-0.403783	0.206	0.571	1
EXOC7	0.0100278	-0.629939	0.206	0.571	1
SLC1A5	0.010114	0.886135	0.897	0.429	1
MSH6	0.0102783	-0.577987	0.495	0.857	1
BMPR2	0.0104216	-0.520872	0.33	0.714	1
ITGB8	0.0105078	-0.899029	0.113	0.429	1
DIPK1B	0.0105078	-0.622118	0.113	0.429	1
CLNS1A	0.0105262	-0.968249	0.67	0.857	1
SNHG12	0.0105436	0.748096	0.691	0.143	1
NMT2	0.010549	-0.532652	0.206	0.571	1
GTPBP2	0.0106043	0.794586	0.546	0	1
MBTPS1	0.0106043	0.656228	0.546	0	1
LARGE1	0.0107219	-0.267883	0.103	0.429	1
LAMB3	0.0107459	1.46213	0.732	0.286	1
HDGF	0.0108553	-0.881255	0.619	0.857	1
PXK	0.0109405	-0.646516	0.216	0.571	1
MAL2	0.0109938	1.00481	0.979	0.714	1
MAPK1	0.0111145	-0.576721	0.454	0.857	1
FANCL	0.0111876	-0.425574	0.113	0.429	1
SSBP3	0.0112543	-0.653033	0.175	0.571	1
ZBTB2	0.0112543	-0.362756	0.175	0.571	1
PELI1	0.0112612	-0.541845	0.691	1	1
TTC32	0.0112846	-0.662132	0.227	0.571	1
LIMA1	0.0113997	-0.780351	0.557	0.857	1
RPLP0	0.011411	0.492729	1	1	1
SASS6	0.011437	-0.342451	0.103	0.429	1
CHSY1	0.011437	-0.485966	0.103	0.429	1
PCMTD2	0.011437	-0.302022	0.103	0.429	1
CAPRIN1	0.0114392	-0.578874	0.66	0.857	1
TCP1	0.0114433	-0.397759	0.773	1	1
BAALC	0.0115098	-1.33008	0.124	0.429	1
CCSER2	0.0115164	-0.380554	0.381	0.857	1
SMIM14	0.0115414	0.90305	0.835	0.429	1
CLDN3	0.0118275	0.945671	0.536	0	1
TBL2	0.0118277	0.61746	0.536	0	1
TTC9C	0.0118277	0.6665	0.536	0	1
BZW2	0.0118305	-0.576943	0.546	0.857	1
JAG1	0.0118354	-0.938316	0.247	0.571	1
NLGN4X	0.0119061	-0.374141	0.113	0.429	1
ZFP28	0.0119061	-0.365132	0.113	0.429	1
GRAMD4	0.0119061	-0.34896	0.113	0.429	1
UBALD2	0.0120014	-0.860221	0.392	0.714	1
PITPNB	0.0120356	-0.571762	0.454	0.857	1
HLA-DQB1	0.0120573	0.824399	0.969	0.857	1
ZNF428	0.012074	-0.696656	0.216	0.571	1
ARHGEF19	0.0121047	-0.259125	0.052	0.286	1
LRRC7	0.0121047	-0.250385	0.052	0.286	1
C3orf67	0.0121047	-0.405313	0.052	0.286	1
ANOS1	0.0121047	-0.270657	0.052	0.286	1
GPC4	0.0121047	-0.427208	0.052	0.286	1
TRIM3	0.0121047	-0.440091	0.052	0.286	1
GAS2L3	0.0121047	-0.50945	0.052	0.286	1
PCDH8	0.0121047	-0.536508	0.052	0.286	1
TFAP2C	0.0121047	-0.529765	0.052	0.286	1
ELAVL3	0.0121047	-0.276965	0.052	0.286	1
ZNF175	0.0121047	-0.276495	0.052	0.286	1
TIAM1	0.0121047	-0.59512	0.052	0.286	1
GSTO1	0.0121343	-0.805119	0.691	1	1
ZFP36L2	0.0121746	-0.604212	0.515	0.857	1
HBEGF	0.0121942	-0.3071	0.103	0.429	1
SMG1	0.0122816	-0.492428	0.577	1	1
VIM	0.012283	-1.90209	0.99	1	1
ARRDC4	0.0123616	1.05608	0.742	0.286	1
TSPAN6	0.0123888	-0.777528	0.371	0.714	1
SEC63	0.0124033	0.82894	0.887	0.571	1
RNF138	0.0124579	-0.560797	0.381	0.714	1
YAP1	0.0124827	-0.617368	0.433	0.714	1
AGRN	0.012559	-0.555376	0.34	0.714	1
MT2A	0.0125792	-1.47847	0.835	1	1
KLF9	0.0126652	-0.322067	0.113	0.429	1
LRIG3	0.0126652	-0.400421	0.113	0.429	1
KIAA1586	0.0126789	-0.464286	0.216	0.571	1
QSOX1	0.0126796	0.801926	0.66	0.143	1
PGD	0.0127028	-0.612224	0.351	0.714	1
ADAM10	0.0127221	-0.406792	0.598	0.857	1
RPL34	0.0127408	0.539312	1	1	1
FKBP3	0.0128205	-0.604479	0.361	0.714	1
STMN2	0.0129785	-1.15302	0.124	0.429	1
ELMO3	0.0129785	-0.426828	0.124	0.429	1
CSKMT	0.0129955	-0.27033	0.103	0.429	1
TUBA1A	0.0131274	-1.6038	0.804	0.857	1
ZSWIM5	0.0131675	-0.269091	0.052	0.286	1
SPRR1B	0.0131675	-2.52802	0.052	0.286	1
AC097382.3	0.0131675	-0.340416	0.052	0.286	1
ADGRA3	0.0131675	-0.366261	0.052	0.286	1
SNX10	0.0131675	-0.390047	0.052	0.286	1
NRARP	0.0131675	-0.517769	0.052	0.286	1
MIS18BP1	0.0131675	-0.379885	0.052	0.286	1
UTP23	0.0131701	0.633653	0.526	0	1
MYLIP	0.0133104	-0.539444	0.216	0.571	1
LHFPL6	0.0133104	-0.545904	0.216	0.571	1
SLC16A1	0.0134566	-1.0081	0.371	0.714	1
DMAP1	0.0134669	-0.372228	0.113	0.429	1
NES	0.0134669	-0.507977	0.113	0.429	1
TCTN1	0.0134669	-0.29585	0.113	0.429	1
ITGB1BP1	0.0137521	-0.516716	0.536	0.857	1
STAG2	0.0137717	-0.68749	0.711	1	1
ZNF711	0.0137732	-0.417061	0.124	0.429	1
PRRC2B	0.0137735	-0.574294	0.577	0.857	1
ZFAND6	0.0137871	-0.614393	0.567	0.857	1
POR	0.014086	-0.727589	0.381	0.714	1
HLA-DRB1	0.0141121	0.765503	0.918	0.286	1
CSNK1G3	0.014144	-0.503707	0.402	0.714	1
CD59	0.014144	-0.853885	0.402	0.714	1
EIF4G2	0.0142008	-0.64945	0.948	1	1
WDFY2	0.0142129	-0.384276	0.206	0.571	1
ABCA12	0.0143119	-0.315658	0.052	0.286	1
CLCN4	0.0143119	-0.488262	0.052	0.286	1
TMSB15A	0.0143119	-0.473203	0.052	0.286	1
BEX1	0.0143119	-0.714492	0.052	0.286	1
PRDM11	0.0143119	-0.396071	0.052	0.286	1
EBF3	0.0143119	-0.26441	0.052	0.286	1
PHETA1	0.0143119	-0.298883	0.052	0.286	1
NDUFAF5	0.0143119	-0.307143	0.052	0.286	1
MBNL2	0.0143753	0.849414	0.835	0.429	1
CUL1	0.014396	-0.584492	0.351	0.714	1
SYNRG	0.014396	-0.44682	0.351	0.714	1
EGR1	0.0144042	-0.391504	0.196	0.571	1
ESRP1	0.0144209	0.866748	0.928	0.571	1
TAPBP	0.0145356	-0.365331	0.186	0.571	1
RABEP1	0.0146047	-0.530703	0.371	0.714	1
RBP1	0.0146106	-0.605106	0.124	0.429	1
TRA2A	0.0146405	-0.688614	0.454	0.857	1
RNF214	0.0149222	-0.365198	0.206	0.571	1
DMKN	0.0149227	0.766232	0.67	0.143	1
AUTS2	0.0150412	-0.806231	0.227	0.571	1
IER2	0.0150532	-0.769614	0.784	0.857	1
MYO10	0.0150911	-0.461291	0.32	0.714	1
PTOV1	0.0150987	-0.419419	0.742	1	1
GAP43	0.0151499	-1.12768	0.258	0.571	1
TMEM38B	0.015211	-0.552205	0.371	0.714	1
FUBP1	0.0153055	-0.61209	0.515	0.857	1
SEMA6A	0.015315	-0.913733	0.268	0.571	1
RING1	0.0153662	-0.451113	0.237	0.571	1
RSBN1L	0.0154841	-0.294129	0.34	0.714	1
KIF5C	0.0154925	-0.785188	0.124	0.429	1
PRKN	0.0154925	-0.410775	0.124	0.429	1
MAP3K9	0.0154925	-0.418605	0.124	0.429	1
MASP1	0.0155433	-0.382666	0.052	0.286	1
MFSD3	0.0155433	-0.293239	0.052	0.286	1
TAGLN2	0.0155475	-0.934136	0.691	0.857	1
COL11A1	0.0156217	-0.617549	0.134	0.429	1
ZC3H12A	0.0156625	-0.519401	0.206	0.571	1
SEPTIN9	0.0158389	-0.824334	0.371	0.714	1
AKAP12	0.0159548	-0.685554	0.33	0.714	1
MOB1B	0.0161472	-0.280551	0.113	0.429	1
RAB1A	0.0163894	0.514422	0.99	1	1
SH3BP4	0.0165312	-0.363196	0.134	0.429	1
TMED3	0.0166723	0.750759	0.948	0.857	1
MARCHF1	0.0166853	-0.340755	0.103	0.429	1
HK2	0.0166955	1.01304	0.856	0.429	1
MEST	0.0168497	-1.44284	0.278	0.571	1
CA12	0.0168498	-0.930858	0.237	0.571	1
HPF1	0.0168532	-0.40912	0.309	0.714	1
BCS1L	0.0168669	-0.384548	0.052	0.286	1
SEMA5A	0.0168669	-0.37795	0.052	0.286	1
PTPRH	0.0168669	-0.466414	0.052	0.286	1
LYST	0.0169034	-0.461107	0.216	0.571	1
TPST2	0.0169034	-0.425563	0.216	0.571	1
IER3IP1	0.0169551	0.676712	0.938	0.714	1
CTNNA1	0.0169736	0.657274	0.948	1	1
DSTN	0.0169795	0.573195	1	1	1
ITGB6	0.0171208	-0.7097	0.247	0.571	1
HNRNPAB	0.0171218	-0.880192	0.515	0.857	1
RBMX	0.0172025	-0.902979	0.763	0.857	1
MAT2B	0.0172188	-0.637525	0.381	0.714	1
TWISTNB	0.0173298	-0.40751	0.33	0.714	1
BBOX1-AS1	0.0173979	-0.395183	0.124	0.429	1
ACAT1	0.0173979	-0.457379	0.124	0.429	1
TMTC2	0.0173979	-0.3378	0.124	0.429	1
RHBDF1	0.0173979	-0.396615	0.124	0.429	1
C11orf58	0.0174198	-0.480903	0.845	1	1
PSMC1	0.0174485	-0.551342	0.649	1	1
PCDH10	0.0174868	-0.859327	0.134	0.429	1
B4GAT1	0.0174927	-0.727194	0.268	0.571	1
METRN	0.0174927	-0.640188	0.268	0.571	1
ACP1	0.017522	0.826287	0.907	0.714	1
CTSD	0.0175522	0.969925	0.938	0.571	1
ZBED5	0.0176376	-0.38894	0.237	0.571	1
PPT1	0.0177665	-0.664605	0.433	0.714	1
KLF6	0.0178494	1.14231	0.907	0.857	1
ATF1	0.0178617	-0.483003	0.371	0.714	1
ITGB4	0.0178617	-0.83883	0.371	0.714	1
MRPL15	0.0179092	-0.483145	0.247	0.571	1
ID3	0.0179145	-0.834761	0.381	0.714	1
EPS15	0.0179376	-0.632672	0.392	0.714	1
MAGOHB	0.0180043	0.633966	0.495	0	1
AP3B1	0.0180047	0.522765	0.495	0	1
COG5	0.0180047	0.583271	0.495	0	1
CEP170	0.0181212	-0.621716	0.258	0.571	1
NDUFB4	0.0182129	-0.50886	0.959	1	1
PCF11	0.0182199	-0.925154	0.454	0.714	1
PODXL2	0.0182884	-0.334456	0.052	0.286	1
SWI5	0.018408	0.772982	0.701	0.286	1
SASH1	0.0184576	-0.612989	0.237	0.571	1
PLK3	0.0184906	-0.589877	0.134	0.429	1
GNG4	0.0184906	-0.344985	0.134	0.429	1
SIK3	0.0184906	-0.292268	0.134	0.429	1
SMARCC1	0.0185186	-0.49302	0.536	0.857	1
C14orf119	0.0185914	0.753297	0.732	0.286	1
EEF1A1	0.0188631	0.31849	1	1	1
CBX1	0.0188853	-0.777935	0.619	0.857	1
ARID3A	0.0189177	0.998968	0.784	0.286	1
RRBP1	0.0190997	0.874326	0.835	0.429	1
DIAPH2	0.0191884	-0.843721	0.278	0.571	1
RPL36AL	0.0191939	0.677212	0.99	0.857	1
ATL3	0.0193108	-0.458784	0.237	0.571	1
RCC2	0.0193809	-0.74674	0.402	0.714	1
ATP5MC3	0.0194767	-0.629887	0.897	1	1
ADGRG1	0.0194775	-0.713452	0.526	0.714	1
HNRNPA2B1	0.0195189	-0.845033	0.938	1	1
NUDT12	0.0195444	-0.317014	0.134	0.429	1
ZFP36	0.0195715	-1.1446	0.495	0.714	1
PPP4R1	0.019582	-0.360198	0.247	0.571	1
ATXN2	0.0195872	-0.383483	0.33	0.714	1
ETFB	0.01968	-0.463903	0.495	0.857	1
ATP6V1C1	0.019768	-0.498	0.505	0.857	1
RPP30	0.0197726	-0.544263	0.34	0.714	1
MOXD1	0.0198137	-0.359238	0.052	0.286	1
FUCA1	0.0199193	0.672022	0.485	0	1
HOXA11	0.0199193	0.541138	0.485	0	1
CCDC107	0.0199193	0.582461	0.485	0	1
TIMM13	0.0200945	-0.740163	0.412	0.714	1
KMT5B	0.0201613	-0.68622	0.392	0.714	1
SUMO2	0.0202167	-0.615924	0.969	1	1
ZNF83	0.0202848	0.723696	0.608	0.143	1
RBL2	0.0203646	-0.425947	0.216	0.571	1
LSM4	0.0206189	-0.57431	0.526	0.857	1
EPHA4	0.020641	-0.26948	0.124	0.429	1
RNASEH2C	0.020641	-0.284094	0.124	0.429	1
ZFYVE9	0.0206503	-0.34809	0.134	0.429	1
PTPDC1	0.0206503	-0.356063	0.134	0.429	1
TNC	0.0206503	-1.19868	0.134	0.429	1
INO80E	0.0206503	-0.425724	0.134	0.429	1
NDUFB6	0.0207544	-0.646822	0.742	1	1
SINHCAF	0.0208281	-0.317861	0.649	1	1
VPS41	0.0208356	-0.504953	0.361	0.714	1
C1QBP	0.020875	-0.318523	0.402	0.857	1
SGCB	0.0209087	-0.582194	0.371	0.714	1
SLC3A2	0.0209264	0.791642	0.979	1	1
PPIC	0.0209574	0.906681	0.629	0.143	1
SLC39A7	0.021132	0.710969	0.887	0.571	1
CISD2	0.0211903	0.707962	0.907	0.571	1
ATP2B1	0.0214125	-0.789161	0.546	0.857	1
TRAF4	0.0214125	-0.48036	0.546	0.857	1
TES	0.021557	0.778623	0.897	0.714	1
DIPK2A	0.0215937	-0.588514	0.423	0.714	1
UNK	0.0216243	-0.301357	0.144	0.429	1
PSPC1	0.0217378	-0.48821	0.371	0.714	1
SERPINE2	0.0217572	-0.762269	0.619	0.857	1
PABPC4	0.0217718	-0.552238	0.66	1	1
FP236383.3	0.0217725	-0.482359	0.381	0.714	1
TRIM33	0.021798	-0.333415	0.289	0.714	1
TMEM98	0.0218104	-0.627086	0.134	0.429	1
WDR55	0.0218334	-0.308682	0.124	0.429	1
CIAO2A	0.0218573	-0.540758	0.711	1	1
INPP5D	0.0220032	0.72903	0.474	0	1
MTHFD1L	0.0220037	0.556947	0.474	0	1
PLEKHH3	0.0220802	-0.485277	0.237	0.571	1
ZBTB18	0.0221135	-0.48619	0.062	0.286	1
DNMT3A	0.0221135	-0.279632	0.062	0.286	1
EPHA6	0.0221135	-0.315817	0.062	0.286	1
FSCN3	0.0221135	-0.439793	0.062	0.286	1
DZIP1	0.0221135	-0.423856	0.062	0.286	1
TMTC4	0.0221135	-0.496277	0.062	0.286	1
WDHD1	0.0221135	-0.267012	0.062	0.286	1
DUS2	0.0221135	-0.377779	0.062	0.286	1
ZNF610	0.0221135	-0.351903	0.062	0.286	1
TECR	0.0221445	-0.636461	0.691	0.857	1
SLC16A3	0.0222371	0.834882	0.784	0.429	1
TWSG1	0.022282	-0.356969	0.34	0.714	1
RPL13A	0.0224094	0.417129	1	1	1
MICOS13	0.0224949	0.680407	0.629	0.143	1
MAP3K13	0.0225817	0.59708	0.588	0.143	1
CSRP2	0.0225915	-1.3499	0.464	0.714	1
LYSMD3	0.0227625	0.679264	0.773	0.286	1
EBLN3P	0.0227669	0.746054	0.845	0.429	1
RFC2	0.0228009	-0.426596	0.144	0.429	1
CACYBP	0.0228267	-0.706949	0.588	0.857	1
SEPTIN11	0.0228271	-0.30021	0.577	1	1
TMEM106C	0.0228526	-0.500997	0.505	0.857	1
SMARCB1	0.022853	-0.493406	0.505	0.857	1
BEX3	0.0229348	-1.13447	0.835	1	1
TMC4	0.0229922	0.60033	0.598	0.143	1
EEF1AKMT1	0.0230853	-0.303676	0.124	0.429	1
DNAJB6	0.0230963	-0.572233	0.691	1	1
COPRS	0.0231417	-0.310168	0.423	0.857	1
SNHG8	0.0231766	0.799934	0.948	1	1
CFL1	0.023177	-0.798065	0.948	1	1
DUSP14	0.0231779	-0.457923	0.34	0.714	1
LMO4	0.0232261	-0.654841	0.763	1	1
TNFAIP3	0.023341	-1.13822	0.247	0.571	1
PDS5A	0.0234336	-0.675005	0.464	0.714	1
TMEM106B	0.0236193	0.878561	0.856	0.429	1
C6orf136	0.0236218	-0.533867	0.155	0.429	1
TP63	0.0238005	-0.462158	0.062	0.286	1
SDK1	0.0238005	-0.407066	0.062	0.286	1
REC8	0.0238005	-0.288315	0.062	0.286	1
SNHG17	0.023922	-0.647478	0.33	0.714	1
RPL36	0.0239825	0.405901	1	1	1
PRPF4B	0.0240155	0.755029	0.67	0.286	1
NCOR1	0.0240155	-0.469564	0.629	0.857	1
HSD17B7	0.0242697	0.515528	0.464	0	1
ACTN1	0.0242697	0.466621	0.464	0	1
TXNDC11	0.0242697	0.530941	0.464	0	1
COX17	0.0243134	0.804764	0.742	0.286	1
CRIP2	0.0243734	-0.634463	0.247	0.571	1
CDCA4	0.0243991	-0.280823	0.124	0.429	1
MTX1	0.0243992	-0.42414	0.371	0.714	1
FAM118A	0.0244027	-0.610078	0.392	0.714	1
EIF2B4	0.0244285	-0.360554	0.216	0.571	1
CDKN2AIPNL	0.0244285	-0.322392	0.216	0.571	1
SUCO	0.0244325	0.623383	0.835	0.714	1
FKBP8	0.024528	-0.500052	0.649	0.857	1
PLEKHA1	0.0245467	-0.312942	0.505	0.857	1
NDRG1	0.0248028	0.820468	0.979	0.857	1
SNAPC1	0.0249162	-0.595118	0.433	0.714	1
ICA1	0.0249261	0.687807	0.784	0.286	1
FAM172A	0.0249884	0.507836	0.722	0.143	1
ARHGAP5	0.0250465	0.68445	0.814	0.571	1
CMTM3	0.025189	-0.494415	0.237	0.571	1
SSB	0.0252025	-0.433102	0.804	1	1
MXRA8	0.0253218	-0.662161	0.144	0.429	1
PDLIM7	0.0253218	-0.619219	0.144	0.429	1
ATXN10	0.0253422	-0.992777	0.598	0.714	1
BRD7	0.025361	-0.525667	0.381	0.714	1
MBOAT7	0.0253827	0.667857	0.701	0.143	1
NFAT5	0.0254416	-0.743269	0.454	0.714	1
CSTF2	0.0255981	-0.482731	0.062	0.286	1
MCM4	0.0255981	-0.253802	0.062	0.286	1
EDRF1-DT	0.0255981	-0.370293	0.062	0.286	1
THSD4	0.0255981	-0.301411	0.062	0.286	1
FLYWCH1	0.0256372	-0.270196	0.134	0.429	1
SMNDC1	0.0258012	-0.71815	0.505	0.714	1
ELOVL1	0.0260056	0.642661	0.588	0.143	1
RABAC1	0.0260785	0.643653	0.969	0.857	1
RAI14	0.0261922	-0.558824	0.206	0.571	1
KIAA0319L	0.0262388	-0.353769	0.402	0.714	1
CAB39	0.0263044	-0.427596	0.392	0.714	1
DCP1A	0.0263259	-0.503059	0.371	0.714	1
UBE2N	0.0263833	-0.557633	0.567	0.857	1
PRKCSH	0.0264479	-0.673044	0.526	0.857	1
GATAD1	0.026515	0.690081	0.722	0.286	1
AKAP1	0.0266703	-0.320986	0.144	0.429	1
PSENEN	0.0266894	0.636425	0.866	0.571	1
MDM4	0.0267297	0.502973	0.454	0	1
SNX17	0.0267297	0.486662	0.454	0	1
TMEM243	0.0267297	0.483299	0.454	0	1
CNOT3	0.0267297	0.436725	0.454	0	1
HMOX1	0.0267297	1.27763	0.454	0	1
FKBP11	0.0268131	0.86481	0.753	0.429	1
MID1	0.0268292	-0.617143	0.289	0.571	1
AGPAT5	0.0268292	-0.57799	0.289	0.571	1
FAM76A	0.0270359	-0.331536	0.134	0.429	1
HPRT1	0.0271347	-0.408692	0.227	0.571	1
PCNX1	0.0271347	-0.636085	0.227	0.571	1
YME1L1	0.0271874	-0.419683	0.845	1	1
CHD1	0.0273872	-0.431382	0.526	0.857	1
RPN1	0.0273949	0.688776	0.948	0.714	1
SRP14	0.0274172	-0.647394	0.979	1	1
RPS25	0.0274176	0.428035	1	1	1
CD200	0.0275119	-0.297524	0.062	0.286	1
PYGO1	0.0275119	-0.304467	0.062	0.286	1
ZNF793-AS1	0.0275119	-0.34182	0.062	0.286	1
MRTFA	0.0275119	-0.303553	0.062	0.286	1
SELENOS	0.0278718	0.735358	0.969	0.857	1
SAP30L	0.0279854	-0.522451	0.278	0.571	1
CAPS2	0.0280804	-0.349651	0.144	0.429	1
FOXN3	0.0280804	-0.401137	0.144	0.429	1
SCAND1	0.0281883	-0.555805	0.577	0.857	1
NFE2L1	0.0282199	0.731714	0.897	0.714	1
SRM	0.0282632	0.583498	0.619	0.143	1
EFNA1	0.0283211	-0.456199	0.515	0.857	1
ATP5MD	0.02834	0.59711	0.979	1	1
DTNA	0.0283426	-0.388047	0.227	0.571	1
CCDC50	0.0283838	-0.727676	0.371	0.714	1
TSG101	0.0284878	-0.404625	0.619	1	1
PARD6G	0.0284999	-0.345597	0.134	0.429	1
DCAF15	0.0284999	-0.264604	0.134	0.429	1
RNF40	0.0286696	-0.296638	0.237	0.571	1
BEST1	0.0286736	0.563365	0.629	0.143	1
DNAJA1	0.0287413	-0.768752	0.907	0.857	1
DIMT1	0.0289082	-0.528294	0.247	0.571	1
PPP1R14C	0.0289252	-0.79554	0.155	0.429	1
MFAP4	0.0289252	-1.29756	0.155	0.429	1
ALDH3A2	0.0289252	-0.637237	0.155	0.429	1
CREB5	0.0291429	-0.494001	0.268	0.571	1
ZNF503	0.0291501	-0.597594	0.278	0.571	1
IK	0.0292463	0.678549	0.619	0.143	1
MALAT1	0.0292895	0.544796	1	1	1
MED15	0.0293599	-0.381472	0.536	0.857	1
GNB1	0.0293769	-0.521669	0.773	0.857	1
CPEB4	0.0293967	0.529713	0.443	0	1
SLC22A18	0.0293967	0.483402	0.443	0	1
ATP8B1	0.0293967	0.447453	0.443	0	1
ORC3	0.0294634	-0.391996	0.371	0.714	1
DPYSL5	0.0295479	-0.287695	0.062	0.286	1
STS	0.0295479	-0.439947	0.062	0.286	1
NUMBL	0.0295543	-0.416697	0.144	0.429	1
CA9	0.0295856	-1.29753	0.165	0.429	1
PCMTD1	0.0297441	0.587192	0.804	0.286	1
AARS1	0.0297639	0.571971	0.845	0.429	1
MANBA	0.0298319	0.589086	0.567	0.143	1
IPO5	0.0302549	-0.570782	0.412	0.714	1
TOMM7	0.0302654	0.584246	0.99	1	1
APC	0.0302955	-0.506614	0.258	0.571	1
ACLY	0.0303563	-0.579714	0.278	0.571	1
CNOT2	0.0303648	-0.393781	0.546	0.857	1
ECPAS	0.0303798	-0.31543	0.526	0.857	1
DRG2	0.0304012	-0.556599	0.155	0.429	1
SAV1	0.030555	-0.484576	0.361	0.714	1
GALNT2	0.0305633	-0.906306	0.33	0.571	1
CLDND1	0.0306316	-0.660772	0.711	1	1
TUBB2B	0.030715	-0.90246	0.443	0.714	1
NIFK	0.0307776	0.551377	0.691	0.143	1
DKK1	0.0308977	-0.613189	0.227	0.571	1
SMG6	0.031057	-0.399384	0.165	0.429	1
DBN1	0.0310942	-0.264636	0.144	0.429	1
MRFAP1L1	0.0310984	-0.390053	0.588	0.857	1
SMAP1	0.0312479	0.704198	0.794	0.429	1
TUBA1B	0.0312542	-0.388757	0.938	1	1
HLA-C	0.0312695	0.675053	0.979	1	1
GAS5	0.0312699	0.484844	1	1	1
RPL37	0.0312699	0.398587	1	1	1
SDR39U1	0.0313668	-0.523494	0.412	0.714	1
BET1L	0.0314158	0.590505	0.598	0.143	1
NDUFS4	0.0314756	-0.55482	0.742	0.857	1
AKAP17A	0.031575	0.60077	0.887	0.571	1
GMFB	0.0316051	-0.644214	0.278	0.571	1
PNPT1	0.0316337	-0.295726	0.134	0.429	1
DIPK1A	0.0317122	-0.254308	0.062	0.286	1
EXOSC3	0.0319414	-0.508205	0.155	0.429	1
ERP29	0.0322767	0.748282	0.959	0.571	1
SRGAP2C	0.0322843	0.443573	0.433	0	1
ABITRAM	0.0322843	0.390746	0.433	0	1
SARAF	0.0323007	0.547172	0.979	0.857	1
CPE	0.0323242	-0.966835	0.464	0.714	1
FOSL2	0.0324534	0.507997	0.557	0.143	1
BFAR	0.0324534	0.661954	0.557	0.143	1
RER1	0.0325129	0.770802	0.845	0.857	1
SCD	0.0325651	-0.583033	0.629	0.857	1
CYHR1	0.0325879	-0.351334	0.33	0.714	1
ASB6	0.0327025	-0.338233	0.144	0.429	1
IDH3A	0.0327025	-0.492624	0.144	0.429	1
ACSF2	0.0327025	-0.350713	0.144	0.429	1
HMCES	0.0327696	-0.315514	0.247	0.571	1
GJA1	0.0327968	-0.831758	0.392	0.714	1
RABGAP1	0.0327968	-0.485485	0.392	0.714	1
STUB1	0.0328784	-0.429704	0.381	0.714	1
UBE2G2	0.0329168	-0.473877	0.371	0.714	1
RSBN1	0.0329657	-0.409843	0.443	0.714	1
SRSF3	0.0330663	-0.869707	0.784	0.857	1
CPNE1	0.0330933	-0.564136	0.474	0.714	1
TERF2IP	0.0332113	-0.490535	0.753	0.857	1
ZNRF3	0.0333084	-0.270662	0.134	0.429	1
PDHB	0.0333555	-0.699781	0.32	0.571	1
C12orf73	0.033548	-0.372825	0.155	0.429	1
STK17B	0.0335801	0.495321	0.557	0.143	1
RSRC2	0.0336598	-0.469034	0.619	1	1
IGFBP2	0.0337701	-1.65118	0.887	0.857	1
PALLD	0.03411	-0.59593	0.289	0.571	1
PTDSS1	0.03411	-0.363229	0.289	0.571	1
CAV1	0.0341431	-0.641433	0.443	0.714	1
DCK	0.0341436	-0.461046	0.361	0.714	1
DECR1	0.0341513	-0.415401	0.247	0.571	1
WASHC2A	0.034189	-0.4651	0.165	0.429	1
GAR1	0.0342143	0.596751	0.588	0.143	1
DLEU1	0.0342352	-0.643993	0.278	0.571	1
SYT11	0.034288	-0.606284	0.268	0.571	1
KTN1	0.0343062	-0.728563	0.753	0.857	1
NDUFA13	0.0343062	-0.386954	0.742	1	1
CEP97	0.0343815	-0.390342	0.144	0.429	1
BORCS5	0.0343815	-0.35605	0.144	0.429	1
TMEM30A	0.0344152	0.453855	0.938	0.714	1
MTHFD2	0.0344286	0.698616	0.948	0.714	1
UBE2S	0.0344336	-0.546145	0.433	0.714	1
PABPC1	0.0344551	0.458113	1	1	1
RPL27	0.0344556	0.380558	0.99	1	1
SSRP1	0.0345624	-0.859788	0.495	0.714	1
SUPT16H	0.0345624	-0.572721	0.495	0.714	1
RDX	0.0347574	-0.842763	0.557	0.714	1
APP	0.0349319	-0.792669	0.907	0.857	1
PRPSAP1	0.035246	-0.661521	0.392	0.714	1
CMSS1	0.0352623	-0.422045	0.299	0.571	1
SCP2	0.0353746	-0.546744	0.598	0.857	1
MMUT	0.0354062	0.405428	0.423	0	1
FAM200B	0.0354068	0.462025	0.423	0	1
GGA2	0.0354068	0.467615	0.423	0	1
MEX3C	0.0354068	-0.361161	0.371	0.714	1
CTSZ	0.0354068	0.512823	0.423	0	1
AP1M2	0.0354068	0.471345	0.423	0	1
EIF3D	0.0354683	0.533497	0.897	0.857	1
SPCS1	0.0355493	0.653583	0.938	0.857	1
ACOT7	0.0355788	-0.314973	0.072	0.286	1
VANGL2	0.0355788	-0.32399	0.072	0.286	1
DHFR2	0.0355788	-0.321631	0.072	0.286	1
GSTCD	0.0355788	-0.334038	0.072	0.286	1
DLL1	0.0355788	-0.573615	0.072	0.286	1
NCS1	0.0355788	-0.518536	0.072	0.286	1
JAM3	0.0355788	-0.384637	0.072	0.286	1
NRXN3	0.0355788	-0.305245	0.072	0.286	1
MED8	0.0355793	0.535554	0.67	0.143	1
EMC8	0.0356618	-0.362074	0.433	0.714	1
USP42	0.0356794	-0.394574	0.258	0.571	1
CERS4	0.0356794	-0.484336	0.258	0.571	1
SMC1A	0.0356893	-0.471072	0.268	0.571	1
SLC2A4RG	0.035761	-0.495315	0.495	0.714	1
EIF3J	0.035936	-0.263119	0.505	0.857	1
CSNK1A1	0.035937	0.550901	0.598	0.143	1
ECE1	0.0359988	-0.803181	0.32	0.571	1
SH3D21	0.0361336	-0.3697	0.144	0.429	1
CD44	0.0363544	-1.23433	0.309	0.571	1
ATP5PF	0.0365861	-0.561082	0.876	1	1
DAD1	0.0366879	0.60361	0.918	1	1
SEC13	0.0367019	0.611358	0.959	0.571	1
LSM8	0.0368826	0.664026	0.68	0.286	1
STOX2	0.0369693	-0.301536	0.155	0.429	1
SSH2	0.0369693	-0.265416	0.155	0.429	1
SMTN	0.0369693	-0.283296	0.155	0.429	1
RPAIN	0.0370119	-0.548773	0.742	0.857	1
PPP2CB	0.0371219	-0.507073	0.464	0.714	1
CHURC1	0.0371332	0.510977	0.68	0.143	1
PRXL2A	0.0371656	-0.791078	0.515	0.714	1
WAPL	0.0371656	-0.656811	0.515	0.714	1
CD46	0.0372346	0.753144	0.928	0.571	1
SLC35B1	0.037427	0.697153	0.763	0.429	1
LSM1	0.0375276	0.575746	0.701	0.286	1
ORMDL2	0.0377254	0.595568	0.546	0.143	1
C12orf65	0.0378312	0.668261	0.567	0.143	1
YTHDC1	0.0378318	0.638906	0.825	0.571	1
PTPN13	0.037893	-0.410926	0.443	0.714	1
TMBIM6	0.0379083	0.592803	0.959	1	1
NUCB1	0.0379331	0.735197	0.794	0.429	1
NR2F1-AS1	0.0379613	-0.402106	0.144	0.429	1
KIAA1958	0.0379613	-0.365865	0.144	0.429	1
C11orf96	0.0379613	-0.603008	0.144	0.429	1
C1orf54	0.0379769	-0.48723	0.072	0.286	1
WNT5B	0.0379769	-0.355568	0.072	0.286	1
PLCG1	0.0379769	-0.370095	0.072	0.286	1
GOLGA8A	0.038228	0.55846	0.753	0.286	1
KIAA2013	0.0383442	-0.370017	0.289	0.571	1
EFNB1	0.0383442	-0.604596	0.289	0.571	1
RAN	0.0383707	-0.819214	0.887	0.857	1
SPAST	0.038435	-0.353745	0.237	0.571	1
TBRG1	0.0384725	0.673176	0.577	0.143	1
RNF181	0.0384752	0.65149	0.928	0.857	1
TBX3	0.0386418	0.586094	0.773	0.286	1
PSAT1	0.0387552	0.880012	0.701	0.286	1
SZRD1	0.0387791	0.468893	0.412	0	1
DHX29	0.0387791	0.479089	0.412	0	1
CREM	0.0387791	0.52144	0.412	0	1
AL035661.1	0.0387791	0.456662	0.412	0	1
IVD	0.0387886	-0.338404	0.155	0.429	1
TUBA1C	0.0389817	-0.464814	0.876	1	1
AP2B1	0.039059	-0.56406	0.649	0.857	1
UQCRQ	0.0391123	0.709359	0.959	0.714	1
H3-3B	0.0391311	-0.509474	1	1	1
STX5	0.0393457	0.561629	0.68	0.286	1
SCNM1	0.0393509	-0.569723	0.381	0.714	1
DNAJA2	0.0394913	-0.484779	0.567	0.857	1
TMEM50B	0.0396147	0.759217	0.67	0.286	1
ANXA3	0.0397664	0.608688	0.577	0.143	1
BAZ1A	0.0398515	-0.559597	0.289	0.571	1
AFDN	0.0398644	-0.479098	0.619	0.857	1
CASC3	0.04006	-0.524041	0.278	0.571	1
KRAS	0.040177	-0.543941	0.454	0.714	1
DEAF1	0.0401901	-0.448283	0.268	0.571	1
MAN1B1	0.0403316	0.577032	0.691	0.286	1
DDX20	0.040511	-0.455359	0.072	0.286	1
TRAF5	0.040511	-0.293237	0.072	0.286	1
FASTKD1	0.040511	-0.274589	0.072	0.286	1
KCNH8	0.040511	-0.36015	0.072	0.286	1
NUDT1	0.040511	-0.269641	0.072	0.286	1
THOP1	0.040511	-0.262257	0.072	0.286	1
PCBP3	0.040511	-0.266403	0.072	0.286	1
TMEM45B	0.0405115	0.601158	0.67	0.143	1
PRELID3B	0.0406211	-0.432842	0.464	0.857	1
PCED1A	0.0406834	-0.331056	0.155	0.429	1
TRIP10	0.0407677	-0.404928	0.381	0.714	1
RCN2	0.0407978	-0.564352	0.567	0.857	1
PSMD2	0.0410028	-0.353531	0.546	0.857	1
PHLDA1	0.0410712	-0.605819	0.515	0.714	1
PPP1R8	0.0411032	-0.577079	0.299	0.571	1
CPSF3	0.0412684	-0.528778	0.165	0.429	1
DNASE2	0.0413146	-0.378537	0.66	0.857	1
BCL2L12	0.0414549	-0.310243	0.227	0.571	1
SERBP1	0.0416185	-0.451056	0.918	1	1
PERP	0.0416616	-0.560931	0.979	0.857	1
KRT10	0.0416637	0.584593	1	0.857	1
PKIB	0.0418212	-0.495603	0.588	0.857	1
SNAPC3	0.0419876	-0.415162	0.443	0.714	1
ARPC5L	0.0422354	-0.304176	0.619	1	1
RAB21	0.0422354	-0.533672	0.629	0.857	1
TNKS	0.042416	0.451087	0.402	0	1
LINC00963	0.042416	0.414613	0.402	0	1
CSRP1	0.0424167	0.497543	0.402	0	1
STAM2	0.0424167	0.47256	0.402	0	1
FOXA1	0.0424167	0.479598	0.402	0	1
ATAD2B	0.042656	-0.628356	0.155	0.429	1
EED	0.042656	-0.380377	0.155	0.429	1
CPNE2	0.042656	-0.408771	0.155	0.429	1
CNP	0.042656	-0.330479	0.155	0.429	1
CUL5	0.0426854	-0.654374	0.299	0.571	1
RNF26	0.0426854	-0.563942	0.299	0.571	1
RIT1	0.0427327	-0.371626	0.423	0.714	1
TMEM179B	0.0429884	-0.445214	0.454	0.714	1
UBXN2A	0.0430172	-0.450755	0.289	0.571	1
ZNF638	0.0431227	-0.88469	0.546	0.714	1
NUP58	0.0431862	0.547835	0.639	0.143	1
NFKBIE	0.043187	-0.266847	0.072	0.286	1
CCDC84	0.043187	-0.28006	0.072	0.286	1
RHOV	0.043187	-0.506759	0.072	0.286	1
LGR4	0.0432207	-0.355306	0.165	0.429	1
PYGL	0.0432207	-0.326872	0.165	0.429	1
MTMR3	0.0432207	-0.531675	0.165	0.429	1
NUP88	0.0432746	-0.393144	0.278	0.571	1
SLC35E1	0.0433005	0.618499	0.68	0.286	1
XPC	0.0435228	-0.342262	0.567	0.857	1
UFL1	0.043839	0.722511	0.763	0.429	1
P4HTM	0.0438638	0.538516	0.557	0.143	1
GNL3L	0.0439228	-0.250013	0.144	0.429	1
KIF5B	0.0440772	-0.568256	0.856	1	1
REXO2	0.0441282	0.638083	0.897	0.571	1
TPGS2	0.0441383	-0.970716	0.619	0.714	1
ANP32B	0.0442414	-0.484319	0.897	1	1
GFPT1	0.0442669	0.308687	0.948	0.429	1
MYO1D	0.0443187	-0.466277	0.299	0.571	1
UBE3A	0.0443233	-0.647422	0.485	0.714	1
TXN2	0.0445429	-0.663774	0.546	0.714	1
SMS	0.044652	-0.649896	0.68	0.857	1
ETF1	0.0446913	-0.49944	0.639	0.857	1
RPAP2	0.044709	-0.310078	0.155	0.429	1
OSMR	0.044709	-0.421448	0.155	0.429	1
CCZ1	0.0448385	-0.280588	0.402	0.714	1
UQCRC1	0.0448997	-0.442753	0.474	0.714	1
ACTR10	0.0448997	-0.568667	0.474	0.714	1
C1orf52	0.0450014	-0.365427	0.619	1	1
YIPF3	0.0450062	0.633597	0.753	0.429	1
GUF1	0.045031	-0.277787	0.134	0.429	1
POLDIP2	0.0450835	-0.323986	0.392	0.714	1
SQLE	0.0452168	0.923899	0.742	0.286	1
CDKN2B	0.0452168	0.768505	0.742	0.286	1
ARHGAP21	0.0452741	-0.476042	0.258	0.571	1
ANAPC5	0.0452914	0.537645	0.66	0.286	1
LINC00662	0.0454204	0.75526	0.701	0.286	1
TOP2B	0.045425	-0.917443	0.381	0.571	1
ATP1B1	0.0455474	-0.833203	0.361	0.571	1
EXD2	0.0455729	-0.357316	0.175	0.429	1
PLPP5	0.0456214	0.667683	0.784	0.429	1
FN1	0.0456282	1.40271	0.918	0.714	1
SLC2A1	0.0457235	0.591403	0.99	1	1
WDR26	0.0457412	-0.419665	0.423	0.714	1
ARID4B	0.0459658	-0.437108	0.454	0.714	1
CD47	0.0460024	-0.633113	0.546	0.714	1
MAPK3	0.0460044	-0.513118	0.299	0.571	1
TTC21B	0.046011	-0.267666	0.072	0.286	1
NOCT	0.046011	-0.275507	0.072	0.286	1
DIRAS2	0.046011	-0.282169	0.072	0.286	1
MAN2A2	0.046011	-0.27328	0.072	0.286	1
LYPD3	0.046011	-0.3248	0.072	0.286	1
RALB	0.046088	-0.541263	0.33	0.571	1
AL445524.1	0.0463362	0.468351	0.392	0	1
LRBA	0.0463362	0.409162	0.392	0	1
HINT3	0.0463362	0.389124	0.392	0	1
APTR	0.0463362	0.414257	0.392	0	1
DKC1	0.0463362	0.385185	0.392	0	1
RABEPK	0.0463362	0.435254	0.392	0	1
FBXL3	0.0463362	0.423402	0.392	0	1
AKTIP	0.0463362	0.481337	0.392	0	1
EXT1	0.0463929	-0.848063	0.289	0.571	1
ALG3	0.0464407	0.31037	0.68	0.143	1
NBDY	0.046478	0.643201	0.845	0.429	1
MYH9	0.0466599	-0.420142	0.546	0.857	1
ALCAM	0.0466678	0.77335	0.856	0.571	1
LRCH3	0.0468447	-0.250195	0.155	0.429	1
POLR2M	0.0470348	-0.333078	0.371	0.714	1
CCT3	0.0470934	-0.542474	0.691	0.857	1
LSM14A	0.0472339	-0.445007	0.649	0.857	1
HIPK2	0.0472541	-0.502095	0.309	0.571	1
RALGPS2	0.0473602	-0.370476	0.165	0.429	1
ADGRV1	0.0473602	-0.480545	0.165	0.429	1
WDYHV1	0.0473602	-0.306511	0.165	0.429	1
SNN	0.0473602	-0.313102	0.165	0.429	1
SH3BP1	0.0476512	-0.482348	0.175	0.429	1
ZUP1	0.0477419	-0.537412	0.186	0.429	1
WDR59	0.0477419	-0.368078	0.186	0.429	1
C8orf76	0.0477438	-0.581542	0.299	0.571	1
PPTC7	0.0477438	-0.490147	0.299	0.571	1
COL6A1	0.0478966	-0.273296	0.577	0.714	1
UBE2E1	0.0481147	-0.281218	0.474	0.857	1
PSMA3	0.0482747	0.759565	0.876	0.571	1
YEATS2	0.0482863	-0.416056	0.392	0.714	1
ZNF250	0.0483214	-0.283156	0.144	0.429	1
INTS11	0.0484947	-0.541205	0.433	0.714	1
HMOX2	0.0484947	-0.57784	0.433	0.714	1
SNHG18	0.0485199	0.670856	0.649	0.286	1
MOGS	0.0488174	0.512829	0.608	0.143	1
MINDY2	0.048861	0.65226	0.732	0.429	1
LCA5	0.0490656	-0.283887	0.155	0.429	1
SLC27A1	0.0490656	-0.358831	0.155	0.429	1
MDK	0.0490746	-0.954639	0.742	0.857	1
CD24	0.0491696	-0.567224	0.794	0.857	1
KDELR3	0.0492983	0.675843	0.835	0.429	1
KPNB1	0.0494142	-0.448284	0.804	1	1
KIAA1522	0.0494343	0.492724	0.619	0.143	1
IP6K2	0.0494358	-0.439287	0.629	0.857	1
FAM13A	0.0494499	0.634627	0.711	0.286	1
OVOL1	0.049528	-0.623823	0.33	0.571	1
ZKSCAN5	0.049552	-0.264843	0.165	0.429	1
SVBP	0.0498206	-0.597756	0.495	0.714	1

## Sheet: astrocytes.hypoxia7d
	p_val	avg_log2FC	pct.1	pct.2	p_val_adj
LINC01356	2.63956e-06	-0.603966	0	0.5	0.0748474
H2BC11	2.63956e-06	-0.562904	0	0.5	0.0748474
AL049828.2	2.63956e-06	-0.743521	0	0.5	0.0748474
RBP4	5.96625e-05	-0.93624	0.023	0.5	1
ERI2	5.96625e-05	-0.807162	0.023	0.5	1
TNNT3	7.81788e-05	-0.483129	0.023	0.5	1
NPY	0.000132662	-0.460728	0.023	0.5	1
EFCAB10	0.000132662	-0.457221	0.023	0.5	1
COLEC11	0.000156392	-0.308783	0	0.333	1
ARNILA	0.000156392	-0.429266	0	0.333	1
CENPE	0.000156392	-0.308783	0	0.333	1
ADAMTS12	0.000156392	-0.315389	0	0.333	1
PHKA1	0.000156392	-0.451333	0	0.333	1
APLNR	0.000156392	-0.308783	0	0.333	1
LINC02739	0.000156392	-0.285881	0	0.333	1
AP003071.5	0.000156392	-0.271725	0	0.333	1
LINC01500	0.000156392	-0.285881	0	0.333	1
ZBTB42	0.000156392	-0.423305	0	0.333	1
FSIP1	0.000156392	-0.423305	0	0.333	1
TTR	0.000156392	-0.315389	0	0.333	1
CST1	0.000156392	-0.354178	0	0.333	1
CPOX	0.000346753	-0.514468	0.093	0.667	1
ZNF570	0.000346753	-0.616684	0.093	0.667	1
SLC44A1	0.000360557	-0.674265	0.349	1	1
CYB561	0.000398256	-0.501517	0.047	0.5	1
GCNA	0.000495488	-0.501688	0.047	0.5	1
DNAJC13	0.000550806	-0.570512	0.116	0.667	1
WDR45B	0.000667835	1.24152	0.953	0.5	1
SLC35G1	0.000759692	-0.404345	0.047	0.5	1
DCAKD	0.000759692	-0.386937	0.047	0.5	1
EIF4EBP1	0.00082431	1.40854	0.953	0.167	1
SALL1	0.000902536	-0.535384	0.116	0.667	1
KBTBD6	0.000936215	-0.389752	0.047	0.5	1
TMEM39A	0.000956125	-0.701829	0.279	0.833	1
APH1B	0.00122711	-0.651214	0.209	0.833	1
ARL5A	0.0013094	-0.623729	0.233	0.833	1
RRBP1	0.00135205	-1.02615	0.465	1	1
ERO1B	0.00143878	-0.630159	0.07	0.5	1
SCFD2	0.00143878	-0.549539	0.07	0.5	1
DUSP22	0.00143878	-0.487829	0.07	0.5	1
INO80	0.00143878	-0.553644	0.07	0.5	1
AP1G1	0.00158032	-0.661922	0.279	0.833	1
MARS2	0.00169741	-0.481473	0.116	0.667	1
C11orf98	0.00172913	-0.42045	0.07	0.5	1
SBNO2	0.00172913	-0.658233	0.07	0.5	1
ACOX1	0.00195699	-0.722475	0.14	0.667	1
ZNF507	0.00207252	-0.474158	0.07	0.5	1
UBE2J2	0.00217132	-0.754371	0.349	0.833	1
DOHH	0.00226285	-0.484195	0.14	0.667	1
NDRG1	0.00228804	1.32081	0.977	0.833	1
UGDH-AS1	0.00247747	-0.398889	0.07	0.5	1
ARMCX5	0.00247747	-0.441602	0.07	0.5	1
GGH	0.00292687	1.21235	0.744	0	1
UBIAD1	0.00295366	-0.432033	0.07	0.5	1
PRUNE2	0.00295533	-0.632137	0.023	0.333	1
KDM4D	0.00295533	-0.599601	0.023	0.333	1
DNA2	0.00295533	-0.440929	0.023	0.333	1
OTUB2	0.00295533	-0.334392	0.023	0.333	1
DUOX1	0.00295533	-0.34321	0.023	0.333	1
RASSF2	0.00295533	-0.55057	0.023	0.333	1
GCDH	0.00295533	-0.347256	0.023	0.333	1
ZSWIM9	0.00295533	-0.380159	0.023	0.333	1
BAZ1B	0.0031143	-0.698244	0.581	1	1
MAP4K3	0.00315403	-0.5835	0.233	0.833	1
BLCAP	0.00337825	-0.776038	0.442	0.833	1
RPL7	0.00358293	-0.434425	1	1	1
BRPF3	0.0036516	-0.406547	0.093	0.5	1
DDI2	0.00371385	-0.740239	0.163	0.667	1
PGBD5	0.00374408	-0.355305	0.023	0.333	1
PARTICL	0.00374408	-0.392127	0.023	0.333	1
CEL	0.00374408	-0.330928	0.023	0.333	1
ZDHHC13	0.00374408	-0.401361	0.023	0.333	1
PTPRE	0.00374408	-0.33417	0.023	0.333	1
MARCHF2	0.00374408	-0.351488	0.023	0.333	1
NEFH	0.00374408	-0.285124	0.023	0.333	1
PPP2CA	0.00433835	-0.807574	0.907	1	1
MORF4L2	0.00434829	-0.784664	1	1	1
WNT4	0.00471974	-0.264664	0.023	0.333	1
A1BG-AS1	0.00471974	-0.280351	0.023	0.333	1
PTGES	0.0047466	1.33215	0.953	0.333	1
TRAK2	0.00497486	-0.52942	0.186	0.667	1
HOXA9	0.00581056	-0.32299	0.07	0.5	1
KIAA2013	0.00601848	-0.534287	0.256	0.667	1
AP2M1	0.00626399	-1.02017	0.837	1	1
FAT1	0.00628431	1.00853	0.674	0	1
TUBB	0.00633873	0.970927	1	1	1
GPR137B	0.00636324	-0.913365	0.209	0.667	1
SNAP47	0.00640711	-0.522873	0.256	0.833	1
PSMC1	0.00661396	0.861018	0.791	0.167	1
SOSTDC1	0.00680334	-1.27859	0.093	0.5	1
RAB9A	0.00681067	-0.756466	0.581	1	1
DNAL4	0.00689651	-1.0006	0.442	0.833	1
HNRNPR	0.00691996	-0.785808	0.884	1	1
TSN	0.00715874	-0.549662	0.465	1	1
TARS3	0.0071625	-0.54037	0.209	0.667	1
TRPC1	0.0074222	-0.421229	0.116	0.5	1
FOXN3	0.00753938	-0.70247	0.256	0.667	1
PACSIN3	0.0079026	-0.39116	0.093	0.5	1
LAYN	0.0079026	-0.436628	0.093	0.5	1
MAZ	0.00791646	-0.511627	0.558	1	1
PHC2	0.00797594	0.873183	0.651	0	1
BCAT1	0.00832363	1.01245	0.744	0.167	1
BRD2	0.00833247	-0.622863	0.953	1	1
RPL28	0.00833412	-0.38016	1	1	1
VARS1	0.00842217	-0.456342	0.256	0.667	1
DVL1	0.00854914	-0.592013	0.465	0.833	1
ELOA	0.00878389	-0.676059	0.349	0.833	1
LINC00960	0.00915835	-0.265225	0.093	0.5	1
WDR27	0.00915835	-0.42589	0.093	0.5	1
PLAUR	0.00941863	1.06125	0.698	0.167	1
FBXL3	0.0100427	0.69177	0.628	0	1
TASOR2	0.0101283	-0.450007	0.209	0.667	1
SYVN1	0.0101611	-0.574685	0.605	1	1
PIGA	0.0104697	-0.417496	0.256	0.667	1
TPT1	0.0108739	-0.308467	1	1	1
SEC63	0.0116281	-0.815622	0.372	1	1
RBMX	0.0118187	0.948538	0.93	0.667	1
NME7	0.0121889	-0.581496	0.279	0.667	1
SEZ6L2	0.0121889	-0.58972	0.279	0.667	1
SHB	0.0122255	-0.562096	0.233	0.667	1
CEMIP2	0.0122255	-0.483403	0.233	0.667	1
STAG1	0.012556	0.732384	0.605	0	1
TFDP2	0.012556	0.899269	0.605	0	1
POFUT2	0.012556	-0.587262	0.465	1	1
SCARB2	0.0128482	0.875723	0.907	0.667	1
ADGRG1	0.0128482	0.9126	0.953	0.333	1
ZNF433-AS1	0.0128557	-0.394586	0.116	0.5	1
CUL4A	0.0130121	0.78559	0.744	0.167	1
TBRG1	0.013144	-0.742765	0.535	1	1
PAIP1	0.0133857	0.780037	0.814	0.333	1
VCP	0.0133857	-0.596439	0.721	1	1
PLCH2	0.0134092	-0.260391	0.047	0.333	1
XKR8	0.0134092	-0.342169	0.047	0.333	1
PKP4	0.0134092	-0.315796	0.047	0.333	1
PHOSPHO2	0.0134092	-0.386845	0.047	0.333	1
AL683813.2	0.0134092	-0.42683	0.047	0.333	1
PREX2	0.0134092	-0.368773	0.047	0.333	1
GALNT12	0.0134092	-0.346172	0.047	0.333	1
AP003307.2	0.0134092	-0.426271	0.047	0.333	1
MSANTD2	0.0134092	-0.521412	0.047	0.333	1
PRICKLE1	0.0134092	-0.437325	0.047	0.333	1
GPR180	0.0134092	-0.395188	0.047	0.333	1
AC116407.2	0.0134092	-0.350082	0.047	0.333	1
AC010422.5	0.0134092	-0.399367	0.047	0.333	1
GTF2F2	0.013415	-0.654348	0.442	0.833	1
COA4	0.0136232	0.708678	0.674	0.167	1
KIAA1143	0.0137993	-0.461001	0.512	1	1
PLEKHM2	0.0139171	-0.556378	0.302	0.667	1
DLG5	0.0139171	-0.672772	0.302	0.667	1
PSMG2	0.0139722	0.783857	0.837	0.167	1
QKI	0.0139938	0.988582	0.907	0.667	1
SNHG21	0.0140597	-0.306926	0.093	0.5	1
RDH14	0.0141417	-0.438615	0.209	0.667	1
PCID2	0.0144076	-0.583942	0.419	0.833	1
TMUB2	0.0144076	-0.482751	0.419	0.833	1
VDAC3	0.0145813	0.759616	0.814	0.333	1
OCLN	0.0146728	-0.326807	0.116	0.5	1
MKRN2	0.015138	-0.423937	0.233	0.667	1
OXLD1	0.015138	-0.428659	0.233	0.667	1
CLIC1	0.0153199	0.787564	1	1	1
KLHL24	0.015579	0.961608	0.581	0	1
DNAJB2	0.015582	0.685449	0.581	0	1
LRRC58	0.015582	0.749331	0.581	0	1
PRRC2A	0.015582	0.686271	0.581	0	1
MESD	0.015582	0.686554	0.581	0	1
RBM6	0.0157424	-0.491916	0.349	0.833	1
GALNT11	0.0157424	-0.55602	0.349	0.833	1
DPH2	0.0160189	-0.326087	0.047	0.333	1
AC139795.3	0.0160189	-0.280011	0.047	0.333	1
ALAD	0.0160189	-0.329539	0.047	0.333	1
MKI67	0.0160189	-0.824845	0.047	0.333	1
AC093012.1	0.0160189	-0.254945	0.047	0.333	1
ELMO2	0.0160189	-0.280017	0.047	0.333	1
IL11	0.0160189	-0.470494	0.047	0.333	1
GOLT1B	0.0160816	-0.724918	0.442	0.833	1
SELENOK	0.0166249	-0.682507	0.907	1	1
BRK1	0.0166277	-0.674233	0.907	1	1
DNAJA1	0.0166443	-0.751023	0.93	1	1
ATG4A	0.0167126	-0.387167	0.116	0.5	1
GABRQ	0.0167126	-0.642094	0.116	0.5	1
SELENOM	0.017258	-0.558104	0.721	1	1
TSR2	0.0175818	-0.578313	0.442	0.833	1
STAP2	0.0175818	-0.513349	0.442	0.833	1
PPP1R12A	0.0178229	0.702791	0.651	0.167	1
RAB18	0.0178455	-0.769794	0.814	1	1
AAMP	0.0179237	-0.636882	0.535	0.833	1
EXOSC8	0.0179269	-0.538293	0.512	1	1
XBP1	0.0179892	-0.694359	0.86	1	1
HLA-A	0.0180332	0.994555	0.93	0.667	1
TMED9	0.0180803	-0.501621	0.93	1	1
RPL32	0.0180921	-0.442039	1	1	1
PDE5A	0.0190649	-0.32238	0.047	0.333	1
TRMT9B	0.0190649	-0.461602	0.047	0.333	1
TXNDC16	0.0190649	-0.26341	0.047	0.333	1
TP53INP2	0.0190649	-0.268842	0.047	0.333	1
ZNF569	0.0190649	-0.384545	0.047	0.333	1
SESN3	0.0190913	0.861114	0.721	0.333	1
FP700111.1	0.0192033	0.711681	0.558	0	1
CLASP2	0.0192033	0.657198	0.558	0	1
TET2	0.0192033	0.58137	0.558	0	1
SUPT20H	0.0192033	0.564282	0.558	0	1
RBCK1	0.0192033	0.627362	0.558	0	1
DSE	0.0195074	-0.617491	0.256	0.667	1
ZBTB2	0.0195074	-0.44002	0.256	0.667	1
LIN7C	0.0195074	-0.412492	0.256	0.667	1
PTPN1	0.0195074	-0.419996	0.256	0.667	1
SAT2	0.019527	0.604111	0.86	1	1
EIF4B	0.0195738	0.795937	0.93	0.667	1
BCAS2	0.0198098	-0.589261	0.674	1	1
XIAP	0.0198098	0.753826	0.767	0.333	1
SEPTIN9	0.0201033	0.685852	0.791	0.333	1
ZNF419	0.0204984	-0.5841	0.163	0.5	1
B4GALT2	0.0206511	-0.404479	0.233	0.667	1
PPM1K	0.0208051	-0.391748	0.326	0.667	1
BROX	0.0208931	0.864431	0.674	0.167	1
PPM1G	0.0211092	-0.484841	0.837	1	1
MXI1	0.0211092	0.966728	0.884	0.667	1
CD58	0.0211701	-0.604555	0.465	0.833	1
MARCHF1	0.0212695	-0.611925	0.14	0.5	1
TM7SF2	0.0212695	-0.435433	0.14	0.5	1
SLC37A4	0.0212695	-0.399013	0.14	0.5	1
TSEN54	0.0212695	-0.439757	0.14	0.5	1
FRG1	0.021286	-0.656857	0.488	0.833	1
RPS7	0.0212941	-0.321023	1	1	1
ING3	0.021641	-0.385501	0.209	0.667	1
RBFOX2	0.0220269	-0.544397	0.605	1	1
G0S2	0.0226058	-0.293852	0.047	0.333	1
YJU2	0.0226058	-0.366919	0.047	0.333	1
SFI1	0.0226058	-0.254244	0.047	0.333	1
THAP11	0.0228383	-0.588588	0.442	0.833	1
MED11	0.022843	-0.486949	0.233	0.667	1
MAEA	0.0229787	-0.735986	0.163	0.5	1
ZNF331	0.0229787	-0.94409	0.163	0.5	1
FUS	0.0230587	-0.706108	0.93	1	1
FXYD5	0.0230983	0.931689	0.628	0.167	1
FNIP1	0.0235084	0.564079	0.535	0	1
ZNF322	0.0235084	0.593604	0.535	0	1
GRAMD4	0.0239453	-0.405809	0.14	0.5	1
RRP1	0.0239453	-0.551218	0.14	0.5	1
ING1	0.0240787	-0.482857	0.395	0.833	1
CLN5	0.0244188	-0.51012	0.279	0.667	1
ALDH3A2	0.0244188	-0.392526	0.279	0.667	1
DNER	0.0245365	0.938649	0.86	0.5	1
HSD17B12	0.0250889	0.7463	0.628	0.167	1
NUMA1	0.0252634	0.706097	0.767	0.333	1
C12orf43	0.0257157	-0.619316	0.163	0.5	1
MAF1	0.0259352	-0.525055	0.535	1	1
NUDT4	0.0262529	-0.660534	0.395	0.833	1
SERTAD1	0.0264478	-0.813116	0.628	1	1
MRPL18	0.0267169	-0.676819	0.558	1	1
DNMT1	0.0268369	-0.580404	0.279	0.667	1
ANAPC16	0.0268834	-0.61976	0.86	1	1
TFB2M	0.0269083	-0.380551	0.14	0.5	1
DUSP2	0.0269083	-0.658861	0.14	0.5	1
ZNF174	0.0269083	-0.476073	0.14	0.5	1
ECSIT	0.0269083	-0.419579	0.14	0.5	1
EEF1A1	0.02702	0.295141	1	1	1
MAP1LC3B	0.02702	-0.542278	0.977	1	1
F2RL1	0.0272263	-0.435551	0.512	1	1
NCAM1	0.0272394	-0.502715	0.302	0.667	1
SDF2	0.0273427	0.633687	0.605	0.167	1
GPAA1	0.0273471	-0.470352	0.512	0.833	1
SURF4	0.0273496	-0.721283	0.674	1	1
HSPH1	0.0273496	-0.580077	0.674	1	1
SNHG16	0.0279532	-0.786636	0.884	0.833	1
DNAJB9	0.0283022	-0.692074	0.767	0.833	1
IQGAP1	0.0285266	0.712784	0.86	0.333	1
ACTR1B	0.0285946	0.569568	0.512	0	1
MIR4435-2HG	0.0285946	0.639819	0.512	0	1
KLF7	0.0285946	0.646399	0.512	0	1
LAMB2	0.0285946	0.621414	0.512	0	1
NAF1	0.0285946	0.513106	0.512	0	1
NNT-AS1	0.0285946	0.511918	0.512	0	1
GNPDA1	0.0285946	0.662252	0.512	0	1
ZNF451	0.0285946	0.641076	0.512	0	1
ISCA1	0.0285946	0.639791	0.512	0	1
BFAR	0.0285946	0.558857	0.512	0	1
MBD1	0.0285946	0.474421	0.512	0	1
ZNF430	0.0285946	0.564598	0.512	0	1
KIF3C	0.0287303	-0.477179	0.163	0.5	1
MDK	0.029187	0.85179	0.977	0.667	1
ARF4	0.0292034	-0.799714	1	1	1
EN2	0.0292771	0.956286	0.651	0.167	1
MRPS2	0.0292771	-0.772879	0.558	0.833	1
SPINDOC	0.029459	-0.338635	0.279	0.667	1
TPST1	0.0298996	-0.509447	0.349	0.667	1
LARP1	0.0299663	0.60903	0.791	0.333	1
PLEKHA7	0.0301826	-0.483862	0.14	0.5	1
ANKRD11	0.0309678	-0.842634	0.628	1	1
DYNC1I2	0.0311734	0.759968	0.907	0.333	1
SMARCC1	0.0313364	0.794662	0.674	0.167	1
IRS2	0.0313364	0.739004	0.674	0.167	1
HSBP1L1	0.0313364	0.784817	0.674	0.167	1
MDH2	0.0314937	0.661884	0.953	0.667	1
CDC42	0.0315327	0.526017	1	1	1
CIRBP	0.0315327	0.594185	0.977	1	1
MT-ND2	0.031537	-0.735282	1	1	1
ALG3	0.0316078	-0.570771	0.419	0.833	1
RBM22	0.0317023	-0.791036	0.558	0.833	1
GORASP2	0.0319476	-0.507896	0.442	0.833	1
IMP3	0.031976	-0.480271	0.535	0.833	1
ZNF140	0.0320443	-0.41929	0.163	0.5	1
H2AX	0.0321438	-0.434699	0.465	0.833	1
IPMK	0.0321476	0.598074	0.605	0.167	1
UBE2W	0.0322986	-0.408467	0.279	0.667	1
GJA1	0.0323797	-0.676328	0.698	1	1
CA9	0.0328324	0.967236	0.698	0.333	1
XRN2	0.0328324	-0.55838	0.628	0.833	1
RNF138	0.0331478	-0.431012	0.372	0.833	1
PSMC2	0.0334664	-0.673468	0.628	1	1
NHP2	0.0336416	-0.454694	0.814	1	1
FARP2	0.0337936	-0.315291	0.14	0.5	1
MED19	0.0338218	-0.466248	0.395	0.833	1
AHSA1	0.0338926	-0.684097	0.581	0.833	1
SFPQ	0.0339832	-0.463452	0.907	1	1
IGF2	0.0340106	-1.04968	0.93	1	1
PNRC1	0.0340288	0.718948	1	0.833	1
BRI3	0.0340288	0.611707	1	1	1
PKDCC	0.0340958	-0.612388	0.07	0.333	1
AC079305.4	0.0340958	-0.349452	0.07	0.333	1
OXNAD1	0.0340958	-0.411386	0.07	0.333	1
EEF1AKMT4	0.0340958	-0.395527	0.07	0.333	1
NPY1R	0.0340958	-0.385364	0.07	0.333	1
FAM153CP	0.0340958	-0.347228	0.07	0.333	1
HCG17	0.0340958	-0.340785	0.07	0.333	1
AC092127.2	0.0340958	-0.315918	0.07	0.333	1
AC004797.1	0.0340958	-0.341389	0.07	0.333	1
FBXO46	0.0340958	-0.385486	0.07	0.333	1
ZNF613	0.0340958	-0.405029	0.07	0.333	1
BDH2	0.0342928	0.605863	0.651	0.167	1
DNTTIP2	0.0342977	-0.557904	0.558	0.833	1
SFT2D2	0.0345681	0.578917	0.488	0	1
LYST	0.0345681	0.552612	0.488	0	1
EHBP1	0.0345681	0.525096	0.488	0	1
DNAJC10	0.0345681	0.54858	0.488	0	1
GBE1	0.0345681	0.652677	0.488	0	1
ZNF292	0.0345681	0.70823	0.488	0	1
KLHDC10	0.0345681	0.580801	0.488	0	1
NSMCE2	0.0345681	0.482164	0.488	0	1
TRAF6	0.0345681	0.61899	0.488	0	1
MICU1	0.0345681	0.492059	0.488	0	1
GAS6	0.0345681	0.60346	0.488	0	1
STON2	0.0345681	0.748735	0.488	0	1
LINC00665	0.0345681	0.511108	0.488	0	1
THYN1	0.0346061	-0.443883	0.512	1	1
PPID	0.0347324	-0.399997	0.256	0.667	1
RIPK2	0.0348074	0.575367	0.605	0.167	1
DCAF12	0.0348451	-0.432686	0.465	0.833	1
WDR82	0.0348907	-0.443001	0.488	0.833	1
OXR1	0.0348907	0.678141	0.581	0.167	1
MRPS16	0.0348907	0.706616	0.581	0.167	1
HK1	0.0349528	0.65624	0.791	0.333	1
PAK2	0.0353225	-0.43882	0.721	1	1
TM9SF4	0.0353225	-0.318973	0.721	1	1
THAP1	0.0356807	-0.49197	0.163	0.5	1
KRT14	0.0356807	-2.06583	0.163	0.5	1
WRNIP1	0.0357497	-0.475256	0.326	0.667	1
RWDD4	0.0360401	-0.346457	0.372	0.833	1
ZNF217	0.0360868	-0.595192	0.605	0.833	1
RPL36A	0.036687	-0.369443	1	1	1
KLF11	0.0368513	-0.596132	0.186	0.5	1
FRAT2	0.0368513	-0.487328	0.186	0.5	1
SNTB2	0.0368513	-0.597834	0.186	0.5	1
SP3	0.0370726	-0.539735	0.558	0.833	1
TRIAP1	0.0375652	-0.487323	0.442	0.833	1
FBXO33	0.0375652	-0.510686	0.395	0.667	1
DNM1L	0.0377632	-0.599845	0.488	0.833	1
SULF1	0.0377679	-0.30571	0.14	0.5	1
LINS1	0.0377679	-0.472726	0.14	0.5	1
STX4	0.0377679	-0.337323	0.14	0.5	1
RANBP2	0.0386862	-0.394044	0.279	0.667	1
RNF115	0.0387163	-0.440888	0.349	0.667	1
CAV1	0.0389171	1.07392	0.837	0.667	1
ZSCAN18	0.0389729	-0.622557	0.326	0.667	1
ASCC3	0.0389745	-0.546434	0.302	0.667	1
FAM167A	0.0393141	-0.288282	0.07	0.333	1
TRMO	0.0393141	-0.328008	0.07	0.333	1
ICAM3	0.0393141	-0.381632	0.07	0.333	1
NONO	0.0394697	-0.376389	0.907	1	1
XRCC6	0.0394697	-0.436215	0.907	1	1
TCP1	0.0394999	-0.747198	0.93	1	1
ATP5MC3	0.03952	0.51035	1	1	1
ATP5F1B	0.03952	-0.513608	1	1	1
ARL6IP1	0.03952	-0.4027	0.977	1	1
THOC2	0.0395429	-0.713227	0.581	0.833	1
DDX6	0.0396053	-0.675763	0.674	0.833	1
TFPT	0.0396635	-0.384404	0.163	0.5	1
SLC39A7	0.0401511	-0.34584	0.674	1	1
GOLGA2	0.0404782	-0.703419	0.651	0.833	1
SNAPC2	0.040704	-0.31899	0.233	0.667	1
ITGB6	0.0412844	0.870018	0.721	0.167	1
ZYG11B	0.0415447	0.526113	0.465	0	1
TIA1	0.0415447	0.661444	0.465	0	1
SESTD1	0.0415447	0.526672	0.465	0	1
IRF2	0.0415447	0.478018	0.465	0	1
C6orf62	0.0415447	0.606452	0.465	0	1
HINT3	0.0415447	0.651905	0.465	0	1
FUCA2	0.0415447	0.617318	0.465	0	1
AUTS2	0.0415447	0.627169	0.465	0	1
TMEM8B	0.0415447	0.590605	0.465	0	1
CERCAM	0.0415447	0.681925	0.465	0	1
PATL1	0.0415447	0.614214	0.465	0	1
COX15	0.0415447	0.505067	0.465	0	1
ZNF511	0.0415447	0.528294	0.465	0	1
WASHC3	0.0415447	0.445776	0.465	0	1
ACYP1	0.0415447	0.489286	0.465	0	1
HSDL1	0.0415447	0.52421	0.465	0	1
ZNF91	0.0415447	0.546973	0.465	0	1
EIF2AK3	0.0416779	-0.4286	0.256	0.667	1
MRPL13	0.0419044	0.597012	0.86	0.5	1
PFDN6	0.0419917	-0.47226	0.442	0.667	1
GNG11	0.0420208	0.724279	0.721	0.333	1
SSBP2	0.0420938	-0.563694	0.814	1	1
AGO3	0.0421084	-0.501913	0.349	0.667	1
LARP4	0.0421084	-0.507545	0.349	0.667	1
REEP3	0.0425776	0.821086	0.791	0.5	1
RTL8A	0.0432272	0.766803	0.837	0.5	1
TPRKB	0.0436312	-0.276066	0.535	0.833	1
ELF3	0.0440022	-0.457575	0.442	0.833	1
TRIM52	0.0440172	-0.373277	0.163	0.5	1
DDX54	0.0440172	-0.360458	0.163	0.5	1
MTPN	0.0440572	0.471605	0.93	0.833	1
IRF2BP2	0.0448668	0.410142	0.791	0.167	1
POLR2I	0.0448668	-0.57473	0.698	0.833	1
NCDN	0.0450796	-0.464394	0.186	0.5	1
TMEM135	0.0450796	-0.591816	0.186	0.5	1
MRPL14	0.0450835	-0.645016	0.814	0.833	1
USF1	0.0451955	-0.481066	0.07	0.333	1
MRPL53	0.0451955	-0.391012	0.07	0.333	1
AC079447.1	0.0451955	-0.30315	0.07	0.333	1
CASP8	0.0451955	-0.425678	0.07	0.333	1
EXOG	0.0451955	-0.309202	0.07	0.333	1
KLHL18	0.0451955	-0.351125	0.07	0.333	1
P2RY1	0.0451955	-0.364775	0.07	0.333	1
MELTF-AS1	0.0451955	-0.381117	0.07	0.333	1
ZNF273	0.0451955	-0.31871	0.07	0.333	1
LINC-PINT	0.0451955	-0.29925	0.07	0.333	1
RHEBL1	0.0451955	-0.250286	0.07	0.333	1
ACSBG1	0.0451955	-0.287502	0.07	0.333	1
IL4R	0.0451955	-0.288578	0.07	0.333	1
ERN1	0.0451955	-0.311793	0.07	0.333	1
FEM1A	0.0451955	-0.376861	0.07	0.333	1
EPOR	0.0451955	-0.302141	0.07	0.333	1
TMBIM1	0.0452819	0.711414	0.86	0.667	1
CD46	0.0454365	-0.870874	0.837	1	1
RNF20	0.0455703	-0.326125	0.256	0.667	1
BCCIP	0.0456445	-0.366049	0.488	1	1
RPS27	0.0457458	-0.366619	1	1	1
RPS24	0.0457458	-0.316456	1	1	1
HACD2	0.0457487	-0.37581	0.349	0.667	1
PUM3	0.0457487	-0.865174	0.349	0.667	1
GOLGB1	0.0458137	-0.828668	0.744	0.833	1
MORN2	0.0461167	-0.332781	0.279	0.667	1
VRK3	0.0461167	-0.360986	0.279	0.667	1
GRINA	0.0464942	0.760959	0.837	0.5	1
YOD1	0.0469174	-0.298402	0.14	0.5	1
CAPRIN1	0.0470603	-0.507679	0.698	1	1
FZD6	0.04767	-0.37036	0.465	0.833	1
TSR3	0.04767	0.514869	0.558	0.167	1
GPC3	0.0478891	-0.406676	0.605	1	1
BOD1	0.0486918	-0.599218	0.628	1	1
SLC20A1	0.0487678	-0.320675	0.163	0.5	1
ZNFX1	0.0487678	-0.553119	0.163	0.5	1
SRRM1	0.0489542	-0.405181	0.86	1	1
UQCR10	0.0491507	-0.453489	0.953	1	1
YBX1	0.0491565	-0.30151	1	1	1
LAPTM4A	0.0491565	-0.371814	0.977	1	1
SERP1	0.0491565	-0.384595	0.977	1	1
MIF	0.0491565	-0.368148	1	1	1
MT-ND1	0.0491565	-0.527962	0.977	1	1
LIMS1	0.0492546	0.76856	0.791	0.5	1
OXA1L	0.0494995	0.628594	0.674	0.167	1
EIF2A	0.0495057	-0.536453	0.581	0.833	1
UTP11	0.0496506	-0.590045	0.349	0.667	1
CAB39	0.0496506	0.466761	0.442	0	1
MBD4	0.0496506	0.481035	0.442	0	1
GALNT7	0.0496506	0.464649	0.442	0	1
APC	0.0496506	0.489979	0.442	0	1
GRIA1	0.0496506	0.631305	0.442	0	1
MAN1A1	0.0496506	0.487319	0.442	0	1
ZDHHC4	0.0496506	0.503453	0.442	0	1
PHF14	0.0496506	0.582294	0.442	0	1
CCM2	0.0496506	0.564446	0.442	0	1
STK26	0.0496506	0.507537	0.442	0	1
PTAR1	0.0496506	0.430811	0.442	0	1
CASP4	0.0496506	0.507776	0.442	0	1
CADM1	0.0496506	0.720647	0.442	0	1
ARHGEF12	0.0496506	0.41077	0.442	0	1
ZSWIM8	0.0496506	0.498322	0.442	0	1
RNF6	0.0496506	0.517863	0.442	0	1
SCAPER	0.0496506	0.493602	0.442	0	1
NLGN2	0.0496506	0.439046	0.442	0	1
NT5C	0.0496506	0.465288	0.442	0	1
VAPB	0.0496506	0.457974	0.442	0	1
GSK3A	0.0496506	0.525265	0.442	0	1
FPGS	0.0497435	-0.368248	0.186	0.5	1
GON7	0.0497435	-0.409347	0.186	0.5	1
ZNF121	0.0497435	-0.343967	0.186	0.5	1
FHL2	0.0497648	-0.505104	0.256	0.667	1
TEAD3	0.0498536	-0.435744	0.372	0.833	1
MAN2C1	0.049996	-0.396155	0.209	0.5	1

## Sheet: endothelial cells.hypoxia48h.
	p_val	avg_log2FC	pct.1	pct.2	p_val_adj
RBP1	2.61737e-08	-0.975182	0	0.455	0.000742182
GIMAP6	2.61737e-08	-0.686027	0	0.455	0.000742182
GPRIN3	3.19124e-08	-1.25791	0.108	0.818	0.000904909
KDR	5.74253e-07	-1.52611	0.708	1	0.0162835
CYYR1	7.46814e-07	-1.17152	0.246	0.909	0.0211767
RTKN	1.02894e-06	-0.706156	0.108	0.727	0.0291765
ENO2	1.10295e-06	1.8613	1	0.636	0.0312752
HMGA2	1.27549e-06	-0.846368	0.108	0.727	0.0361679
VASH1	1.27549e-06	-0.859997	0.108	0.727	0.0361679
ERO1A	1.28156e-06	2.61152	0.969	0.909	0.0363398
MARCKSL1	1.32477e-06	-1.51417	0.708	1	0.0375653
PON2	1.39706e-06	-1.27958	0.446	1	0.0396151
GNG2	1.41796e-06	-1.35782	0.492	1	0.0402076
GAPDH	1.48731e-06	1.28701	1	1	0.0421742
FN1	1.59181e-06	2.80682	1	0.455	0.0451373
THY1	1.65493e-06	-1.39112	0.077	0.636	0.0469272
KRT17	1.91643e-06	-0.763131	0.046	0.545	0.0543423
PKIG	2.2683e-06	-0.995354	0.262	0.909	0.06432
SLC2A3	2.30704e-06	2.63426	0.985	0.818	0.0654184
P4HA2	3.80721e-06	1.61351	0.985	0.636	0.107957
SLC2A1	4.0877e-06	2.4077	0.938	0.909	0.115911
PRND	4.41355e-06	-1.2192	0.031	0.455	0.125151
LXN	4.9831e-06	-1.77239	0.154	0.727	0.141301
HYAL2	5.28157e-06	-1.42512	0.708	1	0.149764
FTH1	5.43673e-06	2.10684	1	1	0.154164
FKBP3	7.24404e-06	-0.773369	0.354	0.909	0.205412
SFRP2	7.26056e-06	-0.604715	0.062	0.545	0.20588
SELENOP	7.73137e-06	-0.918408	0.138	0.727	0.219231
RNASE1	8.16854e-06	-1.95704	0.585	0.909	0.231627
METTL5	8.79502e-06	-0.970593	0.369	0.909	0.249392
FABP5	8.99162e-06	-2.42665	0.692	1	0.254966
GASK1B	9.56189e-06	-0.976553	0.169	0.727	0.271137
CYSLTR1	1.16044e-05	-0.369192	0.031	0.455	0.329054
CROT	1.40639e-05	-0.738162	0.077	0.545	0.398797
AL049840.6	1.50095e-05	-0.436877	0.015	0.364	0.42561
MYL6	1.52024e-05	-1.04466	0.985	1	0.431081
F2R	1.57543e-05	-1.45593	0.415	0.909	0.44673
GJA4	1.75125e-05	-1.23903	0.246	0.818	0.496584
FAM171A2	2.04572e-05	-0.47498	0.015	0.364	0.580085
AL583785.1	2.18829e-05	-0.475318	0	0.273	0.620513
PDGFD	2.18829e-05	-0.278449	0	0.273	0.620513
KRT6A	2.18829e-05	-0.329796	0	0.273	0.620513
TSPAN8	2.18829e-05	-0.332187	0	0.273	0.620513
IGFL2	2.18829e-05	-0.387398	0	0.273	0.620513
GIMAP7	2.18829e-05	-0.347786	0	0.273	0.620513
PCDH12	2.23466e-05	-0.926266	0.2	0.818	0.63366
CD200	2.40125e-05	-1.44262	0.308	0.818	0.680898
CFL1	2.41726e-05	-1.1504	0.985	1	0.685439
P4HB	2.41726e-05	1.57955	1	0.909	0.685439
CXCR4	2.48183e-05	-1.79663	0.738	1	0.703748
PYCARD	2.50504e-05	-1.04844	0.108	0.636	0.71033
LRRC32	2.56534e-05	-0.925997	0.154	0.727	0.727428
ARHGAP5-AS1	3.2193e-05	-0.652003	0.046	0.455	0.912865
PPP6R3	3.4855e-05	-0.851109	0.277	0.909	0.988347
BNIP3L	3.79519e-05	1.42345	0.938	0.909	1
P4HA1	3.80261e-05	1.37033	0.985	0.818	1
LINC00486	3.80447e-05	0.512041	1	1	1
PTPRK	4.1032e-05	-0.677443	0.077	0.545	1
EDIL3	4.50858e-05	-1.0826	0.431	0.909	1
EFCAB14	4.53182e-05	-1.5723	0.6	0.909	1
BAHCC1	4.55297e-05	-0.692876	0.077	0.545	1
HLA-DRB1	4.90749e-05	1.45908	1	1	1
ADAMTS9	4.991e-05	-1.13536	0.554	1	1
ATG4C	5.19873e-05	-0.438898	0.046	0.455	1
CALM1	5.2248e-05	-1.60267	0.954	1	1
FTL	5.22726e-05	1.26323	1	1	1
CHST1	5.61977e-05	-1.0807	0.292	0.818	1
RARG	5.84972e-05	-0.407548	0.046	0.455	1
TP53I3	5.87388e-05	-0.602507	0.108	0.636	1
PLVAP	5.9841e-05	-1.53676	0.785	1	1
GPR85	6.01182e-05	-0.704021	0.092	0.545	1
EIF4EBP1	6.24823e-05	1.5155	0.938	0.636	1
ACTG1	6.30926e-05	-0.894544	1	1	1
ERG28	6.49418e-05	-0.94632	0.292	0.818	1
CLEC14A	6.74627e-05	-1.41278	0.554	0.909	1
NETO2	6.97824e-05	-0.946255	0.292	0.818	1
GAS5	7.9205e-05	2.01454	0.892	0.364	1
LOX	8.17276e-05	1.70964	0.815	0.182	1
LDB2	8.25479e-05	-1.06373	0.4	1	1
DHRS4L2	8.88041e-05	-0.523662	0.092	0.545	1
MT2A	9.29029e-05	1.91831	0.862	0.364	1
PSMD1	0.000107274	-0.814018	0.4	0.909	1
RAMP2	0.000115801	-1.367	0.585	0.909	1
KITLG	0.000116241	-1.08011	0.708	1	1
PLEKHG2	0.00012049	-0.743225	0.154	0.636	1
CREM	0.000120887	-1.21485	0.831	1	1
PGD	0.000121193	-0.755991	0.215	0.727	1
DIPK2B	0.000121765	-1.25825	0.169	0.636	1
HSPB1	0.0001222	-1.07066	0.754	1	1
DOLK	0.000122431	-0.33366	0.062	0.455	1
HNRNPA2B1	0.000123757	-0.773969	0.969	1	1
LDHA	0.00012377	1.13717	0.985	1	1
MT-ATP6	0.00012377	-1.35752	0.985	1	1
MMD	0.000125032	-0.563059	0.031	0.364	1
SMAD1	0.000128621	-1.43013	0.523	0.909	1
COL4A5	0.00013624	-0.505268	0.062	0.455	1
CRABP1	0.000142003	-0.774844	0.154	0.636	1
FAM221A	0.000151507	-0.358627	0.062	0.455	1
ANGPTL4	0.000162564	1.78575	0.846	0.364	1
PFN1	0.000166737	-0.765514	1	1	1
CALCRL	0.000174707	-0.931949	0.862	1	1
ZFAND6	0.000175273	-1.01484	0.569	0.909	1
MAD2L1BP	0.00017739	-0.589235	0.138	0.636	1
NAA10	0.000181157	-0.733406	0.154	0.636	1
CASZ1	0.000183051	-0.342297	0.031	0.364	1
SUGP1	0.000183051	-0.331732	0.031	0.364	1
PCDHB2	0.000183298	-0.756949	0.231	0.727	1
ARHGDIB	0.000183668	-1.36532	0.385	0.818	1
HK2	0.000190635	1.3212	0.738	0.091	1
AKAP12	0.000195589	2.11724	0.892	0.364	1
IPO11	0.00019572	-0.884424	0.462	0.909	1
CPM	0.000204819	-0.54019	0.108	0.545	1
CTSD	0.000210754	1.42478	0.954	1	1
ELAC2	0.000212674	-0.567881	0.154	0.636	1
PLOD2	0.000215125	1.38911	0.8	0.273	1
DPEP1	0.000220516	-0.867082	0.077	0.455	1
MMRN1	0.000242905	-1.17698	0.185	0.636	1
TMSB4X	0.000250868	-0.621484	1	1	1
PCDH17	0.000251953	-1.3663	0.523	0.909	1
MRPS26	0.000253956	-0.532394	0.246	0.818	1
GARS1	0.000255921	1.71742	0.862	0.364	1
ACTB	0.000265724	-0.815849	1	1	1
ATP5MF	0.0002659	-0.752409	0.6	1	1
ARPC5L	0.00027213	-0.741559	0.585	1	1
SERPINE1	0.000287717	2.12158	0.877	0.545	1
TRO	0.000291223	-0.445056	0.108	0.545	1
AC114757.1	0.000295881	-0.657219	0.077	0.455	1
GNAI2	0.000297829	-0.854967	0.954	1	1
EIF1	0.000297943	0.717645	1	1	1
STMN1	0.000298841	-1.1723	0.6	1	1
PBDC1	0.000301677	-0.427458	0.123	0.545	1
YWHAB	0.000311821	-1.09677	0.862	1	1
GDF15	0.000314795	2.16842	0.954	0.818	1
PBX2	0.000316575	-0.769592	0.354	0.818	1
SF3A1	0.000326738	-0.461239	0.338	0.909	1
ARHGEF12	0.000330957	-0.764274	0.569	1	1
TOMM20	0.000349259	0.986144	0.923	0.636	1
ARL15	0.000358869	-0.763747	0.077	0.455	1
HLA-DRB5	0.000362068	1.64553	0.646	0	1
NRP1	0.00036688	-1.02095	0.538	0.909	1
LDLR	0.000371722	-0.808028	0.231	0.727	1
MT-CYB	0.00037365	-0.923541	0.985	1	1
PCDHB9	0.000388019	-0.303055	0.015	0.273	1
MYORG	0.000388019	-0.379561	0.015	0.273	1
ITGAM	0.000388019	-0.291711	0.015	0.273	1
SERPINH1	0.000394482	-0.93456	0.923	1	1
DDIT3	0.000405626	1.64644	0.785	0.364	1
RNMT	0.000411187	1.07039	0.754	0.182	1
GOLGA4	0.000423329	1.19113	0.892	0.727	1
SUCO	0.000431117	1.33007	0.692	0.091	1
RASGRP3	0.000432976	-0.735923	0.354	0.818	1
GJA1	0.000435255	-1.07555	0.846	1	1
PDHB	0.000440958	-0.747276	0.323	0.727	1
UBE2A	0.000441336	-0.616668	0.569	1	1
ABI3	0.000461733	-0.434564	0.046	0.364	1
CANX	0.000467054	1.43925	0.985	1	1
ATP5MC3	0.000473891	-0.934947	0.785	1	1
HSPA5	0.000493154	3.54939	0.969	0.818	1
ROBO1	0.000500511	-0.585557	0.308	0.818	1
AGL	0.000515447	-0.616126	0.046	0.364	1
IL11RA	0.000516985	-0.251136	0.015	0.273	1
PECAM1	0.000517676	-0.941582	0.877	1	1
HPGD	0.000530199	-1.07562	0.277	0.727	1
LIX1L	0.000562636	-0.613059	0.385	0.818	1
RIOK3	0.000567556	1.09033	0.877	0.636	1
FOXO4	0.000574939	-0.333637	0.046	0.364	1
STAP2	0.000583506	-0.820182	0.123	0.545	1
EFNB2	0.000595248	-1.24535	0.769	0.909	1
GTF3C6	0.000597681	-0.705547	0.431	0.909	1
PDIA4	0.000602876	2.0925	0.908	0.545	1
GBE1	0.000606635	1.4164	0.769	0.273	1
RFLNB	0.000621208	-1.3027	0.338	0.727	1
ACADM	0.000625163	-0.452266	0.354	0.818	1
LPAR6	0.000625163	-1.25831	0.354	0.818	1
MMP14	0.000625246	-0.840252	0.6	1	1
PPP1R16B	0.000634618	-0.644603	0.338	0.818	1
DFFA	0.000639917	-0.573773	0.231	0.727	1
DDIT4	0.000646014	1.5079	0.846	0.455	1
SUMO2	0.000663805	-0.90726	0.8	1	1
ESYT2	0.000674153	1.08703	0.846	0.364	1
CACHD1	0.000692073	-0.392128	0.077	0.455	1
ABCG2	0.00071357	-0.794645	0.046	0.364	1
MCU	0.00071357	-0.267284	0.046	0.364	1
DEPP1	0.000719011	1.44019	0.815	0.273	1
HIF1A	0.000719979	-0.824265	0.754	1	1
STC1	0.000721368	-1.13043	0.923	1	1
PTTG1IP	0.000722583	1.01294	1	0.909	1
SELENOW	0.00075706	-0.884667	0.877	1	1
NUCB2	0.000780253	1.89567	0.877	0.545	1
TMOD2	0.000781041	-1.19004	0.169	0.545	1
LYPLA2	0.000786521	-0.683562	0.446	1	1
COMMD7	0.000787998	-0.767583	0.477	0.909	1
JMJD8	0.000797522	-0.446571	0.092	0.455	1
GIMAP4	0.000802812	-0.527816	0.123	0.545	1
DCTPP1	0.000802812	-0.493473	0.123	0.545	1
PGK1	0.000804224	1.05831	1	1	1
LAPTM4B	0.000811688	-0.849813	0.538	0.909	1
HIGD1A	0.000818675	-0.539066	0.4	0.909	1
TMEM9B	0.00082461	-0.826583	0.369	0.818	1
SNX7	0.000833374	-0.477617	0.231	0.727	1
NAXE	0.000854121	-0.583104	0.215	0.636	1
FDPS	0.000868213	-0.999962	0.446	0.818	1
MEF2C	0.000924418	-1.02881	0.692	0.909	1
HSP90B1	0.000942854	3.04587	1	1	1
SRI	0.000960325	-0.988873	0.431	0.818	1
SUMO3	0.000967303	-0.851651	0.231	0.636	1
ZFAND2A	0.000969278	1.0194	0.677	0.182	1
SNHG6	0.000980881	1.04487	0.846	0.364	1
TPM4	0.000992982	-0.628331	0.938	1	1
ACVRL1	0.0010058	-0.801876	0.354	0.818	1
CYB5A	0.00102324	-1.1455	0.554	0.909	1
XPO5	0.00102654	-0.607715	0.154	0.545	1
IL3RA	0.00103829	-0.725424	0.323	0.818	1
UCHL3	0.00103933	-0.583724	0.108	0.455	1
ITGA1	0.00104209	-0.939761	0.646	1	1
GNA14	0.00106975	-0.54917	0.138	0.545	1
EBP	0.00108849	-0.344799	0.046	0.364	1
JUN	0.00110031	1.26391	0.969	0.636	1
STC2	0.00110229	1.23639	0.815	0.273	1
MAVS	0.0011024	-0.690659	0.231	0.636	1
DLK1	0.00111785	1.92248	0.923	0.545	1
TRAF4	0.00111983	-0.691411	0.415	0.818	1
USB1	0.00112539	-0.537458	0.092	0.455	1
EIF4G2	0.00112933	-0.562106	0.923	0.909	1
TMBIM4	0.00115034	-0.549813	0.569	0.909	1
TNFSF10	0.00115136	-1.67566	0.246	0.636	1
PBX1	0.0012249	-0.464973	0.092	0.455	1
SNRNP25	0.0012249	-0.34191	0.092	0.455	1
METTL17	0.00124214	-0.469351	0.138	0.545	1
ELK3	0.00125269	-0.89037	0.415	0.818	1
MRPL50	0.00127703	-0.53373	0.2	0.636	1
TMEM223	0.0012774	-0.414805	0.154	0.545	1
ENO1	0.00128879	0.868047	1	1	1
CTSC	0.00132534	-1.33785	0.492	0.909	1
DUSP14	0.00132982	-0.649093	0.292	0.727	1
DAB2	0.00135201	-0.766867	0.523	0.818	1
A2M	0.0013685	-0.833318	0.769	1	1
ERRFI1	0.00138912	1.52832	0.877	0.545	1
BRWD3	0.00139997	-0.607468	0.415	0.818	1
GFM1	0.00142639	-0.606834	0.231	0.636	1
HDAC2	0.0014374	-0.889197	0.631	0.909	1
NFRKB	0.00143988	-0.37132	0.138	0.545	1
ADAM19	0.00144872	-0.454293	0.092	0.455	1
YWHAZ	0.00150219	-0.663222	0.954	1	1
ADGRL4	0.00158718	-0.842268	0.738	0.909	1
SEMA4B	0.00158977	1.04323	0.738	0.364	1
VCL	0.00159348	-0.559313	0.6	0.909	1
SMTN	0.00160533	-0.742594	0.492	0.818	1
HLA-DQB1	0.00160789	1.09859	0.877	0.455	1
PLIN2	0.00166043	1.34302	0.954	0.818	1
SARS1	0.00166565	1.00654	0.754	0.364	1
STAB1	0.00166628	-0.386516	0.138	0.545	1
FNBP1L	0.00167803	-0.67625	0.585	1	1
EDNRB	0.0016848	-1.39385	0.508	0.818	1
NBEAL2	0.00168892	-0.558181	0.108	0.455	1
FURIN	0.00169297	-0.613256	0.477	0.909	1
GOLT1B	0.00173241	1.06419	0.815	0.545	1
DDX5	0.00174825	-0.564294	0.954	1	1
NES	0.00178135	-0.708947	0.354	0.818	1
SNX29	0.00179136	-0.394192	0.138	0.545	1
COPE	0.00180965	0.975661	0.892	0.636	1
SAMD5	0.00182065	-0.271182	0.062	0.364	1
SERP2	0.00182065	-0.319482	0.062	0.364	1
GSTP1	0.00182282	-0.728118	0.862	1	1
EXT1	0.00182964	-0.636569	0.169	0.545	1
DIAPH2	0.00184448	-1.06331	0.585	0.818	1
SNX6	0.0018455	-0.634543	0.692	1	1
TACO1	0.00185583	-0.379943	0.092	0.455	1
NREP	0.00185907	-0.896834	0.631	0.909	1
PLS3	0.00189264	-0.905748	0.708	0.909	1
HYOU1	0.00190928	2.16535	0.723	0.273	1
ANKRD37	0.00194016	1.82661	0.754	0.364	1
CLSTN3	0.0019492	-0.608429	0.262	0.636	1
KIF1B	0.00195586	-0.724366	0.508	0.909	1
APCDD1	0.00195671	-0.617115	0.154	0.545	1
CENPT	0.00197759	-0.294508	0.108	0.455	1
GIMAP1	0.00199946	-0.332713	0.062	0.364	1
PHLDA1	0.00199993	-1.08976	0.846	0.909	1
SOAT1	0.00201335	-0.471407	0.092	0.455	1
EMC10	0.00201729	-0.322539	0.2	0.636	1
GTPBP2	0.00202057	0.639653	0.538	0	1
GTF2H3	0.00209789	-0.366842	0.154	0.545	1
FKBP1A	0.00213451	-0.770576	0.969	1	1
PFDN1	0.00213553	-0.656642	0.554	0.909	1
HLX	0.00214485	-0.969225	0.538	0.818	1
TCTEX1D1	0.00219425	-0.293703	0.062	0.364	1
KCNC4	0.00219425	-0.280204	0.062	0.364	1
NUDT4	0.00220026	-0.603804	0.446	0.818	1
STK24	0.00220747	0.745606	0.585	0.091	1
FAM107B	0.00220842	-0.695345	0.831	1	1
MARCHF5	0.0022118	-0.569217	0.231	0.636	1
P4HA3	0.00223216	-0.331022	0.031	0.273	1
PARP14	0.00225686	-0.543458	0.292	0.727	1
MECOM	0.00227522	-0.935172	0.646	0.818	1
PSMD10	0.00233466	-0.960533	0.692	0.909	1
NDUFB1	0.00233466	-0.837731	0.692	0.909	1
THSD1	0.00238287	-0.323753	0.138	0.545	1
RGS5	0.0024063	-1.26504	0.062	0.364	1
NDUFS7	0.00244065	-0.517902	0.492	0.818	1
SOX18	0.00245427	-1.23226	0.354	0.636	1
LSM2	0.0024882	-0.618509	0.492	0.909	1
BTBD11	0.00249624	-0.383543	0.108	0.455	1
PSMA1	0.00249977	-0.761397	0.769	1	1
RBM24	0.00250189	-0.272112	0.031	0.273	1
CEMIP2	0.00251296	-0.918882	0.585	0.909	1
LRRC41	0.00251322	-0.456123	0.462	0.909	1
RNASEH2C	0.00253061	-0.685197	0.292	0.727	1
RHOJ	0.00254351	-0.759931	0.385	0.727	1
MTAP	0.00256649	-0.460134	0.169	0.545	1
COLEC12	0.00268387	-0.715029	0.385	0.727	1
PDIA6	0.00272641	1.34659	1	1	1
MT-CO1	0.00272641	-0.646503	0.985	1	1
MT-CO3	0.00272641	-0.643041	0.985	1	1
CEBPB	0.00274594	1.04699	0.785	0.455	1
ARPC5	0.00276244	-0.56009	0.862	0.909	1
GBP2	0.00280112	-0.266382	0.031	0.273	1
NHP2	0.00282567	-0.633666	0.508	0.818	1
MRPL19	0.00283413	-0.614009	0.354	0.727	1
COLGALT1	0.00283442	-0.369908	0.292	0.727	1
RPL10	0.00286141	0.486491	1	1	1
NOTCH1	0.00288935	-0.423614	0.554	0.909	1
RPS6KA1	0.00290821	-0.470971	0.108	0.455	1
ARHGAP29	0.00292034	-0.815964	0.708	1	1
MICOS10	0.00292199	-0.861728	0.6	0.909	1
ATG4A	0.00294313	-0.747068	0.323	0.727	1
RALGAPA1	0.002946	-0.314166	0.2	0.636	1
PREX2	0.00295441	-0.470032	0.154	0.545	1
YIPF1	0.00297415	-0.461646	0.123	0.455	1
XBP1	0.00298402	0.978321	0.785	0.364	1
RASSF2	0.00298767	-0.57529	0.262	0.727	1
LPL	0.00301092	1.21127	0.585	0.091	1
TUSC3	0.00303182	-0.706363	0.662	0.909	1
NAT14	0.00306506	-0.303336	0.185	0.545	1
HDLBP	0.00306831	0.932079	0.923	0.909	1
HNRNPAB	0.00309453	-0.780767	0.508	0.909	1
ZFP69	0.00313272	-0.250882	0.031	0.273	1
MERTK	0.00313272	-0.489032	0.031	0.273	1
ATPSCKMT	0.00313272	-0.250605	0.031	0.273	1
PLEKHA5	0.00313272	-0.272367	0.031	0.273	1
PDLIM7	0.00314072	-0.55112	0.338	0.727	1
MT-CO2	0.00314988	-0.82932	0.985	1	1
HNRNPA1	0.00321868	-0.630547	0.923	0.909	1
PPIA	0.00330384	-0.643488	1	1	1
RAPH1	0.00333091	-0.474005	0.354	0.727	1
PSMB3	0.00334033	-0.731408	0.662	0.909	1
EMP1	0.00334143	-0.922283	0.785	0.909	1
TSPAN18	0.00335291	-0.514532	0.292	0.727	1
GNAI1	0.00337362	-0.792723	0.631	0.909	1
BMI1	0.0033769	-0.426394	0.231	0.636	1
TCF3	0.0033769	-0.341364	0.231	0.636	1
TEAD2	0.00338137	-0.374963	0.108	0.455	1
TSPAN2	0.00344023	-0.715384	0.123	0.455	1
IFRD1	0.00344543	0.932861	0.831	0.727	1
EGLN3	0.00346018	0.943538	0.954	0.818	1
RASSF4	0.00346317	0.981585	0.692	0.273	1
FIS1	0.00351929	-0.638825	0.554	0.909	1
HBEGF	0.00352831	-0.691278	0.785	1	1
SEC61A1	0.00360484	0.912707	0.908	0.727	1
ESAM	0.00361958	-0.558206	0.892	1	1
DIPK1B	0.00369518	-0.581653	0.554	0.909	1
CAMK1	0.00371125	-0.541655	0.185	0.545	1
UBA1	0.00379435	-0.675207	0.692	0.909	1
QSOX2	0.00380296	-0.33962	0.077	0.364	1
NDUFA9	0.00380411	-0.359673	0.169	0.545	1
APLP2	0.00380678	-0.567793	0.954	1	1
ZFAS1	0.00380774	0.836766	1	1	1
LYPLA1	0.00381545	-0.727484	0.6	0.818	1
CALD1	0.00385217	-0.620756	0.538	0.909	1
MYO1B	0.0038627	-0.858046	0.431	0.818	1
EPHB4	0.00389328	-0.533942	0.338	0.727	1
DHFR	0.00389576	1.15685	0.954	0.909	1
KDM3A	0.00389713	0.933299	0.738	0.273	1
MRPL21	0.00390579	-0.411513	0.338	0.818	1
RPUSD3	0.00392363	-0.344042	0.108	0.455	1
PIK3CG	0.00392363	-0.260709	0.108	0.455	1
FADS2	0.00396867	-0.567088	0.277	0.636	1
ATF4	0.00399038	0.773483	0.969	1	1
VASP	0.00400754	-0.4415	0.523	0.909	1
SOS1	0.00403787	-0.52168	0.477	0.909	1
CLEC1A	0.00405659	-0.570347	0.169	0.545	1
ENTPD1	0.00405861	-0.691812	0.2	0.545	1
TNFAIP8L1	0.00408513	-0.544423	0.277	0.727	1
EPB41L4A-AS1	0.00410403	1.04509	0.615	0.182	1
ISG15	0.00411657	-0.846796	0.354	0.727	1
GADD45A	0.00416111	0.971407	0.831	0.727	1
CTSB	0.004167	0.779568	0.923	0.818	1
NUDT9	0.00416907	-0.398036	0.262	0.636	1
SPATS2	0.00419692	-0.302287	0.262	0.727	1
BTNL9	0.00426478	-0.788721	0.123	0.455	1
ACE	0.00426478	-0.455938	0.123	0.455	1
REPIN1	0.0042709	-0.523849	0.231	0.636	1
PLEC	0.0042711	0.660953	0.554	0.091	1
HSPA9	0.00434841	0.854101	0.892	0.818	1
ATP5MD	0.00435803	-0.648016	0.877	1	1
HSP90AB1	0.00438053	-0.602939	1	1	1
GTPBP6	0.00439729	-0.333097	0.154	0.545	1
MFAP3	0.00441097	-0.558497	0.262	0.636	1
BUD31	0.00447261	0.858768	0.738	0.364	1
DNAJB9	0.00448751	1.74961	0.846	0.727	1
SNN	0.00452562	-0.282975	0.231	0.636	1
HIPK2	0.0045694	-0.825965	0.354	0.727	1
HCFC2	0.00457713	-0.737998	0.123	0.455	1
CLIC1	0.00458259	-0.738271	0.923	1	1
SRP14	0.00458259	-0.6698	0.923	1	1
ATF7IP	0.00460531	-0.602348	0.323	0.636	1
MACF1	0.00467436	-0.612687	0.785	1	1
GYPC	0.00469244	0.961046	0.954	0.909	1
ACTN4	0.00469569	-0.66211	0.708	1	1
ESM1	0.00471978	-1.36128	0.569	0.909	1
IGFBP4	0.00478949	-0.6049	0.738	1	1
RPL23	0.00480465	-0.369019	1	1	1
CRBN	0.00481196	0.582533	0.477	0	1
C4orf33	0.00487575	-0.447097	0.077	0.364	1
GMDS	0.00487575	-0.438411	0.077	0.364	1
BMP2	0.00487575	-0.727546	0.077	0.364	1
TXNDC17	0.00495931	-0.734494	0.615	0.818	1
ATP2B4	0.00495943	-0.575305	0.462	0.818	1
HINT1	0.00502437	-0.602995	0.923	1	1
YWHAH	0.00502437	-0.759653	0.938	0.909	1
APEX1	0.00503695	-0.440195	0.323	0.727	1
PTDSS1	0.00516337	-0.629347	0.246	0.636	1
MRFAP1	0.00517451	-0.602927	0.769	0.909	1
BAX	0.00517729	-0.557483	0.815	1	1
TRIAP1	0.005185	-0.746126	0.477	0.818	1
SLC25A37	0.00519705	0.899873	0.708	0.273	1
PEBP1	0.00519705	-0.604566	0.6	0.909	1
TJP1	0.00519705	-0.717207	0.6	0.909	1
RRAGD	0.00520668	0.742984	0.585	0.091	1
ZCCHC7	0.00521445	0.730872	0.569	0.091	1
SNRK	0.00521455	0.892108	0.877	0.818	1
DTNBP1	0.00522281	-0.52646	0.292	0.636	1
TBXA2R	0.00525134	-0.302726	0.108	0.455	1
GSDMD	0.00526473	-0.33768	0.123	0.455	1
TET3	0.00529003	-0.488159	0.077	0.364	1
CENPB	0.00537448	-0.48735	0.231	0.636	1
RBMS1	0.00539318	-0.648879	0.723	0.909	1
VAMP8	0.00539898	-0.661583	0.323	0.636	1
UGP2	0.00546502	0.69862	0.585	0.091	1
ST8SIA4	0.00549494	-0.647041	0.2	0.545	1
MYL12A	0.00551073	-0.621702	1	1	1
KDELR3	0.00554906	0.677279	0.631	0.182	1
CD320	0.00555131	-0.54033	0.138	0.455	1
HILPDA	0.00557326	1.0427	0.585	0.182	1
C6orf89	0.00559068	-0.492956	0.323	0.727	1
ADAMTS1	0.00561354	-0.720027	0.338	0.727	1
TRAM1	0.00562567	0.921372	0.954	0.727	1
SLC9A3R2	0.00570482	-0.582853	0.585	0.909	1
TRIB3	0.00572065	1.13622	0.538	0.091	1
RPS17	0.00576612	0.537655	1	1	1
FAM162A	0.00579994	1.19913	0.815	0.636	1
PFDN4	0.00588694	-0.516569	0.508	0.818	1
CCDC93	0.00590869	0.668301	0.462	0	1
UGDH	0.00590869	0.613463	0.462	0	1
MCUB	0.00590869	0.855376	0.462	0	1
HSBP1L1	0.00590869	0.818036	0.462	0	1
TSPAN13	0.00596671	-0.873725	0.569	0.909	1
PITPNA	0.00596807	-0.611581	0.415	0.727	1
DOCK9	0.00597332	-0.641723	0.615	0.818	1
HEBP2	0.00601215	-0.642712	0.538	0.818	1
AKAP13	0.00619818	-0.798667	0.538	0.909	1
NR4A2	0.0062113	-0.628734	0.354	0.727	1
SELENOK	0.00623079	1.12967	0.877	0.727	1
PLEKHG1	0.00624914	-0.344736	0.569	0.909	1
PJA2	0.00625033	0.779539	0.908	0.636	1
BNIP3	0.00626634	1.35164	0.892	0.818	1
SELENON	0.00631089	-0.707264	0.462	0.818	1
BCAR1	0.00631759	0.781851	0.615	0.182	1
LARP1B	0.00642943	0.88232	0.585	0.182	1
GMFG	0.00646654	-0.524131	0.292	0.636	1
PRKAR2B	0.00652458	-0.765132	0.338	0.636	1
CCT6A	0.00652613	-0.521938	0.662	1	1
MME	0.00653268	1.10092	0.6	0.182	1
TIMM23	0.00654128	-0.380956	0.338	0.727	1
SEC24A	0.0065442	0.918508	0.8	0.364	1
SLC25A24	0.00667607	-0.739051	0.569	0.818	1
BEX3	0.0067146	-0.935659	0.892	0.909	1
RPN1	0.00672466	0.847375	0.846	0.636	1
MYO10	0.00672902	-0.720194	0.662	0.909	1
COA5	0.00685833	-0.716337	0.185	0.545	1
KCNE3	0.00685833	-0.70652	0.185	0.545	1
MALAT1	0.0068978	0.974772	1	1	1
MPRIP	0.00690041	-0.711166	0.477	0.818	1
FRYL	0.00696177	-0.57816	0.431	0.818	1
EPRS1	0.00698831	0.792145	0.892	0.727	1
ARG2	0.00717331	1.01438	0.6	0.182	1
RNF141	0.00719459	-0.441195	0.246	0.636	1
TOP1	0.00720448	-0.839693	0.738	1	1
WRNIP1	0.00724834	0.538194	0.523	0.091	1
SQOR	0.00728229	-0.359656	0.046	0.273	1
SUOX	0.00728381	-0.25733	0.077	0.364	1
NOX4	0.00728535	-0.539149	0.415	0.818	1
MANF	0.00736175	1.79265	0.738	0.455	1
PKM	0.00737076	0.640274	0.985	0.909	1
DCUN1D4	0.00748287	-0.499156	0.308	0.636	1
GOLGA5	0.00751431	0.629722	0.615	0.091	1
SLC35A4	0.00755661	-0.4294	0.308	0.727	1
USP10	0.0076047	-0.468704	0.338	0.727	1
RALGAPA2	0.00765619	-0.830091	0.569	0.818	1
ABCG1	0.00767989	0.906024	0.692	0.273	1
NAA38	0.0076885	-0.606026	0.508	0.909	1
LDLRAP1	0.00772199	-0.367012	0.138	0.455	1
HOPX	0.00782966	-0.405494	0.431	0.909	1
DBNL	0.00784122	-0.7846	0.215	0.545	1
CRELD2	0.00786978	0.96828	0.6	0.182	1
PNRC1	0.00787305	0.609329	0.969	1	1
NUP42	0.00792034	-0.549113	0.154	0.455	1
DSTYK	0.00792249	-0.324166	0.123	0.455	1
FAM50A	0.00792999	0.73457	0.631	0.273	1
INKA1	0.00801749	-0.536941	0.092	0.364	1
MCRS1	0.00801749	-0.417624	0.092	0.364	1
TOP2B	0.00802784	-0.375986	0.277	0.636	1
ZCCHC3	0.00804449	-0.807702	0.262	0.636	1
ASAH1	0.00806625	0.898402	0.846	0.727	1
CRIP2	0.00810017	-0.716919	0.815	1	1
HERPUD1	0.00817261	1.45971	0.892	0.818	1
OSTC	0.00822342	0.854371	0.954	1	1
VSIR	0.00829619	-0.925585	0.215	0.545	1
ZNF217	0.00830671	-0.525265	0.369	0.727	1
MRPL33	0.00841113	-0.820891	0.677	0.818	1
SLC4A7	0.00848115	-0.511077	0.262	0.636	1
BET1	0.008488	0.635352	0.646	0.182	1
TUBA1C	0.00849135	0.830772	0.877	0.727	1
TP53TG1	0.0085104	-0.956534	0.385	0.636	1
TUBB4B	0.00852246	0.89194	0.785	0.636	1
BAALC	0.00853253	-0.97332	0.508	0.818	1
UQCRQ	0.00853651	-0.526331	0.862	1	1
LMAN1	0.00856547	1.02184	0.908	0.909	1
HEY1	0.00857885	-0.870559	0.615	0.818	1
SIGIRR	0.00859884	-0.513709	0.431	0.727	1
DIP2B	0.00876307	-0.310138	0.2	0.545	1
PODXL2	0.0087799	-0.431244	0.046	0.273	1
RBM19	0.0087799	-0.726821	0.046	0.273	1
SLC7A7	0.0087799	-0.277983	0.046	0.273	1
MEX3A	0.00878478	-0.414795	0.138	0.455	1
SAP30-DT	0.00879148	0.460979	0.431	0	1
ARFGEF3	0.00879148	0.517251	0.431	0	1
CPNE1	0.00879148	0.479339	0.431	0	1
KCNJ2	0.00890835	-0.434716	0.262	0.727	1
SCN3B	0.00900191	0.975463	0.554	0.182	1
CBL	0.00901397	-0.597003	0.323	0.636	1
SEC11C	0.00916305	1.24172	0.662	0.273	1
VTI1A	0.00919785	-0.343539	0.185	0.545	1
NMI	0.00929334	-0.424222	0.092	0.364	1
PDIA5	0.00932257	0.61288	0.8	0.364	1
TXN	0.00936127	-0.505847	0.938	1	1
ZADH2	0.00936369	-0.298279	0.138	0.455	1
IGF2	0.00936611	1.10052	1	0.909	1
UBE2L3	0.0093718	-0.875109	0.631	0.727	1
PKIB	0.00940694	-0.380172	0.246	0.636	1
GPI	0.00955023	0.725944	0.846	0.636	1
UQCRC1	0.00957505	-0.425538	0.385	0.818	1
EID1	0.00962214	-0.621131	0.738	0.818	1
LRWD1	0.00962733	-0.400973	0.046	0.273	1
EXOC3L2	0.00962733	-0.300281	0.046	0.273	1
LPP	0.00964487	-0.577983	0.446	0.818	1
HACD3	0.00973737	-0.66571	0.338	0.636	1
NDRG1	0.00975916	0.714332	0.969	0.636	1
GTF2I	0.00980814	-0.565745	0.569	0.909	1
PHF1	0.00994792	0.531734	0.492	0.091	1
SYNE2	0.00999683	-0.464248	0.092	0.364	1
ID3	0.0101209	-0.932584	0.431	0.818	1
TNIP1	0.0102144	0.7527	0.831	0.455	1
DYSF	0.0103367	-0.76148	0.508	0.727	1
UBLCP1	0.0103613	-0.437635	0.215	0.545	1
AP2M1	0.0104046	-0.500088	0.785	1	1
INSIG2	0.0104599	1.01855	0.738	0.455	1
SRP54	0.0104599	0.862266	0.754	0.364	1
CAD	0.0105469	-0.262259	0.046	0.273	1
ZNF236	0.0105469	-0.411985	0.046	0.273	1
PLPP3	0.0105657	-0.744644	0.446	0.818	1
MXI1	0.0105992	0.909455	0.723	0.364	1
IDH2	0.0105992	-0.556951	0.631	0.909	1
NBAS	0.0106564	-0.541952	0.308	0.636	1
DYNLL2	0.0106564	0.415003	0.415	0	1
EMCN	0.0106931	-0.834495	0.554	0.909	1
MTG1	0.0107961	-0.361427	0.154	0.455	1
TXN2	0.0108089	-0.614871	0.492	0.818	1
THYN1	0.0108402	-0.382085	0.231	0.545	1
DNAJC7	0.0108402	-0.531963	0.231	0.545	1
SIAH2	0.0108465	0.621544	0.631	0.273	1
HDGFL3	0.0108465	-0.38731	0.538	0.818	1
DHRS7	0.0109137	-0.608026	0.477	0.818	1
ADAMTS5	0.0109443	-0.643933	0.215	0.545	1
EIF2AK2	0.0109749	-0.500206	0.2	0.545	1
SHISA5	0.0109992	-0.65811	0.646	0.909	1
SERPINB1	0.0110159	0.853675	0.615	0.273	1
RANBP1	0.0111385	-0.665871	0.554	0.818	1
ZNRF1	0.0112364	-0.414538	0.338	0.727	1
REEP3	0.0112758	-0.7207	0.738	0.909	1
STOM	0.0113003	-0.794908	0.508	0.727	1
FAM120AOS	0.0113068	0.56399	0.554	0.182	1
SLC16A3	0.0113232	0.797331	0.923	0.909	1
SLCO4A1	0.011333	1.03113	0.631	0.273	1
ALDH9A1	0.0113699	-0.423846	0.292	0.636	1
SLC25A36	0.0113965	0.733169	0.738	0.455	1
NDUFB8	0.0114156	-0.578963	0.569	0.818	1
NRN1	0.011417	0.86654	0.615	0.182	1
PFKFB4	0.0114488	0.632054	0.492	0.091	1
CD46	0.011459	-0.591728	0.831	1	1
KIF21A	0.0115438	-0.254162	0.046	0.273	1
ATP5F1E	0.0115815	-0.467312	0.954	1	1
TSC22D1	0.0116836	-0.698747	0.754	1	1
IVNS1ABP	0.0117631	-0.64441	0.738	0.909	1
UBE2E3	0.0118567	-0.648631	0.246	0.545	1
RNF139	0.0118692	0.533424	0.477	0.091	1
OXSR1	0.0119921	0.567445	0.492	0.091	1
PREX1	0.0119921	-0.66236	0.385	0.727	1
MEF2A	0.0120092	0.928305	0.892	0.818	1
BRD2	0.0120678	0.60537	0.938	0.909	1
FAM114A1	0.0121045	0.778098	0.815	0.545	1
CARD8	0.0121299	-0.638722	0.415	0.727	1
RTCB	0.0121299	-0.610073	0.415	0.727	1
ARMCX1	0.012149	-0.593593	0.369	0.727	1
GZMA	0.012185	-0.78947	0.154	0.455	1
NDUFA8	0.0121964	-0.536418	0.492	0.727	1
SKP2	0.0124002	-0.437867	0.092	0.364	1
IGDCC3	0.0124002	-0.545503	0.092	0.364	1
FES	0.0124002	-0.263392	0.092	0.364	1
IREB2	0.0124004	-0.358019	0.323	0.727	1
ERO1B	0.0124346	0.565001	0.477	0.091	1
TXNIP	0.0124612	0.953445	0.862	0.818	1
UBP1	0.0125529	-0.483653	0.292	0.636	1
ATP5F1D	0.0125771	-0.605057	0.631	0.909	1
POLR2L	0.0127064	-0.723148	0.754	1	1
CDKN1B	0.0127388	0.724442	0.6	0.273	1
TCF4	0.0127942	-0.902661	0.738	0.909	1
SNX25	0.0128652	0.637117	0.4	0	1
ZNF664	0.0128652	0.575565	0.4	0	1
COG3	0.0128652	0.408074	0.4	0	1
JDP2	0.0128652	0.619426	0.4	0	1
CWC25	0.0128652	0.469109	0.4	0	1
KRCC1	0.0129271	-0.25921	0.185	0.545	1
PHLDB1	0.012937	-0.273211	0.154	0.455	1
DPY19L3	0.012937	-0.315154	0.154	0.455	1
RDX	0.0129498	-0.391891	0.815	1	1
ASPH	0.013109	0.793383	0.769	0.545	1
MIF	0.0131153	0.892092	0.923	1	1
KDELR2	0.0131278	0.609193	1	0.909	1
JAM3	0.0132366	-0.444311	0.6	0.909	1
HNRNPA0	0.0132469	-0.559472	0.754	1	1
NRROS	0.0133082	-0.270086	0.092	0.364	1
NSMAF	0.0133082	-0.292099	0.092	0.364	1
PTP4A3	0.0134712	-0.619816	0.354	0.727	1
CCT8	0.0135083	-0.546155	0.708	1	1
PSMA4	0.0135521	-0.663547	0.6	0.818	1
RAN	0.0135754	-0.387685	0.846	1	1
MAGOHB	0.0136073	-0.28759	0.138	0.455	1
SLC33A1	0.0137613	0.517788	0.492	0.091	1
NDUFA3	0.0138561	-0.682314	0.585	0.818	1
MYH10	0.0138896	-0.360353	0.4	0.818	1
CD40	0.0140679	-0.522965	0.538	0.818	1
SAP30	0.0141782	0.795439	0.738	0.364	1
SLC2A4RG	0.0141943	0.531752	0.615	0.182	1
ARHGAP5	0.0142427	-0.579711	0.692	0.818	1
LGALS1	0.0142556	0.783492	1	1	1
EFCAB11	0.0142744	-0.348269	0.092	0.364	1
KIF26A	0.0142744	-0.272706	0.092	0.364	1
UXS1	0.0142914	-0.62665	0.338	0.636	1
TMEM41A	0.0143184	-0.578799	0.215	0.545	1
LMO2	0.0144002	-0.739661	0.4	0.636	1
NCOA4	0.0144371	-0.421106	0.585	0.909	1
MCFD2	0.0145406	-0.444736	0.785	1	1
GDPD5	0.0145653	-0.481582	0.154	0.455	1
TSPAN15	0.0146058	-0.513588	0.369	0.727	1
C14orf119	0.0146683	-0.597446	0.677	0.818	1
CSGALNACT1	0.0147351	-0.337135	0.277	0.636	1
AC087627.1	0.0148788	-0.292901	0.262	0.636	1
FDFT1	0.0150652	-0.678977	0.385	0.727	1
FCER1G	0.015094	-0.556429	0.215	0.545	1
MGLL	0.015099	-0.616683	0.738	0.909	1
RTRAF	0.015099	-0.627601	0.738	0.909	1
NUCB1	0.0151491	0.747115	0.846	0.636	1
HIGD2A	0.0152876	-0.40573	0.662	0.909	1
JPT1	0.0153302	-0.361657	0.492	0.818	1
TP53I11	0.0153837	-0.582747	0.862	1	1
CCNI	0.0154287	0.606664	0.908	0.909	1
TMC6	0.0154646	-0.289096	0.354	0.727	1
BEST1	0.0154714	0.490977	0.385	0	1
ZBTB25	0.0154714	0.476058	0.385	0	1
MRPS14	0.0154869	-0.558488	0.4	0.727	1
SPAG4	0.0158343	0.566316	0.585	0.182	1
CBY1	0.0158348	-0.424702	0.108	0.364	1
SH3BGRL	0.0159751	-0.476354	0.538	0.818	1
CHD9	0.0159989	0.685205	0.6	0.182	1
MACROH2A1	0.016049	-0.736806	0.569	0.818	1
GALNT18	0.0160671	0.609082	0.908	0.909	1
EGFL7	0.0161077	0.732251	0.985	1	1
RPL41	0.0161077	0.364359	1	1	1
GSS	0.0162696	-0.520781	0.169	0.455	1
DSC2	0.0163076	-0.304566	0.138	0.455	1
BAIAP2	0.0163549	0.665334	0.477	0.091	1
H1-4	0.0163941	-0.350381	0.092	0.364	1
AP1S1	0.0164778	-0.419509	0.508	0.818	1
PSMD2	0.0165754	-0.375972	0.415	0.818	1
USP8	0.016693	-0.426563	0.492	0.818	1
ATXN10	0.016693	-0.590941	0.508	0.727	1
EPCAM	0.0167571	-0.435834	0.215	0.545	1
METTL4	0.0169139	-0.535165	0.108	0.364	1
TBC1D10B	0.0170417	-0.320161	0.277	0.636	1
UNC5B-AS1	0.0170819	1.21646	0.646	0.364	1
VAMP5	0.0171336	-0.629297	0.677	0.909	1
CD83	0.0171381	-0.467202	0.062	0.273	1
CEP41	0.0171381	-0.294467	0.062	0.273	1
SKIDA1	0.0171381	-0.423454	0.062	0.273	1
TMEM45A	0.0171869	0.83471	0.6	0.273	1
TIMM10	0.0172062	-0.469366	0.338	0.636	1
PHF6	0.0172556	-0.707028	0.308	0.636	1
TPGS1	0.0173501	-0.460629	0.231	0.545	1
SUB1	0.0173924	-0.381208	0.877	1	1
ZEB1	0.0174206	-0.635716	0.646	0.909	1
MAP4K4	0.017527	-0.593972	0.738	1	1
ARFGAP3	0.0176348	0.666908	0.708	0.364	1
LIN28B	0.0176473	-0.485317	0.215	0.545	1
RNF181	0.0176801	0.733495	0.892	0.727	1
IL1RAP	0.0177805	0.751381	0.569	0.182	1
DLD	0.0178886	-0.402944	0.338	0.727	1
GIPC1	0.0180117	-0.37843	0.338	0.636	1
SLC29A1	0.018057	-0.474694	0.108	0.364	1
VAC14	0.018057	-0.327274	0.108	0.364	1
CD164	0.0181522	0.709095	0.938	0.909	1
CAMTA2	0.0182972	0.585088	0.446	0.091	1
WARS1	0.018371	1.22425	0.569	0.273	1
VKORC1	0.0184656	0.806353	0.892	0.909	1
ADAM9	0.01847	0.730949	0.523	0.182	1
PPP2CA	0.0185124	-0.506161	0.662	0.818	1
DPY30	0.0185311	-0.382957	0.538	0.909	1
RANBP9	0.0185359	0.52279	0.369	0	1
SLC25A13	0.0185359	-0.661854	0.277	0.545	1
SLFN11	0.0185359	0.485242	0.369	0	1
CCNYL1	0.0185788	-0.324232	0.215	0.545	1
ARHGAP23	0.0187501	-0.375674	0.277	0.636	1
COX4I1	0.0189027	-0.315191	0.969	1	1
IFITM2	0.0189035	-0.718307	0.969	1	1
H3-3A	0.0189043	-0.492447	1	1	1
RGS3	0.0192122	-0.599461	0.6	0.909	1
OPA3	0.0192673	-0.313463	0.108	0.364	1
CCDC25	0.0192793	-0.379074	0.431	0.727	1
LIMA1	0.0192928	-0.394748	0.4	0.727	1
LYVE1	0.0193627	-0.794582	0.8	1	1
PGM2L1	0.019367	-0.466506	0.354	0.727	1
ARHGEF15	0.0194481	-0.624631	0.277	0.545	1
EMP3	0.0195963	0.871474	0.908	0.818	1
BRI3	0.0196666	0.554848	1	1	1
MORF4L2	0.0196666	0.516395	1	1	1
SSB	0.0196727	-0.827594	0.8	0.909	1
STX6	0.0196991	-0.376071	0.246	0.545	1
HK1	0.0197986	0.730716	0.708	0.455	1
DEGS1	0.0199177	-0.686691	0.862	0.909	1
ZFYVE21	0.0200143	0.468554	0.446	0.091	1
TMEM37	0.0200786	-0.26728	0.062	0.273	1
MTX2	0.0201452	-0.369814	0.4	0.727	1
ECSCR	0.0202717	-0.558725	0.723	0.909	1
MYO9A	0.0203943	0.487861	0.585	0.182	1
PPIB	0.0204521	1.0538	0.969	0.909	1
RPL36	0.0204556	0.468995	1	1	1
DPYSL3	0.0204814	-0.493142	0.2	0.455	1
CAPZA2	0.0205092	-0.50397	0.708	0.909	1
WIPI1	0.020527	0.930305	0.754	0.455	1
ENAH	0.0205478	-0.448386	0.108	0.364	1
PTPN4	0.0205829	-0.37951	0.154	0.455	1
KHDRBS1	0.0206069	-0.515952	0.646	0.818	1
EIF3J	0.0209032	-0.599364	0.554	0.727	1
AK3	0.0210341	-0.46197	0.462	0.818	1
TOMM5	0.0211542	0.521484	0.462	0.091	1
NDUFA4	0.0211659	-0.588264	0.862	1	1
FBXO9	0.0212119	-0.436074	0.292	0.636	1
PDIA3	0.0212632	0.940664	0.938	1	1
ALG5	0.0213321	0.670509	0.631	0.273	1
UNC5B	0.0213352	-0.633072	0.708	0.909	1
HERPUD2	0.0214871	0.4471	0.523	0.091	1
AL353138.1	0.0214912	-0.535203	0.169	0.455	1
WDYHV1	0.0217076	-0.273778	0.062	0.273	1
PRSS23	0.0217817	-0.636199	0.677	0.909	1
ENC1	0.0219019	-0.286895	0.108	0.364	1
CALR	0.0221076	1.10252	0.938	1	1
EML4	0.0221272	-0.567469	0.262	0.545	1
C4orf47	0.0221272	0.438602	0.354	0	1
H1-2	0.0221272	0.471171	0.354	0	1
LCMT1	0.0221272	0.380169	0.354	0	1
KLHL36	0.0221272	0.421555	0.354	0	1
CXorf38	0.0221832	-0.30772	0.323	0.636	1
EFR3A	0.0222052	-0.419227	0.185	0.455	1
RP2	0.0222112	-0.513284	0.292	0.636	1
PIN1	0.0222583	-0.316494	0.431	0.818	1
POLR2E	0.0222609	-0.540894	0.569	0.818	1
ARHGEF17	0.0222815	-0.368568	0.231	0.545	1
CMPK1	0.0225505	0.540773	0.692	0.364	1
PCGF6	0.0226952	-0.318651	0.169	0.455	1
DRAP1	0.0227042	-0.597475	0.554	0.818	1
ITGA8	0.0227482	-0.369775	0.215	0.545	1
KLHL4	0.0228027	-0.577977	0.246	0.545	1
TBC1D4	0.0228027	-0.391989	0.246	0.545	1
ITGB1	0.0229895	-0.399707	0.969	1	1
IFITM3	0.0229904	-0.449512	1	1	1
FZD4	0.0232476	-0.637975	0.385	0.636	1
FDX1	0.0232476	-0.528352	0.385	0.636	1
PIK3C2B	0.023333	-0.395693	0.108	0.364	1
LIMD2	0.023333	-0.3806	0.108	0.364	1
NACC1	0.023333	-0.320656	0.108	0.364	1
CAPZB	0.0236829	-0.466589	0.846	0.909	1
ATP5F1A	0.0236829	-0.351889	0.846	0.909	1
CCND1	0.023787	-0.931945	0.308	0.545	1
SH2B3	0.023892	-0.452455	0.4	0.727	1
EBPL	0.0239276	-0.497838	0.246	0.545	1
OSBPL3	0.024104	-0.470218	0.369	0.636	1
CD93	0.0242777	-0.720379	0.785	0.909	1
PPP2R5D	0.0243337	-0.254296	0.154	0.455	1
KIAA1217	0.0243337	-0.319912	0.154	0.455	1
CDK2AP1	0.024715	-0.607067	0.677	0.818	1
SEC61B	0.0247729	0.440833	0.923	0.818	1
CSRP1	0.0247947	-0.473528	0.477	0.727	1
TBCB	0.0247947	-0.527527	0.477	0.727	1
NUDCD2	0.0248166	-0.394043	0.431	0.727	1
CBX1	0.0248166	-0.411064	0.431	0.727	1
ARPC2	0.0248271	-0.279777	0.969	1	1
B2M	0.0248281	-0.577894	1	1	1
FCHSD2	0.024935	0.477316	0.446	0.091	1
DARS1	0.0249715	-0.587483	0.754	0.909	1
GRIPAP1	0.0251004	-0.386693	0.246	0.545	1
SEL1L	0.0252064	1.26955	0.738	0.636	1
MRPS7	0.0253511	-0.361473	0.323	0.636	1
ZNF160	0.0254149	0.438527	0.492	0.091	1
PPDPF	0.0254258	0.694719	0.877	0.545	1
LBH	0.0254799	-0.62133	0.523	0.818	1
CCT7	0.025542	-0.607308	0.585	0.818	1
LIMS1	0.025737	0.653019	0.908	0.909	1
VLDLR	0.0257439	0.646796	0.692	0.455	1
CIAPIN1	0.0257881	-0.556234	0.277	0.545	1
PUM3	0.0258652	-0.478966	0.369	0.727	1
GRHPR	0.0258652	-0.39707	0.369	0.727	1
PGP	0.0259638	-0.334437	0.277	0.636	1
MLEC	0.02606	0.624367	0.585	0.182	1
CORO1B	0.0260602	-0.417402	0.446	0.818	1
NIBAN1	0.0263226	0.57437	0.338	0	1
PCGF1	0.0263226	0.360343	0.338	0	1
USP37	0.0263226	0.377189	0.338	0	1
GPAT3	0.0263226	0.471119	0.338	0	1
RBM33	0.0263226	0.337177	0.338	0	1
PLAG1	0.0263226	0.594379	0.338	0	1
TIMM21	0.0263226	0.40624	0.338	0	1
TOM1	0.0263226	0.369312	0.338	0	1
MACROH2A2	0.0263287	-0.268584	0.123	0.364	1
STYX	0.0263287	-0.3289	0.123	0.364	1
STAT5B	0.0263893	-0.286941	0.262	0.636	1
CAST	0.026414	0.584565	0.846	0.727	1
CDC42EP5	0.0264183	0.474116	0.477	0.091	1
MRI1	0.0264402	-0.250313	0.108	0.364	1
F11R	0.0264922	-0.461358	0.415	0.727	1
TMEM39A	0.0265056	0.430022	0.492	0.091	1
MAP7D1	0.0265111	-0.386564	0.523	0.818	1
PTK7	0.0265292	-0.361825	0.2	0.455	1
MVP	0.0265292	-0.519358	0.2	0.455	1
ISG20	0.0265607	0.843123	0.646	0.455	1
MSN	0.0265632	-0.547975	0.831	1	1
RPL6	0.0267917	-0.358992	1	1	1
VEGFC	0.0268758	-0.423145	0.338	0.636	1
ZKSCAN1	0.0268843	0.521899	0.569	0.182	1
ZSCAN16-AS1	0.0270636	-0.310113	0.231	0.545	1
LRIF1	0.0271267	0.703179	0.662	0.273	1
ADA	0.027169	-0.544808	0.292	0.545	1
MXRA7	0.0273098	0.728628	0.8	0.545	1
PRKRIP1	0.027404	0.395576	0.462	0.091	1
CIB1	0.0274352	0.875756	0.831	0.818	1
PSMB2	0.0274435	-0.528398	0.723	0.818	1
SMC1A	0.0276743	0.422226	0.415	0.091	1
AIMP1	0.0276895	0.550594	0.554	0.182	1
NOP10	0.0277332	-0.516322	0.877	1	1
SERF2	0.0278228	0.36978	1	1	1
IKBIP	0.0280199	0.761276	0.754	0.455	1
PCAT19	0.0281236	-0.688643	0.108	0.364	1
HSPA13	0.0281748	0.868923	0.692	0.545	1
KCNN2	0.0282347	-0.677147	0.215	0.455	1
DCHS1	0.028266	-0.402035	0.277	0.545	1
WSB1	0.0283132	0.729192	0.923	0.909	1
DLGAP4	0.0283518	0.541893	0.708	0.364	1
DUSP16	0.0283892	-0.2553	0.231	0.545	1
WIPF1	0.0284223	-0.444152	0.277	0.636	1
SCP2	0.0284258	-0.604171	0.508	0.727	1
NEMF	0.0285873	-0.541954	0.369	0.636	1
SMARCA1	0.0289032	-0.466708	0.323	0.636	1
TTL	0.0289219	-0.301048	0.246	0.545	1
PAK1IP1	0.0289219	-0.483323	0.246	0.545	1
FHL3	0.0291095	-0.338276	0.292	0.636	1
BMERB1	0.0293156	-0.41723	0.262	0.545	1
GSN	0.0293659	-0.630274	0.708	0.818	1
YES1	0.0293659	-0.52992	0.708	0.818	1
EEF2	0.0294224	0.463212	0.954	0.909	1
NID1	0.0294783	-0.403993	0.785	1	1
H2AZ2	0.0296133	-0.363264	0.6	0.909	1
MMP15	0.0296333	-0.304019	0.169	0.455	1
COMMD10	0.0296445	-0.447754	0.123	0.364	1
GPR4	0.0297947	-0.498402	0.231	0.455	1
HDAC1	0.0298145	-0.456266	0.369	0.636	1
MGAT4B	0.0298145	-0.683633	0.369	0.636	1
HMGB1	0.0299251	-0.476523	0.892	1	1
TAGLN2	0.0299487	-0.360126	0.908	1	1
CD58	0.0300234	-0.633285	0.4	0.636	1
NR2F6	0.0300234	-0.520281	0.4	0.636	1
PSMG3	0.0301788	-0.4943	0.323	0.636	1
PRELID3B	0.0301788	0.413663	0.415	0.091	1
ICAM2	0.0301884	-0.468431	0.754	0.909	1
TRNAU1AP	0.0303024	-0.338226	0.246	0.545	1
KEAP1	0.0303024	-0.270168	0.246	0.545	1
KANSL3	0.0307503	-0.55107	0.138	0.364	1
LAMTOR2	0.0307635	-0.499623	0.6	0.909	1
EDEM3	0.0307635	-0.553602	0.615	0.818	1
APOLD1	0.030795	0.8088	0.846	0.818	1
LYRM2	0.031098	-0.5355	0.308	0.545	1
RAB2A	0.0311763	0.50959	0.831	0.727	1
MTHFD2	0.0311842	1.0206	0.692	0.455	1
MAPKAP1	0.0311929	0.532848	0.508	0.182	1
FAM193B	0.031209	0.391352	0.323	0	1
SH3KBP1	0.031209	0.434043	0.323	0	1
FHL1	0.031209	0.448235	0.323	0	1
SHB	0.031209	0.324238	0.323	0	1
ZNRD2	0.031209	0.34645	0.323	0	1
DPYSL4	0.031209	0.482084	0.323	0	1
THSD4	0.031209	0.403459	0.323	0	1
TARS3	0.031209	0.325814	0.323	0	1
MAPK8IP3	0.031209	0.371977	0.323	0	1
RFX1	0.031209	0.313334	0.323	0	1
GLO1	0.0313839	-0.556307	0.692	0.818	1
MOB3C	0.031433	-0.333093	0.123	0.364	1
SLC3A2	0.0316076	1.31485	0.892	0.909	1
ARID5B	0.0317392	-0.789452	0.246	0.545	1
NOTCH4	0.0317746	-0.531864	0.492	0.727	1
HSPE1	0.0318676	-0.503085	0.8	1	1
PDE4D	0.0318942	-0.399287	0.338	0.636	1
GORASP1	0.0319048	-0.353713	0.154	0.455	1
MRPL34	0.0319378	-0.723815	0.631	1	1
ANXA2	0.0322918	-0.412338	0.954	1	1
CLTB	0.0323836	-0.312172	0.308	0.636	1
MIR210HG	0.0324743	0.507653	0.508	0.182	1
CHURC1	0.0324753	-0.473544	0.462	0.727	1
NFE2L1	0.0325084	0.648395	0.769	0.545	1
TNIP2	0.0325856	-0.448432	0.385	0.727	1
ID1	0.0327033	0.920011	0.662	0.455	1
ERG	0.0327501	-0.44935	0.508	0.818	1
CDH13	0.0328757	-0.605538	0.323	0.636	1
ABRACL	0.0328843	-0.546747	0.569	0.818	1
PHB2	0.0331793	-0.433546	0.615	0.818	1
PCDH10	0.0331921	-0.705779	0.677	0.909	1
ATP1B1	0.0332383	0.63394	0.585	0.273	1
DUSP6	0.0333072	0.73487	0.877	0.818	1
PSMA7	0.0334946	-0.432205	0.938	1	1
SMARCA2	0.0335813	-0.585616	0.338	0.545	1
OSBPL2	0.0339354	0.335081	0.492	0.091	1
HECW2	0.0342998	-0.308712	0.323	0.636	1
GADD45B	0.0343446	0.573599	0.585	0.182	1
PRDM11	0.0344058	-0.692163	0.138	0.364	1
CNN3	0.0344141	-0.745285	0.662	0.818	1
NUDT14	0.0345897	-0.36014	0.4	0.727	1
HOXB7	0.0346713	-0.524369	0.292	0.636	1
FAM214B	0.0346913	-0.264562	0.338	0.636	1
CD276	0.0347229	-0.471342	0.585	0.818	1
SEC61G	0.0347556	0.516353	1	1	1
PDCD4	0.0348397	0.599808	0.615	0.364	1
PXN	0.0350364	0.587895	0.862	0.727	1
BLOC1S4	0.0351957	-0.352409	0.215	0.545	1
HMGB3	0.0352797	-0.372775	0.308	0.636	1
AC092683.1	0.0352889	-0.382051	0.123	0.364	1
SP2	0.0352889	-0.271876	0.123	0.364	1
CARS1	0.0353327	0.651932	0.477	0.182	1
GOLGB1	0.0353347	0.682163	0.815	0.727	1
NKTR	0.0353619	0.643164	0.6	0.273	1
MTHFD1L	0.0353619	0.605009	0.6	0.273	1
RNF2	0.0354619	-0.36485	0.292	0.545	1
TMUB1	0.0356861	0.450464	0.523	0.182	1
RAB38	0.0357698	-0.35772	0.2	0.455	1
ERP44	0.0358321	0.729534	0.831	0.545	1
KLF7	0.0359206	0.699484	0.677	0.364	1
RPLP0	0.036044	0.430771	1	1	1
MSMO1	0.0361322	-0.721811	0.446	0.727	1
OTUD5	0.0361369	0.622702	0.6	0.364	1
ZNF394	0.036405	-0.415269	0.246	0.545	1
N4BP3	0.0366515	0.489023	0.462	0.091	1
LAMTOR3	0.0366526	0.577879	0.708	0.455	1
FKBP9	0.0367331	-0.339274	0.508	0.818	1
MSL3	0.0367603	-0.424002	0.262	0.545	1
ZNFX1	0.0368319	-0.356443	0.462	0.818	1
ACVR2B	0.0368845	0.439575	0.308	0	1
INTS1	0.0368845	0.353715	0.308	0	1
CHMP7	0.0368845	0.362198	0.308	0	1
DDX23	0.0368845	0.262487	0.308	0	1
ZCCHC8	0.0368845	0.32464	0.308	0	1
TGDS	0.0368845	0.301443	0.308	0	1
HOXB9	0.0368845	0.383543	0.308	0	1
PDE9A	0.0368845	0.35968	0.308	0	1
CCDC85B	0.0368965	-0.491457	0.615	0.909	1
CNOT2	0.0372906	-0.519294	0.508	0.727	1
FSCN1	0.0373468	-0.407514	0.923	1	1
TRMT13	0.0373636	-0.309058	0.123	0.364	1
GPR68	0.0373636	-0.466644	0.123	0.364	1
IGF2R	0.0374552	-0.543569	0.8	0.909	1
TMEM208	0.037563	0.713596	0.631	0.364	1
JMJD6	0.037563	0.561363	0.631	0.364	1
HINT3	0.0377545	-0.519835	0.231	0.455	1
USP31	0.0377848	-0.254728	0.262	0.636	1
PLCXD1	0.0378051	0.885981	0.569	0.273	1
C16orf87	0.0379512	-0.427429	0.462	0.727	1
CTR9	0.0382648	-0.468047	0.385	0.636	1
BCL2L1	0.0382724	0.524008	0.554	0.273	1
PPARGC1B	0.0383225	-0.386121	0.169	0.455	1
ILF2	0.0384353	-0.457466	0.662	0.818	1
EIF3B	0.0385316	0.407215	0.585	0.182	1
DNAJC1	0.0386099	0.632905	0.785	0.545	1
GAS6	0.0386683	-0.349688	0.292	0.545	1
BTG3	0.0386841	-0.633541	0.585	0.909	1
TMX3	0.0387316	-0.582725	0.508	0.727	1
PSAT1	0.0389655	0.696759	0.492	0.182	1
FAM210B	0.0389962	-0.368055	0.185	0.455	1
ZC3HAV1	0.0390474	-0.348084	0.446	0.727	1
ADGRL2	0.0391605	-0.505645	0.692	0.818	1
MUL1	0.0394061	-0.304496	0.2	0.455	1
ACTR3	0.0395481	-0.570233	0.738	0.909	1
LRRC57	0.0395808	-0.353899	0.215	0.455	1
ECI2	0.0396119	-0.364552	0.508	0.818	1
ZNF292	0.0396119	0.573384	0.6	0.273	1
TTC9	0.0397386	-0.391109	0.369	0.636	1
VOPP1	0.0397604	-0.388029	0.477	0.727	1
EFNB1	0.0397667	0.832129	0.846	0.818	1
ATP5MPL	0.0397667	-0.430336	0.815	1	1
SNRPB	0.0398565	-0.471741	0.831	1	1
ADGRF5	0.0398615	-0.638713	0.662	0.818	1
YIPF5	0.0400285	0.659987	0.754	0.727	1
EVL	0.040037	-0.574429	0.323	0.545	1
BROX	0.0401146	0.543397	0.523	0.182	1
AHR	0.0401146	-0.329015	0.431	0.727	1
CD81	0.0401424	-0.542755	0.938	1	1
H2AZ1	0.040156	-0.275851	1	1	1
TBC1D20	0.0401981	0.568817	0.538	0.273	1
TTTY14	0.0402699	-0.488284	0.077	0.273	1
XRCC5	0.0404781	-0.578599	0.754	0.909	1
AQR	0.0405351	-0.336243	0.323	0.636	1
HSD17B10	0.0409546	-0.392611	0.185	0.455	1
TRAF7	0.0409717	-0.351903	0.462	0.727	1
WWTR1	0.0411055	-0.465436	0.815	0.909	1
ZBTB21	0.0411166	0.462076	0.385	0.091	1
C8orf33	0.041339	-0.367682	0.2	0.455	1
SKP1	0.0414451	-0.397247	0.862	1	1
YY1AP1	0.0417391	0.461241	0.4	0.091	1
MLX	0.0417391	-0.267815	0.308	0.636	1
SNAI1	0.0418946	0.812455	0.585	0.364	1
HNRNPU	0.0419541	-0.366952	0.831	0.909	1
ATP2C1	0.0420039	0.542299	0.615	0.364	1
HECA	0.0421368	-0.546715	0.4	0.727	1
NSRP1	0.042345	0.617865	0.569	0.273	1
ARHGEF7	0.0424253	-0.36112	0.692	0.909	1
ST3GAL4	0.0425568	-0.481072	0.462	0.727	1
IGF1R	0.0427679	0.432293	0.508	0.182	1
KANK3	0.0427679	-0.433806	0.415	0.727	1
ORMDL1	0.0427845	-0.396931	0.538	0.818	1
IER2	0.0427995	0.591436	0.846	0.909	1
EHD4	0.0428841	-0.618909	0.492	0.636	1
GABPB1-AS1	0.043047	-0.27101	0.077	0.273	1
SDR39U1	0.0433191	0.480267	0.523	0.182	1
RDH11	0.0433417	-0.468483	0.508	0.727	1
RIPOR1	0.0433417	-0.451008	0.508	0.727	1
SNX12	0.0433515	-0.289697	0.2	0.455	1
TCEA3	0.0434597	0.321106	0.292	0	1
HIVEP1	0.0434597	0.303363	0.292	0	1
NNMT	0.0434597	0.367414	0.292	0	1
NMT2	0.0434597	0.303105	0.292	0	1
AC011603.3	0.0434597	0.322696	0.292	0	1
STAT6	0.0434597	0.254215	0.292	0	1
ATF7IP2	0.0434597	0.387483	0.292	0	1
FTO	0.0434597	0.396452	0.292	0	1
MIS12	0.0434597	0.470545	0.292	0	1
CYTH1	0.0434597	0.269375	0.292	0	1
TNFSF9	0.0434597	0.264464	0.292	0	1
HPS4	0.0434597	0.305501	0.292	0	1
SNRPD3	0.0434766	-0.333218	0.631	0.818	1
RAB32	0.0435468	0.589516	0.631	0.364	1
NRP2	0.0435551	-0.517927	0.523	0.818	1
CEBPD	0.043844	0.638522	0.815	0.727	1
MPHOSPH6	0.043938	-0.410573	0.292	0.545	1
XPOT	0.0439574	0.71713	0.569	0.273	1
CCT5	0.0439627	-0.633974	0.631	0.909	1
BOD1	0.0439627	0.613692	0.708	0.455	1
SFPQ	0.044129	-0.415327	0.8	1	1
NCOA3	0.0442877	-0.266312	0.508	0.818	1
CHD4	0.0444428	-0.25168	0.415	0.727	1
EIF4G3	0.0445223	-0.560949	0.477	0.727	1
KAT6A	0.0445223	0.676747	0.554	0.273	1
PPA1	0.0446563	-0.448605	0.415	0.636	1
S100A11	0.0446593	-0.331772	0.985	1	1
SMIM19	0.0447028	0.409793	0.385	0.091	1
ADARB2	0.0447028	0.622572	0.385	0.091	1
SLC25A1	0.0447028	-0.275536	0.292	0.636	1
CUL7	0.0447881	0.435405	0.477	0.182	1
CTTN	0.0448318	-0.423581	0.385	0.636	1
LINC01278	0.0450137	-0.502153	0.246	0.455	1
SLC25A5	0.0450283	-0.49367	0.831	0.909	1
NDUFS5	0.0450383	-0.48303	0.754	0.909	1
KCTD20	0.0451627	-0.260234	0.538	0.909	1
ETV5	0.0452022	-0.286449	0.138	0.364	1
TCEAL1	0.0453276	-0.469041	0.323	0.545	1
PPP1R18	0.0454184	-0.369253	0.769	1	1
AGPS	0.0454463	-0.296522	0.2	0.455	1
PTGR1	0.0454463	-0.300858	0.2	0.455	1
EIF3D	0.0455563	0.590839	0.754	0.545	1
CASC4	0.0456212	0.54779	0.569	0.273	1
PRDM2	0.0457159	0.560906	0.462	0.182	1
PSMA3-AS1	0.0457175	-0.482649	0.154	0.364	1
PREB	0.04582	0.364474	0.415	0.091	1
ARID3B	0.04582	0.396628	0.415	0.091	1
CDC25B	0.04582	0.449111	0.415	0.091	1
ZNF532	0.0459463	-0.308342	0.508	0.818	1
JUP	0.0460305	-0.640496	0.538	0.818	1
PGF	0.0461569	-0.662965	0.615	0.818	1
EIF4A2	0.0462222	0.445444	0.938	0.909	1
KIF1C	0.0464378	-0.319012	0.354	0.636	1
DYNLT1	0.0464478	-0.726816	0.692	0.727	1
SDF2	0.0464729	-0.600413	0.492	0.727	1
MEX3B	0.0466147	-0.320494	0.385	0.636	1
RHOQ	0.046666	0.509708	0.585	0.273	1
CSNK1D	0.046666	-0.280895	0.492	0.818	1
RASSF1	0.0468634	0.64961	0.6	0.364	1
MAX	0.0468634	0.523404	0.615	0.273	1
LAMC1	0.0470401	-0.691059	0.8	0.818	1
PLD3	0.0470401	-0.433277	0.785	0.909	1
MANBA	0.0472208	0.515957	0.538	0.182	1
PYM1	0.0476257	-0.380891	0.2	0.455	1
PSME3	0.0476257	-0.363905	0.2	0.455	1
TRAK1	0.0476737	-0.291173	0.138	0.364	1
ZDHHC21	0.0476737	-0.331594	0.138	0.364	1
CCDC144NL-AS1	0.0477297	0.695327	0.631	0.273	1
TMEM33	0.0477648	-0.283564	0.262	0.545	1
PPP4C	0.0478329	-0.353796	0.6	0.909	1
LSM4	0.0478329	-0.33206	0.6	0.909	1
RPS27L	0.0478924	-0.567298	0.985	1	1
AMMECR1	0.0481371	-0.348934	0.154	0.364	1
MDM2	0.0482846	0.894768	0.646	0.455	1
ITPRIPL2	0.048307	-0.365866	0.354	0.636	1
SRP72	0.0483132	0.558968	0.785	0.727	1
ARHGDIA	0.0483132	-0.404711	0.754	0.909	1
MYL9	0.048407	-0.492434	0.508	0.727	1
SPTLC2	0.0484347	-0.592608	0.369	0.636	1
PSMA2	0.0485328	-0.327161	0.646	0.909	1
LIMCH1	0.0485493	0.654338	0.385	0.091	1
FBLIM1	0.0490174	-0.57723	0.462	0.636	1
GIMAP8	0.0490885	-0.300231	0.077	0.273	1
AC073610.2	0.0490885	-0.275319	0.077	0.273	1
CYB561	0.0490885	-0.251228	0.077	0.273	1
BACH1	0.0491068	0.54897	0.569	0.273	1
AK4	0.0492113	0.707629	0.754	0.636	1
RBFOX2	0.0495597	-0.498924	0.615	0.818	1
RNF34	0.0496416	-0.37936	0.185	0.455	1

## Sheet: fibroblasts.hypoxia48h.
	p_val	avg_log2FC	pct.1	pct.2	p_val_adj
LINC00486	2.00849e-36	0.530642	1	1	5.69528e-32
HSP90B1	6.64937e-28	1.6061	0.87	0.615	1.88549e-23
DLK1	9.66983e-27	1.48516	0.772	0.401	2.74198e-22
P4HB	9.66762e-26	1.24314	0.74	0.401	2.74135e-21
HSPA5	1.02192e-25	1.84311	0.74	0.387	2.89775e-21
KRT19	4.82743e-24	-2.6955	0.118	0.476	1.36887e-19
ANGPTL4	2.79356e-23	1.54444	0.419	0.101	7.92142e-19
S100A10	3.3383e-22	-1.8848	0.39	0.7	9.46609e-18
AC132217.1	5.427e-22	1.66748	0.289	0.044	1.53888e-17
SEC63	1.85254e-21	1.49456	0.325	0.063	5.25306e-17
KRT6A	8.00584e-21	-3.98678	0.004	0.298	2.27014e-16
NDRG1	3.61109e-20	1.24471	0.472	0.151	1.02396e-15
COL5A1	9.64308e-20	1.46427	0.593	0.294	2.73439e-15
KRT17	3.26313e-19	-3.49622	0.049	0.347	9.25294e-15
MALAT1	1.07902e-18	1.02396	1	0.984	3.05966e-14
LOX	1.20649e-18	1.71981	0.545	0.24	3.42111e-14
SPINT2	3.01222e-18	-2.01263	0.041	0.325	8.54145e-14
GOLGA4	2.8564e-17	1.32285	0.459	0.181	8.09961e-13
ENO2	5.90332e-17	1.21732	0.39	0.125	1.67395e-12
SLC25A37	1.46743e-16	1.29404	0.272	0.06	4.16103e-12
CLDN4	2.00344e-16	-2.03263	0.085	0.363	5.68095e-12
FP236383.3	2.24224e-16	0.995275	0.589	0.284	6.35809e-12
S100A11	3.19494e-16	-1.49419	0.528	0.71	9.05958e-12
ERO1A	4.63851e-16	1.2264	0.512	0.226	1.3153e-11
FLT1	7.08214e-16	1.92425	0.26	0.056	2.00821e-11
CD24	8.43111e-16	-2.06226	0.061	0.321	2.39073e-11
COL4A2	1.10309e-15	1.16364	0.407	0.145	3.12792e-11
FABP5	2.63344e-15	-2.44305	0.114	0.369	7.46738e-11
SEC61A1	4.2265e-15	1.14786	0.378	0.133	1.19847e-10
LIMS1	4.37835e-15	1.1769	0.329	0.097	1.24152e-10
NEAT1	5.29586e-15	1.0705	0.593	0.296	1.50169e-10
FAM13A	6.53659e-15	0.878995	0.309	0.083	1.85351e-10
ANXA1	7.46647e-15	-2.3989	0.272	0.518	2.11719e-10
KCNQ1OT1	2.2302e-14	1.21688	0.443	0.187	6.32396e-10
ANKRD12	2.43039e-14	1.06335	0.313	0.089	6.89161e-10
SND1	2.7867e-14	1.02754	0.37	0.127	7.90196e-10
ANXA2	6.02793e-14	-1.33464	0.467	0.647	1.70928e-09
COL4A1	7.29364e-14	1.25157	0.386	0.149	2.06818e-09
GBE1	1.48637e-13	1.04594	0.341	0.117	4.21476e-09
RPS3A	1.55384e-13	-0.756595	0.74	0.831	4.40608e-09
CKB	1.66485e-13	-2.61978	0.154	0.389	4.72085e-09
CUX1	2.74193e-13	1.18144	0.362	0.131	7.77501e-09
LINC00632	2.87086e-13	1.07524	0.378	0.141	8.1406e-09
SLC2A3	3.56569e-13	0.833873	0.484	0.208	1.01109e-08
TIMP3	9.10194e-13	1.12603	0.496	0.248	2.58095e-08
ITGA5	2.22447e-12	0.936715	0.301	0.097	6.30771e-08
RPS4X	3.10583e-12	-0.893063	0.573	0.72	8.80688e-08
STC2	7.45722e-12	0.971574	0.252	0.073	2.11457e-07
RPS2	8.28391e-12	-0.550508	0.894	0.913	2.34898e-07
RPL7	1.27207e-11	-0.815006	0.585	0.734	3.60709e-07
COL18A1	2.41272e-11	0.980287	0.313	0.111	6.8415e-07
P4HA2	4.3418e-11	1.07913	0.378	0.165	1.23116e-06
GSTP1	6.08085e-11	-1.1222	0.362	0.556	1.72429e-06
APOE	6.14225e-11	1.0158	0.472	0.246	1.7417e-06
GNAS	7.906e-11	0.859675	0.654	0.437	2.24183e-06
INTS6	8.04329e-11	0.753329	0.374	0.153	2.28076e-06
RPL23A	1.3808e-10	-0.747411	0.711	0.78	3.91541e-06
EEF1A1	1.44461e-10	-0.400912	0.967	0.996	4.09635e-06
HSPB1	1.65696e-10	-1.5282	0.341	0.526	4.69846e-06
H3-3A	1.93085e-10	-0.957942	0.451	0.625	5.47513e-06
KRT8	2.05671e-10	-1.81047	0.268	0.446	5.832e-06
FKBP10	2.41386e-10	0.874818	0.439	0.218	6.84473e-06
PLIN2	2.46782e-10	0.513959	0.528	0.29	6.99774e-06
STC1	2.64491e-10	1.19048	0.37	0.165	7.49991e-06
MBD5	2.99066e-10	0.952884	0.28	0.099	8.48032e-06
RPS3	3.00836e-10	-0.659385	0.756	0.835	8.5305e-06
IGF2	3.12039e-10	1.11314	0.789	0.647	8.84818e-06
RPL10A	4.84221e-10	-0.740051	0.419	0.601	1.37306e-05
SPON2	5.17147e-10	1.35663	0.325	0.133	1.46642e-05
PERP	5.85537e-10	-1.4797	0.146	0.345	1.66035e-05
BRD2	7.15021e-10	0.765148	0.512	0.268	2.02751e-05
SAT1	9.97756e-10	-1.33307	0.553	0.675	2.82924e-05
KRT18	1.05245e-09	-1.86167	0.337	0.498	2.98432e-05
IGFBP4	1.12765e-09	-1.17983	0.293	0.498	3.19757e-05
PTPRM	2.26599e-09	0.907618	0.285	0.109	6.42543e-05
RPS6	2.44453e-09	-0.66355	0.776	0.825	6.9317e-05
GOLGA8A	2.47379e-09	0.78426	0.252	0.087	7.01467e-05
PJA2	2.58213e-09	0.607125	0.293	0.109	7.32189e-05
ZSWIM6	2.6829e-09	0.597548	0.358	0.153	7.60763e-05
RPL15	2.89496e-09	-0.622007	0.748	0.849	8.20894e-05
FNDC3B	3.02782e-09	0.694561	0.435	0.212	8.58569e-05
COL6A2	3.48175e-09	1.0057	0.626	0.425	9.87286e-05
CANX	4.90331e-09	0.850092	0.467	0.266	0.000139038
SERPINE1	5.45307e-09	1.32076	0.443	0.232	0.000154627
MT-ND5	6.00218e-09	0.783761	0.85	0.726	0.000170198
AMPD3	6.64659e-09	0.951591	0.333	0.149	0.000188471
KLF6	1.16807e-08	-1.14988	0.163	0.351	0.000331218
ANKRD11	1.17468e-08	0.963363	0.394	0.2	0.000333092
GDF15	1.4486e-08	0.919756	0.252	0.097	0.000410764
QKI	1.46306e-08	0.770851	0.358	0.163	0.000414865
GYPC	1.74676e-08	0.897316	0.26	0.103	0.000495312
HDLBP	1.75982e-08	0.924745	0.488	0.298	0.000499015
MT-ND4L	2.40833e-08	0.786219	0.614	0.407	0.000682906
TNFAIP3	2.7899e-08	-1.43989	0.11	0.278	0.000791104
BSG	3.54721e-08	0.704737	0.524	0.313	0.00100585
MT-ND4	5.90828e-08	0.765919	0.935	0.853	0.00167535
IGF2R	6.92309e-08	0.707844	0.272	0.115	0.00196311
WSB1	7.0845e-08	0.927731	0.463	0.272	0.00200888
MYL12B	7.42429e-08	-1.02643	0.24	0.405	0.00210523
BNIP3	9.29689e-08	0.692854	0.463	0.27	0.00263623
EIF4B	1.00514e-07	0.591033	0.313	0.145	0.00285018
TFPI	1.13652e-07	0.684277	0.378	0.198	0.00322271
CST3	1.14602e-07	-1.33683	0.293	0.446	0.00324965
ASPH	1.14921e-07	0.692984	0.35	0.175	0.00325871
HINT1	1.17613e-07	-1.10551	0.232	0.399	0.00333503
SEC24D	1.1863e-07	0.690788	0.26	0.107	0.00336387
HSPA9	1.19278e-07	0.602378	0.354	0.173	0.00338224
SUPT5H	1.21465e-07	0.64319	0.313	0.141	0.00344427
RRBP1	1.4336e-07	0.630704	0.419	0.226	0.00406513
TMSB4X	1.43764e-07	-0.302486	0.931	0.97	0.00407657
RPS13	1.71955e-07	-0.604595	0.675	0.756	0.00487595
TPM1	1.91562e-07	-1.22515	0.183	0.349	0.00543194
ACTB	2.75083e-07	-0.514934	0.675	0.821	0.00780027
COL1A1	2.76421e-07	0.95916	0.724	0.663	0.0078382
CRABP2	3.66564e-07	-1.14154	0.183	0.337	0.0103943
PLOD1	3.82732e-07	0.659523	0.386	0.206	0.0108527
SLC25A5	3.91656e-07	-0.996744	0.114	0.27	0.0111058
MT2A	4.43244e-07	1.19493	0.63	0.415	0.0125686
CD9	5.03113e-07	-1.42041	0.126	0.276	0.0142663
VIM	5.16641e-07	0.702964	0.841	0.734	0.0146499
DBI	5.4749e-07	-0.997674	0.114	0.266	0.0155246
PICALM	6.72987e-07	0.654778	0.28	0.131	0.0190832
LGALS1	6.75122e-07	0.688191	0.78	0.605	0.0191438
GOLGB1	7.17119e-07	0.821725	0.337	0.177	0.0203346
MTDH	8.2608e-07	0.742795	0.341	0.179	0.0234243
RPL7A	1.05638e-06	-0.578252	0.695	0.724	0.0299546
RPS23	1.17014e-06	-0.521808	0.764	0.806	0.0331805
RPS14	1.24554e-06	-0.543662	0.772	0.8	0.0353185
RPL5	1.24859e-06	-0.469601	0.744	0.817	0.0354052
PLS3	1.3865e-06	-0.802133	0.114	0.272	0.0393157
P4HA1	1.42407e-06	0.594431	0.5	0.31	0.040381
HTRA1	1.67443e-06	-1.25942	0.138	0.28	0.0474801
CASK	1.68002e-06	0.420808	0.297	0.143	0.0476387
RPL8	1.78845e-06	-0.625023	0.695	0.734	0.0507134
AFF4	1.85813e-06	0.73756	0.313	0.159	0.052689
NFKBIA	2.04419e-06	-0.775683	0.419	0.556	0.057965
H3-3B	2.22107e-06	-0.895108	0.463	0.556	0.0629806
BNIP3L	2.22719e-06	0.601298	0.37	0.208	0.0631542
AKAP9	2.26349e-06	0.918911	0.297	0.155	0.0641836
TXN	2.30303e-06	-0.984766	0.35	0.47	0.0653047
ATF4	2.40857e-06	0.479408	0.488	0.296	0.0682974
B2M	2.4248e-06	-0.730133	0.687	0.726	0.0687576
FSCN1	2.44815e-06	0.545775	0.362	0.196	0.0694198
MYADM	2.46881e-06	0.500927	0.268	0.123	0.0700056
DDX5	2.49151e-06	-0.924657	0.317	0.452	0.0706493
EZR	2.61752e-06	-0.849241	0.13	0.28	0.0742223
COPA	2.98126e-06	0.683938	0.28	0.135	0.0845366
MAP4	3.15224e-06	0.667259	0.285	0.139	0.089385
SRP14	3.48105e-06	-0.731965	0.305	0.452	0.0987086
IGF2BP2	3.61423e-06	0.566706	0.333	0.175	0.102485
LOXL2	3.84426e-06	0.635416	0.293	0.149	0.109008
HERPUD1	3.96454e-06	0.646359	0.276	0.137	0.112419
CTSD	4.14127e-06	0.791929	0.301	0.155	0.11743
SKP1	4.21199e-06	-0.875641	0.187	0.329	0.119435
SLC3A2	4.71772e-06	0.648273	0.317	0.167	0.133776
MYO10	4.72421e-06	0.553329	0.268	0.127	0.13396
RPL21	5.02999e-06	-0.542131	0.699	0.762	0.14263
TCF25	5.57657e-06	0.780488	0.293	0.155	0.158129
SNHG14	5.86434e-06	0.534036	0.256	0.121	0.166289
PPIA	7.10381e-06	-0.502014	0.557	0.685	0.201436
SLC16A3	7.84196e-06	0.517799	0.301	0.155	0.222367
LAMB1	8.58071e-06	0.582478	0.305	0.159	0.243315
TTC3	1.03762e-05	0.647933	0.484	0.329	0.294228
SERPINE2	1.12105e-05	0.341645	0.541	0.347	0.317884
S100A6	1.21228e-05	-0.920498	0.492	0.581	0.343754
PLOD2	1.32939e-05	0.458322	0.378	0.22	0.376963
EMP3	1.35323e-05	0.438254	0.386	0.216	0.383721
RPS27A	1.39019e-05	-0.464443	0.687	0.76	0.394202
RPL26	1.56177e-05	-0.496492	0.642	0.708	0.442855
RPS24	1.66894e-05	-0.498916	0.675	0.716	0.473245
HEXIM1	1.82612e-05	0.522529	0.297	0.157	0.517815
RPLP1	1.85107e-05	-0.381084	0.854	0.897	0.524889
RPS20	1.8953e-05	-0.502284	0.683	0.758	0.537432
CFL1	2.00403e-05	-0.677921	0.398	0.528	0.568262
PDIA4	2.48263e-05	0.786214	0.305	0.173	0.703975
RPL23	2.70636e-05	-0.519765	0.691	0.766	0.767415
CTSC	2.77894e-05	-1.31192	0.138	0.258	0.787995
LGALS3	3.41007e-05	-0.670922	0.248	0.395	0.966958
DHFR	3.44974e-05	0.837531	0.524	0.403	0.978207
ASXL1	3.54042e-05	0.44931	0.317	0.177	1
GFPT1	3.63302e-05	0.745586	0.26	0.137	1
RBBP6	3.75792e-05	0.455686	0.341	0.19	1
IGFBP5	3.90873e-05	0.747051	0.524	0.409	1
SRSF11	4.02508e-05	0.545684	0.419	0.262	1
CALM1	4.13267e-05	-0.388252	0.309	0.446	1
ATP5MC3	4.55927e-05	-0.83565	0.203	0.319	1
SELENOK	4.61912e-05	0.470258	0.285	0.155	1
GPI	5.16088e-05	0.443645	0.313	0.177	1
RPL3	5.50704e-05	-0.409489	0.748	0.81	1
SQSTM1	5.79935e-05	0.444915	0.492	0.323	1
KMT2E	6.01246e-05	0.579535	0.293	0.161	1
RPL13A	6.09757e-05	-0.28245	0.894	0.921	1
CALM2	6.34036e-05	-0.607168	0.362	0.49	1
SNHG5	6.61356e-05	0.549203	0.496	0.345	1
SETD5	6.64574e-05	0.567125	0.297	0.165	1
RERE	7.10056e-05	0.453264	0.325	0.187	1
ANKRD17	7.47578e-05	0.4266	0.26	0.135	1
EMP1	7.72328e-05	-0.789888	0.167	0.288	1
IGFBP3	8.20835e-05	0.853345	0.488	0.341	1
COL5A2	8.89277e-05	0.359242	0.305	0.171	1
KMT2C	9.15553e-05	0.485816	0.252	0.133	1
TAF1D	9.28102e-05	0.262402	0.285	0.153	1
CIRBP	9.35513e-05	0.434293	0.264	0.145	1
ADM	0.000100106	0.314164	0.317	0.177	1
GLG1	0.0001101	0.417806	0.28	0.151	1
SSR2	0.000116524	0.431884	0.374	0.232	1
ATF3	0.000124026	-0.825125	0.244	0.359	1
SEPTIN9	0.000125046	0.406546	0.264	0.141	1
GSN	0.000136256	-0.942807	0.15	0.26	1
SEC31A	0.000136498	0.4667	0.374	0.238	1
HNRNPU	0.000148824	0.340091	0.366	0.222	1
TGFB1	0.000166566	0.478391	0.276	0.155	1
JUN	0.000167722	0.327718	0.467	0.306	1
LRP1	0.000192953	0.32882	0.317	0.185	1
RPS15A	0.000194014	-0.434443	0.699	0.726	1
YWHAZ	0.000217384	-0.732572	0.346	0.45	1
LUM	0.000225392	-1.06915	0.248	0.349	1
RAC1	0.000228866	-0.804549	0.297	0.397	1
RPL30	0.00023565	-0.510791	0.675	0.716	1
FN1	0.000258142	0.298871	0.72	0.591	1
RPL35A	0.000265938	-0.426668	0.736	0.76	1
RBM39	0.000277105	0.434896	0.394	0.25	1
MT-ND2	0.00027845	0.341677	0.882	0.802	1
RPL31	0.000293796	-0.277047	0.817	0.887	1
NUCB2	0.000296487	0.359064	0.256	0.143	1
SLC38A2	0.00030106	0.421021	0.549	0.423	1
UQCRQ	0.000314913	-0.721227	0.203	0.313	1
CXCL8	0.000338482	-1.6175	0.244	0.337	1
C4orf3	0.000353623	-0.601883	0.256	0.365	1
RPL27	0.000354061	-0.425324	0.63	0.663	1
BTF3	0.000370018	-0.704044	0.362	0.452	1
MT-ND1	0.00037315	0.387407	0.866	0.744	1
VCAN	0.000374224	-0.677827	0.154	0.258	1
MME	0.000389675	0.37162	0.264	0.149	1
HNRNPA1	0.000398493	-0.541234	0.472	0.558	1
MYL6	0.000408084	-0.516578	0.528	0.603	1
RPS16	0.000423124	-0.426677	0.695	0.712	1
RSRP1	0.000430589	0.374602	0.272	0.157	1
CD59	0.000453594	-0.599323	0.195	0.312	1
RPL32	0.000458384	-0.443247	0.772	0.794	1
RPS7	0.000513168	-0.420032	0.642	0.706	1
BPTF	0.000514104	0.436126	0.26	0.151	1
MT-CO3	0.000562025	-0.624041	0.878	0.889	1
ARID4B	0.000575996	0.345258	0.276	0.161	1
HLA-A	0.000603391	0.360533	0.39	0.262	1
RPS9	0.000617385	-0.482704	0.598	0.631	1
FAM162A	0.000644127	0.466241	0.337	0.214	1
CHD2	0.000698411	0.565331	0.256	0.155	1
IL6ST	0.000742842	0.510972	0.301	0.19	1
SPAG9	0.000759858	0.351222	0.252	0.149	1
SSR3	0.000767247	0.479074	0.313	0.196	1
MORF4L2	0.000805782	0.433821	0.65	0.544	1
LPP	0.000817265	0.377072	0.252	0.145	1
SF3B1	0.000854292	0.389269	0.439	0.3	1
MZT2A	0.000904916	0.343946	0.252	0.149	1
RPL11	0.000922526	-0.418997	0.695	0.736	1
IER2	0.00092653	0.32914	0.346	0.22	1
SUMO2	0.000932459	-0.62771	0.232	0.337	1
PDIA3	0.000953571	0.368295	0.504	0.361	1
NUFIP2	0.0010472	0.519735	0.301	0.19	1
PSMA7	0.00120327	-0.628035	0.272	0.369	1
COL3A1	0.00121336	0.953668	0.695	0.645	1
FTX	0.00123015	0.453251	0.252	0.151	1
CSTB	0.00131674	-1.8219	0.382	0.44	1
RAN	0.00143879	-0.602243	0.252	0.347	1
EIF4G2	0.00143904	-0.469767	0.297	0.391	1
COL6A1	0.00144801	0.65259	0.573	0.462	1
SON	0.00159012	0.321981	0.37	0.24	1
PFN1	0.00159325	-0.437249	0.5	0.575	1
PRDX6	0.00165209	-0.893325	0.28	0.347	1
PXDN	0.00171854	0.327305	0.256	0.153	1
AC010197.2	0.00172777	-0.798625	0.207	0.294	1
RPL19	0.00178704	-0.397376	0.667	0.702	1
ELF1	0.00184834	0.526253	0.252	0.159	1
COX7C	0.00185031	-0.314912	0.378	0.494	1
UQCR10	0.00187121	-0.768843	0.179	0.272	1
TUBA1C	0.00192398	0.518188	0.419	0.294	1
GALNT1	0.00198847	-0.744654	0.167	0.256	1
PFKP	0.00209502	0.409826	0.272	0.173	1
ACTG1	0.00212604	-0.266419	0.809	0.845	1
ATP5F1E	0.00212841	-0.470684	0.313	0.417	1
TPM2	0.00219439	0.301682	0.26	0.159	1
ATP5MG	0.00222677	-0.673534	0.256	0.343	1
GNB2	0.00226279	-0.689241	0.179	0.268	1
LUC7L3	0.00237023	0.306905	0.264	0.163	1
JMJD1C	0.00241463	0.27567	0.301	0.188	1
ARIH1	0.00248321	0.316411	0.252	0.153	1
CALR	0.0026392	0.325011	0.504	0.379	1
HSPA8	0.0028376	-0.568028	0.346	0.419	1
SUB1	0.00325081	-0.593444	0.244	0.331	1
CCND1	0.00330805	-0.701857	0.175	0.26	1
RPL9	0.00332766	-0.409219	0.744	0.764	1
MYH9	0.00335273	0.40522	0.26	0.167	1
PSAP	0.00344466	0.269511	0.423	0.3	1
UBB	0.0034883	-0.431318	0.537	0.593	1
FLNA	0.00363351	0.408778	0.301	0.202	1
SRRM2	0.00365172	0.345383	0.321	0.216	1
RPL6	0.00388313	-0.345842	0.679	0.73	1
CD63	0.00391889	-0.589702	0.476	0.51	1
HNRNPH1	0.00417025	0.325085	0.28	0.181	1
HSBP1	0.00430149	-0.629668	0.203	0.282	1
RPL28	0.00431821	0.325579	0.768	0.692	1
RPSA	0.00443243	-0.462284	0.565	0.603	1
SERPINH1	0.00447471	0.331451	0.451	0.347	1
ATRX	0.0048993	0.261375	0.26	0.165	1
RPLP0	0.00501861	-0.295505	0.809	0.827	1
OSTC	0.00539131	0.262192	0.415	0.288	1
ZFAND3	0.00539345	0.377598	0.256	0.169	1
NXF1	0.00539616	0.320494	0.252	0.163	1
PDIA6	0.00565408	0.399831	0.411	0.304	1
DYNLL1	0.00575127	-0.393234	0.366	0.456	1
IFITM3	0.00582597	-0.715841	0.533	0.562	1
RHOC	0.0060033	-0.488755	0.195	0.282	1
RPS10	0.00629306	-0.406566	0.459	0.528	1
VKORC1	0.0063548	0.313562	0.272	0.181	1
FNBP4	0.00705602	0.393677	0.268	0.175	1
UBA52	0.00714463	-0.415835	0.528	0.579	1
RPL12	0.00718639	-0.289527	0.634	0.665	1
TAGLN2	0.00735522	-0.596694	0.232	0.312	1
RPL24	0.00754	-0.387529	0.728	0.724	1
TFPI2	0.00817602	0.424576	0.301	0.21	1
ATP5IF1	0.00829163	-0.482853	0.26	0.329	1
LMNA	0.00920164	-0.683483	0.305	0.365	1
H2AZ1	0.00940638	-0.649585	0.382	0.435	1
MAP1B	0.0101091	0.378748	0.285	0.19	1
COX6A1	0.0105352	-0.59077	0.244	0.315	1
EIF3H	0.0108863	-0.582748	0.199	0.268	1
HSPE1	0.0114414	-0.868212	0.211	0.268	1
RPL29	0.0116025	-0.340649	0.654	0.677	1
PPIB	0.0123615	0.258658	0.549	0.433	1
PNRC1	0.0129346	0.390261	0.431	0.331	1
RPS26	0.0133859	-0.426197	0.378	0.448	1
ERRFI1	0.0141424	0.253929	0.382	0.284	1
UQCR11	0.0148659	-0.325175	0.207	0.288	1
COX4I1	0.0154706	-0.427263	0.329	0.397	1
COL6A3	0.0157587	0.374134	0.374	0.276	1
RPS5	0.0161717	-0.432926	0.577	0.597	1
BZW1	0.0170868	-0.581262	0.199	0.262	1
ATP6V1G1	0.0172357	-0.658258	0.207	0.268	1
SNHG6	0.0176383	0.331536	0.268	0.187	1
CLIC1	0.0190063	-0.516668	0.313	0.371	1
RPL18	0.0202412	-0.306871	0.74	0.754	1
VDAC2	0.0219424	-0.630449	0.224	0.282	1
COMMD6	0.0225764	-0.412905	0.232	0.298	1
HNRNPA2B1	0.0232449	-0.303119	0.463	0.512	1
RPS25	0.0245315	-0.347242	0.667	0.673	1
ATP5MD	0.0246505	-0.536541	0.272	0.337	1
CEBPD	0.0248868	-0.601481	0.346	0.383	1
SOX4	0.0250146	-0.260512	0.378	0.458	1
NDUFA4	0.0257586	-0.548261	0.297	0.351	1
BEX3	0.0258854	-0.47088	0.293	0.363	1
PRDX1	0.0273473	-0.498917	0.264	0.317	1
EEF2	0.0280449	0.282078	0.585	0.504	1
ARPC3	0.0287478	-0.498437	0.289	0.339	1
ENO1	0.0294198	0.250453	0.724	0.605	1
RPS27L	0.0322386	-0.501643	0.325	0.373	1
HNRNPC	0.0331239	-0.36983	0.398	0.452	1
COX6B1	0.0337836	-0.38879	0.293	0.357	1
SNX3	0.034986	-0.534326	0.195	0.25	1
TGFBI	0.0350196	0.360842	0.573	0.506	1
UQCRH	0.0397641	-0.343244	0.289	0.345	1
FTH1	0.0402695	-0.525876	0.959	0.97	1
ATP5PF	0.0460495	-0.422749	0.195	0.25	1
HES1	0.0473237	0.433677	0.35	0.27	1
SLC25A3	0.0473604	-0.510405	0.301	0.347	1
KDELR1	0.0474573	-0.591687	0.272	0.313	1
BASP1	0.0485838	0.268962	0.256	0.19	1

## Sheet: fibroblasts.hypoxia7d.
	p_val	avg_log2FC	pct.1	pct.2	p_val_adj
S100A6	1.73078e-36	2.41909	0.781	0.237	4.90779e-32
S100A11	1.3861e-26	1.87856	0.766	0.299	3.93042e-22
TMSB4X	2.24102e-26	1.42111	0.978	0.865	6.35465e-22
B2M	2.54203e-24	1.45115	0.847	0.441	7.20818e-20
IGF2	1.3633e-19	1.81342	0.788	0.46	3.86576e-15
TIMP1	5.18068e-18	2.79746	0.657	0.329	1.46903e-13
TPT1	5.5914e-18	0.9614	0.942	0.758	1.5855e-13
AREG	3.80337e-17	1.93615	0.474	0.137	1.07848e-12
CTSB	1.2392e-15	1.21452	0.569	0.223	3.51386e-11
HLA-DQB1	3.66404e-15	1.27444	0.314	0.059	1.03898e-10
CSTB	3.85728e-15	1.00106	0.577	0.261	1.09377e-10
TTR	5.27429e-15	-3.1774	0.007	0.353	1.49558e-10
CST1	6.05594e-15	-3.82161	0.007	0.351	1.71722e-10
LOX	6.1844e-15	2.0058	0.474	0.171	1.75365e-10
RND3	3.60408e-14	0.921112	0.496	0.161	1.02197e-09
TTN	1.09746e-13	-2.92559	0	0.315	3.11197e-09
LGALS1	2.20542e-13	1.549	0.533	0.225	6.25369e-09
SERPINE1	3.30101e-13	1.99835	0.321	0.078	9.36035e-09
NFKBIA	3.78574e-13	1.25807	0.591	0.261	1.07348e-08
TGFBI	8.196e-13	1.48691	0.533	0.227	2.32406e-08
PTPN13	1.01782e-12	-2.44205	0.139	0.455	2.88614e-08
CCND1	1.82873e-12	1.09798	0.277	0.059	5.18554e-08
CEBPD	1.85612e-12	0.950453	0.518	0.194	5.26322e-08
GAPDH	2.7504e-12	0.811484	0.927	0.77	7.79902e-08
DCN	2.78708e-12	1.4763	0.372	0.109	7.90305e-08
FTH1	2.90329e-12	1.4579	0.964	0.891	8.23257e-08
COL3A1	3.13302e-12	1.27395	0.657	0.363	8.88399e-08
SPON2	3.25924e-12	2.12732	0.314	0.083	9.24191e-08
COL1A1	3.80871e-12	1.43527	0.533	0.237	1.08e-07
CXCL8	8.00646e-12	1.42584	0.358	0.107	2.27031e-07
SAT1	1.47095e-11	1.21942	0.737	0.467	4.17104e-07
IER3	1.93574e-11	1.33777	0.46	0.187	5.48899e-07
RPL37	4.88561e-11	0.681186	0.905	0.668	1.38536e-06
FTL	5.52719e-11	1.16614	0.92	0.844	1.56729e-06
EEF1A1	6.21724e-11	0.635302	0.978	0.962	1.76296e-06
APOA1	6.82886e-11	-3.0536	0.015	0.28	1.93639e-06
COL4A6	7.34788e-11	-2.0099	0.073	0.351	2.08357e-06
PCDH7	4.25583e-10	-1.62166	0.058	0.327	1.20678e-05
HLA-DRB1	4.67856e-10	0.746417	0.321	0.095	1.32665e-05
IFITM3	7.33919e-10	0.922597	0.577	0.294	2.0811e-05
VIM	7.49238e-10	1.24845	0.693	0.462	2.12454e-05
JUNB	1.1207e-09	0.814414	0.394	0.145	3.17787e-05
EMP3	1.25412e-09	1.20484	0.336	0.118	3.55618e-05
EIF1	1.71951e-09	0.725477	0.818	0.614	4.87584e-05
S100P	1.72836e-09	1.79384	0.255	0.071	4.90092e-05
CXCL2	1.94373e-09	1.4446	0.285	0.085	5.51164e-05
SERF2	2.55311e-09	0.779219	0.723	0.448	7.23959e-05
CLIC1	2.71208e-09	0.98466	0.474	0.223	7.69038e-05
CYBA	3.03618e-09	0.853136	0.307	0.095	8.60939e-05
CD63	5.19038e-09	0.878571	0.693	0.436	0.000147178
PTGDS	5.25926e-09	0.788789	0.285	0.083	0.000149132
CRTAP	6.85998e-09	1.03529	0.285	0.09	0.000194522
FN1	7.04289e-09	-1.43812	0.496	0.699	0.000199708
RPL13	1.02552e-08	0.60185	0.905	0.732	0.000290797
ITGB1	1.15799e-08	1.19257	0.453	0.22	0.00032836
VCAN	1.70821e-08	-1.58656	0.219	0.457	0.000484381
SOX4	1.74957e-08	-1.28122	0.54	0.694	0.000496107
IFITM2	1.81041e-08	1.24418	0.365	0.154	0.000513359
CD59	2.25485e-08	1.04905	0.255	0.081	0.000639386
LGR4	2.65958e-08	-1.71507	0.066	0.296	0.000754149
HLA-A	3.60042e-08	0.885181	0.387	0.168	0.00102093
AHNAK	4.67928e-08	-1.26287	0.343	0.564	0.00132686
LUM	5.7589e-08	1.13066	0.453	0.225	0.00163299
ERO1A	6.41242e-08	1.05402	0.401	0.19	0.00181831
TXN	6.4923e-08	0.858038	0.504	0.27	0.00184096
FGD6	7.06245e-08	-1.68345	0.058	0.27	0.00200263
TNFAIP3	7.70661e-08	1.30776	0.277	0.095	0.00218529
HLA-C	8.07551e-08	1.03299	0.445	0.225	0.00228989
S100A10	8.92389e-08	1.25931	0.518	0.315	0.00253046
TMSB10	1.25224e-07	0.837637	0.891	0.773	0.00355085
C11orf96	1.26025e-07	0.86388	0.358	0.145	0.00357357
BTF3	1.40171e-07	0.853831	0.496	0.265	0.00397468
CDH2	1.40864e-07	-1.40381	0.08	0.303	0.00399435
ATP6V0E1	1.48124e-07	0.841025	0.358	0.152	0.0042002
MT-CO1	2.00966e-07	-0.693899	0.971	0.96	0.00569858
BRI3	2.31589e-07	0.869162	0.482	0.261	0.00656693
GNG5	2.405e-07	0.92835	0.343	0.145	0.00681963
COL1A2	2.47041e-07	0.658287	0.299	0.109	0.0070051
UBC	2.65172e-07	0.562097	0.796	0.562	0.00751922
PAPSS1	2.79339e-07	-1.36318	0.051	0.254	0.00792094
MT-ND1	3.51634e-07	-0.62748	0.752	0.877	0.00997094
GALNT1	3.51802e-07	0.786712	0.292	0.111	0.00997569
CLDN4	3.73757e-07	0.926397	0.416	0.204	0.0105983
BASP1	3.98831e-07	0.869839	0.343	0.147	0.0113093
COL5A1	4.06956e-07	1.10944	0.365	0.175	0.0115396
UQCRQ	4.6131e-07	0.923076	0.35	0.156	0.0130809
RPL24	4.61489e-07	0.529889	0.839	0.652	0.013086
ZFP36	5.66653e-07	0.891341	0.307	0.126	0.016068
TAGLN2	5.83906e-07	0.938563	0.299	0.123	0.0165572
LGALS3	6.08231e-07	0.745858	0.46	0.232	0.017247
SPARC	7.6039e-07	1.29705	0.504	0.322	0.0215616
CDKN1A	7.96521e-07	1.14637	0.35	0.152	0.0225862
GTF2I	8.93999e-07	-1.12544	0.182	0.391	0.0253502
H1-0	9.83948e-07	-1.30801	0.161	0.374	0.0279008
APOE	1.02068e-06	-0.927212	0.431	0.652	0.0289424
IGFBP4	1.03552e-06	1.11262	0.299	0.123	0.0293633
ATP5IF1	1.19605e-06	0.81907	0.365	0.166	0.0339152
DLK1	1.88118e-06	1.3609	0.657	0.533	0.0533427
PFN1	1.99163e-06	0.79728	0.635	0.431	0.0564745
RPL31	2.44584e-06	0.46127	0.905	0.765	0.0693542
RPL18	2.62605e-06	0.470936	0.839	0.661	0.0744643
KDELR2	2.76096e-06	0.804096	0.372	0.182	0.0782899
HSPB1	2.78269e-06	0.847312	0.555	0.322	0.078906
NACA	2.83741e-06	0.650251	0.635	0.417	0.0804576
RPL39	3.04581e-06	0.59887	0.788	0.637	0.086367
RPL6	3.29873e-06	0.525727	0.774	0.545	0.0935387
PPP1R15A	3.34466e-06	0.790865	0.474	0.282	0.0948411
RPLP1	3.68375e-06	0.473535	0.876	0.794	0.104456
FOXJ3	3.76965e-06	-1.2472	0.08	0.27	0.106892
SLC2A3	4.05181e-06	-1.41703	0.182	0.374	0.114893
COL5A2	5.97953e-06	0.69709	0.292	0.123	0.169556
CTSD	6.45357e-06	1.0393	0.292	0.13	0.182998
RPS15A	6.74837e-06	0.565917	0.774	0.564	0.191357
MT-CO3	8.97061e-06	-0.58621	0.92	0.929	0.254371
MT-ND2	9.18293e-06	-0.611697	0.898	0.922	0.260391
C4orf3	9.65939e-06	0.597221	0.343	0.159	0.273902
RPS27L	9.85481e-06	0.626971	0.445	0.244	0.279443
RPS24	9.87112e-06	0.370811	0.788	0.559	0.279905
CSPP1	1.00929e-05	-1.2112	0.102	0.277	0.286196
FUS	1.07852e-05	-0.904804	0.321	0.498	0.305825
SH3BGRL3	1.09093e-05	0.924205	0.358	0.187	0.309344
RPL14	1.10335e-05	0.588242	0.723	0.552	0.312866
MT-CO2	1.1543e-05	-0.595669	0.883	0.903	0.327314
MT-ATP6	1.15556e-05	-0.581424	0.854	0.891	0.327671
MT-ND4	1.24883e-05	-0.556745	0.92	0.915	0.354118
ROBO1	1.4203e-05	-1.31215	0.109	0.282	0.40274
CD164	1.52425e-05	0.74862	0.336	0.166	0.432216
RPL34	1.5481e-05	0.45518	0.781	0.607	0.438981
NFKBIZ	1.64076e-05	0.659753	0.314	0.142	0.465255
MYDGF	1.81999e-05	0.95138	0.328	0.166	0.516076
RPS6	1.84902e-05	0.578294	0.781	0.652	0.524308
RPL41	1.89084e-05	0.430253	0.891	0.794	0.536165
RPS8	1.96276e-05	0.50975	0.796	0.656	0.556561
STC1	1.99848e-05	1.25488	0.255	0.111	0.56669
CCDC144NL-AS1	2.00716e-05	-1.16762	0.095	0.27	0.569151
COL6A1	2.02543e-05	0.864933	0.401	0.235	0.574332
RPS18	2.21604e-05	0.451391	0.891	0.827	0.628379
PPIA	2.72321e-05	0.668743	0.708	0.528	0.772192
IGFBP5	2.91615e-05	1.57701	0.35	0.201	0.826904
MT-CYB	2.93288e-05	-0.53236	0.891	0.915	0.831649
ECE1	3.12853e-05	0.713154	0.328	0.164	0.887125
TIMP3	3.18733e-05	1.48281	0.336	0.178	0.903798
RPLP0	3.19487e-05	0.517511	0.803	0.69	0.905939
MYL12B	3.31437e-05	0.99958	0.328	0.175	0.939822
NASP	3.35475e-05	-0.926753	0.124	0.301	0.951274
RPL38	3.47743e-05	0.494611	0.701	0.514	0.986061
AUTS2	3.6164e-05	-1.10039	0.102	0.27	1
MYH10	3.63983e-05	-0.72694	0.088	0.258	1
MIF	3.81847e-05	0.652199	0.569	0.398	1
NPC2	4.00927e-05	0.693535	0.372	0.204	1
RPL36AL	4.04192e-05	0.660661	0.358	0.187	1
RPS12	4.18441e-05	0.491485	0.752	0.588	1
RAC1	4.22916e-05	0.87705	0.416	0.249	1
ACTG1	4.27273e-05	0.491414	0.876	0.761	1
SSR4	4.53143e-05	0.513094	0.401	0.216	1
RPL12	4.55272e-05	0.554832	0.657	0.457	1
MT-ND3	4.72643e-05	-0.593079	0.745	0.815	1
YBX3	4.81997e-05	0.705182	0.358	0.194	1
SERPINE2	4.91209e-05	1.51337	0.387	0.23	1
ANXA2	5.68811e-05	0.901674	0.555	0.389	1
RPS29	5.76978e-05	0.344981	0.818	0.642	1
COL4A5	6.44451e-05	-0.893418	0.219	0.4	1
SERP1	6.68188e-05	0.663502	0.292	0.145	1
RPS4X	7.80989e-05	0.553371	0.65	0.486	1
RPL28	7.91716e-05	0.558984	0.701	0.531	1
SNHG14	7.97476e-05	-0.918745	0.255	0.424	1
HNRNPH1	8.05797e-05	-0.786581	0.204	0.374	1
MDK	8.27296e-05	-1.06422	0.182	0.346	1
CFL1	9.14475e-05	0.58567	0.599	0.438	1
NUDT4	9.67176e-05	-0.908247	0.095	0.254	1
NAMPT	9.94914e-05	0.722955	0.365	0.211	1
RPL35	0.000107901	0.466381	0.73	0.55	1
PPDPF	0.000132483	0.641227	0.409	0.242	1
EEF2	0.000133304	0.511305	0.569	0.384	1
IGFBP3	0.00013529	1.18681	0.504	0.341	1
RPL27	0.000136808	0.490873	0.737	0.571	1
BTG1	0.000139888	0.693135	0.54	0.37	1
RPS19	0.000144654	0.34791	0.905	0.803	1
OST4	0.000147254	0.770275	0.423	0.261	1
BIRC6	0.000150198	-0.978387	0.131	0.287	1
LDHA	0.000153391	0.514086	0.474	0.306	1
RPL18A	0.000165773	0.421308	0.796	0.614	1
RPS23	0.000165965	0.524426	0.796	0.68	1
RPL27A	0.000166465	0.332692	0.898	0.723	1
MACF1	0.000181974	-0.788815	0.204	0.377	1
PDLIM5	0.000182554	-0.90015	0.109	0.258	1
TFPI	0.000193993	0.530098	0.328	0.175	1
ARPC2	0.000196112	0.877967	0.372	0.232	1
DSP	0.000200698	-0.887151	0.197	0.365	1
MT-ND4L	0.000207788	-0.634033	0.591	0.682	1
ZFP36L1	0.000211886	0.62116	0.372	0.213	1
MYL6	0.000214035	0.595165	0.686	0.493	1
RACK1	0.000216197	0.517476	0.65	0.493	1
RPLP2	0.000217015	0.343455	0.869	0.742	1
ROMO1	0.00021859	0.483569	0.314	0.164	1
TUT4	0.000222603	-0.865364	0.124	0.275	1
EPCAM	0.000229029	-0.788634	0.161	0.32	1
RPL35A	0.000231451	0.397645	0.81	0.635	1
RAB11A	0.00023513	0.566512	0.263	0.128	1
ATP5F1E	0.000238315	0.696088	0.387	0.235	1
RPL32	0.000239681	0.391534	0.818	0.697	1
RPL37A	0.000278923	0.368637	0.832	0.737	1
CCN1	0.00028735	1.06314	0.365	0.225	1
RPL22	0.000291784	0.526562	0.555	0.422	1
RPL21	0.000296013	0.476921	0.766	0.611	1
UBL5	0.000324588	0.497664	0.38	0.22	1
PFDN5	0.000329907	0.562502	0.35	0.197	1
SLC2A1	0.000339547	0.354886	0.38	0.211	1
GSTO1	0.000349815	1.04118	0.277	0.149	1
ATP6V1F	0.000386984	0.765436	0.255	0.128	1
PCBP1	0.000398695	0.715139	0.438	0.31	1
ZFAS1	0.00040596	0.354084	0.664	0.474	1
TPM4	0.000410448	0.410131	0.394	0.227	1
RPL7	0.000414717	0.509112	0.708	0.578	1
TUBA1C	0.000431576	0.428086	0.372	0.218	1
NKTR	0.000441712	-0.780247	0.117	0.254	1
RPL30	0.000445687	0.264088	0.73	0.588	1
TMBIM6	0.00044845	0.467979	0.431	0.273	1
COL18A1	0.000463443	-1.00112	0.182	0.318	1
RPS27A	0.000466237	0.283037	0.825	0.68	1
GSTP1	0.000467558	0.714727	0.584	0.464	1
HNRNPDL	0.000497997	-0.650844	0.35	0.483	1
ZNF638	0.000543373	-0.932475	0.139	0.273	1
COL6A2	0.000543386	0.75306	0.394	0.244	1
ANKRD17	0.000548833	-0.518801	0.175	0.322	1
RPS14	0.000559303	0.317119	0.876	0.739	1
CASK	0.000579924	-0.897546	0.175	0.322	1
TCF7L2	0.000582466	-0.808199	0.153	0.299	1
MYL12A	0.00059683	0.685136	0.358	0.218	1
PLOD2	0.000620483	0.716445	0.35	0.216	1
ACTB	0.000627233	0.523441	0.832	0.777	1
CD9	0.000651158	1.09484	0.255	0.135	1
RPL3	0.000662664	0.423168	0.759	0.685	1
UQCR11	0.000663744	0.470411	0.292	0.161	1
TUBB	0.00068522	0.648004	0.482	0.32	1
GOLGB1	0.000686895	-0.796075	0.234	0.377	1
ANXA1	0.000695622	0.856829	0.372	0.227	1
PNRC1	0.000736807	0.549902	0.423	0.275	1
TTC3	0.000768632	-0.987729	0.307	0.424	1
ATF3	0.000792969	0.63682	0.423	0.265	1
LAPTM4B	0.000800627	-0.961839	0.139	0.277	1
RPS25	0.000849695	0.439407	0.73	0.573	1
RBM39	0.000886854	-0.55715	0.336	0.498	1
UBA52	0.000903825	0.462798	0.569	0.412	1
ZMYM2	0.00099038	-0.654593	0.161	0.301	1
C19orf53	0.00102516	0.687683	0.27	0.152	1
UBR5	0.00110996	-0.819795	0.153	0.287	1
CALU	0.0011622	0.709883	0.358	0.227	1
MT-ND5	0.00116486	-0.339634	0.847	0.872	1
TMA7	0.00119629	0.444213	0.401	0.258	1
RPS2	0.00121465	0.314864	0.934	0.82	1
BSG	0.00127418	0.616822	0.46	0.318	1
FSTL1	0.00127459	0.594612	0.263	0.145	1
ARID4B	0.00129006	-0.672111	0.175	0.313	1
H2AZ1	0.00135565	0.346754	0.613	0.431	1
SRSF11	0.00138394	-0.810782	0.277	0.393	1
CEBPB	0.0014085	0.572405	0.27	0.149	1
KRT18	0.00141159	1.04832	0.496	0.386	1
LAMC1	0.00147406	0.560955	0.314	0.185	1
ATP5MC2	0.00151713	0.42541	0.35	0.216	1
COX7A2	0.00157847	0.500031	0.401	0.254	1
TRIM28	0.00165451	-0.512642	0.175	0.318	1
ATP5MD	0.00171766	0.459294	0.328	0.192	1
COMMD6	0.00176393	0.401811	0.314	0.185	1
HNRNPM	0.0019899	-0.717303	0.168	0.296	1
COX7C	0.00210083	0.367765	0.584	0.408	1
UQCRH	0.00223892	0.400517	0.372	0.232	1
RPL23	0.00231757	0.448505	0.745	0.626	1
RPL4	0.00238511	0.372173	0.584	0.431	1
TRA2A	0.00238605	-0.713876	0.19	0.303	1
EDF1	0.0023992	0.529708	0.263	0.149	1
FAU	0.00256194	0.381205	0.708	0.566	1
PLIN2	0.0026687	1.08691	0.38	0.256	1
ELL2	0.0028762	-0.62581	0.19	0.308	1
SNHG8	0.00293477	0.503803	0.27	0.156	1
RPL8	0.00294893	0.390292	0.745	0.633	1
CCNI	0.00297741	0.496384	0.423	0.289	1
TPI1	0.00298815	0.456891	0.562	0.415	1
RPL26	0.00305998	0.35495	0.65	0.521	1
GRN	0.00309937	0.340614	0.358	0.232	1
RPL15	0.0031943	0.305749	0.81	0.694	1
NCL	0.00330098	-0.653688	0.35	0.46	1
CKB	0.00334908	-0.513747	0.394	0.555	1
SAP18	0.00355038	0.479089	0.35	0.223	1
RPL36	0.00362542	0.266537	0.715	0.555	1
UBB	0.00369758	0.352894	0.65	0.493	1
RRBP1	0.00370783	-0.704491	0.299	0.415	1
HNRNPH3	0.00380757	-0.627983	0.161	0.284	1
UBE2D3	0.00384326	0.496657	0.394	0.27	1
RPL13A	0.00393184	0.277477	0.876	0.834	1
RPL29	0.00395263	0.280405	0.745	0.597	1
IGF2BP3	0.00408677	-0.838965	0.161	0.27	1
COX4I1	0.00412492	0.474134	0.438	0.322	1
RTN4	0.00417872	0.519945	0.504	0.37	1
KDM5B	0.00434046	-0.649134	0.204	0.327	1
KTN1	0.00451397	-0.540463	0.219	0.341	1
PSMD8	0.00459302	0.351826	0.255	0.149	1
AKAP9	0.00461258	-0.6501	0.175	0.294	1
SDCBP	0.00472382	0.334794	0.27	0.159	1
ITM2B	0.00483901	0.733967	0.394	0.27	1
THUMPD3-AS1	0.00491814	-0.659129	0.153	0.268	1
KRT17	0.00512999	0.283658	0.299	0.185	1
PCBP2	0.00513	-0.511385	0.292	0.424	1
H1-10	0.00532596	-0.812946	0.255	0.358	1
CAST	0.00541289	0.360031	0.277	0.164	1
PGK1	0.00546871	0.410909	0.453	0.32	1
PRPF40A	0.00553973	-0.705208	0.19	0.301	1
RPL10A	0.00575612	0.392837	0.547	0.417	1
SPTAN1	0.00631691	-0.596731	0.139	0.256	1
P4HB	0.00651529	0.540249	0.504	0.384	1
DHFR	0.00657224	-0.47472	0.474	0.6	1
ILF3	0.00679235	-0.586364	0.226	0.348	1
RPL5	0.00681267	0.307979	0.825	0.742	1
ASXL1	0.00700333	-0.548087	0.175	0.291	1
ID3	0.00733421	-0.711749	0.182	0.296	1
RPS26	0.00745884	0.424015	0.46	0.336	1
TBCA	0.00748678	0.411947	0.328	0.223	1
LUC7L3	0.00768264	-0.530494	0.226	0.346	1
RPL9	0.00779451	0.348776	0.759	0.647	1
PRRC2B	0.00789284	-0.63943	0.168	0.265	1
PTMA	0.00802273	0.289195	0.803	0.713	1
EIF3E	0.00802577	0.555681	0.372	0.261	1
PPIB	0.00810041	0.488749	0.401	0.284	1
PHIP	0.00873886	-0.671235	0.182	0.287	1
RPL7A	0.00879806	0.366828	0.752	0.652	1
RPL10	0.00883348	0.353986	0.788	0.716	1
YTHDC1	0.00888661	-0.612446	0.219	0.327	1
FTX	0.0095047	-0.549645	0.219	0.332	1
KRT8	0.00954826	0.557709	0.526	0.408	1
SELENOW	0.0103111	0.583653	0.314	0.211	1
PSAP	0.0103605	0.367305	0.46	0.336	1
FKBP10	0.0104104	0.549985	0.292	0.194	1
SEC61G	0.0104486	0.426965	0.314	0.209	1
CDKN1C	0.0105319	0.449573	0.321	0.209	1
ARF4	0.0107319	0.282331	0.387	0.27	1
RPS20	0.0108172	0.293848	0.752	0.659	1
CST3	0.0108898	0.439618	0.445	0.322	1
SLC25A6	0.0115992	0.449578	0.431	0.322	1
PDIA3	0.0120038	0.405791	0.358	0.251	1
RBM25	0.0120207	-0.698153	0.19	0.287	1
ATP6V1G1	0.0124243	0.546917	0.299	0.199	1
SNU13	0.0124488	0.289199	0.255	0.152	1
FLNA	0.0125077	-0.648287	0.241	0.341	1
GLG1	0.0128434	-0.668629	0.197	0.294	1
ARID1A	0.0138947	-0.453511	0.146	0.254	1
DYNC1H1	0.0141375	-0.475263	0.153	0.251	1
NDUFB4	0.0146061	0.428701	0.263	0.166	1
FNBP4	0.0150635	-0.572231	0.197	0.299	1
LAPTM4A	0.0154005	0.366341	0.372	0.268	1
PRRC2C	0.0155916	-0.490361	0.292	0.386	1
COL4A1	0.0157752	0.65635	0.328	0.237	1
ARID5B	0.015838	0.252703	0.263	0.166	1
HNRNPA1	0.0160946	-0.595488	0.453	0.514	1
OAZ1	0.0161096	0.359219	0.482	0.351	1
CBLB	0.0163778	-0.677165	0.182	0.28	1
EZR	0.0170622	-0.507388	0.241	0.351	1
SFPQ	0.0173999	-0.532516	0.263	0.363	1
PLD3	0.0174097	0.394461	0.38	0.273	1
PSMA7	0.0183612	0.39732	0.358	0.263	1
GPX4	0.0186681	0.324808	0.314	0.216	1
SNHG3	0.0188644	-0.638069	0.161	0.254	1
DSG2	0.0192526	0.299468	0.255	0.161	1
NXF1	0.0200016	-0.608804	0.175	0.27	1
SETD5	0.0204078	-0.552161	0.219	0.318	1
CD81	0.0222418	0.363757	0.416	0.31	1
ANKRD11	0.0229376	-0.579708	0.299	0.391	1
IL6ST	0.0246613	0.866103	0.314	0.232	1
PKIB	0.0253152	-0.498668	0.175	0.268	1
GNB2	0.0253556	0.366145	0.255	0.168	1
RERE	0.0259007	-0.552574	0.299	0.389	1
KDELR1	0.0268286	0.296603	0.314	0.211	1
WAC	0.02686	-0.596278	0.19	0.273	1
SNHG5	0.0276137	0.293956	0.358	0.261	1
RBX1	0.0293536	0.531686	0.277	0.197	1
ATP1A1	0.0294617	-0.640106	0.248	0.332	1
USP9X	0.029765	-0.564517	0.263	0.351	1
RHOA	0.0327078	0.32545	0.314	0.227	1
YWHAZ	0.0342775	0.466679	0.416	0.332	1
SNHG29	0.035628	0.285182	0.438	0.348	1
FLNB	0.0356565	-0.486851	0.175	0.261	1
XRCC5	0.0360445	-0.582235	0.197	0.273	1
DDX5	0.0363073	-0.331219	0.416	0.509	1
GSN	0.0366582	1.72283	0.292	0.22	1
MT2A	0.0392619	2.32049	0.467	0.419	1
MZT2B	0.039624	0.433919	0.255	0.175	1
TMEM59	0.0397355	0.417159	0.27	0.19	1
HNRNPA3	0.0398033	-0.393212	0.234	0.313	1
PERP	0.040309	0.527934	0.328	0.244	1
TXNIP	0.0450317	0.278063	0.263	0.18	1
KMT2C	0.0455823	-0.462282	0.19	0.27	1
RAB1A	0.0469833	0.301019	0.321	0.237	1
NDUFS5	0.0487373	0.372344	0.285	0.209	1
ELOB	0.0491471	0.269185	0.336	0.254	1
MKLN1	0.0491655	-0.402998	0.182	0.268	1

## Sheet: GABAergic neurons.hypoxia48h.
	p_val	avg_log2FC	pct.1	pct.2	p_val_adj
LINC00486	0	0.434683	1	1	0
HSPA5	0	1.63263	0.817	0.455	0
HSP90B1	0	1.93312	0.869	0.538	0
CANX	1.04281e-265	1.35546	0.745	0.389	2.95699e-261
HYOU1	1.0516e-226	1.42235	0.379	0.07	2.9819e-222
EEF1A1	1.67491e-222	-0.632308	0.974	0.986	4.74937e-218
DNAJB9	4.28358e-208	1.30907	0.548	0.203	1.21465e-203
SEC11C	1.08764e-183	1.21453	0.566	0.243	3.08412e-179
SSR3	1.45511e-183	1.14368	0.554	0.225	4.1261e-179
PPIB	3.512e-181	1.06342	0.666	0.341	9.95862e-177
HERPUD1	2.70321e-158	1.15031	0.629	0.336	7.66524e-154
NNAT	6.02533e-156	-1.20775	0.512	0.715	1.70854e-151
CDK2AP2	5.02868e-154	1.05295	0.42	0.139	1.42593e-149
STC2	9.05347e-153	1.06128	0.452	0.162	2.5672e-148
TSPYL2	1.39095e-150	1.00559	0.337	0.085	3.94417e-146
PDIA6	2.24601e-149	1.02343	0.559	0.255	6.36879e-145
PDIA4	1.83368e-147	1.06805	0.386	0.122	5.19958e-143
HK2	1.12297e-144	0.953116	0.557	0.253	3.18431e-140
MANF	1.53211e-143	0.983855	0.361	0.106	4.34446e-139
P4HB	3.24151e-140	0.90125	0.633	0.335	9.19162e-136
IGFBP4	2.02265e-138	-1.46251	0.059	0.291	5.73543e-134
BNIP3	2.19225e-127	0.773888	0.8	0.58	6.21635e-123
MAP1LC3B	9.7573e-127	0.901933	0.74	0.513	2.76678e-122
CALR	6.2783e-125	0.864741	0.596	0.315	1.78027e-120
PDIA3	2.82823e-116	0.84423	0.518	0.245	8.01974e-112
SEL1L	4.1597e-116	0.815366	0.342	0.112	1.17952e-111
DNAJB11	2.56274e-112	0.805091	0.319	0.1	7.26689e-108
KDM3A	2.5499e-111	0.783296	0.456	0.194	7.23049e-107
SPCS2	8.46991e-109	0.791581	0.508	0.246	2.40173e-104
PAICS	1.27794e-108	0.758054	0.464	0.203	3.62373e-104
LOX	1.83252e-103	0.837793	0.286	0.085	5.1963e-99
FAM162A	3.43334e-103	0.731407	0.68	0.421	9.73558e-99
PDK1	1.29787e-100	0.73705	0.407	0.169	3.68024e-96
SLC3A2	1.23285e-99	0.761983	0.582	0.326	3.49586e-95
HSPA9	3.20256e-98	0.661827	0.599	0.333	9.08118e-94
HILPDA	2.05207e-97	0.890616	0.383	0.16	5.81884e-93
GARS1	1.79885e-96	0.7564	0.544	0.292	5.10083e-92
DDIT4	3.22184e-96	0.768873	0.636	0.383	9.13586e-92
SEC61G	6.12013e-95	0.569707	0.841	0.664	1.73542e-90
SEC23B	3.67225e-92	0.716263	0.317	0.115	1.0413e-87
RPS4X	5.14185e-92	-0.704551	0.682	0.761	1.45802e-87
TUBA1A	1.17377e-91	-0.542407	0.893	0.927	3.32833e-87
SLC2A3	3.2403e-88	0.716607	0.475	0.237	9.18819e-84
RPS2	7.61741e-88	-0.534905	0.846	0.887	2.15999e-83
PFKFB3	1.76144e-87	0.692577	0.345	0.136	4.99473e-83
RPL7A	6.17878e-87	-0.678843	0.688	0.761	1.75206e-82
TMED2	8.88651e-85	0.679651	0.478	0.244	2.51986e-80
TMED9	3.98477e-83	0.640437	0.421	0.198	1.12992e-78
RPL15	1.30917e-82	-0.512577	0.851	0.881	3.7123e-78
RPS3	2.7036e-82	-0.615527	0.758	0.807	7.66632e-78
COPE	8.56565e-82	0.64002	0.496	0.262	2.42888e-77
DLK1	2.12037e-81	0.445731	0.49	0.241	6.01251e-77
MXI1	1.56277e-79	0.62925	0.459	0.231	4.43138e-75
MT2A	5.14174e-78	0.757976	0.445	0.218	1.45799e-73
DNAJC3	4.53238e-77	0.698328	0.3	0.118	1.2852e-72
TMED10	7.56074e-77	0.611558	0.436	0.216	2.14392e-72
CRABP1	1.67558e-76	-1.09941	0.444	0.596	4.75129e-72
ATF5	3.54799e-76	0.625061	0.292	0.11	1.00607e-71
CARS1	8.27827e-76	0.628604	0.308	0.124	2.34738e-71
ADM	1.16619e-75	0.677648	0.408	0.2	3.30686e-71
SELENOK	1.64116e-75	0.695058	0.596	0.378	4.65369e-71
P4HA1	2.30862e-75	0.600465	0.491	0.26	6.54633e-71
H3-3A	1.93685e-74	-0.507014	0.801	0.852	5.49213e-70
PGM3	8.04512e-74	0.629608	0.262	0.094	2.28127e-69
SLC2A1	2.9504e-72	0.7633	0.357	0.164	8.36616e-68
MLLT11	7.19508e-72	-0.650473	0.642	0.729	2.04024e-67
SSR4	1.84136e-71	0.575627	0.521	0.291	5.22135e-67
SEC61A1	3.35098e-71	0.597832	0.414	0.206	9.50203e-67
WSB1	4.21709e-71	0.555125	0.78	0.585	1.1958e-66
MARCKSL1	6.98505e-71	-0.79673	0.562	0.645	1.98068e-66
SERP1	9.5677e-71	0.608092	0.544	0.319	2.71302e-66
RPL13	1.03288e-70	-0.489556	0.836	0.868	2.92884e-66
PSAT1	2.47251e-70	0.590178	0.269	0.102	7.01104e-66
ANKRD11	3.99014e-70	0.686381	0.356	0.169	1.13144e-65
GPI	3.90318e-69	0.596038	0.574	0.346	1.10678e-64
TMSB4X	2.54202e-68	-0.530759	0.973	0.981	7.20816e-64
HDLBP	4.42138e-68	0.616966	0.385	0.19	1.25373e-63
SSR2	1.89122e-67	0.554007	0.524	0.304	5.36273e-63
IARS1	1.85179e-66	0.568286	0.353	0.163	5.25093e-62
RPS23	3.89447e-66	-0.516254	0.777	0.821	1.10432e-61
YARS1	1.44795e-65	0.475348	0.331	0.147	4.10582e-61
OSTC	3.22778e-65	0.555464	0.399	0.2	9.1527e-61
TUBB	4.69523e-65	-0.545555	0.775	0.82	1.33138e-60
RPN2	3.77191e-64	0.558412	0.411	0.211	1.06956e-59
CXCR4	6.49692e-64	0.577182	0.393	0.198	1.84227e-59
NARS1	9.85054e-64	0.555166	0.428	0.228	2.79322e-59
GOLT1B	7.39217e-63	0.556407	0.384	0.193	2.09612e-58
ENO2	3.6971e-62	0.467603	0.76	0.574	1.04835e-57
NREP	1.17997e-61	-0.647391	0.647	0.706	3.34592e-57
RPL7	1.32355e-61	-0.523857	0.764	0.796	3.75307e-57
SSR1	2.35036e-61	0.529427	0.364	0.177	6.66468e-57
ZDBF2	3.20918e-61	0.596476	0.297	0.132	9.09995e-57
SHMT2	5.73736e-61	0.586683	0.286	0.124	1.62689e-56
ARL6IP1	3.37151e-60	0.512898	0.607	0.397	9.56026e-56
SELENOS	8.44071e-60	0.553832	0.384	0.199	2.39345e-55
ENO1	1.71045e-59	0.448256	0.886	0.762	4.85015e-55
SEC61B	1.86648e-59	0.502998	0.634	0.422	5.2926e-55
RLF	1.96706e-59	0.503035	0.411	0.214	5.5778e-55
VCP	2.66514e-59	0.557034	0.354	0.175	7.55728e-55
TUBB2B	3.30433e-59	-0.519602	0.784	0.821	9.36976e-55
RPN1	6.81814e-58	0.443799	0.41	0.214	1.93335e-53
RNMT	1.13069e-57	0.529144	0.45	0.254	3.20618e-53
SLC35B1	1.50403e-57	0.481037	0.275	0.119	4.26484e-53
XBP1	2.62967e-57	0.510356	0.473	0.273	7.4567e-53
OS9	3.04823e-57	0.480484	0.277	0.12	8.64357e-53
GNL3	2.28676e-56	0.54846	0.417	0.232	6.48434e-52
SEC63	3.15138e-56	0.537594	0.381	0.199	8.93604e-52
SCD	7.87023e-56	0.449813	0.382	0.197	2.23168e-51
PPP1R15A	1.18805e-55	0.532926	0.484	0.285	3.36885e-51
RBM39	4.43696e-55	0.507733	0.679	0.478	1.25814e-50
B2M	5.55788e-55	-0.94845	0.447	0.554	1.57599e-50
GFPT1	1.73864e-54	0.515871	0.337	0.167	4.93009e-50
NEFM	4.2838e-54	0.522766	0.511	0.316	1.21471e-49
DDIT3	1.43157e-53	0.509865	0.394	0.212	4.05937e-49
GOLGA4	2.09308e-53	0.561736	0.404	0.225	5.93514e-49
ATF4	2.6646e-53	0.457572	0.656	0.455	7.55574e-49
MIF	3.12454e-53	0.494855	0.674	0.476	8.85994e-49
NUCB2	4.09087e-53	0.571409	0.31	0.151	1.16001e-48
ERO1A	4.90084e-53	0.498445	0.265	0.117	1.38968e-48
RPL24	1.39701e-52	-0.427886	0.829	0.854	3.96135e-48
CKB	1.9491e-52	-0.966335	0.351	0.467	5.52686e-48
TARS1	2.40962e-52	0.438122	0.333	0.164	6.83273e-48
PGAM1	3.19693e-52	0.442281	0.704	0.511	9.06521e-48
EPRS1	5.11593e-52	0.437282	0.412	0.226	1.45067e-47
TCEA1	1.65399e-51	0.465688	0.484	0.291	4.69006e-47
MAP4	6.85968e-51	0.45662	0.413	0.232	1.94513e-46
GOLGB1	8.23908e-51	0.467137	0.447	0.254	2.33627e-46
STC1	1.31239e-49	0.544974	0.347	0.186	3.72141e-45
INSIG2	1.8101e-49	0.414808	0.259	0.116	5.13273e-45
IGFBP2	4.48807e-49	0.520206	0.782	0.634	1.27264e-44
BNIP3L	6.55778e-49	0.421885	0.666	0.468	1.85952e-44
RPL6	6.5727e-49	-0.442435	0.786	0.805	1.86375e-44
RPS3A	3.86111e-48	-0.389224	0.864	0.874	1.09486e-43
PJA2	6.78979e-48	0.495168	0.58	0.394	1.92531e-43
NORAD	7.92833e-47	0.450678	0.326	0.172	2.24816e-42
DDOST	4.37342e-46	0.42041	0.25	0.114	1.24013e-41
ARMCX3	4.79754e-46	0.442166	0.447	0.269	1.36039e-41
RPS6	6.29553e-46	-0.588463	0.624	0.68	1.78516e-41
SLC39A7	1.00535e-45	0.398135	0.293	0.144	2.85077e-41
RHBDD2	1.54828e-45	0.414543	0.275	0.131	4.3903e-41
RPL9	1.75761e-45	-0.371525	0.855	0.875	4.98389e-41
SETD5	7.02266e-45	0.437663	0.417	0.245	1.99135e-40
AKAP17A	1.16235e-44	0.441055	0.289	0.143	3.29595e-40
HK1	1.25781e-44	0.460697	0.336	0.182	3.56664e-40
EGLN3	2.32408e-44	0.48882	0.283	0.141	6.59015e-40
TRA2B	4.04533e-44	0.455935	0.479	0.3	1.1471e-39
WDR45B	5.46149e-44	0.409225	0.356	0.194	1.54866e-39
COPA	5.52861e-44	0.446408	0.337	0.181	1.56769e-39
PNPLA8	6.72836e-44	0.414735	0.364	0.2	1.90789e-39
TMF1	8.60127e-44	0.424125	0.371	0.208	2.43898e-39
MORF4L2	1.21538e-43	0.301162	0.846	0.702	3.44634e-39
TFAP2B	3.05275e-43	-0.895419	0.28	0.403	8.65639e-39
SRP19	7.63662e-43	0.396966	0.311	0.162	2.16544e-38
PFKP	9.46226e-43	0.42232	0.394	0.225	2.68312e-38
MARS1	1.9913e-42	0.407416	0.256	0.123	5.64654e-38
COL1A2	3.23082e-42	-0.850349	0.167	0.287	9.1613e-38
MYDGF	3.5782e-42	0.399785	0.314	0.166	1.01463e-37
CEBPB	5.681e-42	0.434051	0.282	0.143	1.6109e-37
LARS1	6.2428e-42	0.766101	0.269	0.134	1.77021e-37
HNRNPA2B1	6.41619e-42	-0.506964	0.639	0.689	1.81937e-37
ZNF160	1.08143e-41	0.406224	0.258	0.124	3.06651e-37
RPL31	1.70321e-41	-0.386675	0.831	0.856	4.82962e-37
GADD45G	2.01005e-41	0.41649	0.512	0.326	5.6997e-37
AARS1	3.61633e-41	0.377337	0.276	0.138	1.02545e-36
IFITM3	2.15454e-40	-0.868232	0.161	0.28	6.10943e-36
RPS11	3.77676e-40	-0.415966	0.819	0.83	1.07094e-35
KDM5B	4.16643e-40	0.436615	0.536	0.363	1.18143e-35
LMAN1	1.99052e-39	0.407577	0.359	0.205	5.64432e-35
NOP58	4.09707e-39	0.404737	0.323	0.177	1.16177e-34
C1orf61	8.33275e-39	0.471362	0.703	0.556	2.36284e-34
RGS16	8.41356e-39	0.342476	0.452	0.282	2.38575e-34
IRF2BP2	1.63973e-38	0.370535	0.354	0.201	4.64961e-34
RPL13A	5.74368e-38	-0.31573	0.934	0.933	1.62868e-33
SNAP25	7.37662e-38	0.355731	0.377	0.22	2.09171e-33
NXPH4	1.10726e-37	0.449997	0.335	0.192	3.13975e-33
SRP72	1.61554e-37	0.334118	0.328	0.183	4.58102e-33
AZI2	2.37163e-37	0.394776	0.321	0.178	6.72499e-33
S100A10	2.42756e-37	-1.04176	0.148	0.257	6.8836e-33
MAPK6	3.15711e-37	0.303523	0.34	0.191	8.9523e-33
KIF5C	3.52839e-37	0.382593	0.526	0.356	1.00051e-32
ZNF292	2.46554e-36	0.330796	0.48	0.307	6.99128e-32
ERLEC1	9.02269e-36	0.371338	0.278	0.149	2.55847e-31
TAGLN3	1.51234e-35	-0.779741	0.326	0.421	4.2884e-31
KMT2C	1.57849e-35	0.384041	0.346	0.202	4.47597e-31
EIF2S2	2.23988e-35	0.342166	0.506	0.33	6.3514e-31
SARS1	3.10384e-35	0.297916	0.455	0.286	8.80124e-31
C12orf57	7.73777e-35	0.372105	0.599	0.433	2.19412e-30
CALU	1.85517e-34	0.322055	0.364	0.214	5.26052e-30
VGF	2.1062e-34	0.395417	0.295	0.163	5.97233e-30
DCX	2.8795e-34	-0.575602	0.585	0.629	8.16512e-30
RPL23A	3.07768e-34	-0.405006	0.748	0.775	8.72707e-30
RPL3	3.4182e-34	-0.369468	0.831	0.829	9.69265e-30
MIA3	4.76718e-34	0.347777	0.303	0.169	1.35178e-29
RPL18	1.02849e-33	-0.360272	0.832	0.835	2.91638e-29
HNRNPA1	1.68309e-33	-0.50225	0.634	0.651	4.77258e-29
LRRC59	2.12118e-33	0.349612	0.253	0.133	6.0148e-29
TAF1D	2.84918e-33	0.381308	0.326	0.19	8.07914e-29
CFL1	4.17341e-33	-0.378942	0.723	0.749	1.18341e-28
CEBPG	4.42962e-33	0.30822	0.319	0.182	1.25606e-28
IFI27L1	4.43673e-33	0.376307	0.25	0.132	1.25808e-28
ZRANB2	1.00172e-32	0.341115	0.443	0.285	2.84047e-28
FP236383.3	1.3602e-32	0.513584	0.256	0.138	3.85698e-28
SAP30	1.44291e-32	0.324631	0.317	0.183	4.09152e-28
RHEB	1.4969e-32	0.33354	0.459	0.298	4.24461e-28
RPS29	1.50977e-32	-0.332147	0.833	0.848	4.2811e-28
RPS14	2.58862e-32	-0.332605	0.86	0.87	7.3403e-28
CADM1	3.41822e-32	0.260437	0.292	0.161	9.6927e-28
CISD2	4.9862e-32	0.300143	0.287	0.159	1.41389e-27
RPL27A	7.386e-32	-0.341943	0.863	0.855	2.09437e-27
RBM25	9.19007e-32	0.313332	0.409	0.254	2.60594e-27
KDELR2	2.17638e-31	0.255755	0.446	0.285	6.17133e-27
TFRC	2.2333e-31	0.346315	0.362	0.222	6.33275e-27
RNF181	2.27175e-31	0.323958	0.34	0.202	6.44179e-27
C1orf52	2.51046e-31	0.309611	0.333	0.199	7.11866e-27
BOD1L1	2.93398e-31	0.334405	0.344	0.208	8.31959e-27
TPT1	1.39384e-30	-0.352941	0.874	0.875	3.95237e-26
IER5L	1.75747e-30	0.383699	0.258	0.143	4.98347e-26
SCFD1	2.77327e-30	0.290216	0.251	0.135	7.86388e-26
MTDH	2.94031e-30	0.334377	0.352	0.215	8.33753e-26
SLC38A1	3.17774e-30	0.29507	0.463	0.308	9.01081e-26
RPL11	3.80443e-30	-0.381691	0.77	0.772	1.07878e-25
SRP54	5.71965e-30	0.300547	0.369	0.228	1.62186e-25
COPB2	9.04971e-30	0.258303	0.394	0.246	2.56614e-25
NAMPT	9.18808e-30	0.25796	0.262	0.143	2.60537e-25
RNF187	1.74951e-29	0.315003	0.352	0.217	4.96091e-25
RPL23	1.91741e-29	-0.362981	0.756	0.762	5.43702e-25
YME1L1	2.39581e-29	0.302732	0.313	0.184	6.79355e-25
AGTPBP1	5.58337e-29	0.272626	0.255	0.14	1.58322e-24
RPL5	5.62838e-29	-0.282249	0.885	0.887	1.59598e-24
SON	8.20701e-29	0.308371	0.574	0.411	2.32718e-24
CALM2	1.34361e-28	-0.350926	0.745	0.761	3.80995e-24
RPS24	1.66471e-28	-0.328775	0.792	0.816	4.72046e-24
GPM6A	1.82136e-28	-0.537537	0.567	0.602	5.16466e-24
MT-CO3	3.10059e-28	-0.655356	0.591	0.688	8.79203e-24
PKM	3.37145e-28	0.264079	0.747	0.578	9.56009e-24
CD24	3.65013e-28	-0.470485	0.599	0.637	1.03503e-23
HMGB1	5.18747e-28	-0.418695	0.638	0.674	1.47096e-23
TSPAN13	7.24522e-28	0.273116	0.348	0.215	2.05445e-23
RIOK3	7.25364e-28	0.280028	0.289	0.167	2.05684e-23
SARAF	8.81885e-28	0.306782	0.634	0.478	2.50067e-23
RPS27A	1.04551e-27	-0.315801	0.828	0.833	2.96466e-23
PCDH10	2.1579e-27	0.276028	0.272	0.156	6.11894e-23
PPIA	2.28399e-27	-0.348661	0.769	0.782	6.47648e-23
PPDPF	3.3934e-27	0.308656	0.451	0.304	9.62232e-23
CYCS	4.45516e-27	0.294396	0.575	0.419	1.26331e-22
HSPA13	4.75373e-27	0.276193	0.35	0.217	1.34797e-22
RPS8	5.18639e-27	-0.326317	0.81	0.815	1.47065e-22
UBE2E3	5.37405e-27	-0.73773	0.183	0.274	1.52387e-22
GORASP2	5.53391e-27	0.316669	0.291	0.172	1.5692e-22
RPSA	8.82972e-27	-0.441953	0.642	0.661	2.50376e-22
DPYSL2	1.1527e-26	0.279651	0.54	0.382	3.2686e-22
CEP57	1.5309e-26	0.295342	0.352	0.221	4.34101e-22
ACTG1	1.66545e-26	-0.276599	0.921	0.909	4.72255e-22
NUP58	1.91278e-26	0.284581	0.265	0.154	5.42388e-22
ZC3H15	1.95619e-26	0.269062	0.404	0.262	5.54696e-22
SAFB	2.09559e-26	0.251647	0.255	0.145	5.94225e-22
STMN2	2.38665e-26	-0.364783	0.666	0.727	6.76757e-22
TMEM258	2.47236e-26	0.275125	0.549	0.391	7.01062e-22
HNRNPA3	3.22593e-26	0.274423	0.525	0.368	9.14746e-22
RSRP1	4.10377e-26	0.336595	0.312	0.191	1.16367e-21
MAPT	5.38041e-26	0.266963	0.4	0.26	1.52567e-21
ATXN2L	7.21231e-26	0.288509	0.463	0.318	2.04512e-21
YWHAG	9.31697e-26	0.284166	0.501	0.348	2.64192e-21
ID2	1.13842e-25	0.288187	0.636	0.474	3.22809e-21
GUK1	1.14595e-25	0.263447	0.531	0.373	3.24945e-21
YTHDC1	3.38754e-25	0.283641	0.359	0.231	9.60572e-21
SNHG1	4.34904e-25	0.279305	0.32	0.199	1.23321e-20
HSPA8	5.42883e-25	-0.398454	0.731	0.739	1.5394e-20
GHITM	6.34949e-25	0.258256	0.399	0.262	1.80046e-20
TSC22D3	7.76603e-25	0.256957	0.283	0.168	2.20213e-20
SPTY2D1	1.03114e-24	0.263235	0.291	0.176	2.9239e-20
SRSF3	2.15315e-24	0.281889	0.584	0.436	6.10546e-20
PREPL	2.205e-24	0.285838	0.352	0.228	6.2525e-20
VDAC1	3.70665e-24	0.269647	0.519	0.369	1.05106e-19
RPS7	4.25152e-24	-0.315167	0.797	0.801	1.20556e-19
ATF3	7.10534e-24	0.270169	0.275	0.166	2.01479e-19
ATL1	1.00675e-23	0.265942	0.268	0.16	2.85474e-19
PHPT1	1.02727e-23	0.275096	0.481	0.335	2.91292e-19
SEC31A	1.45308e-23	0.255472	0.515	0.363	4.12035e-19
TTC3	1.64828e-23	0.25626	0.799	0.692	4.67386e-19
KIF2A	2.21659e-23	0.252485	0.318	0.201	6.28536e-19
EPB41L4A-AS1	2.33538e-23	0.295991	0.364	0.24	6.6222e-19
SLC25A36	3.43878e-23	0.286115	0.347	0.227	9.75101e-19
STMN1	3.61392e-23	-0.395962	0.692	0.715	1.02476e-18
RPS19	3.86499e-23	-0.255419	0.912	0.916	1.09596e-18
MT-CO1	6.30116e-23	-0.510744	0.703	0.769	1.78676e-18
UQCRQ	6.59353e-23	0.264989	0.567	0.418	1.86966e-18
RPL36AL	6.86194e-23	0.288259	0.511	0.37	1.94577e-18
COX7B	1.05621e-22	0.314986	0.513	0.379	2.995e-18
GOLGA2	1.1791e-22	0.298915	0.265	0.162	3.34347e-18
BRD2	1.81335e-22	0.281954	0.607	0.457	5.14194e-18
SUMO2	1.83427e-22	-0.430058	0.609	0.629	5.20125e-18
OIP5-AS1	2.87079e-22	0.253026	0.252	0.151	8.14043e-18
RPL19	3.88202e-22	-0.307675	0.761	0.774	1.10078e-17
SEC62	3.0084e-21	0.26016	0.52	0.378	8.53061e-17
YWHAB	7.99195e-21	0.263509	0.501	0.371	2.2662e-16
UBB	1.37002e-20	-0.331134	0.74	0.741	3.88483e-16
RPL39	1.50168e-20	-0.269425	0.807	0.812	4.25817e-16
DDX5	5.50603e-20	-0.363896	0.704	0.701	1.56129e-15
ARF1	8.15422e-20	0.250484	0.635	0.494	2.31221e-15
RPS13	1.34278e-19	-0.26426	0.885	0.889	3.80757e-15
CCDC144NL-AS1	2.2396e-19	0.268598	0.293	0.19	6.35061e-15
RPL14	5.54246e-19	-0.346634	0.688	0.691	1.57162e-14
COL6A1	5.64198e-19	-0.506311	0.242	0.317	1.59984e-14
RPS20	9.42645e-19	-0.342366	0.718	0.715	2.67297e-14
MT-ATP6	1.70542e-18	-0.633667	0.543	0.581	4.83589e-14
H1-0	2.09628e-18	0.269844	0.485	0.365	5.94421e-14
RPL22	6.22662e-18	-0.321136	0.686	0.686	1.76562e-13
TCEAL5	1.5049e-17	0.25259	0.275	0.182	4.26731e-13
RPS25	1.54684e-17	-0.287934	0.75	0.752	4.38621e-13
BTF3	4.81358e-17	-0.406018	0.585	0.603	1.36494e-12
HSP90AB1	6.07998e-17	-0.252798	0.827	0.814	1.72404e-12
CCNI	1.35106e-16	-0.329282	0.766	0.76	3.83106e-12
CAMTA1	3.91997e-16	0.273418	0.342	0.233	1.11155e-11
NFKBIA	7.03418e-16	-0.600219	0.218	0.279	1.99461e-11
RPL29	1.09537e-15	-0.316417	0.705	0.699	3.10603e-11
DNER	2.93201e-14	-0.526718	0.299	0.348	8.314e-10
SRP14	1.76046e-13	-0.377808	0.568	0.571	4.99196e-09
RACK1	4.08586e-13	-0.306836	0.66	0.65	1.15859e-08
MT-CYB	4.48123e-13	-0.437072	0.575	0.631	1.2707e-08
TMSB15A	1.01628e-12	-0.482583	0.327	0.372	2.88177e-08
EIF4A2	2.48562e-12	-0.30495	0.66	0.645	7.04823e-08
MARCKS	6.28462e-12	-0.282798	0.758	0.744	1.78207e-07
COL1A1	7.35479e-12	-0.558983	0.352	0.385	2.08553e-07
SOX4	1.19612e-11	-0.290061	0.832	0.808	3.39172e-07
RPL8	4.15281e-11	-0.254343	0.772	0.744	1.17757e-06
TMEM35A	1.2237e-10	-0.45361	0.277	0.321	3.46991e-06
YWHAZ	1.26265e-10	-0.281661	0.672	0.656	3.58037e-06
SLC25A3	2.16202e-10	-0.38853	0.47	0.479	6.13062e-06
PRDX2	2.41711e-10	-0.386287	0.389	0.42	6.85396e-06
TIMP1	3.19495e-10	-0.676133	0.335	0.371	9.05959e-06
MYL6	4.54079e-10	-0.329059	0.635	0.616	1.28759e-05
SLC25A5	1.23921e-09	-0.412236	0.312	0.35	3.51391e-05
RPS9	1.52032e-09	-0.314103	0.586	0.571	4.31103e-05
NACA	2.86016e-09	-0.253215	0.697	0.67	8.11026e-05
ZIC1	9.00078e-09	-0.473583	0.298	0.33	0.000255226
RPS21	1.15709e-08	-0.254603	0.717	0.688	0.000328103
SAT1	2.57883e-08	-0.501141	0.304	0.334	0.000731254
SLC25A6	2.73735e-08	-0.40743	0.293	0.326	0.000776204
RPL10A	3.58261e-08	-0.312565	0.558	0.549	0.00101588
ATAT1	3.87817e-08	-0.374095	0.232	0.27	0.00109969
HSPB1	5.3141e-08	-0.487311	0.247	0.285	0.00150687
PBX3	1.50639e-07	-0.407073	0.293	0.323	0.00427152
ATP5MC2	3.59971e-07	-0.377162	0.392	0.406	0.0102073
SDCBP	1.04527e-06	-0.455534	0.244	0.274	0.0296397
STMN4	1.93228e-06	-0.464523	0.392	0.4	0.0547918
PPP2R1A	2.97303e-06	-0.367495	0.368	0.377	0.0843033
UBA52	3.35803e-06	-0.256935	0.65	0.621	0.0952203
PTN	3.53594e-06	-0.409943	0.386	0.398	0.100265
NAP1L1	6.33685e-06	-0.314809	0.487	0.481	0.179688
IGFBP5	7.33719e-06	-0.353827	0.241	0.274	0.208053
NSG2	8.81669e-06	-0.358792	0.483	0.469	0.250006
RPL12	8.87165e-06	-0.302701	0.525	0.51	0.251565
ATP6V1G2	1.28303e-05	-0.356182	0.223	0.251	0.363815
EIF3F	1.53606e-05	-0.361913	0.417	0.416	0.435564
PFN1	3.22637e-05	-0.329976	0.436	0.432	0.914871
JPT1	5.75449e-05	-0.264814	0.59	0.568	1
MT-ND3	6.32089e-05	-0.417332	0.414	0.422	1
TFAP2A	8.01325e-05	-0.457495	0.238	0.256	1
CD63	8.41589e-05	-0.367834	0.353	0.36	1
MT-CO2	0.000127932	-0.372608	0.525	0.53	1
AC010197.2	0.00014806	-0.274695	0.486	0.477	1
SNHG29	0.000185044	-0.320359	0.439	0.432	1
GNG3	0.000203103	-0.382808	0.277	0.293	1
SYT1	0.000597779	-0.369687	0.358	0.357	1
APP	0.000620071	-0.322729	0.457	0.441	1
BEX1	0.000817657	-0.282686	0.361	0.362	1
MT-ND4	0.00106846	-0.333104	0.659	0.637	1
MGST3	0.00109167	-0.289364	0.414	0.41	1
TMEM161B-AS1	0.00109264	-0.316558	0.402	0.398	1
FNBP1L	0.0013025	-0.296054	0.448	0.431	1
AP1S2	0.00204425	-0.346584	0.409	0.397	1
GPM6B	0.00299093	-0.32225	0.333	0.333	1
MIR100HG	0.00300171	-0.334683	0.289	0.295	1
GNG2	0.0056565	-0.299934	0.321	0.321	1
GDI1	0.00584062	-0.309797	0.403	0.39	1
CPE	0.00589863	-0.333328	0.415	0.395	1
GSTP1	0.00834979	-0.324192	0.325	0.323	1
NDUFS5	0.00864426	-0.262177	0.446	0.426	1
DPY30	0.00881646	-0.301686	0.244	0.252	1
TTTY14	0.0121374	-0.316002	0.336	0.329	1
EIF3H	0.020042	-0.269475	0.43	0.409	1
ATP5F1A	0.0203735	-0.259153	0.463	0.439	1
PSMB5	0.0227174	-0.295181	0.268	0.268	1
RND3	0.0235366	-0.345863	0.396	0.376	1
PEG10	0.0397891	-0.323547	0.414	0.389	1
TMEM14C	0.0442363	-0.258061	0.26	0.264	1
ARPC3	0.0481643	-0.279826	0.385	0.366	1
APLP1	0.0490452	-0.2743	0.355	0.34	1
NONO	0.0497028	-0.278934	0.308	0.3	1

## Sheet: GABAergic neurons.hypoxia7d
	p_val	avg_log2FC	pct.1	pct.2	p_val_adj
TUBA1A	4.8464e-39	0.595102	0.925	0.858	1.37424e-34
FTH1	2.56573e-35	0.474992	0.992	0.97	7.27539e-31
S100A6	9.78946e-35	1.20399	0.264	0.088	2.7759e-30
TMSB10	1.16377e-28	0.421871	0.975	0.924	3.29998e-24
TMSB4X	6.05355e-23	0.376074	0.993	0.976	1.71654e-18
COL3A1	6.50755e-22	0.871879	0.407	0.245	1.84528e-17
TFAP2B	7.25186e-16	0.613569	0.456	0.327	2.05634e-11
TIMP1	1.78093e-15	0.792895	0.384	0.253	5.05e-11
TUBB	2.77656e-15	0.288374	0.874	0.809	7.87321e-11
FTL	2.9396e-15	0.463256	0.965	0.931	8.33553e-11
GNAS	4.54963e-15	0.372296	0.723	0.609	1.29009e-10
MT-CO1	4.90889e-15	-0.445381	0.785	0.843	1.39196e-10
TPT1	5.8632e-13	0.271539	0.898	0.836	1.66257e-08
ATP5F1E	6.82717e-13	0.345935	0.682	0.571	1.93591e-08
MLLT11	2.71643e-12	0.283865	0.82	0.742	7.70271e-08
SOX4	1.15045e-11	-0.282122	0.83	0.865	3.26221e-07
ATP5MC2	5.21735e-11	0.346682	0.527	0.42	1.47943e-06
CCDC167	1.08014e-10	0.465151	0.292	0.194	3.06284e-06
TCEAL7	1.3787e-10	0.405026	0.46	0.357	3.90945e-06
ARPC3	1.87874e-10	0.351078	0.465	0.353	5.32735e-06
RPLP0	3.03805e-10	0.265581	0.868	0.805	8.6147e-06
COX7A2	4.89438e-10	0.254428	0.783	0.71	1.38785e-05
COX4I1	5.81193e-10	0.275486	0.73	0.643	1.64803e-05
MT2A	8.8546e-10	0.519026	0.314	0.219	2.51081e-05
MYL6	1.63149e-09	0.282786	0.767	0.687	4.62624e-05
CD24	2.04771e-09	0.291733	0.735	0.648	5.80648e-05
COX7A2L	2.29999e-09	0.354353	0.511	0.415	6.52185e-05
TUBA1B	3.24594e-09	0.267377	0.686	0.608	9.2042e-05
NDUFS5	5.29704e-09	0.33941	0.59	0.498	0.000150203
MT-CO3	1.1261e-08	-0.27989	0.722	0.777	0.000319316
ATP6V1F	1.32877e-08	0.343201	0.592	0.505	0.000376786
RORA	1.86371e-08	-0.532447	0.208	0.288	0.000528474
COX6C	1.96835e-08	0.296181	0.588	0.483	0.000558146
GNG3	2.12918e-08	0.289332	0.497	0.397	0.000603749
COMMD6	2.60952e-08	0.259726	0.618	0.528	0.000739955
SEC61G	2.75043e-08	0.292187	0.7	0.613	0.000779913
MDH2	3.31719e-08	0.342166	0.451	0.361	0.000940624
HSPA8	3.66893e-08	0.257287	0.804	0.733	0.00104036
HMGCS1	4.1147e-08	-0.481107	0.204	0.285	0.00116676
PHPT1	7.62898e-08	0.354058	0.441	0.352	0.00216327
HNRNPDL	7.80087e-08	-0.318107	0.604	0.658	0.00221201
MT-CYB	1.04997e-07	-0.310355	0.675	0.716	0.00297729
B2M	1.92099e-07	0.366376	0.63	0.556	0.00544717
MAT2A	2.00547e-07	-0.376115	0.186	0.26	0.00568671
CD63	2.02149e-07	0.362837	0.524	0.447	0.00573214
SERF2	2.5806e-07	0.252775	0.685	0.592	0.00731754
UBE2E3	3.79778e-07	0.28186	0.403	0.32	0.010769
DYNLT1	4.49725e-07	0.357342	0.388	0.307	0.0127524
CSDE1	5.13657e-07	0.297888	0.518	0.431	0.0145653
MSMO1	6.03366e-07	-0.403625	0.208	0.279	0.0171091
PFDN2	6.03827e-07	0.320821	0.458	0.379	0.0171221
EIF3H	6.31217e-07	0.28412	0.503	0.419	0.0178988
TCEAL4	8.37863e-07	0.306236	0.403	0.325	0.0237584
VIM	8.48508e-07	0.277116	0.634	0.561	0.0240603
COX14	9.06408e-07	0.314871	0.256	0.183	0.0257021
TMEM14C	1.02839e-06	0.292029	0.359	0.277	0.029161
LSM3	1.05357e-06	0.328492	0.385	0.307	0.0298749
AC010197.2	1.08934e-06	0.253571	0.605	0.52	0.0308895
OST4	1.29536e-06	0.2752	0.519	0.438	0.0367313
UQCRQ	1.3453e-06	0.309815	0.573	0.5	0.0381474
SAT1	1.89987e-06	0.272033	0.461	0.376	0.0538726
PSMB3	2.10804e-06	0.265067	0.427	0.348	0.0597755
SRSF2	2.54346e-06	-0.306459	0.446	0.515	0.0721224
SLC25A36	2.61036e-06	-0.336263	0.27	0.344	0.0740193
HLA-B	2.68124e-06	0.315262	0.262	0.189	0.0760293
SCG3	2.73697e-06	0.336927	0.425	0.357	0.0776095
TIMM17B	3.36127e-06	0.324264	0.316	0.245	0.0953123
GADD45GIP1	3.49903e-06	0.253565	0.252	0.183	0.0992185
TRO	4.03377e-06	-0.376577	0.209	0.273	0.114382
ANKRD11	5.51918e-06	-0.377144	0.226	0.289	0.156502
NDUFS8	5.66693e-06	0.256918	0.372	0.296	0.160692
CHL1	5.74374e-06	-0.334127	0.217	0.279	0.162869
SLC38A2	5.97095e-06	-0.290114	0.428	0.496	0.169312
COPS9	5.9871e-06	0.25649	0.494	0.407	0.16977
APLP1	6.70681e-06	0.266184	0.478	0.406	0.190178
SEC11C	6.92104e-06	0.266106	0.357	0.281	0.196253
LDHA	9.38564e-06	0.328676	0.302	0.232	0.266139
DLK1	9.88562e-06	0.342982	0.461	0.385	0.280317
NDUFB3	1.07223e-05	0.280698	0.34	0.272	0.304042
NDUFB9	1.27676e-05	0.272056	0.381	0.314	0.362038
GTF2I	1.44313e-05	-0.270252	0.532	0.588	0.409213
IER2	1.48835e-05	-0.317465	0.338	0.405	0.422036
DAD1	1.5088e-05	0.288294	0.387	0.315	0.427837
ARGLU1	1.75188e-05	-0.383116	0.214	0.278	0.496763
LINC00461	2.13429e-05	-0.310792	0.453	0.518	0.605199
COPE	2.48933e-05	0.280558	0.388	0.32	0.705873
MT-CO2	3.54986e-05	-0.259449	0.654	0.675	1
NNAT	3.86764e-05	0.351521	0.684	0.643	1
CRABP1	4.32244e-05	0.392024	0.659	0.607	1
DCTN3	4.45891e-05	0.253787	0.363	0.299	1
SMS	4.54511e-05	0.258833	0.273	0.21	1
RABAC1	4.84785e-05	0.286507	0.296	0.235	1
EBF3	4.90477e-05	-0.294001	0.343	0.405	1
ARHGAP21	5.30929e-05	-0.344129	0.344	0.405	1
GSTP1	5.62072e-05	0.287386	0.453	0.388	1
RSL1D1	5.63808e-05	-0.326067	0.338	0.397	1
COX17	5.67305e-05	0.27116	0.372	0.31	1
C1orf43	6.17391e-05	0.264736	0.343	0.277	1
NORAD	7.23152e-05	-0.272081	0.245	0.301	1
SUCO	7.67797e-05	0.29275	0.285	0.226	1
ZIC1	0.00011236	0.264251	0.382	0.318	1
GRIA2	0.000134657	-0.321106	0.236	0.292	1
FDFT1	0.000145802	-0.43312	0.288	0.336	1
LUC7L3	0.000148567	-0.2709	0.391	0.446	1
ATOX1	0.000169603	0.263037	0.288	0.23	1
VGF	0.000174897	0.288428	0.476	0.422	1
NDUFB1	0.000349346	0.29831	0.277	0.224	1
PAFAH1B1	0.000357455	-0.293713	0.38	0.425	1
IDI1	0.000382218	-0.306338	0.315	0.372	1
CSTB	0.000443418	0.286257	0.372	0.323	1
C1orf52	0.000572931	-0.252706	0.244	0.294	1
ODC1	0.000805956	0.2713	0.289	0.239	1
ARHGEF7	0.000809374	-0.302589	0.229	0.273	1
AUTS2	0.000923376	-0.421402	0.4	0.45	1
VDAC3	0.00114503	-0.283908	0.369	0.405	1
RSRP1	0.00159491	-0.296831	0.235	0.28	1
TOP1	0.00174331	-0.261064	0.225	0.271	1
RGMB	0.00180512	-0.333209	0.235	0.28	1
PNRC1	0.00221463	-0.25989	0.337	0.386	1
SFPQ	0.00285613	-0.253226	0.375	0.41	1
PREPL	0.00311793	-0.273412	0.233	0.274	1
CKS2	0.00417334	-0.278349	0.258	0.298	1
PEG10	0.00425929	-0.371707	0.481	0.511	1
CADM1	0.00439988	-0.31952	0.223	0.261	1
DDX17	0.00774379	-0.270766	0.267	0.303	1
KMT2C	0.0100578	-0.302683	0.225	0.258	1
MYCBP2	0.0118621	-0.26828	0.238	0.275	1
GAD2	0.0326928	0.263528	0.272	0.24	1
SNHG14	0.0393913	-0.372751	0.349	0.373	1

## Sheet: glutamatergic neuron.hypoxia48h
	p_val	avg_log2FC	pct.1	pct.2	p_val_adj
AVPR1A	3.82318e-32	1.10689	0.571	0.023	1.0841e-27
HAS3	2.69139e-24	0.854959	0.429	0.017	7.63169e-20
MDGA2	1.37073e-22	0.716688	0.571	0.035	3.88685e-18
DMGDH	7.03763e-21	0.283521	0.286	0.008	1.99559e-16
AL512358.2	2.25375e-18	1.06897	0.429	0.024	6.39073e-14
AC068580.4	5.06458e-17	0.509279	0.357	0.018	1.43611e-12
FABP4	1.16497e-16	2.94034	0.429	0.028	3.3034e-12
PPP1R3E	2.52706e-15	0.382312	0.429	0.029	7.16573e-11
LINC01239	1.64206e-14	0.274778	0.286	0.014	4.65624e-10
AC019117.2	1.67669e-14	0.58212	0.357	0.023	4.75442e-10
ARHGAP6	1.70101e-14	0.335238	0.286	0.014	4.8234e-10
CDKN2A	2.73064e-14	1.92424	0.857	0.159	7.74299e-10
GHR	3.54581e-14	1.08842	0.5	0.048	1.00545e-09
GPX2	5.09752e-14	1.0291	0.429	0.035	1.44545e-09
SPOCK1	1.87629e-11	1.22707	0.786	0.157	5.32039e-07
PTCHD4	9.82834e-11	0.652899	0.571	0.083	2.78692e-06
INPP4B	1.3024e-10	1.24407	0.643	0.116	3.69309e-06
PPARG	2.82787e-10	1.67333	0.714	0.162	8.01872e-06
PLOD2	4.80529e-10	2.26408	1	0.375	1.36259e-05
INPP5D	6.45067e-10	1.15988	0.643	0.123	1.82915e-05
FAM13A	8.70838e-10	1.21109	0.786	0.198	2.46935e-05
PPP2R5B	1.37446e-09	0.514004	0.5	0.07	3.89743e-05
PLXNB1	1.46117e-09	0.848594	0.571	0.092	4.1433e-05
AMIGO2	1.78097e-09	0.9937	0.5	0.077	5.05013e-05
HLA-DQB1	1.84609e-09	1.74443	1	0.82	5.23477e-05
P4HA1	5.71896e-09	1.83489	1	0.883	0.000162167
GATA3-AS1	5.88013e-09	0.569697	0.5	0.077	0.000166737
RGS17	6.11723e-09	0.35066	0.429	0.054	0.00017346
CTSD	8.63e-09	2.14498	0.929	0.592	0.000244712
SLC6A8	1.40235e-08	1.5352	0.857	0.266	0.000397649
HLA-DRB1	1.90639e-08	1.77026	1	0.582	0.000540577
MRPL46	4.77316e-08	0.436486	0.357	0.044	0.00135348
ANGPTL4	6.90182e-08	1.67656	0.571	0.111	0.00195708
EPDR1	7.30519e-08	0.51497	0.286	0.029	0.00207146
HOXD13	7.31766e-08	0.8531	0.571	0.122	0.00207499
LINC02506	9.62982e-08	0.631716	0.286	0.029	0.00273063
RNF128	1.06223e-07	0.450339	0.357	0.046	0.00301206
AL035661.1	1.10327e-07	0.431855	0.429	0.065	0.00312844
HMOX1	1.13076e-07	0.913409	0.429	0.069	0.00320639
CDH2	1.70981e-07	1.2612	0.714	0.186	0.00484832
TMEM45B	1.88055e-07	1.1981	0.571	0.122	0.0053325
KRT5	1.94804e-07	-4.96317	0	0.806	0.00552387
VPS39	2.30939e-07	0.462692	0.5	0.09	0.00654851
PSAP	3.32267e-07	1.29537	1	0.798	0.00942176
LINC00486	5.97078e-07	0.514644	1	1	0.0169307
S100A14	6.21607e-07	-2.10833	0.143	0.911	0.0176263
KISS1R	6.38009e-07	0.656671	0.429	0.071	0.0180914
SLITRK6	7.37533e-07	0.85365	0.786	0.22	0.0209135
HSPA12A	8.47331e-07	0.308041	0.286	0.034	0.0240269
P4HB	8.63647e-07	1.48166	1	0.911	0.0244896
RGPD2	8.66011e-07	0.284353	0.357	0.051	0.0245566
PFKFB4	9.9791e-07	0.699269	0.643	0.169	0.0282967
HILPDA	1.02429e-06	1.23829	0.714	0.225	0.0290447
CIB1	1.06123e-06	1.04878	1	0.606	0.0300921
PDIA4	1.72555e-06	1.21109	1	0.582	0.0489296
GDF15	1.8286e-06	2.13494	0.643	0.178	0.0518519
SSR4	2.25004e-06	1.0808	1	0.852	0.0638021
TMEM52	2.32235e-06	0.25311	0.286	0.035	0.0658525
TRAPPC5	2.42411e-06	0.276307	0.357	0.054	0.0687381
DSP	2.46062e-06	-1.93695	0.714	0.947	0.0697732
FOXA1	2.64944e-06	0.939231	0.571	0.145	0.0751276
QSOX1	2.92462e-06	1.00787	0.857	0.385	0.0829307
TCIM	3.00529e-06	0.985468	0.929	0.359	0.085218
LGALS1	3.18603e-06	1.4288	1	0.85	0.0903432
SPINK1	4.03866e-06	0.95815	0.5	0.105	0.11452
APOD	4.62184e-06	0.458293	0.286	0.039	0.131057
PDIA6	5.00427e-06	1.31941	1	0.863	0.141901
EEF1A2	5.64359e-06	0.954369	0.643	0.198	0.16003
SESN1	7.41491e-06	0.489633	0.5	0.111	0.210257
PIR	7.78667e-06	0.860932	0.643	0.213	0.220799
PIGZ	8.32661e-06	0.267857	0.286	0.041	0.236109
IGFBP3	8.78032e-06	1.80686	0.929	0.537	0.248975
TSPAN1	1.02406e-05	0.887971	0.786	0.252	0.290384
C19orf33	1.31741e-05	1.03489	0.929	0.509	0.373565
MAN2B2	1.43321e-05	0.366239	0.429	0.092	0.406402
FTL	1.72023e-05	0.802208	1	1	0.487787
PURPL	1.86671e-05	0.798397	0.643	0.2	0.529325
CSAD	1.8746e-05	0.401494	0.429	0.091	0.53156
FUT11	2.01408e-05	0.874281	0.714	0.274	0.571111
RPL10A	2.01462e-05	-0.910224	1	1	0.571266
DENND3	2.03834e-05	0.327457	0.286	0.043	0.577992
HAS2	2.09265e-05	0.581965	0.571	0.154	0.593391
NAP1L1	2.18247e-05	-1.29256	0.786	0.958	0.61886
ERO1A	2.23931e-05	1.37229	0.929	0.75	0.634978
MIF	2.27139e-05	0.620586	1	0.983	0.644076
LOX	2.30662e-05	1.57107	0.714	0.245	0.654066
ENO2	2.32233e-05	0.952427	1	0.632	0.658518
FAM234A	2.32906e-05	0.71256	0.714	0.283	0.660429
ADAM8	2.44292e-05	0.551988	0.286	0.045	0.692713
ST6GAL2	2.4664e-05	0.749156	0.5	0.128	0.699371
CNN3	2.51302e-05	-1.26326	0.571	0.854	0.712592
GRB10	2.66858e-05	0.663648	0.429	0.102	0.756702
POFUT2	2.69497e-05	0.644413	0.714	0.268	0.764186
LIMCH1	2.69654e-05	0.680865	0.714	0.24	0.76463
PLAAT3	2.975e-05	0.256091	0.429	0.091	0.843592
RPN2	3.05022e-05	1.16515	0.929	0.678	0.864921
TXNIP	3.20862e-05	1.16282	0.929	0.641	0.909836
SEZ6L2	3.33226e-05	0.786447	0.643	0.22	0.944897
HSP90B1	3.56426e-05	1.79988	1	0.977	1
RAD51C	3.57771e-05	0.332093	0.357	0.07	1
CDKN1A	3.6723e-05	0.96224	1	0.941	1
TMPRSS11E	3.86884e-05	0.691612	0.357	0.071	1
PDE4DIP	4.02759e-05	0.629784	0.643	0.221	1
RIOK3	4.08292e-05	0.89953	1	0.572	1
OS9	4.23188e-05	1.20416	0.929	0.561	1
PRSS12	4.69462e-05	0.665562	0.429	0.1	1
HSPA1A	5.08026e-05	1.7236	0.929	0.447	1
PLK2	5.10683e-05	-1.46992	0.571	0.874	1
ITGB4	5.2937e-05	0.684336	0.786	0.306	1
DPYSL3	5.46056e-05	0.378497	0.429	0.099	1
BNIP3L	5.6551e-05	0.807748	1	0.751	1
MYDGF	5.66516e-05	0.904194	1	0.74	1
SLC50A1	5.95925e-05	0.49039	0.714	0.251	1
CD46	6.4095e-05	0.936983	1	0.805	1
ISL1	6.70122e-05	1.04133	0.786	0.347	1
VLDLR	6.78132e-05	0.531068	0.429	0.104	1
MT-CO3	7.01308e-05	-1.19571	1	0.995	1
UGGT1	7.16584e-05	0.499963	0.5	0.142	1
HOXD10	7.20406e-05	0.989468	0.5	0.146	1
SOX4	7.51493e-05	0.80297	1	0.967	1
HLA-C	8.06818e-05	1.01072	0.929	0.68	1
GOLPH3L	8.23027e-05	0.696952	0.571	0.191	1
TRIOBP	8.50717e-05	0.852597	0.786	0.373	1
TIMP1	8.52025e-05	0.987752	1	0.851	1
NDRG1	8.57237e-05	1.18026	1	0.756	1
CPA6	8.90771e-05	0.593731	0.357	0.077	1
FAM214A	9.2216e-05	0.476165	0.5	0.14	1
PDIA3	9.75576e-05	1.13879	1	0.891	1
HEMK1	0.000102125	0.419	0.357	0.079	1
USP32	0.000102241	0.579581	0.5	0.142	1
IGFL2	0.000105786	-3.32996	0	0.579	1
ALOX5	0.000105882	0.252677	0.286	0.05	1
FAM174B	0.000110181	0.320259	0.357	0.074	1
TEFM	0.000110589	0.400137	0.357	0.077	1
PLIN2	0.000113456	1.44146	0.929	0.755	1
C4orf47	0.000115954	0.662753	0.357	0.08	1
RRM2B	0.000118537	0.611793	0.571	0.204	1
TENT5A	0.000118752	1.02787	0.929	0.572	1
KMT2B	0.000126011	0.29301	0.5	0.133	1
LAMB3	0.000128454	1.15412	0.714	0.323	1
FTH1	0.000130829	0.913905	1	1	1
RPL7A	0.000131931	-0.496556	1	1	1
HOXD11	0.000132036	0.798593	0.429	0.123	1
S100A16	0.000152637	-1.32196	0.214	0.741	1
TNNC1	0.000153099	0.380075	0.286	0.055	1
NMRK1	0.000159463	0.475684	0.5	0.144	1
SERINC2	0.000163285	0.788598	0.929	0.574	1
IER5L	0.000165201	0.711356	0.643	0.225	1
TRERF1	0.000171042	0.256428	0.286	0.052	1
C12orf57	0.000173375	0.639736	0.929	0.592	1
ANKRD49	0.000174433	0.39365	0.571	0.175	1
CCDC74A	0.000179641	0.356194	0.5	0.139	1
C19orf53	0.000181679	0.672708	1	0.753	1
KRT7	0.000187801	0.575894	0.714	0.248	1
CST3	0.000196199	0.895772	0.929	0.694	1
MT-ND3	0.000196411	-1.07273	0.786	0.982	1
MANBA	0.000196813	0.755148	0.786	0.417	1
HLA-DRB5	0.000198403	0.82331	0.643	0.259	1
FHL2	0.000204932	1.05837	0.643	0.298	1
CCDC18-AS1	0.000211981	0.666798	0.643	0.234	1
RPSA	0.000213154	-0.718113	1	1	1
TINAGL1	0.000216855	0.845436	0.714	0.276	1
RAN	0.000225041	-0.920888	0.857	0.929	1
HINT1	0.000238345	-0.734778	0.929	0.985	1
CLCN3	0.000248916	0.609034	0.714	0.329	1
MARF1	0.000253974	0.402734	0.571	0.185	1
ANAPC15	0.000255109	0.416588	0.571	0.178	1
MNT	0.000258131	0.335351	0.429	0.11	1
ANKRD22	0.000261093	0.697369	0.643	0.255	1
NFKBIA	0.000261265	-1.40621	0.929	0.947	1
RXRA	0.000265296	0.309111	0.5	0.139	1
RPS7	0.000267397	-0.544102	1	0.999	1
TFAP2A	0.000270987	-1.08314	0	0.536	1
NRP2	0.000283303	0.431587	0.286	0.059	1
GABARAP	0.000288249	0.680913	0.929	0.634	1
ZMYND8	0.000288999	0.715592	0.786	0.343	1
KRT17	0.000296148	-2.09915	0.643	0.938	1
UBAC2	0.000297366	0.609115	0.714	0.311	1
S100A2	0.000297754	-2.40271	0.143	0.662	1
POLH	0.00029923	0.450499	0.5	0.151	1
NFX1	0.000304604	0.733648	0.5	0.163	1
UVSSA	0.000315755	0.283247	0.286	0.056	1
AP001816.1	0.000318002	0.454434	0.429	0.118	1
UBE4A	0.000339886	0.523087	0.643	0.239	1
TBX3	0.000341448	0.610606	0.857	0.427	1
DDX39B	0.000350467	0.351992	0.429	0.11	1
SPG11	0.000352231	0.480395	0.5	0.152	1
TNNT3	0.000370746	0.798767	0.571	0.202	1
PLD3	0.000373272	1.03284	0.929	0.892	1
CTSZ	0.000381345	0.544801	0.571	0.206	1
CSRP2	0.000396573	-1.40132	0.286	0.711	1
ID3	0.000403162	-1.10163	0.357	0.813	1
RPL3	0.000405564	-0.511797	1	1	1
ZNF71	0.000429618	0.250415	0.357	0.081	1
PXDN	0.000461533	0.805255	0.714	0.329	1
FEM1C	0.000463019	0.523737	0.571	0.206	1
RMC1	0.000464862	0.420246	0.429	0.125	1
RPL34	0.000475758	0.475435	1	1	1
INHBA	0.000478185	-1.56467	0.143	0.588	1
RPS9	0.000496433	-0.500185	1	0.999	1
TPM1	0.000503472	-1.64095	0.643	0.843	1
RAD9A	0.000541012	0.405194	0.357	0.095	1
INTS1	0.000557262	0.511257	0.429	0.13	1
DDX5	0.000561321	-0.872699	0.786	0.971	1
SERF2	0.000572276	0.448971	1	0.985	1
CALD1	0.000593723	-1.12717	0.286	0.704	1
GAA	0.000600609	0.580252	0.714	0.313	1
RRAGC	0.000610509	0.355443	0.5	0.16	1
HNRNPA1	0.000618828	-0.642448	1	0.999	1
AGR2	0.000628662	0.545334	0.786	0.303	1
KRT6A	0.000630588	-3.63959	0.214	0.655	1
DSC3	0.000631227	-1.42574	0.429	0.695	1
ZFP36L2	0.000644723	-1.04741	0.143	0.634	1
HCAR2	0.000648381	-1.1223	0.071	0.553	1
RPL37	0.000651376	0.3938	1	1	1
DEDD2	0.000671589	0.516931	0.643	0.268	1
PLOD3	0.000672647	0.483325	0.571	0.213	1
SEMA3D	0.000676782	0.710168	0.786	0.393	1
PSENEN	0.000678694	0.729394	0.857	0.535	1
GRIK2	0.000688598	0.271652	0.357	0.086	1
PKM	0.000695923	0.597611	1	0.984	1
SEC61G	0.000721252	0.562698	1	0.977	1
PRRG4	0.000725495	-0.948339	0	0.488	1
NFIC	0.000738449	0.277911	0.357	0.09	1
KMT2E	0.000744939	1.03485	0.857	0.591	1
TRAPPC1	0.0007465	0.799685	0.929	0.649	1
AKAP12	0.000749096	0.424991	0.429	0.125	1
NFKBIL1	0.000769145	0.545983	0.5	0.168	1
AC021504.1	0.000777006	0.361517	0.5	0.161	1
AC093323.1	0.00078504	0.48993	0.357	0.097	1
RDH10	0.000801038	0.817625	0.5	0.171	1
COL17A1	0.000803236	0.96965	0.786	0.466	1
LINC01001	0.000808745	0.341097	0.357	0.092	1
UPRT	0.000819429	0.425229	0.357	0.097	1
RAC1	0.000821833	0.746304	1	0.953	1
CHMP4A	0.000829565	0.254959	0.357	0.089	1
JAK1	0.000853262	-0.940368	0.357	0.708	1
INTS3	0.000853379	0.487104	0.571	0.226	1
HEXA	0.000868687	0.644971	0.714	0.386	1
SH3BP5L	0.000869275	0.395976	0.357	0.091	1
EFNA1	0.000879308	-1.10076	0.214	0.697	1
LSR	0.000889434	0.746344	0.929	0.697	1
HLA-B	0.000900258	0.648673	0.643	0.288	1
S100A9	0.000901863	-3.78204	0	0.476	1
UQCR11	0.000913021	0.639754	0.929	0.815	1
IRF3	0.000917812	0.374771	0.643	0.245	1
TMEM258	0.000925168	0.771286	1	0.945	1
MAN1A1	0.000937924	0.667593	0.643	0.265	1
MALAT1	0.000939831	0.838448	1	1	1
ZNF160	0.000968485	0.410156	0.571	0.199	1
VPS4B	0.000970154	-0.897493	0.357	0.677	1
TTC9	0.00100641	0.69017	0.5	0.178	1
TMED1	0.00101738	0.457338	0.643	0.27	1
SFN	0.00106327	-1.212	0.714	0.907	1
AGPAT2	0.00106808	0.82404	0.714	0.464	1
MIS12	0.00107056	0.599854	0.5	0.18	1
SUMO2	0.00107269	-0.575068	0.929	0.984	1
MT1X	0.00107689	-1.6615	0.071	0.514	1
RBM8A	0.00109177	-0.797616	0.571	0.831	1
HOXB8	0.00109353	0.403563	0.286	0.066	1
SLC2A3	0.00110709	1.39949	0.786	0.601	1
APLP2	0.00111272	0.659203	1	0.78	1
CCSER1	0.00111634	0.588667	0.429	0.136	1
EIF3J	0.00111649	-0.78921	0	0.465	1
DSG3	0.00111649	-1.57867	0	0.465	1
TGFBR3L	0.00114529	0.535033	0.357	0.1	1
KIF9	0.00114534	0.329497	0.571	0.202	1
IFITM3	0.00115076	-1.58149	0.714	0.836	1
KRT13	0.001153	-2.93347	0.143	0.563	1
SLC35E2A	0.00116037	0.31576	0.357	0.096	1
TRAPPC2B	0.00118201	0.394723	0.643	0.248	1
RPS2	0.00120522	-0.497388	1	1	1
RPL8	0.00123169	-0.525622	1	1	1
IDH2	0.00124087	-0.934433	0.571	0.796	1
HIF1A-AS3	0.00126877	0.266908	0.286	0.063	1
HSPB1	0.00127697	-1.6895	1	0.983	1
PCSK1N	0.00129661	0.906433	0.5	0.189	1
TIMM10B	0.00133251	0.366869	0.5	0.17	1
IGFBP2	0.00134862	1.49721	0.929	0.904	1
NPEPPS	0.00135713	0.682482	0.929	0.704	1
CD63	0.00135987	0.560533	1	0.973	1
SPEF2	0.00136076	0.415344	0.357	0.098	1
VWA1	0.00137531	0.725851	0.857	0.481	1
BTBD9	0.00142071	0.260213	0.286	0.066	1
POTEF	0.00142875	0.382628	0.286	0.07	1
TPT1	0.00143254	0.343973	1	1	1
LRP1	0.00145278	0.803779	0.929	0.583	1
SIAH2	0.00148052	0.762059	0.643	0.355	1
SDF2	0.00149847	0.713701	0.714	0.395	1
CSTB	0.00154567	1.21731	1	0.895	1
CASP4	0.0015692	-0.949659	0.071	0.495	1
GTPBP2	0.0015906	0.39817	0.429	0.143	1
ITM2C	0.0016091	1.18574	0.857	0.727	1
DGCR2	0.00161599	0.412911	0.571	0.227	1
SMOX	0.00164525	0.43958	0.5	0.176	1
RPS3	0.00165733	-0.488573	1	1	1
XPC	0.00165928	0.428325	0.571	0.221	1
NDUFAF8	0.0016937	0.414216	0.714	0.337	1
AC132217.1	0.00170187	0.564497	0.5	0.181	1
OST4	0.00170461	0.577335	1	0.972	1
EBLN3P	0.00172576	0.708607	0.714	0.337	1
ISCU	0.00173235	0.605495	0.786	0.457	1
RPL28	0.00175353	0.442406	1	0.998	1
GOLGA8A	0.00179616	0.637363	0.643	0.285	1
PHLDA3	0.00180593	0.642014	0.857	0.492	1
XIAP	0.00181535	0.637602	0.714	0.403	1
LINC01006	0.00182309	0.442964	0.357	0.1	1
TMSB10	0.00187444	0.751153	1	1	1
PLSCR3	0.00193037	0.264029	0.286	0.071	1
INSIG2	0.00194513	0.814513	0.714	0.396	1
GATA3	0.00194787	1.16347	0.786	0.734	1
MYLIP	0.00197431	0.648963	0.429	0.149	1
RWDD1	0.00198976	-0.799987	0.214	0.619	1
FKBP5	0.0019958	-0.933373	0.071	0.485	1
FAM162A	0.00204111	0.547368	1	0.838	1
MT-CO1	0.00204519	-0.857426	1	0.995	1
PRDX6	0.00206725	-0.77523	0.714	0.894	1
B3GAT3	0.00207069	0.387923	0.643	0.271	1
DDOST	0.00209297	0.60039	0.857	0.677	1
HK2	0.00216371	0.611033	0.571	0.241	1
HS2ST1	0.00217305	0.370835	0.643	0.266	1
AC093866.1	0.00226864	0.711502	0.714	0.387	1
ZNHIT1	0.00229418	0.667634	0.857	0.633	1
PDK1	0.00231296	0.370441	0.643	0.265	1
PLAU	0.00235465	-1.49804	0.214	0.586	1
GCC2	0.00235849	0.483026	0.714	0.386	1
CDK5RAP3	0.0023812	0.334506	0.357	0.106	1
ITGA5	0.00240468	0.827838	0.643	0.297	1
CDIP1	0.00241149	0.325808	0.357	0.106	1
RPL7	0.00243023	-0.399065	1	1	1
UQCRFS1	0.00243828	-0.774499	0.286	0.644	1
FAM3C	0.00254979	-0.881148	0.429	0.72	1
SPRR1B	0.00257094	-2.7983	0	0.419	1
AC046134.2	0.00257597	0.288419	0.429	0.137	1
STMN1	0.00258975	-0.994061	0.571	0.855	1
TMEM59	0.00263	0.565517	1	0.854	1
GPC1	0.00266134	0.713017	0.857	0.667	1
NACA	0.0027288	-0.507749	1	0.998	1
JAG1	0.00279736	-0.959027	0.286	0.636	1
RASSF7	0.00281071	0.587103	0.5	0.209	1
STAT2	0.00283611	0.50962	0.571	0.231	1
LINC01515	0.00285513	0.469794	0.286	0.078	1
CLPTM1	0.00296891	0.460909	0.714	0.357	1
LSS	0.00304505	0.281895	0.429	0.14	1
GFPT1	0.00312543	0.690781	0.786	0.465	1
HIF1A	0.00316128	-0.898402	0.5	0.682	1
RPL19	0.00317019	-0.450842	1	0.998	1
SERPINB2	0.00319689	-2.65462	0.071	0.466	1
SGPL1	0.0032133	0.414527	0.5	0.196	1
CCNG2	0.00323771	0.69051	0.929	0.616	1
CLN5	0.00326219	0.310092	0.357	0.111	1
DDIT3	0.0032658	0.455275	0.571	0.247	1
TRIM29	0.00326701	-0.986094	0.429	0.697	1
MRPL48	0.00332128	0.332337	0.571	0.234	1
ZNF841	0.00334624	0.312412	0.286	0.074	1
TNIK	0.00335351	0.493892	0.357	0.109	1
DDB2	0.00337059	0.879355	0.643	0.332	1
SET	0.00341373	-0.650269	0.786	0.919	1
MRPS6	0.00343255	0.966836	0.786	0.569	1
MT-ATP6	0.00348605	-0.950597	1	0.986	1
ARAP1	0.00349392	0.653312	0.643	0.328	1
C4orf48	0.00350177	0.447236	0.643	0.3	1
SNX6	0.00350464	-0.721878	0.429	0.736	1
PFKP	0.00353753	0.603281	0.857	0.619	1
ARRDC4	0.00353848	0.517364	0.643	0.288	1
GJB2	0.00354106	-1.68038	0.214	0.587	1
MAP4K3	0.00362032	0.399466	0.571	0.262	1
TMED9	0.00372955	0.811198	0.929	0.757	1
H1-10	0.00373505	-0.923336	0.857	0.885	1
HSPA8	0.00374106	-0.743803	0.929	0.952	1
ELMSAN1	0.00374447	0.367484	0.357	0.115	1
ISOC2	0.00377084	0.431917	0.643	0.279	1
PPIB	0.00379213	0.7384	1	0.926	1
CDK19	0.00380194	0.45607	0.5	0.198	1
NR3C1	0.00381691	-0.782087	0.143	0.498	1
RPS12	0.00383038	-0.40055	1	1	1
SNHG3	0.00386664	-0.780401	0.286	0.641	1
ITFG1	0.00387731	0.500676	0.714	0.41	1
TRAPPC2L	0.00397788	0.452982	0.714	0.375	1
RAB8B	0.0039857	0.400508	0.5	0.203	1
PLAT	0.00406928	-1.03839	0	0.392	1
TP53BP1	0.00407033	0.721023	0.571	0.252	1
OPN3	0.00411485	-0.784391	0.071	0.458	1
EIF4G3	0.00419653	0.451136	0.571	0.273	1
AQP3	0.00423657	-1.77686	0.286	0.578	1
RPS19	0.00424664	0.433862	1	1	1
RCN1	0.00425269	0.661576	0.786	0.62	1
ATP5F1E	0.00432281	0.515117	1	0.926	1
PUS7	0.00432559	0.331967	0.286	0.08	1
GTDC1	0.00437821	0.275609	0.357	0.116	1
COMMD7	0.00438429	-0.604035	0	0.387	1
CNPY3	0.00443088	0.520282	0.571	0.245	1
KRT16	0.0044664	-2.62982	0	0.386	1
CCDC126	0.00447485	0.310341	0.286	0.08	1
COL1A2	0.00447585	-0.914543	0.214	0.664	1
JARID2	0.00454331	0.45977	0.643	0.304	1
SYNE2	0.00471797	-0.744829	0.071	0.455	1
SND1	0.00477437	0.514827	0.786	0.438	1
S100A6	0.00482368	0.582433	1	0.847	1
DNAJA1	0.00486156	-0.557483	0.857	0.945	1
ANXA1	0.00487294	-1.30196	0.929	0.976	1
SLC2A4RG	0.00491096	-0.66153	0.143	0.494	1
TMEM254	0.00497718	0.351924	0.571	0.256	1
GAPDH	0.00502428	0.466796	1	1	1
TNFSF9	0.00505453	1.03336	0.429	0.173	1
FBXO38	0.00506714	0.277006	0.357	0.114	1
TPBG	0.00507621	1.27409	0.714	0.524	1
CRABP2	0.00508901	-0.694679	1	0.982	1
SLC27A4	0.00513309	0.522789	0.857	0.512	1
DUSP1	0.00515205	-1.08207	0.571	0.775	1
RPL36A	0.00518781	0.372234	1	0.993	1
UBL5	0.0052027	0.483499	1	0.866	1
RIMS2	0.00538178	0.546797	0.286	0.086	1
ATP2B4	0.00541699	0.364681	0.786	0.434	1
C6orf141	0.00547687	0.634864	0.643	0.358	1
LIPH	0.00548882	0.32755	0.357	0.114	1
CD164	0.00554151	0.678181	0.929	0.836	1
SLC4A2	0.00555426	0.389634	0.5	0.213	1
ZNF639	0.00566725	-0.560614	0	0.372	1
AIG1	0.00568626	0.538854	0.714	0.452	1
RETREG3	0.00569919	0.338962	0.357	0.124	1
ID2	0.00576864	-0.293638	0.5	0.839	1
SLC44A4	0.00581406	0.475165	0.286	0.086	1
PCBP1	0.00597531	-0.518181	1	0.982	1
ARFGEF3	0.00599438	0.304443	0.429	0.158	1
ZNF587	0.00600294	0.250105	0.286	0.083	1
SLC40A1	0.00601679	0.644074	0.429	0.172	1
SOWAHB	0.00602822	0.313311	0.429	0.162	1
MAN1B1	0.00605254	0.414898	0.643	0.324	1
ELK3	0.00608953	-0.585783	0.143	0.546	1
CST6	0.00610797	0.683342	0.429	0.167	1
POLR2H	0.0061201	0.562391	0.786	0.444	1
TMEM11	0.00615291	0.43656	0.643	0.343	1
SEC11C	0.00616655	0.614607	0.5	0.205	1
CCDC127	0.00617858	0.284664	0.5	0.196	1
SLC25A5	0.00619521	-0.675435	0.857	0.885	1
RPS5	0.00626428	-0.523517	0.929	0.999	1
SLC2A8	0.00627936	0.379469	0.357	0.128	1
H3-3B	0.00629385	-0.418477	1	1	1
AKT1S1	0.00636039	0.338543	0.571	0.242	1
AHDC1	0.00637099	0.393721	0.571	0.24	1
HNRNPH1	0.00637773	-0.688704	0.571	0.785	1
CLSTN3	0.00640007	0.38631	0.5	0.215	1
ATP5MPL	0.00646466	0.560309	1	0.875	1
IKZF2	0.00650008	0.432725	0.5	0.22	1
SDF4	0.00653532	0.613765	0.786	0.521	1
NOL3	0.00664783	0.480903	0.643	0.324	1
C16orf91	0.00667538	0.387956	0.429	0.158	1
CRYBG3	0.00672358	0.442141	0.357	0.122	1
SEC16A	0.00674748	0.391375	0.571	0.26	1
GNAS	0.00675376	0.547624	1	0.929	1
OTUD1	0.00676211	0.559008	0.5	0.239	1
ANXA2	0.00676315	-0.817965	0.929	0.998	1
KYAT3	0.00677303	0.368839	0.643	0.324	1
DLX5	0.00690206	-0.811664	0	0.359	1
PTGS2	0.0069232	0.797144	0.857	0.66	1
SEL1L	0.00692534	0.473934	0.571	0.295	1
LNPK	0.00693495	0.447074	0.714	0.391	1
OXLD1	0.00700083	0.431259	0.357	0.124	1
NEDD4	0.00704745	0.280449	0.571	0.238	1
PIGT	0.00705189	0.584865	0.571	0.293	1
TYMP	0.00705889	0.281862	0.357	0.122	1
CDK6	0.00710362	-0.697607	0.143	0.484	1
AC244153.1	0.00710954	0.251593	0.286	0.084	1
PHGDH	0.00714805	-0.756148	0.214	0.575	1
TNFAIP3	0.0071719	-1.18902	0.5	0.717	1
TTC9C	0.0071885	0.464936	0.5	0.226	1
GOLGA1	0.00722384	0.281886	0.357	0.116	1
AHR	0.00726687	0.58065	0.786	0.467	1
LUM	0.00726845	0.476492	0.714	0.434	1
GPX4	0.00747405	0.502853	0.929	0.743	1
LRRC23	0.00754359	0.358641	0.5	0.22	1
AC010197.2	0.00766364	0.613616	1	0.845	1
SRD5A3	0.00766788	0.498935	0.429	0.175	1
DSC2	0.00768776	-0.928726	0.714	0.861	1
RACK1	0.00774945	-0.359628	1	0.998	1
NPNT	0.00789746	0.255329	0.286	0.083	1
CTSC	0.00790802	-1.15188	0.571	0.833	1
CLK4	0.00799009	0.484569	0.429	0.16	1
HMGN3	0.00801129	-0.913757	0.5	0.672	1
MSRB2	0.00801705	-0.579793	0.071	0.421	1
TRAF4	0.0080378	-0.750577	0.286	0.545	1
ANKMY2	0.00808004	0.348705	0.5	0.211	1
HEBP1	0.00811463	-0.626404	0.214	0.52	1
ZNF621	0.0081288	0.354345	0.286	0.087	1
DNAJB2	0.00816418	0.357586	0.571	0.261	1
HNRNPK	0.00818578	-0.54199	0.929	0.955	1
CHPF	0.00821833	0.727658	0.571	0.323	1
PPP1R16A	0.00824858	0.301745	0.357	0.131	1
ATP6V0E1	0.00825051	0.48285	0.857	0.894	1
SLC25A3	0.00831417	-0.530914	0.857	0.976	1
GDE1	0.00834502	0.484813	0.643	0.352	1
PAIP2B	0.00835604	0.262611	0.286	0.083	1
EGLN3	0.0083762	0.85118	0.643	0.438	1
AFF1	0.00839692	0.498566	0.643	0.302	1
RHOV	0.00844751	-0.742542	0.071	0.416	1
PDHB	0.00845217	-0.556234	0.071	0.427	1
OCIAD2	0.00847741	-0.671722	0.714	0.875	1
CCDC144NL-AS1	0.00858943	0.844522	0.714	0.445	1
LANCL2	0.00863957	0.333712	0.286	0.09	1
ARL4C	0.00865785	-1.01945	0.143	0.464	1
PRKAG1	0.00875312	0.273959	0.5	0.209	1
P4HTM	0.00877257	0.433173	0.571	0.278	1
NAPA	0.00882802	0.355788	0.643	0.311	1
SOD2	0.00897441	-0.779805	0	0.342	1
RNMT	0.00902545	0.665475	0.643	0.467	1
GRPEL2	0.0090759	0.308312	0.286	0.088	1
CFH	0.00913846	0.627543	0.357	0.141	1
RPS27L	0.00920015	0.676394	0.929	0.761	1
VAMP8	0.00920058	0.520681	0.786	0.614	1
PDIA5	0.00921126	0.506005	0.429	0.184	1
GRN	0.00924633	0.920377	0.857	0.724	1
TM4SF1	0.00930709	-1.11145	0.214	0.591	1
COG7	0.00930885	0.270887	0.357	0.125	1
RORA	0.00935627	0.305721	0.429	0.161	1
RPL13	0.00941443	-0.354939	1	1	1
SETD5	0.00943671	0.45974	0.857	0.545	1
ZBTB17	0.00947458	0.612496	0.286	0.096	1
MAP2K3	0.00961391	-0.519965	0	0.338	1
DDX19B	0.0096376	0.351398	0.357	0.136	1
FBXO32	0.0097107	0.569546	0.429	0.161	1
PABPC1	0.00973074	0.411492	1	0.995	1
CYCS	0.00975774	-0.705019	0.643	0.778	1
TNFRSF21	0.00983266	0.643257	0.571	0.328	1
SOX15	0.00987228	-0.946079	0.143	0.475	1
SMIM5	0.00992583	0.51294	0.286	0.089	1
MRPL51	0.00994653	-0.68504	0.643	0.762	1
NELFA	0.00999341	0.320075	0.643	0.3	1
BAIAP2L1	0.0100044	0.514672	0.929	0.688	1
PGK1	0.0100115	0.556362	1	0.995	1
MAT2A	0.0101755	-0.702074	0.357	0.617	1
PYURF	0.0102097	-0.624236	0.214	0.526	1
ZNF432	0.0102117	0.328008	0.286	0.09	1
RBM17	0.0102181	-0.607567	0.143	0.503	1
CDKN2B	0.0103068	0.521411	0.786	0.519	1
GLRX	0.0103576	1.0535	0.571	0.357	1
MYCL	0.0103602	0.500078	0.286	0.088	1
POLD4	0.0103689	0.330608	0.5	0.223	1
RPL31	0.0106579	0.252081	1	1	1
SSH3	0.0107663	0.548122	0.357	0.15	1
CYBC1	0.0108015	0.259812	0.429	0.168	1
CTNNBIP1	0.0109064	-0.614307	0.143	0.453	1
PRPF40A	0.011046	-0.664962	0.5	0.751	1
CCN1	0.0111056	-1.25379	0.643	0.801	1
SPSB3	0.0111374	0.375685	0.571	0.288	1
KCTD1	0.0112045	-0.550357	0	0.328	1
CD44	0.0112552	-1.11565	0.214	0.526	1
PHF13	0.0112888	0.324102	0.5	0.212	1
B2M	0.0113886	0.252554	1	0.958	1
SLC2A1	0.0113911	0.485145	1	0.981	1
MYOF	0.0114685	0.416486	0.714	0.417	1
CXCR4	0.0115089	0.353284	0.357	0.122	1
DNAJC15	0.011582	-0.726032	0.071	0.416	1
CRABP1	0.0116001	-1.00258	0.071	0.402	1
PRPF18	0.0116398	0.395051	0.571	0.261	1
ARHGAP18	0.0117363	0.280068	0.357	0.134	1
THRB	0.0117857	0.878606	0.571	0.325	1
IGF2BP3	0.0119071	-0.513413	0.071	0.425	1
TMEM259	0.0119733	0.392778	0.643	0.324	1
CAMK2D	0.0120622	-0.543543	0.071	0.39	1
CCT5	0.0121305	-0.726644	0.5	0.637	1
FURIN	0.0121312	-0.54589	0.071	0.399	1
BCAT2	0.0121933	0.293243	0.571	0.265	1
RTKN2	0.0122353	0.33379	0.5	0.215	1
WSB1	0.0122767	1.0007	0.929	0.926	1
GBE1	0.0124141	0.536055	0.571	0.324	1
RPL41	0.012439	0.299002	1	1	1
EBAG9	0.0124562	0.381035	0.5	0.229	1
COL4A5	0.0125812	0.663592	0.714	0.473	1
RPS4X	0.0125849	-0.393439	1	0.999	1
COX8A	0.0126172	0.477509	1	0.901	1
SEMA3B	0.0128092	0.720356	0.357	0.126	1
GLRX3	0.0129836	-0.66257	0.571	0.672	1
TJP1	0.0130269	-0.459741	0	0.318	1
TSPO	0.0131078	-0.720129	0.571	0.761	1
PRMT1	0.0131499	-0.638533	0.571	0.676	1
ZBTB4	0.0132258	0.273432	0.5	0.212	1
LRIF1	0.0133459	0.587889	0.571	0.327	1
FUCA1	0.0133548	0.454935	0.5	0.222	1
DPM3	0.0133953	0.484924	0.5	0.233	1
RPS23	0.013415	-0.354097	1	1	1
DAG1	0.0134194	0.266321	0.571	0.273	1
RPL4	0.0136102	-0.394773	1	1	1
SLC16A1	0.0136408	-0.771217	0.214	0.534	1
UBQLN1	0.0137559	-0.643386	0.357	0.582	1
BTG1	0.0138079	0.462101	1	0.986	1
CDC34	0.0139133	-0.609702	0.357	0.642	1
PIK3CA	0.0139394	0.26683	0.429	0.173	1
BET1	0.0139882	0.282085	0.643	0.313	1
DAPK3	0.0140051	0.297582	0.571	0.264	1
MYO9A	0.0140181	0.446806	0.571	0.252	1
TRIM22	0.0141204	0.258856	0.286	0.092	1
TRMT10A	0.0142085	0.379356	0.357	0.135	1
ATXN1L	0.0142398	0.603817	0.357	0.15	1
P2RY1	0.0142632	0.263378	0.286	0.089	1
CLIC4	0.0142779	-0.544	0.357	0.742	1
TSPYL2	0.0142807	0.428252	0.429	0.187	1
MMP24OS	0.0143375	0.543688	0.714	0.475	1
RPL17	0.0143751	0.347538	1	0.983	1
GUK1	0.0144309	0.497776	0.929	0.804	1
PLXNA3	0.0146056	0.592962	0.357	0.143	1
NFE2L1	0.0146379	0.582464	0.786	0.534	1
TTC37	0.0146995	0.402239	0.643	0.394	1
ADSS2	0.0147096	-0.55078	0.143	0.448	1
KARS1	0.0147646	-0.567734	0.214	0.548	1
SUMO3	0.0147726	-0.594669	0.286	0.604	1
TIAM2	0.0147771	0.357139	0.429	0.18	1
DCXR	0.0147902	-0.621678	0.214	0.499	1
VPS41	0.0148911	0.27659	0.571	0.265	1
DNALI1	0.0149113	0.290032	0.357	0.14	1
HOXB7	0.0149732	0.432584	0.357	0.148	1
WDSUB1	0.0149814	0.363944	0.357	0.14	1
YIPF2	0.0150474	0.446182	0.786	0.411	1
PFDN1	0.0151966	0.67315	0.643	0.475	1
PDHA1	0.0152257	-0.47968	0.071	0.387	1
IQGAP1	0.0153624	-0.591051	0.429	0.666	1
KDM4C	0.0154217	0.369348	0.357	0.141	1
TRIM56	0.0154233	0.263431	0.429	0.172	1
ENTPD7	0.0155936	0.29011	0.357	0.137	1
GPRC5C	0.0156095	0.470682	0.5	0.251	1
AP001267.5	0.015684	0.497292	0.357	0.139	1
ZNF316	0.0157608	0.327948	0.286	0.098	1
MPRIP	0.015789	0.339115	0.714	0.385	1
CHRAC1	0.0158235	0.492889	0.571	0.319	1
MDM4	0.0158264	0.482737	0.429	0.191	1
SEC24A	0.0158836	0.331714	0.643	0.338	1
STAP2	0.0159207	-0.576823	0.214	0.524	1
CHD2	0.016006	0.604021	0.857	0.525	1
C6orf89	0.0160472	0.779715	0.429	0.203	1
PPA1	0.0160486	-0.660481	0.357	0.664	1
GNG5	0.016061	0.76604	1	0.859	1
PET100	0.0160923	0.405011	0.786	0.528	1
CLK2	0.0161043	0.291098	0.357	0.133	1
CCT6A	0.0161583	-0.536795	0.429	0.667	1
SOCS2	0.0161635	-0.669525	0.071	0.384	1
USP12	0.0162962	0.295368	0.643	0.319	1
RAB30	0.0163699	0.407181	0.286	0.098	1
AMN1	0.0163856	0.328259	0.429	0.182	1
UBE2V2	0.016387	0.481325	0.929	0.6	1
DHRS3	0.0164886	0.378037	0.5	0.241	1
KHDRBS1	0.0165384	-0.647097	0.643	0.819	1
SRP68	0.0165788	-0.507719	0.143	0.457	1
TMED4	0.0165896	0.591726	0.786	0.596	1
GPI	0.0165936	0.670438	0.857	0.784	1
PPIP5K2	0.01666	0.360116	0.571	0.32	1
DDX49	0.0168117	0.42675	0.429	0.197	1
LTA4H	0.0168136	-0.667469	0.571	0.736	1
PAG1	0.0168262	0.536074	0.357	0.152	1
LSM14A	0.0169337	-0.522329	0.214	0.536	1
MAN1A2	0.0169639	0.334678	0.5	0.253	1
RNF149	0.016994	0.579238	0.857	0.675	1
RABAC1	0.0170057	0.322347	0.929	0.731	1
MINDY3	0.0170578	0.280693	0.429	0.179	1
ZNF706	0.0171086	-0.624201	0.643	0.819	1
FNDC3B	0.0171367	0.616644	0.714	0.452	1
HDDC3	0.0172146	0.267872	0.429	0.178	1
WTAP	0.0172419	-0.564011	0.286	0.591	1
METTL9	0.0173942	-0.585656	0.429	0.69	1
MGST2	0.0176141	0.323918	0.714	0.414	1
CGRRF1	0.017707	0.285754	0.357	0.14	1
LTN1	0.0177156	0.274968	0.643	0.321	1
ZNF394	0.0177286	0.329343	0.5	0.234	1
DAD1	0.0177354	0.402506	0.929	0.76	1
BSG	0.0178519	0.462154	0.929	0.82	1
ERV3-1	0.0178624	0.438665	0.286	0.102	1
EPHA2	0.0180066	-0.684128	0.286	0.537	1
UBN1	0.0180656	0.259961	0.5	0.227	1
SNX14	0.0180758	0.487096	0.571	0.322	1
ATF3	0.0181977	0.677456	0.929	0.949	1
HNRNPM	0.0182443	-0.651262	0.643	0.723	1
ARMC9	0.0183493	0.518647	0.786	0.512	1
SPCS3	0.018432	0.48196	0.786	0.56	1
MXRA5	0.0184548	-0.649349	0.143	0.524	1
HSPA5	0.0184835	0.84899	1	0.963	1
COX7C	0.0184864	0.282439	1	0.997	1
UBE2A	0.0185813	-0.613286	0.429	0.595	1
CEBPB	0.0186071	-0.623994	0.571	0.793	1
ARFIP2	0.0188345	0.386873	0.5	0.258	1
SERPINH1	0.0189235	0.681712	0.929	0.718	1
KRT15	0.018948	-1.30565	0	0.292	1
SLC25A36	0.019077	0.478074	0.786	0.634	1
NAA50	0.0191925	-0.54965	0.214	0.495	1
STEAP1B	0.0193918	0.346044	0.786	0.477	1
TMEM45A	0.0194654	-0.921263	0.286	0.541	1
ZNF580	0.0196013	-0.445796	0.071	0.385	1
BAX	0.0196088	0.372364	0.643	0.358	1
CTSA	0.0196421	0.369351	0.571	0.31	1
ATXN7L3	0.0196753	0.299352	0.429	0.187	1
LINC02588	0.0196863	0.26454	0.286	0.1	1
TCP11L2	0.019755	0.275446	0.286	0.097	1
ARL4A	0.0197622	0.618664	0.714	0.577	1
AP3D1	0.019801	0.490016	0.643	0.389	1
OARD1	0.0198407	0.468355	0.571	0.288	1
SPINT2	0.0199489	0.452576	0.929	0.98	1
LZIC	0.020018	0.323557	0.643	0.347	1
CDC23	0.0200466	0.29544	0.429	0.193	1
FBRS	0.020079	0.368482	0.5	0.239	1
ZNF561-AS1	0.0200825	0.326023	0.357	0.134	1
COX16	0.0203678	0.374524	0.714	0.42	1
PGRMC2	0.0206547	0.514002	0.786	0.551	1
NXN	0.0208441	-0.397172	0	0.285	1
TMEM109	0.0209684	-0.517726	0.071	0.365	1
HMGA2	0.021107	-0.819872	0.357	0.611	1
TMEM208	0.021255	0.452334	0.643	0.374	1
ARID3A	0.0212941	0.990002	0.786	0.587	1
NT5DC2	0.0213413	-0.691354	0.429	0.654	1
TCTEX1D2	0.0213546	-0.465963	0.071	0.364	1
WNT6	0.0215129	-0.639858	0	0.283	1
CIRBP	0.0215461	0.50622	1	0.828	1
CYBA	0.0215982	0.503908	0.786	0.498	1
FRG1	0.0217325	-0.486046	0.071	0.366	1
DPY30	0.0218708	-0.609772	0.643	0.705	1
CHMP3	0.0219097	0.360049	0.643	0.381	1
RAB2A	0.0220568	-0.46234	0.571	0.766	1
TNFRSF12A	0.0221073	-0.640523	0.786	0.836	1
CRELD2	0.0222131	0.397826	0.429	0.193	1
SDHAF1	0.0222871	0.444294	0.286	0.107	1
RAB11A	0.0224297	0.392152	0.929	0.865	1
RBM42	0.0224694	-0.534866	0.143	0.416	1
IER3	0.0225299	-0.951285	0.857	0.903	1
MBOAT7	0.0225665	0.534314	0.643	0.471	1
RIC8A	0.022656	0.350388	0.571	0.301	1
GALK1	0.02267	-0.693062	0.143	0.405	1
CALU	0.0228954	0.558695	0.929	0.73	1
PLEKHG3	0.0229534	0.602814	0.357	0.162	1
TFPI	0.0229811	0.392197	0.571	0.313	1
CYP2R1	0.022996	0.447667	0.286	0.1	1
NIPA1	0.0231142	0.269627	0.286	0.1	1
ABCA5	0.0231324	0.375567	0.357	0.15	1
FADS2	0.0231793	0.267941	0.357	0.143	1
INPP5K	0.0232386	0.252161	0.286	0.102	1
RBPMS	0.0232643	0.41692	0.643	0.399	1
DHX30	0.0232697	-0.395483	0	0.277	1
PGF	0.0232957	0.374566	0.571	0.292	1
GPNMB	0.0236361	-1.29324	0	0.276	1
GLI3	0.0236361	-0.44849	0	0.276	1
CA2	0.0237188	-0.966636	0.071	0.352	1
ZNF3	0.0237714	0.290532	0.357	0.149	1
NFE2L2	0.0237782	0.338445	0.929	0.788	1
FNBP1	0.0238087	0.273721	0.571	0.289	1
DHX32	0.0238233	0.402839	0.5	0.251	1
EIF1AD	0.0239024	0.254563	0.357	0.143	1
UQCR10	0.0239282	0.421395	1	0.847	1
PPL	0.0239437	-0.537713	0.143	0.421	1
TRIM21	0.0239774	0.25302	0.357	0.136	1
TPM4	0.0240233	-0.626358	0.857	0.883	1
POLR2E	0.0240308	-0.565337	0.357	0.617	1
FKBP10	0.0240784	0.544406	0.786	0.526	1
TXNDC12	0.0241072	0.33294	0.429	0.199	1
PNP	0.0241079	-0.603269	0.214	0.473	1
GJB6	0.024236	-0.951005	0.143	0.416	1
KLF6	0.0242718	-0.761638	0.786	0.907	1
XRCC6	0.0244265	-0.514365	0.5	0.742	1
ESD	0.0247676	-0.619648	0.643	0.832	1
MXRA8	0.0247868	-0.652044	0.143	0.409	1
TRIAP1	0.0247901	0.659721	0.571	0.37	1
PERP	0.0248946	-0.536626	1	0.999	1
SFPQ	0.0250472	-0.536977	0.857	0.849	1
NAV2	0.0251851	-0.526801	0.071	0.352	1
CYB5A	0.0254104	-0.891466	0.357	0.568	1
SMIM3	0.0254107	-0.603171	0.143	0.443	1
IGFBP4	0.0254666	-0.449691	0.571	0.822	1
NPDC1	0.0254711	0.524827	0.5	0.252	1
CSNK1G1	0.0255437	0.299434	0.357	0.142	1
TIMM50	0.0255468	-0.381208	0	0.27	1
ANO6	0.0256975	0.259293	0.786	0.423	1
OSTC	0.0257671	0.279883	1	0.898	1
C11orf24	0.0258418	0.299329	0.429	0.2	1
COQ10B	0.0262056	0.305672	0.5	0.265	1
STK38L	0.0262326	0.306698	0.571	0.306	1
SAV1	0.0262918	-0.448516	0.143	0.473	1
IRF2BPL	0.0262965	0.368915	0.5	0.256	1
DTNA	0.0263822	0.273813	0.357	0.14	1
AMOTL1	0.0265813	-0.436357	0.071	0.389	1
CHCHD5	0.0265885	0.543439	0.571	0.34	1
VCP	0.026662	-0.546648	0.429	0.704	1
GALNT3	0.0268479	-0.575547	0.286	0.521	1
EGFR	0.0269014	-0.607592	0.286	0.544	1
SORL1	0.0270203	0.530029	0.571	0.354	1
KLF9	0.0271737	-0.45966	0	0.266	1
EIF2AK2	0.0272949	-0.458017	0.071	0.351	1
SEMA4B	0.0275519	0.620411	0.571	0.377	1
MIR4435-2HG	0.0276895	-0.637916	0.143	0.414	1
SNHG7	0.0277825	-1.04573	0.571	0.758	1
PTTG1IP	0.027929	0.55536	0.786	0.708	1
TMEM263	0.0279922	0.364502	0.714	0.506	1
PTPMT1	0.0281562	-0.42655	0.071	0.351	1
STK17A	0.0283815	0.36512	0.571	0.32	1
SNX17	0.0284067	-0.409408	0.071	0.347	1
STARD4	0.0284491	0.408579	0.429	0.205	1
HBS1L	0.0284933	-0.465046	0.071	0.337	1
MAGT1	0.0284952	0.525275	0.643	0.365	1
DBN1	0.0288309	-0.415692	0.071	0.386	1
CNIH1	0.0288387	-0.501505	0.286	0.58	1
SFRP1	0.028893	-0.729632	0	0.261	1
CYB5D2	0.0289077	0.360833	0.286	0.106	1
TMEM159	0.0290554	0.493939	0.643	0.449	1
OGFR	0.02912	0.376583	0.571	0.297	1
BAG6	0.0292075	-0.476746	0.214	0.533	1
AP1S2	0.0292387	-0.491491	0.071	0.369	1
DLK1	0.0292792	1.33538	0.786	0.552	1
FAM217B	0.0293316	0.488191	0.286	0.106	1
DCTN4	0.0293378	-0.374724	0	0.26	1
GADD45B	0.0295797	-0.554339	0.357	0.581	1
HES1	0.0296353	-1.03802	0.286	0.611	1
SLC10A3	0.0296473	0.38512	0.571	0.311	1
SCD5	0.0297222	-0.528822	0.071	0.332	1
TAF9	0.0297591	-0.501908	0.214	0.5	1
SLC30A7	0.0297887	-0.331909	0	0.259	1
SLC25A11	0.0298865	-0.425531	0.071	0.334	1
MLPH	0.0299996	0.386488	0.357	0.159	1
YAP1	0.0300291	-0.569407	0.286	0.575	1
NAE1	0.0300753	-0.472037	0.143	0.403	1
TPGS2	0.0301075	-0.339562	0.286	0.596	1
BNIP3	0.0301398	0.607626	0.786	0.774	1
CARM1	0.0302458	-0.364307	0	0.258	1
COL4A6	0.0303192	0.779707	0.429	0.238	1
STK3	0.0307092	-0.357699	0	0.257	1
YWHAB	0.0307814	-0.609853	0.571	0.705	1
DEGS1	0.0308108	-0.662801	0.286	0.518	1
BFAR	0.0309205	0.488108	0.571	0.337	1
SLC19A2	0.0309459	-0.570545	0.214	0.508	1
PFKFB3	0.0309767	0.660317	0.5	0.255	1
PSMB5	0.0310228	-0.545389	0.786	0.843	1
GPBP1L1	0.031048	0.421765	0.643	0.456	1
GABRE	0.0310536	0.507622	0.429	0.217	1
KRT18	0.0310686	-0.884177	1	0.982	1
HERPUD1	0.0312524	0.300793	0.929	0.608	1
EIF1B	0.0313185	-0.785485	0.786	0.891	1
TPD52L1	0.0315082	-0.592111	0.286	0.507	1
MGAT5	0.0316206	0.312807	0.286	0.102	1
CRYBG1	0.0316394	-0.57022	0.214	0.529	1
FARSB	0.0316551	-0.354629	0	0.255	1
KRT14	0.0316551	-2.08846	0	0.255	1
SIN3A	0.0317919	0.31631	0.5	0.26	1
CDKN1C	0.0319251	-1.00207	0.5	0.704	1
CHMP4B	0.0319683	0.494385	0.929	0.672	1
XPA	0.032268	0.37003	0.357	0.159	1
EIF1AX	0.0323437	-0.507941	0.571	0.784	1
PPA2	0.0324008	-0.533502	0.286	0.566	1
PKN2	0.0324156	0.52841	0.714	0.458	1
CKS1B	0.0324332	-0.736074	0.286	0.569	1
KRTCAP2	0.032548	0.459169	0.786	0.518	1
DANCR	0.0327436	-0.519854	0.143	0.403	1
RIT1	0.0327974	0.352571	0.714	0.435	1
PRKCSH	0.0328379	0.302343	0.929	0.611	1
PGM2L1	0.0329354	0.534609	0.786	0.516	1
PLEC	0.0330456	-0.511801	0.143	0.393	1
GSTA4	0.0330895	-0.509143	0.143	0.394	1
ARHGAP35	0.0331231	-0.355026	0	0.251	1
MICOS10	0.0331478	0.484941	0.786	0.6	1
PSMA7	0.0331629	-0.447028	0.857	0.937	1
UBALD2	0.033165	-0.534845	0.357	0.681	1
ZFAND3	0.0332052	0.353137	0.571	0.355	1
ETHE1	0.0335014	-0.63243	0.5	0.695	1
FARP1	0.0337049	0.300476	0.714	0.403	1
PPP1R14B	0.0339354	-0.489062	0.857	0.88	1
CKS2	0.0339502	-0.562409	0.643	0.757	1
STARD10	0.0340229	-0.600693	0.5	0.702	1
WDR59	0.0340238	0.277382	0.357	0.155	1
HPN	0.0340269	0.30938	0.357	0.16	1
MIR193BHG	0.0340274	0.278762	0.286	0.108	1
PALLD	0.0342243	-0.761557	0.429	0.607	1
LMAN2	0.0344644	0.554183	0.714	0.678	1
ZDHHC12	0.034504	0.399685	0.643	0.418	1
FIS1	0.0345448	0.445082	0.714	0.494	1
SOX11	0.0346314	-0.667818	0.286	0.502	1
ZNF7	0.0346385	0.270915	0.286	0.11	1
ARHGAP12	0.0346849	0.27354	0.571	0.284	1
RPL24	0.0347096	-0.287936	1	1	1
PIGL	0.0348258	0.398346	0.357	0.167	1
PHPT1	0.0349464	0.433354	0.929	0.81	1
MUC20-OT1	0.0350231	0.283305	0.429	0.202	1
LBR	0.0350445	-0.384318	0.071	0.376	1
SECISBP2L	0.0350924	0.480071	0.571	0.334	1
DDX3X	0.0351506	-0.526034	0.714	0.876	1
YWHAH	0.0353449	-0.543358	0.357	0.636	1
PTGES	0.035486	-0.712949	0.5	0.744	1
RGS1	0.0355071	0.290753	0.286	0.107	1
CXXC5	0.0355793	0.495531	0.714	0.477	1
AC020916.1	0.0355981	0.4581	0.357	0.157	1
TMBIM6	0.0357374	0.340129	1	0.917	1
PEBP1	0.0361266	-0.528426	0.714	0.84	1
RCN2	0.036194	-0.498131	0.5	0.718	1
PIH1D1	0.0363408	0.261089	0.714	0.408	1
KIF1B	0.0364661	0.287556	0.714	0.448	1
IER5	0.0365731	0.38241	0.929	0.747	1
C6orf136	0.0365834	0.254142	0.286	0.111	1
CCT8	0.036808	-0.458946	0.857	0.866	1
KLC3	0.0368404	-0.493963	0.071	0.319	1
MYC	0.0369285	-0.614875	0.286	0.528	1
PTPN13	0.0370453	0.539355	0.643	0.393	1
MT-ND6	0.0370456	-0.472612	0.071	0.321	1
TRAPPC4	0.0374061	-0.512713	0.214	0.448	1
AOPEP	0.0374064	-0.603508	0.214	0.435	1
CALCOCO1	0.0374079	0.271012	0.571	0.296	1
LIMA1	0.0374862	-0.609978	0.786	0.833	1
FLNA	0.0374909	-0.554287	0.571	0.708	1
KPNA2	0.0376803	-0.815225	0.286	0.511	1
LIMK2	0.0378101	-0.341348	0.071	0.374	1
CD151	0.0378365	0.453191	0.929	0.794	1
CC2D1A	0.0379014	0.289713	0.286	0.116	1
ATP2A2	0.0380167	-0.504884	0.357	0.591	1
APEX1	0.0383064	-0.463636	0.429	0.789	1
SCARB2	0.0384803	0.503425	0.786	0.679	1
KDM3A	0.0384931	0.36221	0.643	0.383	1
RWDD4	0.038527	-0.422976	0.071	0.318	1
GTF3A	0.0387315	0.257932	0.714	0.446	1
DUSP14	0.0388851	-0.589586	0.214	0.459	1
CDH1	0.0394611	0.409564	0.857	0.796	1
SRSF3	0.0398684	-0.612018	0.857	0.893	1
GALNT1	0.0398687	0.540015	0.857	0.793	1
DDX18	0.0399819	0.61581	0.786	0.516	1
MID1	0.0403403	0.445968	0.571	0.352	1
SLC35A2	0.0403997	0.317506	0.714	0.439	1
PTDSS1	0.0407483	-0.396854	0.071	0.313	1
TCAF1	0.0407552	-0.535563	0.214	0.428	1
RALA	0.0407616	-0.599778	0.5	0.671	1
MRPL12	0.0408892	-0.474008	0.143	0.373	1
VDAC1	0.040924	-0.356286	0.714	0.846	1
CXCL2	0.0409621	-1.38181	0.143	0.44	1
SIRT7	0.0409848	0.273253	0.286	0.119	1
SYNRG	0.0412137	0.349899	0.429	0.207	1
ATP5ME	0.0412401	0.403735	0.857	0.785	1
GDI2	0.0412468	-0.438741	1	0.859	1
ALYREF	0.0412477	-0.414087	0.071	0.313	1
MT2A	0.0412643	0.349543	0.857	0.563	1
ICA1	0.041271	0.267394	0.357	0.167	1
CCNC	0.0414172	-0.475053	0.214	0.436	1
CALM2	0.0415462	-0.579501	0.929	0.939	1
ITGA3	0.041693	0.300145	0.5	0.266	1
TET2	0.0417708	0.338425	0.5	0.258	1
CDK7	0.041837	-0.495753	0.214	0.479	1
ALAS1	0.0420869	-0.41026	0.071	0.321	1
CWC22	0.0423112	0.406766	0.5	0.258	1
C4orf3	0.0425049	0.410834	1	0.965	1
TWF2	0.0428231	0.269969	0.643	0.399	1
SPRY2	0.0428464	0.480996	0.714	0.439	1
ANKRD13A	0.042923	0.265101	0.286	0.118	1
SNRPF	0.0430277	-0.556459	0.5	0.742	1
SH3GLB1	0.0431988	0.523528	0.786	0.648	1
PLPP1	0.0432319	0.364325	0.571	0.322	1
CSNK2B	0.0432383	-0.448314	0.929	0.881	1
SUN1	0.0433375	0.593284	0.786	0.56	1
TRIR	0.0434863	-0.502353	0.643	0.816	1
FBXO17	0.0436201	-0.443909	0.071	0.342	1
APPL1	0.0443121	-0.590556	0.357	0.551	1
CCNL1	0.0443924	-0.356565	0.643	0.82	1
GULP1	0.0447056	0.464066	0.357	0.173	1
VOPP1	0.0447181	0.411664	0.429	0.238	1
GLB1	0.0447528	0.385991	0.643	0.431	1
TVP23B	0.0448428	0.253324	0.5	0.266	1
MRPS23	0.0449593	0.405557	0.571	0.351	1
CYP1B1	0.0451309	0.621629	0.786	0.492	1
SEPTIN6	0.0452608	-0.461204	0.071	0.33	1
SVIL	0.0452756	-0.615652	0.357	0.566	1
SDHD	0.0453542	0.278194	0.786	0.445	1
MRPL33	0.0453552	0.348374	0.929	0.624	1
ZNF518B	0.0455598	0.350853	0.357	0.155	1
HLA-A	0.0456318	0.422912	0.786	0.637	1
UQCRC1	0.0456909	-0.466512	0.571	0.706	1
HNRNPR	0.0458768	-0.510365	0.643	0.702	1
TMEM183A	0.0462413	-0.375014	0.071	0.342	1
MCL1	0.0462443	-0.305837	0.857	0.89	1
NDEL1	0.0462639	0.44712	0.5	0.313	1
NFIL3	0.0465298	-0.586634	0.286	0.507	1
BLCAP	0.0465351	0.53707	0.5	0.293	1
TLN1	0.0465394	-0.435463	0.214	0.494	1
HSPA9	0.0470409	0.332309	0.857	0.689	1
HNRNPDL	0.0470664	-0.431713	1	0.952	1
LYST	0.0471503	0.280784	0.357	0.163	1
CEP104	0.0471718	0.583101	0.357	0.182	1
PPRC1	0.0473564	0.25597	0.357	0.16	1
TUBB	0.0473657	-0.613406	0.929	0.983	1
NID1	0.047668	0.445013	0.357	0.164	1
TMX1	0.047938	-0.403966	0.143	0.389	1
WASF2	0.0480083	-0.391719	0.5	0.722	1
AP3B1	0.0480418	0.34312	0.5	0.292	1
DSG2	0.0482353	-0.606076	0.571	0.876	1
SRPRA	0.048236	0.2969	0.571	0.355	1
PDCD10	0.0483409	0.381849	0.714	0.524	1
SRP9	0.0483807	-0.455436	0.929	0.856	1
ISG20L2	0.0486477	0.329405	0.5	0.275	1
C2orf49	0.0488194	-0.416058	0.071	0.302	1
NPM1	0.0488285	-0.333265	1	0.998	1
NKAP	0.0488924	0.461043	0.5	0.338	1
RHOBTB3	0.0489616	-0.438823	0.571	0.723	1
CA9	0.0492671	-1.04104	0.286	0.507	1
LRRFIP2	0.0493607	-0.398589	0.143	0.404	1
PGAP1	0.0494482	0.335342	0.357	0.179	1
RNF41	0.049542	0.279266	0.357	0.169	1
FADD	0.0497554	0.337775	0.357	0.158	1
DSE	0.0498054	-0.399717	0.071	0.32	1
MRPS36	0.0499488	0.388151	0.857	0.564	1

[truncated: 15 more sheets: glutamatergic neurons.hypoxia7d, IPs.hypoxia48h, IPs.hypoxia7d, MSCs.hypoxia48h, MSCs.hypoxia7d, microglia.hypoxia48h, microglia.hypoxia7d, oRG.hypoxia48h., oRG.hypoxia7d., pericytes.hypoxia48h., pericytes.hypoxia7d., smooth muscle cells.hypoxia48h., smooth muscle cells.hypoxia7d., vRG.hypoxia48h., vRG.hypoxia7d.]
