# Supplementary material for: Single-cell transcriptomics of vascularized human brain organoids decipher lineage-specific stress adaptation in fetal hypoxia-reoxygenation injury
Source: Theranostics. 2025 Jun 9;15(14):7001–24. doi: 10.7150/thno.117001 (PMC12203816; doi:10.7150/thno.117001)
Supplement: Supplementary file 5 — Supplementary table 5. [file thnov15p7001s5.xlsx]

## Sheet: GO AstPs.hypoxia48h
	ONTOLOGY	ID	Description	setSize	enrichmentScore	NES	pvalue	p.adjust	qvalue	rank	leading_edge	core_enrichment
GO:0034976	BP	GO:0034976	response to endoplasmic reticulum stress	32	0.649019	3.07698	1.79928e-09	1.63406e-06	1.44934e-06	87	tags=53%, list=11%, signal=49%	HSP90B1/HSPA5/ERO1A/P4HB/PDIA4/CANX/HYOU1/PDIA6/DNAJB9/DDIT3/MANF/SEC16A/PPP1R15A/SEL1L/CALR/TRIB3/HERPUD1
GO:0001666	BP	GO:0001666	response to hypoxia	40	0.594936	3.00512	2.09092e-09	1.63406e-06	1.44934e-06	158	tags=60%, list=20%, signal=51%	HSP90B1/ERO1A/P4HB/EGLN3/HILPDA/HK2/SLC2A1/HYOU1/NDRG1/ADM/DDIT4/ANGPTL4/FAM162A/BNIP3L/PDK1/CA9/LONP1/TFRC/MDM2/SCFD1/MT3/MALAT1/NOL3/PLOD2
GO:0036293	BP	GO:0036293	response to decreased oxygen levels	41	0.584571	2.97728	7.82973e-09	4.07929e-06	3.61816e-06	158	tags=59%, list=20%, signal=49%	HSP90B1/ERO1A/P4HB/EGLN3/HILPDA/HK2/SLC2A1/HYOU1/NDRG1/ADM/DDIT4/ANGPTL4/FAM162A/BNIP3L/PDK1/CA9/LONP1/TFRC/MDM2/SCFD1/MT3/MALAT1/NOL3/PLOD2
GO:0070482	BP	GO:0070482	response to oxygen levels	44	0.560047	2.89117	1.42016e-08	5.54926e-06	4.92196e-06	188	tags=61%, list=24%, signal=50%	HSP90B1/ERO1A/P4HB/EGLN3/HILPDA/HK2/SLC2A1/HYOU1/NDRG1/ADM/DDIT4/ANGPTL4/FAM162A/BNIP3L/PDK1/CA9/LONP1/TFRC/MDM2/SCFD1/MT3/MALAT1/NOL3/PLOD2/SLC7A5/RBPJ/LOXL2
GO:0033554	BP	GO:0033554	cellular response to stress	132	0.359339	2.40068	4.52166e-07	0.000117789	0.000104474	91	tags=27%, list=11%, signal=29%	HSP90B1/HSPA5/ERO1A/P4HB/PDIA4/EGLN3/GAP43/HILPDA/HK2/SLC2A1/CANX/HYOU1/PDIA6/DNAJB9/NEFL/MIF/NDRG1/ADM/DDIT4/PLIN2/PJA2/MORF4L2/DDIT3/FAM162A/BNIP3L/MANF/SEC16A/PPP1R15A/SEL1L/CALR/TNC/PDK1/TRIB3/INSIG2/HERPUD1/MAP1LC3B
GO:0042221	BP	GO:0042221	response to chemical	210	0.311605	2.24964	3.97788e-07	0.000117789	0.000104474	150	tags=32%, list=19%, signal=35%	AKAP12/HSP90B1/HSPA5/SERPINE1/ERO1A/P4HB/EGLN3/DKK1/HILPDA/HK2/SLC2A1/LOX/PPIB/CANX/VGF/HYOU1/DNAJB9/LGALS3/NEFL/GAPDH/COL4A1/MIF/NDRG1/RNMT/ADM/IGFBP2/GPI/DDIT4/MT2A/PLIN2/DDIT3/NRG1/FAM162A/BNIP3L/MANF/PPP1R15A/SEL1L/RIOK3/CALR/TNC/SCD/PDK1/TRIB3/INSIG2/HERPUD1/ATP2B1/PFKP/CA9/LONP1/SLC3A2/TFRC/MDM2/PDIA3/NDUFA13/SCFD1/MT3/GUK1/MALAT1/VKORC1/CTSD/IGFBP5/OS9/KDM3A/SHMT2/NOL3/YWHAG/TMF1
GO:0070887	BP	GO:0070887	cellular response to chemical stimulus	156	0.327107	2.25853	1.02243e-06	0.000228294	0.000202487	150	tags=33%, list=19%, signal=34%	AKAP12/HSP90B1/HSPA5/SERPINE1/ERO1A/P4HB/EGLN3/HILPDA/HK2/SLC2A1/LOX/PPIB/HYOU1/DNAJB9/LGALS3/GAPDH/COL4A1/MIF/NDRG1/RNMT/IGFBP2/DDIT4/MT2A/DDIT3/FAM162A/BNIP3L/PPP1R15A/RIOK3/CALR/TNC/PDK1/TRIB3/INSIG2/HERPUD1/ATP2B1/PFKP/LONP1/TFRC/MDM2/PDIA3/NDUFA13/MT3/GUK1/MALAT1/VKORC1/CTSD/IGFBP5/OS9/KDM3A/NOL3/YWHAG/TMF1
GO:0042470	CC	GO:0042470	melanosome	22	0.645719	2.72914	3.16624e-06	0.000449895	0.000399038	189	tags=73%, list=24%, signal=57%	HSP90B1/HSPA5/P4HB/PDIA4/SLC2A1/PPIB/CANX/PDIA6/SLC3A2/TFRC/PDIA3/CALU/CTSD/ANXA2/ATP6V1B2/PDCD6IP
GO:0048770	CC	GO:0048770	pigment granule	22	0.645719	2.72914	3.16624e-06	0.000449895	0.000399038	189	tags=73%, list=24%, signal=57%	HSP90B1/HSPA5/P4HB/PDIA4/SLC2A1/PPIB/CANX/PDIA6/SLC3A2/TFRC/PDIA3/CALU/CTSD/ANXA2/ATP6V1B2/PDCD6IP
GO:0140534	CC	GO:0140534	endoplasmic reticulum protein-containing complex	30	0.560241	2.55679	2.37206e-06	0.000449895	0.000399038	167	tags=60%, list=21%, signal=49%	HSP90B1/HSPA5/P4HB/PPIB/HYOU1/PDIA6/SEC11C/SSR4/SEL1L/CALR/SPCS2/INSIG2/DNAJB11/PDIA3/MAGT1/OS9/SEC61G/P4HA1
GO:0009628	BP	GO:0009628	response to abiotic stimulus	82	0.390765	2.36403	2.90621e-06	0.000449895	0.000399038	212	tags=49%, list=27%, signal=40%	AKAP12/HSP90B1/ERO1A/P4HB/EGLN3/HILPDA/HK2/SLC2A1/VGF/HYOU1/NDRG1/ADM/IGFBP2/GPI/DDIT4/ANGPTL4/BHLHE40/FAM162A/BNIP3L/CALR/TNC/PDK1/CA9/LONP1/TFRC/MDM2/SCFD1/MT3/MALAT1/NOL3/PLOD2/DNAJB1/SLC7A5/RBPJ/LOXL2/UNC119/BAG3/HSPA1B/RORA/GADD45A
GO:0005788	CC	GO:0005788	endoplasmic reticulum lumen	51	0.45215	2.41194	3.78103e-06	0.000454596	0.000403208	142	tags=45%, list=18%, signal=40%	HSP90B1/HSPA5/ERO1A/P4HB/PDIA4/IGFBP3/PPIB/CANX/VGF/HYOU1/PDIA6/DNAJB9/COL4A1/P4HA2/MANF/CALR/TNC/COL4A2/DNAJB11/PDIA3/CALU/IGFBP5/OS9
GO:0005783	CC	GO:0005783	endoplasmic reticulum	162	0.310789	2.15919	3.78031e-06	0.000454596	0.000403208	209	tags=41%, list=26%, signal=38%	HSP90B1/HSPA5/ERO1A/P4HB/PDIA4/IGFBP3/HK2/PPIB/CANX/VGF/HYOU1/SSR3/PDIA6/DNAJB9/COL4A1/SEC11C/PLIN2/PJA2/SSR4/BNIP3L/P4HA2/MANF/SEC16A/PPP1R15A/SEL1L/CALR/TNC/SCD/MXRA7/SPCS2/INSIG2/HERPUD1/COL4A2/NFE2L1/HLA-B/RAB3GAP2/DNAJB11/SSR1/COPE/CRELD2/TMED9/PDIA3/SCFD1/CALU/HSPA13/ZDHHC9/VKORC1/MAGT1/IGFBP5/OS9/NOL3/TMF1/SEC61G/PLOD2/P4HA1/SRP72/SUCO/TMED2/SARAF/LOXL2/PDCD6IP/SLC39A7/SEC61A1/SQSTM1/VWA1/…
GO:0012505	CC	GO:0012505	endomembrane system	305	0.255872	1.92676	9.80704e-06	0.00109489	0.000971118	173	tags=30%, list=22%, signal=38%	HSP90B1/HSPA5/SERPINE1/ERO1A/P4HB/PDIA4/DKK1/HILPDA/IGFBP3/HK2/SLC2A1/PPIB/CANX/VGF/HYOU1/SSR3/SLC2A3/PDIA6/DNAJB9/LGALS3/GAPDH/COL4A1/MIF/NDRG1/SEC11C/GPI/PLIN2/PJA2/DDIT3/SSR4/BNIP3L/SORCS2/P4HA2/MANF/SEC16A/PPP1R15A/SEL1L/CALR/TNC/SCD/MXRA7/SPCS2/RHOBTB3/ECE1/ARRDC3/SLC16A3/GALNT17/TUBB4B/INSIG2/HERPUD1/GARS1/GOLGA8A/MAP1LC3B/COL4A2/ATP2B1/NFE2L1/HLA-B/RAB3GAP2/DNAJB11/SSR1/COPE/ARFGAP3/CRELD2…
GO:0031984	CC	GO:0031984	organelle subcompartment	98	0.34852	2.17432	1.16185e-05	0.00121065	0.00107379	323	tags=66%, list=41%, signal=45%	HSP90B1/HSPA5/ERO1A/CANX/SSR3/PDIA6/DNAJB9/SEC11C/PJA2/SSR4/SEC16A/PPP1R15A/SEL1L/CALR/SCD/SPCS2/RHOBTB3/INSIG2/HERPUD1/GOLGA8A/NFE2L1/HLA-B/RAB3GAP2/SSR1/COPE/TMED9/PDIA3/SCFD1/CALU/ZDHHC9/VKORC1/GOLGA2/MAGT1/OS9/SEC61G/PLOD2/SUCO/TMED2/SARAF/SLC39A7/RAB31/SEC61A1/GOLGB1/MLEC/GOLGA4/OSTC/RAB14/SEC31A/CCDC47/DDOST/SELENOK/VAMP2/GBF1/SLC27A4/ASPH/UBC/PLD3/PLOD1/ARL6IP1/SEC61B/ATP2C1/BCAP31/CHPF/SU…
GO:0006950	BP	GO:0006950	response to stress	223	0.273431	1.98662	1.68386e-05	0.00164492	0.00145897	212	tags=38%, list=27%, signal=38%	HSP90B1/HSPA5/SERPINE1/ERO1A/P4HB/PDIA4/EGLN3/GAP43/HILPDA/HK2/SLC2A1/CANX/VGF/HYOU1/PDIA6/DNAJB9/LGALS3/NEFL/GAPDH/MIF/NDRG1/ADM/GPI/DDIT4/MT2A/PLIN2/PJA2/ANGPTL4/MORF4L2/DDIT3/NRG1/FAM162A/BNIP3L/MANF/SEC16A/CAMK2N1/PPP1R15A/SEL1L/RIOK3/CALR/TNC/PDK1/TUBB4B/TRIB3/INSIG2/HERPUD1/MAP1LC3B/HLA-B/CA9/LONP1/TFRC/MDM2/PDIA3/SCFD1/MT3/CASK/MALAT1/VKORC1/OS9/SHMT2/NOL3/YWHAG/TMF1/NEAT1/PLOD2/ANXA2/DNAJ…
GO:0010033	BP	GO:0010033	response to organic substance	173	0.286441	2.01237	2.26839e-05	0.00208558	0.00184983	150	tags=31%, list=19%, signal=32%	AKAP12/HSP90B1/HSPA5/SERPINE1/ERO1A/P4HB/DKK1/HK2/SLC2A1/LOX/CANX/VGF/DNAJB9/NEFL/GAPDH/COL4A1/MIF/RNMT/ADM/IGFBP2/GPI/DDIT4/MT2A/PLIN2/DDIT3/MANF/PPP1R15A/SEL1L/RIOK3/CALR/TNC/SCD/TRIB3/INSIG2/HERPUD1/ATP2B1/PFKP/CA9/LONP1/SLC3A2/TFRC/MDM2/PDIA3/NDUFA13/MT3/VKORC1/CTSD/IGFBP5/OS9/KDM3A/SHMT2/YWHAG/TMF1
GO:0036294	BP	GO:0036294	cellular response to decreased oxygen levels	24	0.564857	2.42342	3.99698e-05	0.00271621	0.00240916	147	tags=54%, list=18%, signal=46%	ERO1A/P4HB/EGLN3/HILPDA/HYOU1/NDRG1/FAM162A/BNIP3L/PDK1/MDM2/MT3/MALAT1/NOL3
GO:0071453	BP	GO:0071453	cellular response to oxygen levels	24	0.564857	2.42342	3.99698e-05	0.00271621	0.00240916	147	tags=54%, list=18%, signal=46%	ERO1A/P4HB/EGLN3/HILPDA/HYOU1/NDRG1/FAM162A/BNIP3L/PDK1/MDM2/MT3/MALAT1/NOL3
GO:0003735	MF	GO:0003735	structural constituent of ribosome	35	-0.485951	-2.41989	3.59577e-05	0.00271621	0.00240916	360	tags=91%, list=45%, signal=52%	MRPL21/DAP3/RPL23/RPS12/RPS27A/RPS7/RPL13/RPL23A/RPL27A/RPLP0/RPS29/RPL24/RPL22/RPS25/MRPL20/RPL13A/RPS3A/RPS13/RPL11/RPSA/RPS16/RPL15/MRPL57/RPS3/RPS23/RPL7/RPS4X/RPS2/RPS6/RPS27L/MRPL13/RPL7A
GO:0006915	BP	GO:0006915	apoptotic process	147	0.304192	2.0773	3.69817e-05	0.00271621	0.00240916	90	tags=22%, list=11%, signal=24%	AKAP12/HSP90B1/HSPA5/SERPINE1/ERO1A/P4HB/EGLN3/DKK1/IGFBP3/HK2/LOX/HYOU1/LGALS3/NEFL/GAPDH/MIF/ADM/GPI/DDIT4/ANGPTL4/MORF4L2/EMP1/DDIT3/FAM162A/BNIP3L/EEF1A2/PPP1R15A/CALR/PDK1/TRIB3/HERPUD1/GBE1
GO:0008219	BP	GO:0008219	cell death	149	0.299405	2.04415	3.73911e-05	0.00271621	0.00240916	90	tags=21%, list=11%, signal=23%	AKAP12/HSP90B1/HSPA5/SERPINE1/ERO1A/P4HB/EGLN3/DKK1/IGFBP3/HK2/LOX/HYOU1/LGALS3/NEFL/GAPDH/MIF/ADM/GPI/DDIT4/ANGPTL4/MORF4L2/EMP1/DDIT3/FAM162A/BNIP3L/EEF1A2/PPP1R15A/CALR/PDK1/TRIB3/HERPUD1/GBE1
GO:0012501	BP	GO:0012501	programmed cell death	149	0.299405	2.04415	3.73911e-05	0.00271621	0.00240916	90	tags=21%, list=11%, signal=23%	AKAP12/HSP90B1/HSPA5/SERPINE1/ERO1A/P4HB/EGLN3/DKK1/IGFBP3/HK2/LOX/HYOU1/LGALS3/NEFL/GAPDH/MIF/ADM/GPI/DDIT4/ANGPTL4/MORF4L2/EMP1/DDIT3/FAM162A/BNIP3L/EEF1A2/PPP1R15A/CALR/PDK1/TRIB3/HERPUD1/GBE1
GO:0071456	BP	GO:0071456	cellular response to hypoxia	23	0.582779	2.49547	4.17776e-05	0.00272077	0.00241321	147	tags=57%, list=18%, signal=47%	ERO1A/P4HB/EGLN3/HILPDA/HYOU1/NDRG1/FAM162A/BNIP3L/PDK1/MDM2/MT3/MALAT1/NOL3
GO:0051716	BP	GO:0051716	cellular response to stimulus	344	0.24082	1.83562	6.2153e-05	0.00388581	0.00344655	96	tags=19%, list=12%, signal=29%	AKAP12/HSP90B1/HSPA5/SERPINE1/ERO1A/P4HB/PDIA4/EGLN3/GAP43/DKK1/HILPDA/IGFBP3/HK2/SLC2A1/LOX/PPIB/CANX/VGF/HYOU1/PDIA6/DNAJB9/LGALS3/NEFL/WSB1/GAPDH/DLK1/COL4A1/RGS6/MIF/NDRG1/RNMT/ADM/IGFBP2/GPI/DDIT4/MT2A/PLIN2/PJA2/MORF4L2/DDIT3/NRG1/FAM162A/BNIP3L/SORCS2/MANF/SEC16A/PPP1R15A/SEL1L/RIOK3/CALR/TNC/ECE1/ARHGAP29/ARRDC3/PDK1/TRIB3/INSIG2/HERPUD1/MAP1LC3B/KCNQ1OT1/CAPRIN2/COL4A2/NAMPT/ATP2B1
GO:0005789	CC	GO:0005789	endoplasmic reticulum membrane	83	0.360002	2.17806	7.06089e-05	0.00408747	0.00362541	158	tags=40%, list=20%, signal=36%	HSP90B1/HSPA5/ERO1A/CANX/SSR3/PDIA6/DNAJB9/SEC11C/PJA2/SSR4/SEC16A/PPP1R15A/SEL1L/CALR/SCD/SPCS2/INSIG2/HERPUD1/NFE2L1/HLA-B/RAB3GAP2/SSR1/COPE/TMED9/PDIA3/SCFD1/CALU/ZDHHC9/VKORC1/MAGT1/OS9/SEC61G/PLOD2
GO:0098827	CC	GO:0098827	endoplasmic reticulum subcompartment	83	0.360002	2.17806	7.06089e-05	0.00408747	0.00362541	158	tags=40%, list=20%, signal=36%	HSP90B1/HSPA5/ERO1A/CANX/SSR3/PDIA6/DNAJB9/SEC11C/PJA2/SSR4/SEC16A/PPP1R15A/SEL1L/CALR/SCD/SPCS2/INSIG2/HERPUD1/NFE2L1/HLA-B/RAB3GAP2/SSR1/COPE/TMED9/PDIA3/SCFD1/CALU/ZDHHC9/VKORC1/MAGT1/OS9/SEC61G/PLOD2
GO:0006457	BP	GO:0006457	protein folding	33	0.495577	2.36621	7.87554e-05	0.00416238	0.00369186	24	tags=27%, list=3%, signal=28%	HSP90B1/HSPA5/ERO1A/P4HB/PDIA4/PPIB/CANX/HYOU1/PDIA6
GO:0030433	BP	GO:0030433	ubiquitin-dependent ERAD pathway	13	0.668843	2.31981	7.98921e-05	0.00416238	0.00369186	87	tags=54%, list=11%, signal=49%	HSP90B1/HSPA5/CANX/DNAJB9/SEL1L/CALR/HERPUD1
GO:0036503	BP	GO:0036503	ERAD pathway	13	0.668843	2.31981	7.98921e-05	0.00416238	0.00369186	87	tags=54%, list=11%, signal=49%	HSP90B1/HSPA5/CANX/DNAJB9/SEL1L/CALR/HERPUD1
GO:0051604	BP	GO:0051604	protein maturation	51	0.406652	2.16923	9.7817e-05	0.00493187	0.00437436	161	tags=41%, list=20%, signal=35%	HSP90B1/HSPA5/SERPINE1/ERO1A/P4HB/PDIA4/PPIB/CANX/HYOU1/PDIA6/SEC11C/CALR/SPCS2/ECE1/DNAJB11/MDM2/PDIA3/HSPA13/NOL3/ANXA2/DNAJB1
GO:0042175	CC	GO:0042175	nuclear outer membrane-endoplasmic reticulum membrane network	86	0.346904	2.1086	0.000127391	0.00622227	0.00551889	158	tags=38%, list=20%, signal=34%	HSP90B1/HSPA5/ERO1A/CANX/SSR3/PDIA6/DNAJB9/SEC11C/PJA2/SSR4/SEC16A/PPP1R15A/SEL1L/CALR/SCD/SPCS2/INSIG2/HERPUD1/NFE2L1/HLA-B/RAB3GAP2/SSR1/COPE/TMED9/PDIA3/SCFD1/CALU/ZDHHC9/VKORC1/MAGT1/OS9/SEC61G/PLOD2
GO:0071310	BP	GO:0071310	cellular response to organic substance	119	0.305387	1.97021	0.000155212	0.00713519	0.00632861	217	tags=44%, list=27%, signal=37%	AKAP12/HSP90B1/HSPA5/SERPINE1/ERO1A/P4HB/HK2/LOX/DNAJB9/GAPDH/COL4A1/MIF/RNMT/IGFBP2/DDIT4/MT2A/DDIT3/PPP1R15A/RIOK3/CALR/TNC/TRIB3/INSIG2/HERPUD1/ATP2B1/PFKP/LONP1/TFRC/MDM2/PDIA3/NDUFA13/MT3/CTSD/IGFBP5/OS9/KDM3A/YWHAG/TMF1/IGF2/SLC7A5/EPRS1/TMED2/SH3BP4/PRPF8/RAB31/BAG3/CD44/HSPA1B/LIMS1/RORA/EPS8/ZYX
GO:0050896	BP	GO:0050896	response to stimulus	400	0.227883	1.75178	0.000151144	0.00713519	0.00632861	152	tags=25%, list=19%, signal=40%	AKAP12/HSP90B1/HSPA5/SERPINE1/ERO1A/P4HB/PDIA4/EGLN3/GAP43/DKK1/HILPDA/IGFBP3/HK2/SLC2A1/LOX/PPIB/CANX/VGF/HYOU1/PDIA6/DNAJB9/LGALS3/NEFL/WSB1/GAPDH/DLK1/COL4A1/RGS6/MIF/NDRG1/RNMT/ADM/IGFBP2/GPI/DDIT4/MT2A/PLIN2/PJA2/ANGPTL4/BHLHE40/MORF4L2/DDIT3/NRG1/FAM162A/BNIP3L/SORCS2/MANF/SEC16A/CAMK2N1/PPP1R15A/SEL1L/RIOK3/CALR/TNC/SCD/ECE1/ARHGAP29/ARRDC3/PDK1/TUBB4B/TRIB3/INSIG2/HERPUD1/MAP1LC3B/KCNQ1OT…
GO:0044391	CC	GO:0044391	ribosomal subunit	38	-0.441824	-2.22231	0.000180827	0.00807523	0.00716239	360	tags=87%, list=45%, signal=50%	MRPL21/DAP3/RPL23/RPS12/RPS27A/RPS7/RPL13/MRPS26/RPL23A/RPL27A/RPLP0/RPS29/RPL24/RPL22/RPS25/MRPL20/RPL13A/RPS3A/RPS13/RPL11/RPSA/RPS16/RPL15/MRPL57/RPS3/RPS23/RPL7/RPS4X/RPS2/RPS6/RPS27L/MRPL13/RPL7A
GO:0042981	BP	GO:0042981	regulation of apoptotic process	116	0.298501	1.91682	0.000193369	0.00839542	0.00744639	60	tags=18%, list=8%, signal=20%	AKAP12/HSP90B1/HSPA5/SERPINE1/P4HB/EGLN3/DKK1/IGFBP3/LOX/HYOU1/LGALS3/NEFL/MIF/ADM/GPI/ANGPTL4/MORF4L2/DDIT3/FAM162A/BNIP3L/EEF1A2
GO:0007399	BP	GO:0007399	nervous system development	168	-0.260374	-1.86082	0.000228617	0.00965752	0.00856582	138	tags=29%, list=17%, signal=31%	PTPRZ1/TCF12/THAP11/PCDH18/CKB/FEZ1/NINJ1/CLDN5/CHL1/NTRK2/ZIC3/HLTF/SMAD1/GPM6B/RGMA/ENC1/ASCL1/CALM3/HDAC2/CD9/ITM2C/PMP22/ABAT/CLU/SLIT1/LRRN3/DNER/DCLK2/SELENOP/LY6H/LSAMP/ATP1B2/NDRG4/GPM6A/NREP/LRRN1/B2M/NNAT/HES4/SLC1A3/MARCKSL1/VCAN/PLP1/SFRP2/EDNRB/ADGRG1/GFAP/FABP7/ATP1A2
GO:0022626	CC	GO:0022626	cytosolic ribosome	32	-0.471522	-2.28406	0.000237387	0.00976409	0.00866034	382	tags=94%, list=48%, signal=51%	RSL1D1/ASCC3/RPL23/RPS12/RPS27A/RPS7/RPL13/RPL23A/RPL27A/RPLP0/RPS29/RPL24/RPL22/RPS25/RPL13A/RPS3A/RPS13/RPL11/RPSA/RPS16/RPL15/RPS3/RPS23/RPL7/RPS4X/RPS2/EEF1A1/RPS6/RPS27L/RPL7A
GO:0030246	MF	GO:0030246	carbohydrate binding	22	0.559724	2.36568	0.000334351	0.0128213	0.011372	188	tags=68%, list=24%, signal=54%	EGLN3/HK2/CANX/SLC2A3/LGALS3/GPI/P4HA2/CALR/GALNT17/GBE1/PFKP/OS9/PLOD2/P4HA1/LOXL2
GO:1905897	BP	GO:1905897	regulation of response to endoplasmic reticulum stress	11	0.694911	2.27938	0.00032938	0.0128213	0.011372	87	tags=64%, list=11%, signal=57%	HSPA5/HYOU1/DNAJB9/DDIT3/MANF/PPP1R15A/HERPUD1
GO:0002181	BP	GO:0002181	cytoplasmic translation	33	-0.4635	-2.2628	0.000336324	0.0128213	0.011372	355	tags=88%, list=45%, signal=51%	RPL23/RPS12/RPS27A/RPS7/RPL13/RPL23A/RPL27A/RPLP0/RPS29/RPL24/RPL22/RPS25/RPL13A/RWDD1/RPS3A/EIF3E/RPS13/RPL11/RPSA/RPS16/RPL15/RPS3/RPS23/RPL7/RPS4X/RPS2/EIF4A2/RPS6/RPL7A
GO:0043067	BP	GO:0043067	regulation of programmed cell death	118	0.294271	1.89033	0.000369216	0.0137401	0.0121869	60	tags=18%, list=8%, signal=19%	AKAP12/HSP90B1/HSPA5/SERPINE1/P4HB/EGLN3/DKK1/IGFBP3/LOX/HYOU1/LGALS3/NEFL/MIF/ADM/GPI/ANGPTL4/MORF4L2/DDIT3/FAM162A/BNIP3L/EEF1A2
GO:0034763	BP	GO:0034763	negative regulation of transmembrane transport	10	-0.698237	-2.2628	0.000388718	0.0139535	0.0123761	106	tags=60%, list=13%, signal=53%	ARL6IP5/CALM3/PID1/PEA15/ATP1A2/FABP5
GO:0031090	CC	GO:0031090	organelle membrane	225	0.244258	1.78321	0.000392804	0.0139535	0.0123761	145	tags=28%, list=18%, signal=31%	HSP90B1/HSPA5/ERO1A/DKK1/HK2/SLC2A1/CANX/SSR3/SLC2A3/PDIA6/DNAJB9/LGALS3/GAPDH/NDRG1/SEC11C/GPI/PJA2/SSR4/FAM162A/BNIP3L/EEF1A2/SORCS2/SEC16A/PPP1R15A/SEL1L/CALR/SCD/SPCS2/RHOBTB3/ECE1/SLC16A3/GALNT17/INSIG2/HERPUD1/GOLGA8A/MAP1LC3B/ATP2B1/NFE2L1/NDUFA4L2/HLA-B/RAB3GAP2/SSR1/COPE/ARFGAP3/SLC3A2/TFRC/TMED9/MDM2/PDIA3/NDUFA13/SCFD1/CALU/MT3/CASK/ZDHHC9/ARFGEF3/VKORC1/GOLGA2/CTSD/MAGT1/OS9/SHMT2
GO:0070972	BP	GO:0070972	protein localization to endoplasmic reticulum	18	0.573694	2.24535	0.000506369	0.0172375	0.0152889	315	tags=94%, list=40%, signal=58%	HSPA5/SSR3/SEC16A/PPP1R15A/SPCS2/INSIG2/HERPUD1/RAB3GAP2/OS9/SEC61G/SRP72/SEC61A1/ANK2/GBF1/SEC61B/ZFAND2A/BCAP31
GO:0006986	BP	GO:0006986	response to unfolded protein	16	0.596911	2.23484	0.000507308	0.0172375	0.0152889	201	tags=69%, list=25%, signal=52%	HSPA5/ERO1A/DNAJB9/DDIT3/MANF/PPP1R15A/HERPUD1/OS9/DNAJB1/TMED2/BAG3
GO:0031410	CC	GO:0031410	cytoplasmic vesicle	155	0.264228	1.8241	0.000544846	0.0177416	0.015736	139	tags=27%, list=17%, signal=28%	HSP90B1/HSPA5/SERPINE1/P4HB/PDIA4/DKK1/HILPDA/SLC2A1/PPIB/CANX/VGF/HYOU1/SLC2A3/PDIA6/LGALS3/MIF/NDRG1/GPI/DDIT3/SORCS2/SEC16A/CALR/ECE1/ARRDC3/TUBB4B/GARS1/MAP1LC3B/ATP2B1/HLA-B/COPE/SLC3A2/TFRC/TMED9/MDM2/PDIA3/SCFD1/CALU/MT3/ARFGEF3/GOLGA2/CTSD/MAGT1
GO:0097708	CC	GO:0097708	intracellular vesicle	155	0.264228	1.8241	0.000544846	0.0177416	0.015736	139	tags=27%, list=17%, signal=28%	HSP90B1/HSPA5/SERPINE1/P4HB/PDIA4/DKK1/HILPDA/SLC2A1/PPIB/CANX/VGF/HYOU1/SLC2A3/PDIA6/LGALS3/MIF/NDRG1/GPI/DDIT3/SORCS2/SEC16A/CALR/ECE1/ARRDC3/TUBB4B/GARS1/MAP1LC3B/ATP2B1/HLA-B/COPE/SLC3A2/TFRC/TMED9/MDM2/PDIA3/SCFD1/CALU/MT3/ARFGEF3/GOLGA2/CTSD/MAGT1
GO:0005840	CC	GO:0005840	ribosome	43	-0.395981	-2.06535	0.000605744	0.019322	0.0171378	382	tags=86%, list=48%, signal=47%	RSL1D1/ASCC3/MRPL21/DAP3/RPL23/RPS12/RPS27A/RPS7/RPL13/MRPS26/RPL23A/RPL27A/RPLP0/RPS29/RPL24/RPL22/RPS25/MRPL20/RPL13A/RPS3A/RPS13/RPL11/RPSA/APEX1/RPS16/RPL15/MRPL57/RPS3/RPS23/RPL7/RPS4X/RPS2/EEF1A1/RPS6/RPS27L/MRPL13/RPL7A
GO:0016853	MF	GO:0016853	isomerase activity	18	0.566303	2.21642	0.000740718	0.0227008	0.0201347	153	tags=56%, list=19%, signal=46%	P4HB/PDIA4/PPIB/PDIA6/MIF/GPI/PGM2L1/CRELD2/PDIA3/PGAM1
GO:0051235	BP	GO:0051235	maintenance of location	25	0.481082	2.08393	0.000737763	0.0227008	0.0201347	99	tags=40%, list=12%, signal=36%	HSP90B1/HSPA5/ERO1A/HILPDA/HK2/PLIN2/DDIT3/CALR/INSIG2/TMSB10
GO:0046914	MF	GO:0046914	transition metal ion binding	51	0.368228	1.96427	0.00085951	0.0258349	0.0229145	313	tags=69%, list=39%, signal=44%	EGLN3/LOX/CA12/MT2A/P4HA2/CALR/SCD/ECE1/CA9/MDM2/MT3/ZCCHC7/KDM3A/SHMT2/PLOD2/P4HA1/ZSWIM6/EPRS1/LOXL2/ZCCHC17/SQSTM1/LIMS1/RORA/FTH1/FTL/USP3/EEA1/ZFAND3/MPI/NR2F2/RNF24/PLOD1/TRIM2/SLU7/ZFAND2A
GO:0071704	BP	GO:0071704	organic substance metabolic process	495	0.209386	1.60765	0.000897742	0.0264749	0.0234821	212	tags=31%, list=27%, signal=59%	AKAP12/HSP90B1/HSPA5/SERPINE1/ERO1A/P4HB/PDIA4/EGLN3/DKK1/HILPDA/IGFBP3/HK2/SLC2A1/LOX/PPIB/CANX/HYOU1/SLC2A3/PDIA6/DNAJB9/LGALS3/WSB1/GAPDH/WEE1/PFKFB3/MIF/SEC11C/ENO2/AHNAK2/RNMT/ADM/GPI/DDIT4/PJA2/ANGPTL4/BHLHE40/MORF4L2/DDIT3/NRG1/MXI1/FAM162A/BNIP3L/EEF1A2/PGM2L1/P4HA2/CAMK2N1/PPP1R15A/SEL1L/RIOK3/CALR/TNC/SCD/PFKFB4/SPCS2/RHOBTB3/ECE1/ARRDC3/SLC16A3/PDK1/GALNT17/TRIB3/SMS/INSIG2/HERPUD1/GAR…
GO:0048029	MF	GO:0048029	monosaccharide binding	11	0.666644	2.18666	0.00102154	0.0295678	0.0262254	167	tags=73%, list=21%, signal=58%	EGLN3/HK2/SLC2A3/GPI/P4HA2/PFKP/PLOD2/P4HA1
GO:0006886	BP	GO:0006886	intracellular protein transport	66	0.335512	1.92462	0.00113359	0.0322147	0.0285731	315	tags=64%, list=40%, signal=42%	HSP90B1/HSPA5/SSR3/BNIP3L/SORCS2/SEC16A/SEL1L/CALR/SPCS2/HERPUD1/RAB3GAP2/SSR1/ARFGAP3/TMED9/MDM2/NDUFA13/SCFD1/ZDHHC9/OS9/YWHAG/SEC61G/SRP72/TMED2/RAB31/SEC61A1/BAG3/SQSTM1/XPOT/TLK1/ARL4C/KIF5C/RAB14/SEC31A/TPR/HSPA9/VAMP2/KIF5B/ARL6IP1/SLU7/SEC61B/ZFAND2A/BCAP31
GO:0005506	MF	GO:0005506	iron ion binding	10	0.671453	2.11477	0.00116324	0.0324668	0.0287967	220	tags=90%, list=28%, signal=66%	EGLN3/P4HA2/CALR/SCD/KDM3A/PLOD2/P4HA1/FTH1/FTL
GO:0034620	BP	GO:0034620	cellular response to unfolded protein	12	0.638674	2.14069	0.00123089	0.0331705	0.0294208	201	tags=75%, list=25%, signal=57%	HSPA5/ERO1A/DNAJB9/DDIT3/PPP1R15A/HERPUD1/OS9/TMED2/BAG3
GO:0035967	BP	GO:0035967	cellular response to topologically incorrect protein	12	0.638674	2.14069	0.00123089	0.0331705	0.0294208	201	tags=75%, list=25%, signal=57%	HSPA5/ERO1A/DNAJB9/DDIT3/PPP1R15A/HERPUD1/OS9/TMED2/BAG3
GO:0042063	BP	GO:0042063	gliogenesis	32	-0.431451	-2.08995	0.00130228	0.0344994	0.0305996	198	tags=56%, list=25%, signal=44%	MDK/PLPP3/TNFRSF21/ANXA1/NFIB/PTPRZ1/NTRK2/GPM6B/ASCL1/HDAC2/CD9/CLU/DNER/ATP1B2/VCAN/PLP1/ADGRG1/GFAP
GO:0035966	BP	GO:0035966	response to topologically incorrect protein	17	0.546629	2.10246	0.00135916	0.0348258	0.030889	201	tags=65%, list=25%, signal=49%	HSPA5/ERO1A/DNAJB9/DDIT3/MANF/PPP1R15A/HERPUD1/OS9/DNAJB1/TMED2/BAG3
GO:0045184	BP	GO:0045184	establishment of protein localization	116	0.276834	1.77769	0.0013517	0.0348258	0.030889	320	tags=58%, list=40%, signal=40%	HSP90B1/HSPA5/PDIA4/HK2/CANX/VGF/SSR3/DDIT3/BNIP3L/SORCS2/SEC16A/SEL1L/CALR/SPCS2/ARRDC3/HERPUD1/RAB3GAP2/SSR1/COPE/ARFGAP3/TFRC/TMED9/MDM2/NDUFA13/SCFD1/ZDHHC9/GOLGA2/CTSD/OS9/YWHAG/SEC61G/SRP72/TMED2/PDCD6IP/UNC119/RAB31/SEC61A1/BAG3/SQSTM1/AGAP1/LIMS1/XPOT/GOLGA4/MACF1/TLK1/ANK2/ARL4C/KIF5C/RAB14/SEC31A/CCDC47/TPR/SCG2/HSPA9/SELENOK/HOOK3/VAMP2/GBF1/KIF5B/ARL6IP1/SLU7/SEC61B/ATP2C1/ZFAND2A/BCA…
GO:0043161	BP	GO:0043161	proteasome-mediated ubiquitin-dependent protein catabolic process	36	0.422697	2.07201	0.00138339	0.0348748	0.0309325	87	tags=31%, list=11%, signal=29%	HSP90B1/HSPA5/CANX/DNAJB9/PJA2/DDIT3/SEL1L/CALR/RHOBTB3/TRIB3/HERPUD1
GO:0007417	BP	GO:0007417	central nervous system development	74	-0.311914	-1.89216	0.00140816	0.0349359	0.0309867	138	tags=36%, list=17%, signal=33%	PTPRZ1/PCDH18/CKB/FEZ1/NTRK2/ZIC3/SMAD1/GPM6B/ASCL1/CALM3/HDAC2/ABAT/CLU/SLIT1/DNER/DCLK2/SELENOP/ATP1B2/B2M/NNAT/MARCKSL1/VCAN/PLP1/SFRP2/ADGRG1/GFAP/ATP1A2
GO:0051082	MF	GO:0051082	unfolded protein binding	18	0.547864	2.14426	0.00147193	0.0359473	0.0318837	106	tags=44%, list=13%, signal=39%	HSP90B1/HSPA5/PPIB/CANX/HYOU1/CALR/TUBB4B/DNAJB11
GO:0009991	BP	GO:0009991	response to extracellular stimulus	28	0.444541	2.01795	0.0015781	0.0373723	0.0331477	170	tags=50%, list=21%, signal=41%	HSPA5/SLC2A1/VGF/ADM/IGFBP2/PLIN2/DDIT3/TNC/MAP1LC3B/TFRC/MDM2/MT3/YWHAG/SLC7A5
GO:0031667	BP	GO:0031667	response to nutrient levels	28	0.444541	2.01795	0.0015781	0.0373723	0.0331477	170	tags=50%, list=21%, signal=41%	HSPA5/SLC2A1/VGF/ADM/IGFBP2/PLIN2/DDIT3/TNC/MAP1LC3B/TFRC/MDM2/MT3/YWHAG/SLC7A5
GO:0030968	BP	GO:0030968	endoplasmic reticulum unfolded protein response	11	0.65421	2.14587	0.00165677	0.0386083	0.034244	183	tags=73%, list=23%, signal=57%	HSPA5/ERO1A/DNAJB9/DDIT3/PPP1R15A/HERPUD1/OS9/TMED2
GO:0140096	MF	GO:0140096	catalytic activity, acting on a protein	86	0.309769	1.88288	0.0016797	0.0386083	0.034244	167	tags=34%, list=21%, signal=30%	ERO1A/P4HB/PDIA4/EGLN3/LOX/PPIB/PDIA6/WSB1/GAPDH/WEE1/SEC11C/PJA2/P4HA2/RIOK3/ECE1/PDK1/GALNT17/LONP1/CRELD2/MDM2/PDIA3/CASK/ZDHHC9/CTSD/KDM3A/PTP4A2/PLOD2/OTUD5/P4HA1
GO:0005996	BP	GO:0005996	monosaccharide metabolic process	26	0.444272	1.94736	0.0018563	0.0420492	0.0372959	81	tags=42%, list=10%, signal=39%	IGFBP3/HK2/SLC2A1/SLC2A3/GAPDH/PFKFB3/ENO2/GPI/PGM2L1/PFKFB4/PDK1
GO:0044238	BP	GO:0044238	primary metabolic process	466	0.20953	1.60764	0.00200358	0.0447372	0.03968	212	tags=31%, list=27%, signal=55%	HSP90B1/HSPA5/SERPINE1/ERO1A/P4HB/PDIA4/EGLN3/DKK1/IGFBP3/HK2/SLC2A1/LOX/PPIB/CANX/HYOU1/SLC2A3/PDIA6/DNAJB9/LGALS3/WSB1/GAPDH/WEE1/PFKFB3/MIF/SEC11C/ENO2/AHNAK2/RNMT/ADM/GPI/DDIT4/PJA2/ANGPTL4/BHLHE40/MORF4L2/DDIT3/NRG1/MXI1/FAM162A/BNIP3L/EEF1A2/PGM2L1/P4HA2/CAMK2N1/PPP1R15A/SEL1L/RIOK3/CALR/SCD/PFKFB4/SPCS2/RHOBTB3/ECE1/ARRDC3/SLC16A3/PDK1/GALNT17/TRIB3/SMS/INSIG2/HERPUD1/GARS1/GBE1/KCNQ1OT1/C…
GO:1902495	CC	GO:1902495	transmembrane transporter complex	18	-0.54238	-2.16662	0.00211686	0.046332	0.0410945	245	tags=78%, list=31%, signal=55%	NDUFB8/CYC1/NDUFA10/FKBP1A/CALM2/TTYH3/ATP1B3/NDUFS8/UQCRB/CALM3/ABHD6/ATP1B2/TTYH1/ATP1A2
GO:0048856	BP	GO:0048856	anatomical structure development	308	-0.205771	-1.59977	0.00213429	0.046332	0.0410945	123	tags=22%, list=15%, signal=30%	FEZ1/ATRAID/NINJ1/CLDN5/PLAAT3/CHL1/CST3/NTRK2/SGCE/ZIC3/HLTF/KLF6/SMAD1/GPM6B/RGMA/ENC1/H3-3A/TFDP2/ASCL1/RPS6/CALM3/VDAC3/HDAC2/FSTL1/CPE/CD9/ITM2C/PMP22/SLC25A5/DUT/ABAT/CLU/SLIT1/MSX2/ZBTB18/LRRN3/DNER/DCLK2/SELENOP/LY6H/PID1/LSAMP/DDX5/ATP1B2/NDRG4/GPM6A/NREP/LRRN1/B2M/NNAT/HES4/SLC1A3/MARCKSL1/COL1A2/SAT1/MEST/VCAN/PLP1/SFRP2/DKK3/EDNRB/ADGRG1/GFAP/FABP7/ATP1A2/KRT17/FABP5
GO:0048193	BP	GO:0048193	Golgi vesicle transport	25	0.452637	1.96071	0.00229907	0.0490915	0.0435421	377	tags=88%, list=47%, signal=48%	P4HB/HYOU1/SEC16A/COPE/ARFGAP3/TMED9/SCFD1/GOLGA2/TMED2/RAB31/GOLGA4/MACF1/RAB14/SEC31A/VAMP2/GBF1/ATP2C1/BCAP31/RABEP1/SPIRE1/CNIH4/YKT6
GO:0043412	BP	GO:0043412	macromolecule modification	162	0.238113	1.65428	0.00232423	0.0490915	0.0435421	167	tags=28%, list=21%, signal=28%	HSP90B1/HSPA5/ERO1A/P4HB/EGLN3/DKK1/IGFBP3/LOX/PPIB/LGALS3/WSB1/GAPDH/WEE1/MIF/RNMT/PJA2/MORF4L2/NRG1/P4HA2/CAMK2N1/PPP1R15A/ARRDC3/PDK1/GALNT17/TRIB3/HERPUD1/CAPRIN2/TCF25/RAB3GAP2/DNAJB11/LONP1/TFRC/MDM2/MT3/ZDHHC9/VKORC1/GOLGA2/MAGT1/OS9/SHMT2/YWHAG/PLOD2/OTUD5/IGF2/P4HA1
GO:0015031	BP	GO:0015031	protein transport	106	0.275727	1.74597	0.00245354	0.0511319	0.0453518	320	tags=58%, list=40%, signal=40%	HSP90B1/HSPA5/PDIA4/CANX/VGF/SSR3/BNIP3L/SORCS2/SEC16A/SEL1L/CALR/SPCS2/ARRDC3/HERPUD1/RAB3GAP2/SSR1/COPE/ARFGAP3/TFRC/TMED9/MDM2/NDUFA13/SCFD1/ZDHHC9/GOLGA2/OS9/YWHAG/SEC61G/SRP72/TMED2/PDCD6IP/UNC119/RAB31/SEC61A1/BAG3/SQSTM1/AGAP1/XPOT/GOLGA4/MACF1/TLK1/ANK2/ARL4C/KIF5C/RAB14/SEC31A/TPR/SCG2/HSPA9/SELENOK/HOOK3/VAMP2/GBF1/KIF5B/ARL6IP1/SLU7/SEC61B/ATP2C1/ZFAND2A/BCAP31/CADPS/SURF4
GO:0022627	CC	GO:0022627	cytosolic small ribosomal subunit	16	-0.520893	-2.01213	0.00278175	0.055742	0.0494408	339	tags=94%, list=43%, signal=55%	RPS12/RPS27A/RPS7/RPS29/RPS25/RPS3A/RPS13/RPSA/RPS16/RPS3/RPS23/RPS4X/RPS2/RPS6/RPS27L
GO:0006508	BP	GO:0006508	proteolysis	90	0.30013	1.83675	0.00271674	0.055742	0.0494408	163	tags=32%, list=21%, signal=29%	HSP90B1/HSPA5/SERPINE1/P4HB/EGLN3/CANX/DNAJB9/GAPDH/SEC11C/PJA2/DDIT3/FAM162A/SEL1L/CALR/SPCS2/RHOBTB3/ECE1/TRIB3/HERPUD1/LONP1/MDM2/NDUFA13/CTSD/OS9/SHMT2/NOL3/TMF1/ANXA2/OTUD5
GO:0007275	BP	GO:0007275	multicellular organism development	254	-0.206944	-1.56847	0.00275365	0.055742	0.0494408	134	tags=24%, list=17%, signal=29%	TCF12/THAP11/PCDH18/CKB/FEZ1/ATRAID/NINJ1/CLDN5/PLAAT3/CHL1/NTRK2/ZIC3/HLTF/SMAD1/GPM6B/RGMA/ENC1/H3-3A/TFDP2/ASCL1/RPS6/CALM3/HDAC2/FSTL1/CPE/CD9/ITM2C/PMP22/DUT/ABAT/CLU/SLIT1/MSX2/LRRN3/DNER/DCLK2/SELENOP/LY6H/LSAMP/ATP1B2/NDRG4/GPM6A/NREP/LRRN1/B2M/NNAT/HES4/SLC1A3/MARCKSL1/COL1A2/SAT1/VCAN/PLP1/SFRP2/DKK3/EDNRB/ADGRG1/GFAP/FABP7/ATP1A2/KRT17
GO:0007267	BP	GO:0007267	cell-cell signaling	71	-0.31046	-1.85271	0.0028586	0.0565568	0.0501635	79	tags=24%, list=10%, signal=24%	CPE/PMP22/ABAT/ABHD6/LY6H/PFN2/NNAT/SLC1A3/PLP1/SFRP2/DKK3/EDNRB/ADGRG1/GFAP/ATP1A2/IGFBP4/FABP5
GO:0003824	MF	GO:0003824	catalytic activity	218	0.224636	1.62796	0.0030711	0.0600015	0.0532189	163	tags=27%, list=21%, signal=30%	HSP90B1/HSPA5/ERO1A/P4HB/PDIA4/EGLN3/HK2/LOX/PPIB/PDIA6/WSB1/CA12/GAPDH/WEE1/PFKFB3/RGS6/MIF/SEC11C/ENO2/RNMT/GPI/PJA2/EEF1A2/PGM2L1/P4HA2/RIOK3/SCD/PFKFB4/RHOBTB3/ECE1/PDK1/GALNT17/TUBB4B/SMS/GARS1/GBE1/NAMPT/ATP2B1/PFKP/CA9/LONP1/CRELD2/MDM2/PDIA3/GUK1/CASK/HSPA13/ZDHHC9/VKORC1/CTSD/GNG5/KDM3A/SHMT2/PGAM1/PTP4A2/PLOD2/POLR2A/DDX41/OTUD5
GO:0005975	BP	GO:0005975	carbohydrate metabolic process	37	0.393695	1.95375	0.00345794	0.0659117	0.0584609	115	tags=41%, list=14%, signal=36%	IGFBP3/HK2/SLC2A1/SLC2A3/GAPDH/PFKFB3/ENO2/GPI/DDIT4/PGM2L1/PFKFB4/PDK1/GBE1/PFKP/SLC3A2
GO:0140677	MF	GO:0140677	molecular function activator activity	52	0.338282	1.81331	0.00344745	0.0659117	0.0584609	164	tags=38%, list=21%, signal=33%	DKK1/IGFBP3/VGF/LGALS3/RGS6/MIF/ADM/GPI/NRG1/MANF/PPP1R15A/ARHGAP29/NAMPT/RAB3GAP2/CA9/ARFGAP3/MT3/DOCK3/DNAJB1/IGF2
GO:0042594	BP	GO:0042594	response to starvation	14	0.555698	1.97486	0.0035651	0.0660308	0.0585666	202	tags=64%, list=25%, signal=49%	HSPA5/SLC2A1/ADM/PLIN2/DDIT3/MAP1LC3B/YWHAG/SLC7A5/UPP1
GO:0010498	BP	GO:0010498	proteasomal protein catabolic process	39	0.388589	1.95642	0.00358095	0.0660308	0.0585666	87	tags=28%, list=11%, signal=26%	HSP90B1/HSPA5/CANX/DNAJB9/PJA2/DDIT3/SEL1L/CALR/RHOBTB3/TRIB3/HERPUD1
GO:0048731	BP	GO:0048731	system development	230	-0.209297	-1.55998	0.00359093	0.0660308	0.0585666	134	tags=25%, list=17%, signal=29%	TCF12/THAP11/PCDH18/CKB/FEZ1/NINJ1/CLDN5/PLAAT3/CHL1/NTRK2/ZIC3/HLTF/SMAD1/GPM6B/RGMA/ENC1/H3-3A/TFDP2/ASCL1/CALM3/HDAC2/CPE/CD9/ITM2C/PMP22/DUT/ABAT/CLU/SLIT1/MSX2/LRRN3/DNER/DCLK2/SELENOP/LY6H/LSAMP/ATP1B2/NDRG4/GPM6A/NREP/LRRN1/B2M/NNAT/HES4/SLC1A3/MARCKSL1/COL1A2/SAT1/VCAN/PLP1/SFRP2/DKK3/EDNRB/ADGRG1/GFAP/FABP7/ATP1A2
GO:0051402	BP	GO:0051402	neuron apoptotic process	28	0.423497	1.92242	0.00381148	0.0692714	0.0614408	126	tags=39%, list=16%, signal=34%	EGLN3/DKK1/HYOU1/NEFL/GAPDH/GPI/DDIT3/FAM162A/GBE1/EN2/MT3
GO:0006090	BP	GO:0006090	pyruvate metabolic process	18	0.517714	2.02625	0.00390741	0.0701986	0.0622632	109	tags=44%, list=14%, signal=39%	HK2/GAPDH/ENO2/GPI/DDIT4/SLC16A3/PDK1/PFKP
GO:0032868	BP	GO:0032868	response to insulin	20	0.477391	1.95408	0.00417156	0.0724462	0.0642567	196	tags=60%, list=25%, signal=46%	SLC2A1/VGF/ADM/TRIB3/INSIG2/ATP2B1/LONP1/CTSD/YWHAG/IGF2/EPRS1/RAB31
GO:0071345	BP	GO:0071345	cellular response to cytokine stimulus	46	0.353818	1.83793	0.0041408	0.0724462	0.0642567	217	tags=48%, list=27%, signal=37%	AKAP12/HSPA5/P4HB/HK2/LOX/GAPDH/RNMT/MT2A/PFKP/TFRC/PDIA3/NDUFA13/MT3/KDM3A/EPRS1/PRPF8/CD44/HSPA1B/LIMS1/RORA/EPS8/ZYX
GO:0005615	CC	GO:0005615	extracellular space	238	0.217558	1.60005	0.00408918	0.0724462	0.0642567	121	tags=22%, list=15%, signal=26%	HSP90B1/HSPA5/SERPINE1/ERO1A/P4HB/PDIA4/DKK1/HILPDA/IGFBP3/SLC2A1/LOX/PPIB/CANX/VGF/HYOU1/SLC2A3/PDIA6/DNAJB9/LGALS3/GAPDH/DLK1/COL4A1/MIF/NDRG1/ENO2/ADM/IGFBP2/GPI/ANGPTL4/SSR4/NRG1/MANF/CALR/TNC/RHOBTB3/ECE1/TUBB4B/SMS/GARS1/GBE1/COL4A2/NAMPT/ATP2B1/HDLBP/HLA-B/DNAJB11/PFKP/SLC3A2/CRELD2/TFRC/TMED9/PDIA3
GO:0007154	BP	GO:0007154	cell communication	291	0.204876	1.53869	0.00423542	0.0727469	0.0645234	95	tags=18%, list=12%, signal=25%	AKAP12/HSPA5/SERPINE1/ERO1A/P4HB/GAP43/DKK1/HILPDA/IGFBP3/SLC2A1/LOX/VGF/HYOU1/DNAJB9/LGALS3/NEFL/WSB1/GAPDH/DLK1/COL4A1/RGS6/MIF/NDRG1/ADM/IGFBP2/GPI/DDIT4/PLIN2/PJA2/DDIT3/NRG1/FAM162A/BNIP3L/SORCS2/MANF/PPP1R15A/SEL1L/RIOK3/CALR/TNC/ECE1/ARHGAP29/ARRDC3/PDK1/TRIB3/INSIG2/HERPUD1/MAP1LC3B/KCNQ1OT1/CAPRIN2/COL4A2/NAMPT
GO:1901698	BP	GO:1901698	response to nitrogen compound	70	0.306458	1.78379	0.00473707	0.0804786	0.0713812	196	tags=41%, list=25%, signal=34%	HSP90B1/HSPA5/SLC2A1/CANX/VGF/DNAJB9/NEFL/COL4A1/ADM/SEL1L/RIOK3/CALR/TRIB3/INSIG2/HERPUD1/ATP2B1/LONP1/SLC3A2/MDM2/VKORC1/CTSD/IGFBP5/OS9/YWHAG/IGF2/SLC7A5/EPRS1/SH3BP4/RAB31
GO:0036211	BP	GO:0036211	protein modification process	156	0.234364	1.61818	0.00484985	0.0815088	0.0722949	167	tags=28%, list=21%, signal=27%	HSP90B1/HSPA5/ERO1A/P4HB/EGLN3/DKK1/IGFBP3/LOX/PPIB/LGALS3/WSB1/GAPDH/WEE1/MIF/PJA2/MORF4L2/NRG1/P4HA2/CAMK2N1/PPP1R15A/ARRDC3/PDK1/GALNT17/TRIB3/HERPUD1/CAPRIN2/TCF25/RAB3GAP2/LONP1/TFRC/MDM2/MT3/ZDHHC9/VKORC1/GOLGA2/MAGT1/OS9/SHMT2/YWHAG/PLOD2/OTUD5/IGF2/P4HA1
GO:0016052	BP	GO:0016052	carbohydrate catabolic process	13	0.550381	1.90894	0.00499466	0.0827948	0.0734356	153	tags=54%, list=19%, signal=44%	HK2/GAPDH/ENO2/GPI/DDIT4/PFKP/PGAM1
GO:0033993	BP	GO:0033993	response to lipid	56	0.316777	1.72833	0.00503231	0.0827948	0.0734356	122	tags=32%, list=15%, signal=29%	AKAP12/SERPINE1/DKK1/LOX/NEFL/MIF/ADM/IGFBP2/GPI/DDIT4/CALR/TNC/SCD/INSIG2/CA9/TFRC/MDM2/NDUFA13
GO:0005793	CC	GO:0005793	endoplasmic reticulum-Golgi intermediate compartment	19	0.473133	1.90207	0.00523764	0.0852754	0.0756357	398	tags=95%, list=50%, signal=48%	HSPA5/P4HB/PDIA6/CALR/TMED9/ZDHHC9/GOLGA2/TMED2/GOLGB1/MYDGF/GBF1/BCAP31/SURF4/LRPAP1/CNIH4/YKT6/FN1/LMAN1
GO:0015935	CC	GO:0015935	small ribosomal subunit	18	-0.50591	-2.02093	0.0054702	0.0881435	0.0781796	356	tags=94%, list=45%, signal=53%	DAP3/RPS12/RPS27A/RPS7/MRPS26/RPS29/RPS25/RPS3A/RPS13/RPSA/RPS16/RPS3/RPS23/RPS4X/RPS2/RPS6/RPS27L
GO:1990351	CC	GO:1990351	transporter complex	20	-0.464854	-1.93666	0.00588828	0.093912	0.083296	245	tags=75%, list=31%, signal=53%	NDUFB8/CYC1/TIMM9/NDUFA10/FKBP1A/CALM2/TTYH3/ATP1B3/NDUFS8/UQCRB/CALM3/ABHD6/ATP1B2/TTYH1/ATP1A2
GO:0006511	BP	GO:0006511	ubiquitin-dependent protein catabolic process	45	0.351066	1.81684	0.0061065	0.0946303	0.0839331	87	tags=24%, list=11%, signal=23%	HSP90B1/HSPA5/CANX/DNAJB9/PJA2/DDIT3/SEL1L/CALR/RHOBTB3/TRIB3/HERPUD1
GO:0010243	BP	GO:0010243	response to organonitrogen compound	65	0.306283	1.75422	0.0061065	0.0946303	0.0839331	196	tags=42%, list=25%, signal=34%	HSP90B1/HSPA5/SLC2A1/CANX/VGF/DNAJB9/NEFL/COL4A1/ADM/SEL1L/CALR/TRIB3/INSIG2/HERPUD1/ATP2B1/LONP1/MDM2/VKORC1/CTSD/IGFBP5/OS9/YWHAG/IGF2/SLC7A5/EPRS1/SH3BP4/RAB31
GO:0009605	BP	GO:0009605	response to external stimulus	128	0.251824	1.65605	0.00611494	0.0946303	0.0839331	212	tags=38%, list=27%, signal=33%	AKAP12/HSPA5/SERPINE1/SLC2A1/LOX/PPIB/VGF/LGALS3/GAPDH/MIF/ADM/IGFBP2/GPI/DDIT4/PLIN2/PJA2/BHLHE40/DDIT3/NRG1/BNIP3L/CAMK2N1/RIOK3/CALR/TNC/TUBB4B/MAP1LC3B/HLA-B/TFRC/MDM2/MT3/CASK/VKORC1/SHMT2/YWHAG/TMF1/NEAT1/ANXA2/OTUD5/SLC7A5/RBPJ/EPRS1/UNC119/PRPF8/SERINC5/BAG3/UPP1/HSPA1B/RORA/GADD45A
GO:0030546	MF	GO:0030546	signaling receptor activator activity	22	0.470529	1.9887	0.00631581	0.0952234	0.0844592	95	tags=41%, list=12%, signal=37%	DKK1/VGF/LGALS3/MIF/ADM/GPI/NRG1/MANF/NAMPT
GO:0048018	MF	GO:0048018	receptor ligand activity	22	0.470529	1.9887	0.00631581	0.0952234	0.0844592	95	tags=41%, list=12%, signal=37%	DKK1/VGF/LGALS3/MIF/ADM/GPI/NRG1/MANF/NAMPT
GO:0015711	BP	GO:0015711	organic anion transport	28	-0.416111	-1.95682	0.00633604	0.0952234	0.0844592	110	tags=39%, list=14%, signal=35%	NTRK2/ARL6IP5/SLC25A5/ABAT/SLC1A3/MGST1/CRABP1/GFAP/FABP7/ATP1A2/FABP5
GO:0006096	BP	GO:0006096	glycolytic process	12	0.579802	1.94337	0.00641256	0.0954556	0.0846651	153	tags=58%, list=19%, signal=48%	HK2/GAPDH/ENO2/GPI/DDIT4/PFKP/PGAM1
GO:0048709	BP	GO:0048709	oligodendrocyte differentiation	14	-0.530507	-1.9635	0.00709774	0.10368	0.0919599	198	tags=64%, list=25%, signal=49%	MDK/TNFRSF21/PTPRZ1/NTRK2/GPM6B/ASCL1/HDAC2/CLU/PLP1
GO:0006814	BP	GO:0006814	sodium ion transport	13	-0.542257	-1.94119	0.00709097	0.10368	0.0919599	51	tags=62%, list=6%, signal=59%	ATP2B4/ATP1B3/FXYD6/NKAIN3/ATP1B2/NKAIN4/EDNRB/ATP1A2
GO:0019941	BP	GO:0019941	modification-dependent protein catabolic process	49	0.327342	1.732	0.00735095	0.10445	0.0926431	119	tags=27%, list=15%, signal=24%	HSP90B1/HSPA5/CANX/DNAJB9/PJA2/DDIT3/SEL1L/CALR/RHOBTB3/TRIB3/HERPUD1/LONP1/MDM2
GO:0046907	BP	GO:0046907	intracellular transport	106	0.255024	1.61487	0.00734928	0.10445	0.0926431	254	tags=43%, list=32%, signal=34%	HSP90B1/HSPA5/P4HB/HK2/HYOU1/SSR3/NEFL/BNIP3L/SORCS2/SEC16A/SEL1L/CALR/SPCS2/RHOBTB3/HERPUD1/RAB3GAP2/SSR1/COPE/ARFGAP3/TMED9/MDM2/NDUFA13/SCFD1/ZDHHC9/GOLGA2/OS9/YWHAG/SEC61G/ANXA2/YTHDC1/SRP72/TMED2/RAB31/SEC61A1/BAG3/SQSTM1/XPOT/TLK1/DCTN1/ARL4C/KIF5C/EEA1/RAB14/SEC31A/TPR/NUMA1
GO:0043170	BP	GO:0043170	macromolecule metabolic process	426	0.188731	1.4507	0.00723509	0.10445	0.0926431	168	tags=24%, list=21%, signal=41%	AKAP12/HSP90B1/HSPA5/SERPINE1/ERO1A/P4HB/PDIA4/EGLN3/DKK1/HILPDA/IGFBP3/LOX/PPIB/CANX/HYOU1/PDIA6/DNAJB9/LGALS3/WSB1/GAPDH/WEE1/MIF/SEC11C/AHNAK2/RNMT/GPI/PJA2/BHLHE40/MORF4L2/DDIT3/NRG1/MXI1/FAM162A/BNIP3L/EEF1A2/P4HA2/CAMK2N1/PPP1R15A/SEL1L/RIOK3/CALR/TNC/SPCS2/RHOBTB3/ECE1/ARRDC3/SLC16A3/PDK1/GALNT17/TRIB3/HERPUD1/GARS1/GBE1/KCNQ1OT1/CAPRIN2/COL4A2/NAMPT/ATP2B1/NFE2L1/HNRNPA3/TCF25/HLA-B/RAB3G…
GO:0072599	BP	GO:0072599	establishment of protein localization to endoplasmic reticulum	11	0.590857	1.93807	0.007597	0.106974	0.0948815	200	tags=73%, list=25%, signal=55%	HSPA5/SSR3/SPCS2/HERPUD1/RAB3GAP2/SEC61G/SRP72/SEC61A1
GO:0031669	BP	GO:0031669	cellular response to nutrient levels	15	0.523148	1.90328	0.00802609	0.109418	0.0970496	202	tags=60%, list=25%, signal=46%	HSPA5/SLC2A1/PLIN2/TNC/MAP1LC3B/MDM2/YWHAG/SLC7A5/UPP1
GO:0016323	CC	GO:0016323	basolateral plasma membrane	19	0.448938	1.80481	0.00808207	0.109418	0.0970496	233	tags=68%, list=29%, signal=50%	SLC2A1/CA12/SLC16A3/ATP2B1/CA9/SLC3A2/TFRC/CASK/ANXA2/SLC7A5/SLC38A1/CD44/ANK2
GO:0016491	MF	GO:0016491	oxidoreductase activity	38	0.351078	1.74755	0.00819063	0.109418	0.0970496	72	tags=24%, list=9%, signal=23%	ERO1A/P4HB/PDIA4/EGLN3/LOX/PDIA6/GAPDH/P4HA2/SCD
GO:0034097	BP	GO:0034097	response to cytokine	52	0.31889	1.70936	0.00798477	0.109418	0.0970496	217	tags=44%, list=27%, signal=34%	AKAP12/HSPA5/P4HB/HK2/LOX/GAPDH/RNMT/MT2A/PFKP/TFRC/PDIA3/NDUFA13/MT3/KDM3A/SHMT2/EPRS1/PRPF8/CD44/HSPA1B/LIMS1/RORA/EPS8/ZYX
GO:0098772	MF	GO:0098772	molecular function regulator activity	103	0.262836	1.65858	0.00793176	0.109418	0.0970496	164	tags=32%, list=21%, signal=29%	SERPINE1/DKK1/IGFBP3/VGF/HYOU1/LGALS3/GAPDH/RGS6/MIF/ADM/GPI/ANGPTL4/DDIT3/NRG1/MANF/CAMK2N1/PPP1R15A/ARHGAP29/TRIB3/KCNQ1OT1/NAMPT/RAB3GAP2/CA9/ARFGAP3/MT3/ARFGEF3/DOCK3/NOL3/YWHAG/NEAT1/ANXA2/DNAJB1/IGF2
GO:0032502	BP	GO:0032502	developmental process	334	-0.182979	-1.43717	0.00814943	0.109418	0.0970496	116	tags=19%, list=15%, signal=29%	CLDN5/PLAAT3/CHL1/CST3/NTRK2/SGCE/ZIC3/HLTF/KLF6/SMAD1/GPM6B/RGMA/ENC1/H3-3A/TFDP2/ASCL1/RPS6/CALM3/VDAC3/HDAC2/FSTL1/CPE/PEG10/CD9/ITM2C/PMP22/SLC25A5/DUT/ABAT/CLU/SLIT1/MSX2/ZBTB18/LRRN3/DNER/DCLK2/SELENOP/LY6H/PID1/LSAMP/DDX5/ATP1B2/NDRG4/GPM6A/NREP/LRRN1/B2M/NNAT/HES4/SLC1A3/MARCKSL1/COL1A2/SAT1/MEST/VCAN/PLP1/SFRP2/DKK3/EDNRB/ADGRG1/GFAP/FABP7/ATP1A2/KRT17/FABP5
GO:0015849	BP	GO:0015849	organic acid transport	25	-0.408091	-1.83962	0.00847707	0.110211	0.0977521	33	tags=36%, list=4%, signal=36%	NTRK2/ARL6IP5/ABAT/SLC1A3/CRABP1/GFAP/FABP7/ATP1A2/FABP5
GO:0046942	BP	GO:0046942	carboxylic acid transport	25	-0.408091	-1.83962	0.00847707	0.110211	0.0977521	33	tags=36%, list=4%, signal=36%	NTRK2/ARL6IP5/ABAT/SLC1A3/CRABP1/GFAP/FABP7/ATP1A2/FABP5
GO:0010648	BP	GO:0010648	negative regulation of cell communication	86	0.283091	1.72072	0.00853197	0.110211	0.0977521	87	tags=24%, list=11%, signal=24%	HSPA5/SERPINE1/DKK1/IGFBP3/HYOU1/DNAJB9/LGALS3/DLK1/RGS6/MIF/ADM/IGFBP2/DDIT4/DDIT3/SORCS2/PPP1R15A/RIOK3/CALR/ARRDC3/INSIG2/HERPUD1
GO:0023057	BP	GO:0023057	negative regulation of signaling	86	0.283091	1.72072	0.00853197	0.110211	0.0977521	87	tags=24%, list=11%, signal=24%	HSPA5/SERPINE1/DKK1/IGFBP3/HYOU1/DNAJB9/LGALS3/DLK1/RGS6/MIF/ADM/IGFBP2/DDIT4/DDIT3/SORCS2/PPP1R15A/RIOK3/CALR/ARRDC3/INSIG2/HERPUD1
GO:0007610	BP	GO:0007610	behavior	37	-0.36549	-1.81411	0.00876238	0.111632	0.0990126	116	tags=38%, list=15%, signal=34%	CLDN5/CHL1/NTRK2/ARL6IP5/HDAC2/ABAT/SELENOP/ATP1B2/GATM/NDRG4/B2M/SLC1A3/EDNRB/ATP1A2
GO:0033036	BP	GO:0033036	macromolecule localization	177	0.21984	1.54907	0.00878483	0.111632	0.0990126	322	tags=54%, list=41%, signal=41%	HSP90B1/HSPA5/PDIA4/HILPDA/HK2/SLC2A1/CANX/VGF/SSR3/LGALS3/MIF/PLIN2/DDIT3/BNIP3L/SORCS2/SEC16A/PPP1R15A/SEL1L/CALR/SPCS2/ARRDC3/INSIG2/HERPUD1/TMSB10/HDLBP/RAB3GAP2/SSR1/COPE/ARFGAP3/TFRC/TMED9/MDM2/NDUFA13/SCFD1/ZDHHC9/GOLGA2/CTSD/OS9/YWHAG/TMF1/RPF2/SEC61G/PRPF6/ANXA2/YTHDC1/SRP72/TSKU/EPRS1/TMED2/PDCD6IP/UNC119/SH3BP4/RAB31/SEC61A1/BAG3/SQSTM1/GOLGB1/AGAP1/LIMS1/PACS1/XPOT/GOLGA4/ITGB1/MACF1/…
GO:0001819	BP	GO:0001819	positive regulation of cytokine production	26	0.391858	1.71762	0.00914976	0.115331	0.102294	92	tags=31%, list=12%, signal=28%	AKAP12/SERPINE1/HILPDA/GAPDH/MIF/DDIT3/RIOK3/KCNQ1OT1
GO:0043632	BP	GO:0043632	modification-dependent macromolecule catabolic process	51	0.320513	1.70974	0.009371	0.116245	0.103104	143	tags=29%, list=18%, signal=26%	HSP90B1/HSPA5/CANX/DNAJB9/PJA2/DDIT3/SEL1L/CALR/RHOBTB3/TRIB3/HERPUD1/LONP1/MDM2/OS9/ZCCHC7
GO:0044237	BP	GO:0044237	cellular metabolic process	483	0.194125	1.48794	0.0093206	0.116245	0.103104	212	tags=30%, list=27%, signal=56%	AKAP12/HSP90B1/HSPA5/SERPINE1/ERO1A/P4HB/PDIA4/DKK1/HILPDA/IGFBP3/HK2/SLC2A1/LOX/PPIB/CANX/VGF/HYOU1/SLC2A3/PDIA6/DNAJB9/LGALS3/CA12/GAPDH/WEE1/PFKFB3/MIF/SEC11C/ENO2/AHNAK2/RNMT/ADM/GPI/DDIT4/BHLHE40/MORF4L2/DDIT3/NRG1/MXI1/BNIP3L/EEF1A2/P4HA2/SEC16A/CAMK2N1/PPP1R15A/SEL1L/RIOK3/CALR/TNC/SCD/PFKFB4/SPCS2/ECE1/SLC16A3/PDK1/GALNT17/TRIB3/SMS/INSIG2/GARS1/GBE1/MAP1LC3B/KCNQ1OT1/CAPRIN2/COL4A2/NAMPT…
GO:0044183	MF	GO:0044183	protein folding chaperone	13	0.521208	1.80776	0.0100386	0.122581	0.108724	262	tags=69%, list=33%, signal=47%	HSP90B1/HSPA5/HYOU1/CALR/HSPA13/DNAJB1/HSPA1B/CCDC47/HSPA9
GO:0060326	BP	GO:0060326	cell chemotaxis	19	0.43631	1.75404	0.00998369	0.122581	0.108724	70	tags=32%, list=9%, signal=30%	SERPINE1/LOX/PPIB/LGALS3/MIF/CALR
GO:0051651	BP	GO:0051651	maintenance of location in cell	22	0.453042	1.91479	0.0104344	0.124495	0.110422	233	tags=64%, list=29%, signal=46%	HSP90B1/HSPA5/ERO1A/HK2/DDIT3/CALR/INSIG2/TMSB10/OS9/NOL3/TMED2/FTH1/FTL/ANK2
GO:0019538	BP	GO:0019538	protein metabolic process	283	0.199326	1.49095	0.0102831	0.124495	0.110422	168	tags=25%, list=21%, signal=31%	HSP90B1/HSPA5/SERPINE1/ERO1A/P4HB/PDIA4/EGLN3/DKK1/IGFBP3/LOX/PPIB/CANX/HYOU1/PDIA6/DNAJB9/LGALS3/WSB1/GAPDH/WEE1/MIF/SEC11C/PJA2/MORF4L2/DDIT3/NRG1/FAM162A/BNIP3L/EEF1A2/P4HA2/CAMK2N1/PPP1R15A/SEL1L/CALR/SPCS2/RHOBTB3/ECE1/ARRDC3/SLC16A3/PDK1/GALNT17/TRIB3/HERPUD1/GARS1/CAPRIN2/TCF25/RAB3GAP2/DNAJB11/LONP1/TFRC/MDM2/PDIA3/NDUFA13/MT3/HSPA13/ZDHHC9/VKORC1/GOLGA2/CTSD/MAGT1/IGFBP5/OS9/SHMT2/NOL3/Y…
GO:0005576	CC	GO:0005576	extracellular region	261	0.198894	1.47454	0.0103755	0.124495	0.110422	126	tags=21%, list=16%, signal=27%	HSP90B1/HSPA5/SERPINE1/ERO1A/P4HB/PDIA4/DKK1/HILPDA/IGFBP3/SLC2A1/LOX/PPIB/CANX/VGF/HYOU1/SLC2A3/PDIA6/DNAJB9/LGALS3/GAPDH/DLK1/COL4A1/MIF/NDRG1/ENO2/ADM/IGFBP2/GPI/PLIN2/ANGPTL4/SSR4/NRG1/MANF/CALR/TNC/RHOBTB3/ECE1/TUBB4B/SMS/GARS1/GBE1/COL4A2/NAMPT/ATP2B1/HDLBP/HLA-B/DNAJB11/PFKP/NXPH4/SLC3A2/CRELD2/TFRC/TMED9/PDIA3/CALU/MT3
GO:0031345	BP	GO:0031345	negative regulation of cell projection organization	16	-0.4735	-1.82906	0.0109184	0.128594	0.114057	97	tags=50%, list=12%, signal=45%	RGMA/HDAC2/ITM2C/PMP22/SLIT1/PFN2/B2M/GFAP
GO:0006914	BP	GO:0006914	autophagy	37	0.363019	1.80152	0.011107	0.128594	0.114057	203	tags=51%, list=26%, signal=40%	HK2/GAPDH/DDIT3/BNIP3L/EEF1A2/SEC16A/CALR/TRIB3/MAP1LC3B/RAB3GAP2/SCFD1/GOLGA2/CTSD/SLC7A5/ATP6V1B2/PDCD6IP/SH3BP4/BAG3/SQSTM1
GO:0061919	BP	GO:0061919	process utilizing autophagic mechanism	37	0.363019	1.80152	0.011107	0.128594	0.114057	203	tags=51%, list=26%, signal=40%	HK2/GAPDH/DDIT3/BNIP3L/EEF1A2/SEC16A/CALR/TRIB3/MAP1LC3B/RAB3GAP2/SCFD1/GOLGA2/CTSD/SLC7A5/ATP6V1B2/PDCD6IP/SH3BP4/BAG3/SQSTM1
GO:0009968	BP	GO:0009968	negative regulation of signal transduction	83	0.280441	1.6967	0.0109702	0.128594	0.114057	87	tags=24%, list=11%, signal=24%	HSPA5/SERPINE1/DKK1/IGFBP3/HYOU1/DNAJB9/LGALS3/DLK1/RGS6/MIF/ADM/IGFBP2/DDIT4/DDIT3/PPP1R15A/RIOK3/CALR/ARRDC3/INSIG2/HERPUD1
GO:0033365	BP	GO:0033365	protein localization to organelle	62	0.300291	1.70405	0.0113042	0.129916	0.11523	256	tags=50%, list=32%, signal=37%	HSPA5/HK2/SSR3/DDIT3/BNIP3L/SEC16A/PPP1R15A/CALR/SPCS2/INSIG2/HERPUD1/RAB3GAP2/TFRC/MDM2/NDUFA13/OS9/RPF2/SEC61G/SRP72/TMED2/SH3BP4/SEC61A1/BAG3/SQSTM1/GOLGB1/PACS1/ANK2/CCDC47/TPR/NUMA1/TERF2IP
GO:0061077	BP	GO:0061077	chaperone-mediated protein folding	15	0.507126	1.84499	0.0118615	0.132642	0.117648	16	tags=27%, list=2%, signal=27%	HSPA5/ERO1A/PDIA4/PPIB
GO:0006888	BP	GO:0006888	endoplasmic reticulum to Golgi vesicle-mediated transport	14	0.508846	1.80836	0.0117567	0.132642	0.117648	136	tags=50%, list=17%, signal=42%	P4HB/HYOU1/SEC16A/COPE/TMED9/SCFD1/GOLGA2
GO:0009725	BP	GO:0009725	response to hormone	55	0.315429	1.72694	0.0118809	0.132642	0.117648	150	tags=38%, list=19%, signal=33%	SLC2A1/LOX/VGF/NEFL/ADM/IGFBP2/GPI/DDIT4/CALR/TNC/TRIB3/INSIG2/ATP2B1/LONP1/MDM2/MT3/CTSD/IGFBP5/KDM3A/YWHAG/TMF1
GO:0044281	BP	GO:0044281	small molecule metabolic process	104	0.258465	1.63302	0.0117992	0.132642	0.117648	185	tags=39%, list=23%, signal=35%	IGFBP3/HK2/SLC2A1/SLC2A3/CA12/GAPDH/PFKFB3/MIF/ENO2/ADM/GPI/DDIT4/PGM2L1/SCD/PFKFB4/SLC16A3/PDK1/TRIB3/SMS/INSIG2/GARS1/NAMPT/NFE2L1/HDLBP/PFKP/CA9/NDUFA13/GUK1/CASK/VKORC1/KDM3A/SHMT2/PGAM1/PLOD2/IGF2/ATP6V1B2/SLC38A1/TSKU/SLC6A8/EPRS1/GFPT1
GO:0072594	BP	GO:0072594	establishment of protein localization to organelle	30	0.377672	1.7236	0.0125213	0.138279	0.122648	203	tags=47%, list=26%, signal=36%	HSPA5/HK2/SSR3/DDIT3/BNIP3L/SPCS2/HERPUD1/RAB3GAP2/NDUFA13/SEC61G/SRP72/SEC61A1/BAG3/SQSTM1
GO:0009056	BP	GO:0009056	catabolic process	143	0.229535	1.55743	0.0125628	0.138279	0.122648	209	tags=36%, list=26%, signal=32%	HSP90B1/HSPA5/HK2/CANX/DNAJB9/GAPDH/ENO2/GPI/DDIT4/PJA2/DDIT3/BNIP3L/EEF1A2/SEC16A/SEL1L/CALR/RHOBTB3/ECE1/SLC16A3/TRIB3/HERPUD1/MAP1LC3B/KCNQ1OT1/RAB3GAP2/PFKP/LONP1/MDM2/NDUFA13/SCFD1/MT3/GOLGA2/CTSD/OS9/ZCCHC7/SHMT2/TMF1/NEAT1/PGAM1/ANXA2/SLC7A5/ATP6V1B2/PDCD6IP/SH3BP4/ZCCHC17/EXOSC8/BAG3/UPP1/SQSTM1/CD44/RYBP/HSPA1B
GO:0048513	BP	GO:0048513	animal organ development	158	-0.213091	-1.51072	0.0128196	0.140119	0.124279	134	tags=27%, list=17%, signal=28%	TCF12/PCDH18/CKB/FEZ1/ATRAID/CLDN5/PLAAT3/NTRK2/SGCE/ZIC3/SMAD1/GPM6B/H3-3A/TFDP2/ASCL1/RPS6/CALM3/HDAC2/CPE/DUT/ABAT/SLIT1/MSX2/ZBTB18/DNER/DCLK2/SELENOP/LY6H/DDX5/ATP1B2/NDRG4/GPM6A/B2M/NNAT/COL1A2/PLP1/SFRP2/DKK3/EDNRB/ADGRG1/ATP1A2/KRT17
GO:0071944	CC	GO:0071944	cell periphery	263	-0.185893	-1.42419	0.0132569	0.143892	0.127627	130	tags=23%, list=16%, signal=29%	PCDH18/CKB/TFPI2/FEZ1/ATRAID/EEF1A1/NINJ1/LITAF/CLDN5/PLAAT3/CHL1/AP1S2/CST3/NTRK2/SGCE/ARL6IP5/HLTF/LGALS3BP/GPM6B/RGMA/TIMP2/CALM3/PSD3/GNG2/CPE/CD9/ITM2C/PMP22/SLC25A5/CLU/ABHD6/LRRN3/DNER/LUM/LY6H/LSAMP/NKAIN3/IFITM3/ATP1B2/NDRG4/GPM6A/LRRN1/B2M/SLC1A3/MARCKSL1/IFITM2/COL1A2/NKAIN4/MGST1/FBLN5/VCAN/PLP1/PON2/SFRP2/EDNRB/ADGRG1/TTYH1/ATP1A2/KRT17/FABP5
GO:0043434	BP	GO:0043434	response to peptide hormone	29	0.377937	1.72354	0.0141633	0.152671	0.135413	196	tags=52%, list=25%, signal=40%	SLC2A1/VGF/NEFL/ADM/TRIB3/INSIG2/ATP2B1/LONP1/MDM2/CTSD/IGFBP5/YWHAG/IGF2/EPRS1/RAB31
GO:0042886	BP	GO:0042886	amide transport	14	-0.502078	-1.85827	0.014425	0.154426	0.13697	110	tags=50%, list=14%, signal=44%	NTRK2/ARL6IP5/CPE/ABAT/NNAT/SLC1A3/ATP1A2
GO:0097190	BP	GO:0097190	apoptotic signaling pathway	58	0.298702	1.65239	0.0149608	0.159074	0.141092	122	tags=29%, list=15%, signal=27%	SERPINE1/ERO1A/P4HB/HYOU1/LGALS3/MIF/DDIT4/DDIT3/FAM162A/BNIP3L/PPP1R15A/PDK1/TRIB3/HERPUD1/MDM2/PDIA3/NDUFA13
GO:0016528	CC	GO:0016528	sarcoplasm	10	0.582042	1.83317	0.0153264	0.160773	0.142599	147	tags=60%, list=18%, signal=50%	HSP90B1/HK2/MANF/CALR/CALU/NOL3
GO:0071705	BP	GO:0071705	nitrogen compound transport	126	0.233797	1.53792	0.0152354	0.160773	0.142599	320	tags=56%, list=40%, signal=40%	HSP90B1/HSPA5/PDIA4/CANX/VGF/SSR3/BNIP3L/SORCS2/SEC16A/SEL1L/CALR/SPCS2/ARRDC3/HERPUD1/RAB3GAP2/SSR1/COPE/ARFGAP3/SLC3A2/TFRC/TMED9/MDM2/NDUFA13/SCFD1/ZDHHC9/GOLGA2/OS9/YWHAG/SEC61G/YTHDC1/SRP72/SLC7A5/SLC38A1/SLC6A8/TMED2/PDCD6IP/UNC119/RAB31/SERINC5/SEC61A1/BAG3/SQSTM1/AGAP1/XPOT/GOLGA4/ITGB1/MACF1/TLK1/ANK2/ARL4C/KIF5C/RAB14/SEC31A/TPR/SCG2/HSPA9/SELENOK/SLC25A36/HOOK3/VAMP2/GBF1/CKAP5/KIF5B/A…
GO:0001505	BP	GO:0001505	regulation of neurotransmitter levels	11	-0.544963	-1.83809	0.0158256	0.164309	0.145735	98	tags=45%, list=12%, signal=40%	GPM6B/PFN2/SLC1A3/GFAP/ATP1A2
GO:0032501	BP	GO:0032501	multicellular organismal process	354	-0.172	-1.35153	0.0158737	0.164309	0.145735	134	tags=21%, list=17%, signal=32%	TCF12/THAP11/PCDH18/ALDH7A1/CKB/TFPI2/FEZ1/ATRAID/NINJ1/LITAF/CLDN5/PLAAT3/CHL1/CST3/NTRK2/STMP1/ARL6IP5/ZIC3/HLTF/KLF6/SMAD1/GPM6B/RGMA/ENC1/H3-3A/TFDP2/ASCL1/RPS6/CALM3/VDAC3/HDAC2/FSTL1/CPE/CD9/ITM2C/PMP22/SLC25A5/DUT/ABAT/CLU/SLIT1/MSX2/ABHD6/LRRN3/DNER/DCLK2/LUM/SELENOP/LY6H/LSAMP/PFN2/DDX5/ATP1B2/GATM/NDRG4/GPM6A/NREP/LRRN1/B2M/NNAT/HES4/SLC1A3/MARCKSL1/COL1A2/SAT1/VCAN/PLP1/SFRP2/DKK3/EDNR…
GO:1904062	BP	GO:1904062	regulation of monoatomic cation transmembrane transport	16	-0.455318	-1.75883	0.0164986	0.16745	0.148521	208	tags=56%, list=26%, signal=42%	FKBP1A/CALM2/ATP2B4/ATP1B3/FXYD6/CALM3/ATP1B2/PLP1/ATP1A2
GO:0006935	BP	GO:0006935	chemotaxis	24	0.402256	1.72581	0.0164238	0.16745	0.148521	70	tags=29%, list=9%, signal=27%	SERPINE1/LOX/PPIB/LGALS3/MIF/NRG1/CALR
GO:0042330	BP	GO:0042330	taxis	24	0.402256	1.72581	0.0164238	0.16745	0.148521	70	tags=29%, list=9%, signal=27%	SERPINE1/LOX/PPIB/LGALS3/MIF/NRG1/CALR
GO:0045047	BP	GO:0045047	protein targeting to ER	10	0.575338	1.81206	0.0167325	0.167647	0.148696	200	tags=70%, list=25%, signal=53%	HSPA5/SSR3/SPCS2/HERPUD1/SEC61G/SRP72/SEC61A1
GO:0023052	BP	GO:0023052	signaling	283	0.192848	1.4425	0.0166676	0.167647	0.148696	95	tags=17%, list=12%, signal=24%	AKAP12/HSPA5/SERPINE1/ERO1A/P4HB/GAP43/DKK1/HILPDA/IGFBP3/LOX/VGF/HYOU1/DNAJB9/LGALS3/NEFL/WSB1/GAPDH/DLK1/COL4A1/RGS6/MIF/NDRG1/ADM/IGFBP2/GPI/DDIT4/PJA2/DDIT3/NRG1/FAM162A/BNIP3L/SORCS2/MANF/PPP1R15A/SEL1L/RIOK3/CALR/TNC/ECE1/ARHGAP29/ARRDC3/PDK1/TRIB3/INSIG2/HERPUD1/KCNQ1OT1/CAPRIN2/COL4A2/NAMPT
GO:0005539	MF	GO:0005539	glycosaminoglycan binding	20	-0.415628	-1.73158	0.0168966	0.168213	0.149198	350	tags=80%, list=44%, signal=46%	CCN1/C1QBP/APP/PTN/APLP1/GNS/PTPRS/RPL22/MDK/PPIA/CCN2/PDCD5/FSTL1/SLIT1/VCAN/ADGRG1
GO:0021782	BP	GO:0021782	glial cell development	11	-0.540341	-1.8225	0.017742	0.17316	0.153586	110	tags=55%, list=14%, signal=48%	NTRK2/GPM6B/ASCL1/CLU/PLP1/GFAP
GO:0030496	CC	GO:0030496	midbody	17	0.459945	1.76905	0.0177711	0.17316	0.153586	14	tags=18%, list=2%, signal=18%	HSP90B1/HSPA5/SLC2A1
GO:0030554	MF	GO:0030554	adenyl nucleotide binding	72	0.274397	1.59366	0.0179475	0.17316	0.153586	131	tags=28%, list=16%, signal=26%	HSP90B1/HSPA5/HK2/HYOU1/GAPDH/WEE1/PFKFB3/RIOK3/PFKFB4/RHOBTB3/PDK1/TRIB3/GARS1/ATP2B1/PFKP/LONP1/NDUFA13/GUK1/CASK/HSPA13
GO:0051603	BP	GO:0051603	proteolysis involved in protein catabolic process	53	0.29391	1.58625	0.0178735	0.17316	0.153586	119	tags=25%, list=15%, signal=22%	HSP90B1/HSPA5/CANX/DNAJB9/PJA2/DDIT3/SEL1L/CALR/RHOBTB3/TRIB3/HERPUD1/LONP1/MDM2
GO:0007165	BP	GO:0007165	signal transduction	266	0.191721	1.43029	0.017882	0.17316	0.153586	95	tags=17%, list=12%, signal=23%	AKAP12/HSPA5/SERPINE1/ERO1A/P4HB/GAP43/DKK1/IGFBP3/LOX/VGF/HYOU1/DNAJB9/LGALS3/WSB1/GAPDH/DLK1/COL4A1/RGS6/MIF/NDRG1/ADM/IGFBP2/GPI/DDIT4/PJA2/DDIT3/NRG1/FAM162A/BNIP3L/SORCS2/MANF/PPP1R15A/SEL1L/RIOK3/CALR/ECE1/ARHGAP29/ARRDC3/PDK1/TRIB3/INSIG2/HERPUD1/KCNQ1OT1/CAPRIN2/COL4A2/NAMPT
GO:0071702	BP	GO:0071702	organic substance transport	170	0.217526	1.52518	0.0181628	0.174163	0.154475	203	tags=36%, list=26%, signal=34%	HSP90B1/HSPA5/ERO1A/PDIA4/HK2/SLC2A1/CANX/VGF/SSR3/SLC2A3/LGALS3/MIF/PLIN2/DDIT3/BNIP3L/SORCS2/SEC16A/SEL1L/CALR/SPCS2/ARRDC3/SLC16A3/TRIB3/HERPUD1/ATP2B1/HDLBP/RAB3GAP2/SSR1/COPE/ARFGAP3/SLC3A2/TFRC/TMED9/MDM2/NDUFA13/SCFD1/CASK/ZDHHC9/GOLGA2/OS9/NOL3/YWHAG/TMF1/SEC61G/ANXA2/YTHDC1/SRP72/SLC7A5/SLC38A1/TSKU/SLC6A8/EPRS1/TMED2/SARAF/PDCD6IP/UNC119/RAB31/SERINC5/SEC61A1/BAG3/SQSTM1
GO:0043523	BP	GO:0043523	regulation of neuron apoptotic process	23	0.411753	1.76313	0.0182944	0.174355	0.154646	126	tags=39%, list=16%, signal=34%	EGLN3/DKK1/HYOU1/NEFL/GPI/DDIT3/GBE1/EN2/MT3
GO:0006082	BP	GO:0006082	organic acid metabolic process	54	0.297367	1.61041	0.0186679	0.174718	0.154967	185	tags=43%, list=23%, signal=35%	HK2/SLC2A1/SLC2A3/GAPDH/MIF/ENO2/GPI/DDIT4/SCD/SLC16A3/PDK1/TRIB3/SMS/INSIG2/GARS1/PFKP/SHMT2/PGAM1/PLOD2/SLC38A1/SLC6A8/EPRS1/GFPT1
GO:0019752	BP	GO:0019752	carboxylic acid metabolic process	54	0.297367	1.61041	0.0186679	0.174718	0.154967	185	tags=43%, list=23%, signal=35%	HK2/SLC2A1/SLC2A3/GAPDH/MIF/ENO2/GPI/DDIT4/SCD/SLC16A3/PDK1/TRIB3/SMS/INSIG2/GARS1/PFKP/SHMT2/PGAM1/PLOD2/SLC38A1/SLC6A8/EPRS1/GFPT1
GO:0043436	BP	GO:0043436	oxoacid metabolic process	54	0.297367	1.61041	0.0186679	0.174718	0.154967	185	tags=43%, list=23%, signal=35%	HK2/SLC2A1/SLC2A3/GAPDH/MIF/ENO2/GPI/DDIT4/SCD/SLC16A3/PDK1/TRIB3/SMS/INSIG2/GARS1/PFKP/SHMT2/PGAM1/PLOD2/SLC38A1/SLC6A8/EPRS1/GFPT1
GO:0007178	BP	GO:0007178	transmembrane receptor protein serine/threonine kinase signaling pathway	26	-0.382363	-1.75527	0.018985	0.176628	0.156662	116	tags=46%, list=15%, signal=41%	CLDN5/SMAD1/RGMA/HDAC2/FSTL1/PEG10/MSX2/DDX5/NREP/COL1A2/SFRP2/DKK3
GO:0010038	BP	GO:0010038	response to metal ion	22	0.417638	1.76515	0.0193688	0.179133	0.158884	126	tags=41%, list=16%, signal=35%	HSP90B1/NDRG1/GPI/MT2A/CALR/LONP1/TFRC/MDM2/MT3
GO:0016236	BP	GO:0016236	macroautophagy	18	0.452604	1.77142	0.0196274	0.180457	0.160058	203	tags=61%, list=26%, signal=47%	GAPDH/BNIP3L/CALR/MAP1LC3B/RAB3GAP2/SCFD1/CTSD/ATP6V1B2/PDCD6IP/BAG3/SQSTM1
GO:0018208	BP	GO:0018208	peptidyl-proline modification	10	0.568207	1.7896	0.0198258	0.181215	0.16073	63	tags=40%, list=8%, signal=37%	P4HB/EGLN3/PPIB/P4HA2
GO:0034762	BP	GO:0034762	regulation of transmembrane transport	29	-0.358899	-1.70635	0.0210692	0.185007	0.164093	53	tags=45%, list=7%, signal=43%	FKBP1A/CALM2/ATP2B4/ATP1B3/FXYD6/ARL6IP5/CALM3/PID1/ATP1B2/PLP1/PEA15/ATP1A2/FABP5
GO:0042391	BP	GO:0042391	regulation of membrane potential	20	-0.406021	-1.69156	0.0205055	0.185007	0.164093	110	tags=35%, list=14%, signal=31%	NTRK2/ARL6IP5/CALM3/ABAT/PID1/ATP1B2/ATP1A2
GO:0000323	CC	GO:0000323	lytic vacuole	52	-0.298439	-1.64279	0.0206651	0.185007	0.164093	121	tags=29%, list=15%, signal=26%	ATRAID/EEF1A1/LITAF/PLAAT3/AP1S2/ITM2C/ABHD6/LUM/IFITM3/B2M/IFITM2/MGST1/VCAN/GFAP/FABP5
GO:0005764	CC	GO:0005764	lysosome	52	-0.298439	-1.64279	0.0206651	0.185007	0.164093	121	tags=29%, list=15%, signal=26%	ATRAID/EEF1A1/LITAF/PLAAT3/AP1S2/ITM2C/ABHD6/LUM/IFITM3/B2M/IFITM2/MGST1/VCAN/GFAP/FABP5
GO:0005524	MF	GO:0005524	ATP binding	66	0.281114	1.61257	0.0209288	0.185007	0.164093	131	tags=29%, list=16%, signal=26%	HSP90B1/HSPA5/HK2/HYOU1/WEE1/PFKFB3/RIOK3/PFKFB4/RHOBTB3/PDK1/TRIB3/GARS1/ATP2B1/PFKP/LONP1/NDUFA13/GUK1/CASK/HSPA13
GO:0005102	MF	GO:0005102	signaling receptor binding	81	0.257265	1.54913	0.0210047	0.185007	0.164093	119	tags=27%, list=15%, signal=26%	HSP90B1/SERPINE1/P4HB/DKK1/HILPDA/VGF/LGALS3/MIF/ADM/IGFBP2/GPI/NRG1/MANF/CALR/ARRDC3/TUBB4B/CAPRIN2/NAMPT/HLA-B/DNAJB11/NXPH4/MDM2
GO:0016020	CC	GO:0016020	membrane	442	0.179094	1.3786	0.0207209	0.185007	0.164093	158	tags=23%, list=20%, signal=42%	AKAP12/HSP90B1/HSPA5/SERPINE1/ERO1A/P4HB/GAP43/DKK1/HILPDA/HK2/SLC2A1/PPIB/CANX/HYOU1/SSR3/SLC2A3/PDIA6/DNAJB9/LGALS3/CA12/GAPDH/DLK1/RGS6/MIF/NDRG1/SEC11C/ENO2/AHNAK2/IGFBP2/GPI/PLIN2/PJA2/MORF4L2/EMP1/SSR4/NRG1/FAM162A/BNIP3L/EEF1A2/SORCS2/SEC16A/PPP1R15A/SEL1L/CALR/TNC/SCD/MXRA7/SPCS2/RHOBTB3/ECE1/ARRDC3/SLC16A3/GALNT17/TRIB3/INSIG2/HERPUD1/GOLGA8A/MAP1LC3B/CAPRIN2/ATP2B1/NFE2L1/NDUFA4L2/HDLBP…
GO:0007420	BP	GO:0007420	brain development	54	-0.288461	-1.60391	0.021397	0.186836	0.165715	130	tags=35%, list=16%, signal=32%	PCDH18/CKB/FEZ1/NTRK2/ZIC3/SMAD1/ASCL1/CALM3/ABAT/SLIT1/DCLK2/SELENOP/ATP1B2/B2M/NNAT/PLP1/SFRP2/ADGRG1/ATP1A2
GO:0010001	BP	GO:0010001	glial cell differentiation	27	-0.380009	-1.77316	0.0217225	0.187582	0.166377	198	tags=52%, list=25%, signal=40%	MDK/PLPP3/TNFRSF21/NFIB/PTPRZ1/NTRK2/GPM6B/ASCL1/HDAC2/CLU/DNER/VCAN/PLP1/GFAP
GO:0034220	BP	GO:0034220	monoatomic ion transmembrane transport	47	-0.303895	-1.63096	0.0216403	0.187582	0.166377	234	tags=51%, list=29%, signal=38%	CYC1/STOM/ATP5F1A/FKBP1A/SLC25A3/CALM2/ATP2B4/TTYH3/S100A6/GAS6/ATP1B3/ATP5MC2/FXYD6/CYB5A/CALM3/VDAC3/SLC25A5/ATP1B2/GPM6A/SLC1A3/PLP1/EDNRB/TTYH1/ATP1A2
GO:0008285	BP	GO:0008285	negative regulation of cell population proliferation	58	-0.279092	-1.58574	0.0222571	0.191142	0.169535	99	tags=26%, list=12%, signal=24%	SMAD1/RGMA/HDAC2/CD9/ITM2C/PMP22/SLIT1/MSX2/PFN2/NDRG4/B2M/SFRP2/ADGRG1/GFAP/FABP7
GO:0006605	BP	GO:0006605	protein targeting	30	0.356421	1.62661	0.0226636	0.193569	0.171688	203	tags=47%, list=26%, signal=36%	HSPA5/SSR3/BNIP3L/SPCS2/HERPUD1/SSR1/NDUFA13/ZDHHC9/OS9/YWHAG/SEC61G/SRP72/SEC61A1/SQSTM1
GO:0030545	MF	GO:0030545	signaling receptor regulator activity	26	0.367625	1.6114	0.0233675	0.197931	0.175556	64	tags=31%, list=8%, signal=29%	DKK1/VGF/LGALS3/MIF/ADM/GPI/NRG1/MANF
GO:0070727	BP	GO:0070727	cellular macromolecule localization	156	0.210867	1.45595	0.0234275	0.197931	0.175556	322	tags=52%, list=41%, signal=38%	HSP90B1/HSPA5/PDIA4/HK2/CANX/VGF/SSR3/LGALS3/DDIT3/BNIP3L/SORCS2/SEC16A/PPP1R15A/SEL1L/CALR/SPCS2/ARRDC3/INSIG2/HERPUD1/TMSB10/RAB3GAP2/SSR1/COPE/ARFGAP3/TFRC/TMED9/MDM2/NDUFA13/SCFD1/ZDHHC9/GOLGA2/CTSD/OS9/YWHAG/RPF2/SEC61G/SRP72/TMED2/PDCD6IP/UNC119/SH3BP4/RAB31/SEC61A1/BAG3/SQSTM1/GOLGB1/AGAP1/LIMS1/PACS1/XPOT/GOLGA4/ITGB1/MACF1/TLK1/ANK2/ARL4C/KIF5C/RAB14/SEC31A/CCDC47/TPR/NUMA1/TERF2IP/SCG2/…
GO:0099536	BP	GO:0099536	synaptic signaling	38	-0.321296	-1.61607	0.0236132	0.198427	0.175997	74	tags=26%, list=9%, signal=25%	PMP22/ABAT/ABHD6/LY6H/PFN2/SLC1A3/PLP1/GFAP/ATP1A2/FABP5
GO:0008104	BP	GO:0008104	protein localization	155	0.213868	1.47643	0.0242419	0.202621	0.179716	322	tags=52%, list=41%, signal=39%	HSP90B1/HSPA5/PDIA4/HK2/CANX/VGF/SSR3/LGALS3/DDIT3/BNIP3L/SORCS2/SEC16A/PPP1R15A/SEL1L/CALR/SPCS2/ARRDC3/INSIG2/HERPUD1/TMSB10/RAB3GAP2/SSR1/COPE/ARFGAP3/TFRC/TMED9/MDM2/NDUFA13/SCFD1/ZDHHC9/GOLGA2/CTSD/OS9/YWHAG/RPF2/SEC61G/SRP72/TMED2/PDCD6IP/UNC119/SH3BP4/RAB31/SEC61A1/BAG3/SQSTM1/GOLGB1/AGAP1/LIMS1/PACS1/XPOT/GOLGA4/ITGB1/MACF1/TLK1/ANK2/ARL4C/KIF5C/RAB14/SEC31A/CCDC47/TPR/NUMA1/TERF2IP/SCG2/…
GO:0009267	BP	GO:0009267	cellular response to starvation	11	0.546859	1.79375	0.0247945	0.205464	0.182238	202	tags=64%, list=25%, signal=48%	HSPA5/SLC2A1/PLIN2/MAP1LC3B/YWHAG/SLC7A5/UPP1
GO:0032559	MF	GO:0032559	adenyl ribonucleotide binding	68	0.272907	1.57425	0.024845	0.205464	0.182238	131	tags=28%, list=16%, signal=26%	HSP90B1/HSPA5/HK2/HYOU1/WEE1/PFKFB3/RIOK3/PFKFB4/RHOBTB3/PDK1/TRIB3/GARS1/ATP2B1/PFKP/LONP1/NDUFA13/GUK1/CASK/HSPA13
GO:0005773	CC	GO:0005773	vacuole	54	-0.284423	-1.58147	0.0251628	0.206997	0.183598	121	tags=28%, list=15%, signal=25%	ATRAID/EEF1A1/LITAF/PLAAT3/AP1S2/ITM2C/ABHD6/LUM/IFITM3/B2M/IFITM2/MGST1/VCAN/GFAP/FABP5
GO:0005604	CC	GO:0005604	basement membrane	12	0.522835	1.75242	0.0261813	0.213132	0.189039	253	tags=75%, list=32%, signal=52%	COL4A1/TNC/COL4A2/CASK/ANXA2/LOXL2/CD151/VWA1/LAMC1
GO:0050673	BP	GO:0050673	epithelial cell proliferation	26	-0.36752	-1.68713	0.0261245	0.213132	0.189039	37	tags=19%, list=5%, signal=19%	B2M/SFRP2/EDNRB/FABP7/IGFBP4
GO:1901652	BP	GO:1901652	response to peptide	31	0.355505	1.64685	0.0263932	0.213744	0.189582	196	tags=48%, list=25%, signal=38%	SLC2A1/VGF/NEFL/ADM/TRIB3/INSIG2/ATP2B1/LONP1/MDM2/CTSD/IGFBP5/YWHAG/IGF2/EPRS1/RAB31
GO:0016485	BP	GO:0016485	protein processing	14	0.478563	1.70074	0.0275445	0.22078	0.195822	160	tags=57%, list=20%, signal=46%	SERPINE1/P4HB/SEC11C/SPCS2/ECE1/MDM2/NOL3/ANXA2
GO:0019904	MF	GO:0019904	protein domain specific binding	39	0.325687	1.63973	0.0275026	0.22078	0.195822	149	tags=36%, list=19%, signal=31%	HSPA5/NEFL/GAPDH/BHLHE40/DDIT3/ARHGAP29/ATP2B1/RBM39/LONP1/MDM2/GNG5/DOCK3/NOL3/YWHAG
GO:0060322	BP	GO:0060322	head development	59	-0.278241	-1.59375	0.0280306	0.22353	0.198262	130	tags=34%, list=16%, signal=31%	PCDH18/CKB/FEZ1/CLDN5/NTRK2/ZIC3/SMAD1/ASCL1/CALM3/ABAT/SLIT1/DCLK2/SELENOP/ATP1B2/B2M/NNAT/PLP1/SFRP2/ADGRG1/ATP1A2
GO:1901654	BP	GO:1901654	response to ketone	12	0.519947	1.74274	0.0286774	0.225542	0.200046	111	tags=50%, list=14%, signal=44%	NEFL/GPI/DDIT4/CALR/TNC/CA9
GO:0051336	BP	GO:0051336	regulation of hydrolase activity	48	0.300393	1.57764	0.0287785	0.225542	0.200046	210	tags=40%, list=26%, signal=31%	HSP90B1/SERPINE1/EGLN3/LGALS3/GAPDH/RGS6/ANGPTL4/FAM162A/PPP1R15A/ARHGAP29/RAB3GAP2/NDUFA13/CTSD/NOL3/TMED2/SH3BP4/CD44/AGAP1/LIMS1
GO:0098660	BP	GO:0098660	inorganic ion transmembrane transport	43	-0.292704	-1.52668	0.0285049	0.225542	0.200046	217	tags=47%, list=27%, signal=36%	ATP5F1A/FKBP1A/SLC25A3/CALM2/ATP2B4/TTYH3/GAS6/ATP1B3/ATP5MC2/FXYD6/CYB5A/CALM3/SLC25A5/ATP1B2/GPM6A/SLC1A3/PLP1/EDNRB/TTYH1/ATP1A2
GO:1901575	BP	GO:1901575	organic substance catabolic process	123	0.227973	1.48408	0.0288601	0.225542	0.200046	209	tags=35%, list=26%, signal=30%	HSP90B1/HSPA5/HK2/CANX/DNAJB9/GAPDH/ENO2/GPI/DDIT4/PJA2/DDIT3/BNIP3L/EEF1A2/SEL1L/CALR/RHOBTB3/ECE1/SLC16A3/TRIB3/HERPUD1/KCNQ1OT1/PFKP/LONP1/MDM2/NDUFA13/MT3/CTSD/OS9/ZCCHC7/SHMT2/TMF1/NEAT1/PGAM1/ANXA2/PDCD6IP/ZCCHC17/EXOSC8/BAG3/UPP1/SQSTM1/CD44/RYBP/HSPA1B
GO:0009607	BP	GO:0009607	response to biotic stimulus	74	0.262108	1.5358	0.0290727	0.226073	0.200517	70	tags=19%, list=9%, signal=19%	AKAP12/HSPA5/SERPINE1/VGF/LGALS3/GAPDH/MIF/ADM/DDIT4/PJA2/DDIT3/BNIP3L/RIOK3/CALR
GO:0006836	BP	GO:0006836	neurotransmitter transport	12	-0.505912	-1.7651	0.0302776	0.234277	0.207794	98	tags=42%, list=12%, signal=37%	GPM6B/PFN2/SLC1A3/GFAP/ATP1A2
GO:0048699	BP	GO:0048699	generation of neurons	109	-0.22782	-1.52219	0.0305354	0.235107	0.20853	149	tags=28%, list=19%, signal=27%	TAOK3/NFIB/PTPRZ1/TCF12/THAP11/FEZ1/CHL1/NTRK2/ZIC3/GPM6B/RGMA/ENC1/ASCL1/HDAC2/ITM2C/PMP22/SLIT1/DNER/DCLK2/ATP1B2/NDRG4/GPM6A/NREP/B2M/SLC1A3/VCAN/PLP1/SFRP2/EDNRB/ADGRG1/GFAP
GO:0019318	BP	GO:0019318	hexose metabolic process	23	0.391371	1.67586	0.0307776	0.235772	0.20912	81	tags=39%, list=10%, signal=36%	IGFBP3/HK2/GAPDH/PFKFB3/ENO2/GPI/PGM2L1/PFKFB4/PDK1
GO:0050877	BP	GO:0050877	nervous system process	44	-0.294541	-1.55113	0.0309234	0.235772	0.20912	138	tags=34%, list=17%, signal=30%	PTPRZ1/ALDH7A1/CLDN5/CHL1/NTRK2/ARL6IP5/ASCL1/ABAT/LUM/GATM/NDRG4/B2M/SLC1A3/ATP1A2/FABP5
GO:0031406	MF	GO:0031406	carboxylic acid binding	16	-0.431839	-1.66813	0.032196	0.241934	0.214585	33	tags=25%, list=4%, signal=24%	SLC1A3/CRABP1/FABP7/FABP5
GO:0043177	MF	GO:0043177	organic acid binding	16	-0.431839	-1.66813	0.032196	0.241934	0.214585	33	tags=25%, list=4%, signal=24%	SLC1A3/CRABP1/FABP7/FABP5
GO:0003012	BP	GO:0003012	muscle system process	19	-0.395646	-1.61916	0.0321293	0.241934	0.214585	88	tags=32%, list=11%, signal=29%	CALM3/HDAC2/ABAT/GATM/EDNRB/ATP1A2
GO:0051641	BP	GO:0051641	cellular localization	194	0.198121	1.41716	0.0324706	0.24283	0.21538	265	tags=41%, list=33%, signal=36%	HSP90B1/HSPA5/ERO1A/P4HB/PDIA4/HK2/CANX/VGF/HYOU1/SSR3/LGALS3/NEFL/DDIT3/BNIP3L/SORCS2/SEC16A/PPP1R15A/SEL1L/CALR/SPCS2/RHOBTB3/ARRDC3/INSIG2/HERPUD1/TMSB10/RAB3GAP2/SSR1/COPE/ARFGAP3/TFRC/TMED9/MDM2/NDUFA13/SCFD1/CASK/ZDHHC9/GOLGA2/CTSD/OS9/NOL3/YWHAG/RPF2/SEC61G/ANXA2/YTHDC1/SRP72/ATP6V1B2/TMED2/PDCD6IP/UNC119/SH3BP4/RAB31/SEC61A1/BAG3/SQSTM1/GOLGB1/AGAP1/LIMS1/PACS1/FTH1/FTL/XPOT/GOLGA4/ITGB1/…
GO:0005198	MF	GO:0005198	structural molecule activity	73	-0.257771	-1.56024	0.033083	0.246232	0.218398	360	tags=68%, list=45%, signal=41%	MRPL21/DAP3/RPL23/CCN1/SEPTIN7/RPS12/COL1A1/RPS27A/COL6A1/COL6A3/RPS7/RPL13/RPL23A/RPL27A/RPLP0/RPS29/RPL24/FBLN1/RPL22/RPS25/MRPL20/MAP2/RPL13A/RPS3A/RPS13/RPL11/RPSA/RPS16/RPL15/MRPL57/RPS3/RPS23/RPL7/TFPI2/RPS4X/RPS2/CLDN5/GPM6B/H3-3A/RPS6/RPS27L/MRPL13/LUM/RPL7A/COL1A2/FBLN5/VCAN/PLP1/GFAP/KRT17
GO:0097193	BP	GO:0097193	intrinsic apoptotic signaling pathway	37	0.328442	1.62992	0.0333229	0.246842	0.218939	122	tags=32%, list=15%, signal=29%	ERO1A/P4HB/HYOU1/MIF/DDIT4/DDIT3/PPP1R15A/PDK1/TRIB3/HERPUD1/MDM2/NDUFA13
GO:0005765	CC	GO:0005765	lysosomal membrane	34	-0.336628	-1.66907	0.0340347	0.249748	0.221516	121	tags=35%, list=15%, signal=31%	ATRAID/EEF1A1/LITAF/PLAAT3/AP1S2/ITM2C/ABHD6/IFITM3/B2M/IFITM2/MGST1/GFAP
GO:0098852	CC	GO:0098852	lytic vacuole membrane	34	-0.336628	-1.66907	0.0340347	0.249748	0.221516	121	tags=35%, list=15%, signal=31%	ATRAID/EEF1A1/LITAF/PLAAT3/AP1S2/ITM2C/ABHD6/IFITM3/B2M/IFITM2/MGST1/GFAP
GO:0048666	BP	GO:0048666	neuron development	83	-0.248344	-1.5321	0.0344895	0.251903	0.223427	286	tags=55%, list=36%, signal=40%	PTN/UBB/NFE2L2/APLP1/SIPA1L1/CPNE1/METRN/BLOC1S1/RPL24/LMO4/PTPRS/DDR1/MAP2/PPT1/DCLK1/STMN4/STMN1/MDK/SEMA6A/TNFRSF21/S100A6/TAOK3/NFIB/PTPRZ1/FEZ1/CHL1/NTRK2/GPM6B/RGMA/ENC1/ASCL1/HDAC2/ITM2C/PMP22/SLIT1/DCLK2/ATP1B2/NDRG4/GPM6A/NREP/B2M/SLC1A3/PLP1/SFRP2/EDNRB/GFAP
GO:0090150	BP	GO:0090150	establishment of protein localization to membrane	26	0.355811	1.55961	0.0347382	0.252538	0.223991	350	tags=73%, list=44%, signal=42%	HSPA5/SSR3/RAB3GAP2/SSR1/NDUFA13/ZDHHC9/SEC61G/SRP72/RAB31/SEC61A1/GOLGA4/MACF1/CCDC47/VAMP2/ARL6IP1/SEC61B/ATP2C1/SSR2/PARD3
GO:0007389	BP	GO:0007389	pattern specification process	20	-0.383588	-1.59809	0.0359383	0.258069	0.228896	104	tags=40%, list=13%, signal=36%	ZIC3/SMAD1/ASCL1/MSX2/NDRG4/HES4/SFRP2/ADGRG1
GO:0016301	MF	GO:0016301	kinase activity	30	0.338071	1.54287	0.0360497	0.258069	0.228896	129	tags=33%, list=16%, signal=29%	HK2/WEE1/PFKFB3/PGM2L1/RIOK3/PFKFB4/PDK1/PFKP/GUK1/CASK
GO:0005925	CC	GO:0005925	focal adhesion	57	0.277047	1.51941	0.0361593	0.258069	0.228896	19	tags=11%, list=2%, signal=11%	AKAP12/HSP90B1/HSPA5/P4HB/PPIB/HYOU1
GO:0030055	CC	GO:0030055	cell-substrate junction	57	0.277047	1.51941	0.0361593	0.258069	0.228896	19	tags=11%, list=2%, signal=11%	AKAP12/HSP90B1/HSPA5/P4HB/PPIB/HYOU1
GO:0030001	BP	GO:0030001	metal ion transport	53	-0.282334	-1.55577	0.0368128	0.261538	0.231973	51	tags=19%, list=6%, signal=19%	NKAIN3/ATP1B2/GPM6A/B2M/SLC1A3/NKAIN4/PLP1/EDNRB/TTYH1/ATP1A2
GO:0051051	BP	GO:0051051	negative regulation of transport	27	-0.357214	-1.6668	0.0370944	0.261576	0.232007	106	tags=30%, list=13%, signal=27%	ARL6IP5/GPM6B/CALM3/ABAT/PID1/PEA15/ATP1A2/FABP5
GO:0010975	BP	GO:0010975	regulation of neuron projection development	43	-0.287377	-1.4989	0.0371528	0.261576	0.232007	123	tags=30%, list=15%, signal=27%	FEZ1/NTRK2/RGMA/ENC1/HDAC2/ITM2C/PMP22/SLIT1/ATP1B2/NDRG4/B2M/SFRP2/GFAP
GO:0010976	BP	GO:0010976	positive regulation of neuron projection development	12	-0.497497	-1.73574	0.0374241	0.262304	0.232653	286	tags=83%, list=36%, signal=54%	PTN/NFE2L2/DDR1/MDK/FEZ1/NTRK2/RGMA/ENC1/ATP1B2/NDRG4
GO:0030867	CC	GO:0030867	rough endoplasmic reticulum membrane	10	0.541458	1.70535	0.0381519	0.266211	0.236118	311	tags=90%, list=39%, signal=55%	SSR4/SEC61G/PLOD2/SUCO/SEC61A1/CCDC47/PLOD1/ARL6IP1/SEC61B
GO:0006865	BP	GO:0006865	amino acid transport	15	-0.448898	-1.71721	0.0386876	0.267561	0.237315	110	tags=40%, list=14%, signal=35%	NTRK2/ARL6IP5/ABAT/SLC1A3/GFAP/ATP1A2
GO:0060070	BP	GO:0060070	canonical Wnt signaling pathway	15	-0.448134	-1.71429	0.0386876	0.267561	0.237315	19	tags=27%, list=2%, signal=27%	SFRP2/DKK3/EDNRB/IGFBP4
GO:0001764	BP	GO:0001764	neuron migration	15	-0.446804	-1.70921	0.0393166	0.270713	0.240111	229	tags=67%, list=29%, signal=48%	DCLK1/MDK/SEMA6A/GAS6/CHL1/NTRK2/ASCL1/DNER/GPM6A/ADGRG1
GO:0022008	BP	GO:0022008	neurogenesis	125	-0.207805	-1.41746	0.0409441	0.280683	0.248954	149	tags=27%, list=19%, signal=26%	TAOK3/NFIB/PTPRZ1/TCF12/THAP11/FEZ1/CHL1/NTRK2/ZIC3/HLTF/GPM6B/RGMA/ENC1/ASCL1/HDAC2/CD9/ITM2C/PMP22/CLU/SLIT1/DNER/DCLK2/ATP1B2/NDRG4/GPM6A/NREP/B2M/SLC1A3/VCAN/PLP1/SFRP2/EDNRB/ADGRG1/GFAP
GO:0015934	CC	GO:0015934	large ribosomal subunit	20	-0.378468	-1.57676	0.0412135	0.281296	0.249497	382	tags=85%, list=48%, signal=45%	RSL1D1/MRPL21/RPL23/RPL13/RPL23A/RPL27A/RPLP0/RPL24/RPL22/MRPL20/RPL13A/RPL11/RPL15/MRPL57/RPL7/MRPL13/RPL7A
GO:0016773	MF	GO:0016773	phosphotransferase activity, alcohol group as acceptor	27	0.34507	1.54372	0.0428376	0.29111	0.258202	129	tags=33%, list=16%, signal=29%	HK2/WEE1/PFKFB3/PGM2L1/RIOK3/PFKFB4/PDK1/PFKP/CASK
GO:0005774	CC	GO:0005774	vacuolar membrane	35	-0.320883	-1.5979	0.0433887	0.293578	0.260391	121	tags=34%, list=15%, signal=30%	ATRAID/EEF1A1/LITAF/PLAAT3/AP1S2/ITM2C/ABHD6/IFITM3/B2M/IFITM2/MGST1/GFAP
GO:0009925	CC	GO:0009925	basal plasma membrane	20	0.393902	1.61233	0.0443329	0.297392	0.263774	204	tags=60%, list=26%, signal=46%	SLC2A1/CA12/SLC16A3/ATP2B1/CA9/SLC3A2/TFRC/CASK/ANXA2/SLC7A5/SLC38A1/CD44
GO:0045178	CC	GO:0045178	basal part of cell	20	0.393902	1.61233	0.0443329	0.297392	0.263774	204	tags=60%, list=26%, signal=46%	SLC2A1/CA12/SLC16A3/ATP2B1/CA9/SLC3A2/TFRC/CASK/ANXA2/SLC7A5/SLC38A1/CD44
GO:0048583	BP	GO:0048583	regulation of response to stimulus	204	0.191081	1.38219	0.0451264	0.301421	0.267348	164	tags=27%, list=21%, signal=29%	AKAP12/HSPA5/SERPINE1/P4HB/DKK1/IGFBP3/LOX/HYOU1/DNAJB9/LGALS3/GAPDH/DLK1/RGS6/MIF/ADM/IGFBP2/DDIT4/PJA2/MORF4L2/DDIT3/NRG1/MANF/CAMK2N1/PPP1R15A/RIOK3/CALR/TNC/ARHGAP29/ARRDC3/INSIG2/HERPUD1/KCNQ1OT1/CAPRIN2/ATP2B1/HLA-B/LONP1/TFRC/MDM2/PDIA3/NDUFA13/MT3/CASK/ARFGEF3/VKORC1/CTSD/IGFBP5/DOCK3/NOL3/YWHAG/NEAT1/RPF2/ANXA2/DNAJB1/OTUD5/IGF2
GO:0031324	BP	GO:0031324	negative regulation of cellular metabolic process	153	0.204798	1.41438	0.0454545	0.302321	0.268146	212	tags=36%, list=27%, signal=33%	SERPINE1/DKK1/IGFBP3/HK2/LGALS3/GAPDH/MIF/DDIT4/BHLHE40/DDIT3/NRG1/MXI1/CAMK2N1/PPP1R15A/CALR/TRIB3/INSIG2/KCNQ1OT1/CAPRIN2/ATP2B1/TCF25/MDM2/NDUFA13/SCFD1/MT3/GOLGA2/ZIC2/IGFBP5/ZCCHC7/SHMT2/NOL3/YWHAG/TMF1/NEAT1/ANXA2/DNAJB1/OTUD5/IGF2/BEND5/EIF4EBP1/SLC7A5/TSKU/BTAF1/RBPJ/EPRS1/TMED2/LOXL2/ZCCHC17/EXOSC8/BAG3/SQSTM1/RYBP/HSPA1B/LIMS1/GADD45A
GO:0043410	BP	GO:0043410	positive regulation of MAPK cascade	26	0.342271	1.50026	0.0462107	0.306048	0.271452	56	tags=23%, list=7%, signal=22%	AKAP12/DKK1/IGFBP3/MIF/PJA2/NRG1
GO:0007600	BP	GO:0007600	sensory perception	12	-0.483958	-1.6885	0.0465358	0.30688	0.27219	59	tags=33%, list=7%, signal=31%	LUM/B2M/SLC1A3/FABP5
GO:0031668	BP	GO:0031668	cellular response to extracellular stimulus	16	0.43367	1.62367	0.046729	0.30688	0.27219	202	tags=56%, list=25%, signal=43%	HSPA5/SLC2A1/PLIN2/TNC/MAP1LC3B/MDM2/YWHAG/SLC7A5/UPP1
GO:0032496	BP	GO:0032496	response to lipopolysaccharide	14	0.455553	1.61896	0.0469305	0.306914	0.272219	42	tags=29%, list=5%, signal=28%	AKAP12/SERPINE1/MIF/ADM
GO:0016050	BP	GO:0016050	vesicle organization	21	0.392156	1.64414	0.0473211	0.30812	0.27329	290	tags=71%, list=36%, signal=47%	SEC16A/ARFGAP3/TMED9/TMF1/ANXA2/ATP6V1B2/TMED2/PDCD6IP/SQSTM1/EEA1/RAB14/SEC31A/HOOK3/VAMP2/GBF1
GO:0006612	BP	GO:0006612	protein targeting to membrane	13	0.455072	1.57837	0.0477064	0.30812	0.27329	200	tags=54%, list=25%, signal=41%	HSPA5/SSR3/SSR1/ZDHHC9/SEC61G/SRP72/SEC61A1
GO:0014070	BP	GO:0014070	response to organic cyclic compound	55	0.276607	1.51439	0.047619	0.30812	0.27329	150	tags=36%, list=19%, signal=32%	HSP90B1/LOX/VGF/NEFL/ADM/IGFBP2/GPI/DDIT4/PLIN2/RIOK3/CALR/TNC/INSIG2/CA9/SLC3A2/MDM2/VKORC1/IGFBP5/KDM3A/TMF1
GO:0010977	BP	GO:0010977	negative regulation of neuron projection development	15	-0.438312	-1.67672	0.0481234	0.309534	0.274544	97	tags=47%, list=12%, signal=42%	RGMA/HDAC2/ITM2C/PMP22/SLIT1/B2M/GFAP
GO:0034765	BP	GO:0034765	regulation of monoatomic ion transmembrane transport	18	-0.418052	-1.66997	0.0483609	0.309787	0.274768	226	tags=56%, list=28%, signal=41%	STOM/FKBP1A/CALM2/ATP2B4/ATP1B3/FXYD6/CALM3/ATP1B2/PLP1/ATP1A2
GO:0019899	MF	GO:0019899	enzyme binding	135	0.213892	1.42508	0.0485612	0.3098	0.27478	161	tags=26%, list=20%, signal=25%	AKAP12/HSP90B1/HSPA5/SERPINE1/P4HB/SLC2A1/PPIB/LGALS3/NEFL/MIF/NDRG1/GPI/PJA2/NRG1/EEF1A2/CAMK2N1/PPP1R15A/RIOK3/CALR/RHOBTB3/TRIB3/MAP1LC3B/RAB3GAP2/LONP1/TFRC/MDM2/GOLGA2/OS9/DOCK3/NOL3/YWHAG/PGAM1/POLR2A/ANXA2/DNAJB1
GO:0032103	BP	GO:0032103	positive regulation of response to external stimulus	23	0.368538	1.57808	0.0492982	0.313224	0.277817	70	tags=26%, list=9%, signal=24%	SERPINE1/MIF/PJA2/CAMK2N1/RIOK3/CALR
GO:0008514	MF	GO:0008514	organic anion transmembrane transporter activity	12	0.459694	1.54079	0.05	0.316397	0.280631	199	tags=67%, list=25%, signal=51%	SLC2A1/SLC2A3/SLC16A3/SLC3A2/SLC7A5/SLC38A1/SLC6A8/SERINC5
GO:0030335	BP	GO:0030335	positive regulation of cell migration	35	0.320497	1.55486	0.0504505	0.31796	0.282017	70	tags=17%, list=9%, signal=16%	AKAP12/HSPA5/SERPINE1/LGALS3/GPI/CALR
GO:0051649	BP	GO:0051649	establishment of localization in cell	123	0.223074	1.45219	0.0511883	0.321315	0.284993	319	tags=52%, list=40%, signal=37%	HSP90B1/HSPA5/P4HB/HK2/CANX/HYOU1/SSR3/NEFL/BNIP3L/SORCS2/SEC16A/SEL1L/CALR/SPCS2/RHOBTB3/HERPUD1/RAB3GAP2/SSR1/COPE/ARFGAP3/TMED9/MDM2/NDUFA13/SCFD1/CASK/ZDHHC9/GOLGA2/OS9/YWHAG/SEC61G/ANXA2/YTHDC1/SRP72/ATP6V1B2/TMED2/PDCD6IP/RAB31/SEC61A1/BAG3/SQSTM1/XPOT/ITGB1/TLK1/DCTN1/ARL4C/KIF5C/EEA1/RAB14/SEC31A/TPR/NUMA1/HSPA9/SELENOK/HOOK3/VAMP2/GBF1/SLC27A4/KIF5B/ARL6IP1/SLU7/SEC61B/ZFAND2A/BCAP31/CAD…
GO:0001659	BP	GO:0001659	temperature homeostasis	15	-0.434136	-1.66075	0.0518977	0.324465	0.287787	71	tags=33%, list=9%, signal=31%	ABAT/ABHD6/GATM/EDNRB/FABP5
GO:0022625	CC	GO:0022625	cytosolic large ribosomal subunit	14	-0.445255	-1.64796	0.0524763	0.325478	0.288685	382	tags=93%, list=48%, signal=49%	RSL1D1/RPL23/RPL13/RPL23A/RPL27A/RPLP0/RPL24/RPL22/RPL13A/RPL11/RPL15/RPL7/RPL7A
GO:0046873	MF	GO:0046873	metal ion transmembrane transporter activity	15	-0.414698	-1.58639	0.0523013	0.325478	0.288685	44	tags=27%, list=6%, signal=26%	GPM6A/SLC1A3/TTYH1/ATP1A2
GO:0045667	BP	GO:0045667	regulation of osteoblast differentiation	10	-0.49306	-1.59788	0.0531915	0.327436	0.290422	121	tags=50%, list=15%, signal=43%	ATRAID/SMAD1/MSX2/DDX5/SFRP2
GO:1901700	BP	GO:1901700	response to oxygen-containing compound	101	0.239453	1.50644	0.053211	0.327436	0.290422	213	tags=38%, list=27%, signal=32%	AKAP12/HSP90B1/SERPINE1/DKK1/SLC2A1/VGF/NEFL/COL4A1/MIF/ADM/IGFBP2/GPI/DDIT4/CALR/TNC/SCD/TRIB3/INSIG2/ATP2B1/CA9/LONP1/TFRC/MDM2/NDUFA13/MT3/CTSD/IGFBP5/YWHAG/OTUD5/IGF2/SLC7A5/EPRS1/SH3BP4/PRPF8/RAB31/SQSTM1/RORA/EPS8
GO:0010959	BP	GO:0010959	regulation of metal ion transport	27	-0.339328	-1.58334	0.0535075	0.327969	0.290895	208	tags=48%, list=26%, signal=37%	FKBP1A/GNAI2/CALM2/ATP2B4/ATP1B3/FXYD6/CALM3/NKAIN3/ATP1B2/B2M/NKAIN4/PLP1/ATP1A2
GO:0010232	BP	GO:0010232	vascular transport	11	-0.479231	-1.61638	0.0542917	0.32869	0.291534	47	tags=36%, list=6%, signal=35%	ATP1B2/SLC1A3/ATP1A2/FABP5
GO:0150104	BP	GO:0150104	transport across blood-brain barrier	11	-0.479231	-1.61638	0.0542917	0.32869	0.291534	47	tags=36%, list=6%, signal=35%	ATP1B2/SLC1A3/ATP1A2/FABP5
GO:0048871	BP	GO:0048871	multicellular organismal-level homeostasis	48	-0.276877	-1.50219	0.0539617	0.32869	0.291534	162	tags=38%, list=20%, signal=32%	ANXA1/ID1/CAMLG/CCN2/NFIB/FAM210B/CLDN5/RPS6/FSTL1/SLC25A5/ABAT/ABHD6/ATP1B2/GATM/B2M/EDNRB/ADGRG1/FABP5
GO:0051049	BP	GO:0051049	regulation of transport	95	-0.217802	-1.40667	0.0544662	0.32869	0.291534	73	tags=17%, list=9%, signal=17%	SLC25A5/ABAT/CLU/PID1/NKAIN3/PFN2/ATP1B2/NDRG4/B2M/NNAT/NKAIN4/PLP1/PEA15/GFAP/ATP1A2/FABP5
GO:0071216	BP	GO:0071216	cellular response to biotic stimulus	10	0.517843	1.63097	0.0556732	0.329512	0.292264	54	tags=40%, list=7%, signal=38%	HSPA5/SERPINE1/MIF/DDIT3
GO:2000177	BP	GO:2000177	regulation of neural precursor cell proliferation	11	-0.473443	-1.59686	0.0576923	0.329512	0.292264	368	tags=91%, list=46%, signal=50%	SHOC2/SMARCD3/NAP1L1/PTN/GNAI2/MDK/PTPRZ1/ASCL1/VCAN/ADGRG1
GO:0007272	BP	GO:0007272	ensheathment of neurons	17	-0.405481	-1.58864	0.0566449	0.329512	0.292264	138	tags=47%, list=17%, signal=40%	PTPRZ1/CLDN5/NTRK2/GPM6B/CD9/PMP22/CLU/PLP1
GO:0008366	BP	GO:0008366	axon ensheathment	17	-0.405481	-1.58864	0.0566449	0.329512	0.292264	138	tags=47%, list=17%, signal=40%	PTPRZ1/CLDN5/NTRK2/GPM6B/CD9/PMP22/CLU/PLP1
GO:0042552	BP	GO:0042552	myelination	17	-0.405481	-1.58864	0.0566449	0.329512	0.292264	138	tags=47%, list=17%, signal=40%	PTPRZ1/CLDN5/NTRK2/GPM6B/CD9/PMP22/CLU/PLP1
GO:0030509	BP	GO:0030509	BMP signaling pathway	12	-0.447294	-1.56058	0.0584416	0.329512	0.292264	99	tags=50%, list=12%, signal=44%	SMAD1/RGMA/FSTL1/MSX2/DDX5/SFRP2
GO:0071772	BP	GO:0071772	response to BMP	12	-0.447294	-1.56058	0.0584416	0.329512	0.292264	99	tags=50%, list=12%, signal=44%	SMAD1/RGMA/FSTL1/MSX2/DDX5/SFRP2
GO:0071773	BP	GO:0071773	cellular response to BMP stimulus	12	-0.447294	-1.56058	0.0584416	0.329512	0.292264	99	tags=50%, list=12%, signal=44%	SMAD1/RGMA/FSTL1/MSX2/DDX5/SFRP2
GO:0071375	BP	GO:0071375	cellular response to peptide hormone stimulus	18	0.39567	1.54859	0.0550459	0.329512	0.292264	196	tags=56%, list=25%, signal=43%	TRIB3/INSIG2/ATP2B1/LONP1/MDM2/CTSD/YWHAG/IGF2/EPRS1/RAB31
GO:0016324	CC	GO:0016324	apical plasma membrane	21	0.364072	1.5264	0.057554	0.329512	0.292264	245	tags=57%, list=31%, signal=41%	SLC2A1/CA12/IGFBP2/SLC16A3/SLC3A2/SLC7A5/ATP6V1B2/SLC38A1/SLC6A8/CD44/ANK2/STC1
GO:0030139	CC	GO:0030139	endocytic vesicle	20	0.372126	1.5232	0.0586081	0.329512	0.292264	121	tags=35%, list=15%, signal=30%	HSP90B1/HYOU1/CALR/HLA-B/TFRC/MDM2/PDIA3
GO:2000147	BP	GO:2000147	positive regulation of cell motility	36	0.309239	1.51585	0.0571429	0.329512	0.292264	70	tags=17%, list=9%, signal=16%	AKAP12/HSPA5/SERPINE1/LGALS3/GPI/CALR
GO:0048585	BP	GO:0048585	negative regulation of response to stimulus	97	0.237309	1.47893	0.0555556	0.329512	0.292264	163	tags=31%, list=21%, signal=28%	HSPA5/SERPINE1/DKK1/IGFBP3/HYOU1/DNAJB9/LGALS3/DLK1/RGS6/MIF/ADM/IGFBP2/DDIT4/DDIT3/PPP1R15A/RIOK3/CALR/ARRDC3/INSIG2/HERPUD1/HLA-B/LONP1/MDM2/NDUFA13/CASK/IGFBP5/NOL3/YWHAG/ANXA2/OTUD5
GO:0098655	BP	GO:0098655	monoatomic cation transmembrane transport	42	-0.284027	-1.471	0.0581395	0.329512	0.292264	217	tags=45%, list=27%, signal=35%	ATP5F1A/FKBP1A/SLC25A3/CALM2/ATP2B4/GAS6/ATP1B3/ATP5MC2/FXYD6/CYB5A/CALM3/SLC25A5/ATP1B2/GPM6A/SLC1A3/PLP1/EDNRB/TTYH1/ATP1A2
GO:0098662	BP	GO:0098662	inorganic cation transmembrane transport	42	-0.284027	-1.471	0.0581395	0.329512	0.292264	217	tags=45%, list=27%, signal=35%	ATP5F1A/FKBP1A/SLC25A3/CALM2/ATP2B4/GAS6/ATP1B3/ATP5MC2/FXYD6/CYB5A/CALM3/SLC25A5/ATP1B2/GPM6A/SLC1A3/PLP1/EDNRB/TTYH1/ATP1A2
GO:0000166	MF	GO:0000166	nucleotide binding	95	0.23558	1.46442	0.0570902	0.329512	0.292264	131	tags=24%, list=16%, signal=23%	HSP90B1/HSPA5/ERO1A/HK2/HYOU1/GAPDH/WEE1/PFKFB3/EEF1A2/RIOK3/PFKFB4/RHOBTB3/PDK1/TUBB4B/TRIB3/GARS1/ATP2B1/PFKP/LONP1/NDUFA13/GUK1/CASK/HSPA13
GO:1901265	MF	GO:1901265	nucleoside phosphate binding	95	0.23558	1.46442	0.0570902	0.329512	0.292264	131	tags=24%, list=16%, signal=23%	HSP90B1/HSPA5/ERO1A/HK2/HYOU1/GAPDH/WEE1/PFKFB3/EEF1A2/RIOK3/PFKFB4/RHOBTB3/PDK1/TUBB4B/TRIB3/GARS1/ATP2B1/PFKP/LONP1/NDUFA13/GUK1/CASK/HSPA13
GO:0031344	BP	GO:0031344	regulation of cell projection organization	54	-0.256179	-1.42442	0.0572082	0.329512	0.292264	123	tags=28%, list=15%, signal=25%	FEZ1/NTRK2/RGMA/ENC1/HDAC2/ITM2C/PMP22/SLIT1/PFN2/ATP1B2/NDRG4/GPM6A/B2M/SFRP2/GFAP
GO:0120035	BP	GO:0120035	regulation of plasma membrane bounded cell projection organization	54	-0.256179	-1.42442	0.0572082	0.329512	0.292264	123	tags=28%, list=15%, signal=25%	FEZ1/NTRK2/RGMA/ENC1/HDAC2/ITM2C/PMP22/SLIT1/PFN2/ATP1B2/NDRG4/GPM6A/B2M/SFRP2/GFAP
GO:0016234	CC	GO:0016234	inclusion body	11	0.476425	1.56272	0.0599251	0.332953	0.295316	252	tags=73%, list=32%, signal=50%	NEFM/SLC2A3/HERPUD1/MT3/BAG3/SQSTM1/HSPA1B/TPR
GO:0048545	BP	GO:0048545	response to steroid hormone	24	0.358939	1.53997	0.0596554	0.332953	0.295316	150	tags=42%, list=19%, signal=35%	LOX/NEFL/ADM/IGFBP2/GPI/DDIT4/CALR/MDM2/KDM3A/TMF1
GO:0030163	BP	GO:0030163	protein catabolic process	72	0.253452	1.47201	0.0604396	0.332953	0.295316	160	tags=29%, list=20%, signal=26%	HSP90B1/HSPA5/CANX/DNAJB9/PJA2/DDIT3/BNIP3L/EEF1A2/SEL1L/CALR/RHOBTB3/SLC16A3/TRIB3/HERPUD1/LONP1/MDM2/NDUFA13/CTSD/OS9/TMF1/ANXA2
GO:0055085	BP	GO:0055085	transmembrane transport	71	-0.24162	-1.44189	0.0602679	0.332953	0.295316	53	tags=20%, list=7%, signal=20%	CALM3/VDAC3/SLC25A5/PID1/ATP1B2/GPM6A/SLC1A3/PLP1/PEA15/EDNRB/TTYH1/GFAP/ATP1A2/FABP5
GO:0018193	BP	GO:0018193	peptidyl-amino acid modification	57	0.261849	1.43606	0.0596745	0.332953	0.295316	212	tags=39%, list=27%, signal=30%	P4HB/EGLN3/DKK1/LOX/PPIB/GAPDH/MIF/MORF4L2/P4HA2/CAPRIN2/LONP1/TFRC/MDM2/ZDHHC9/VKORC1/PLOD2/IGF2/P4HA1/LOXL2/UNC119/CD44/GADD45A
GO:0023051	BP	GO:0023051	regulation of signaling	189	0.192022	1.36334	0.0604982	0.332953	0.295316	152	tags=25%, list=19%, signal=27%	AKAP12/HSPA5/SERPINE1/P4HB/DKK1/IGFBP3/LOX/VGF/HYOU1/DNAJB9/LGALS3/NEFL/GAPDH/DLK1/RGS6/MIF/ADM/IGFBP2/DDIT4/PJA2/DDIT3/NRG1/SORCS2/PPP1R15A/RIOK3/CALR/ECE1/ARHGAP29/ARRDC3/INSIG2/HERPUD1/KCNQ1OT1/CAPRIN2/LONP1/TFRC/MDM2/PDIA3/NDUFA13/MT3/CASK/ARFGEF3/CTSD/IGFBP5/DOCK3/NOL3/YWHAG/TMF1/RPF2
GO:0017076	MF	GO:0017076	purine nucleotide binding	89	0.236961	1.44429	0.0609982	0.333837	0.296099	131	tags=25%, list=16%, signal=23%	HSP90B1/HSPA5/HK2/HYOU1/GAPDH/WEE1/PFKFB3/EEF1A2/RIOK3/PFKFB4/RHOBTB3/PDK1/TUBB4B/TRIB3/GARS1/ATP2B1/PFKP/LONP1/NDUFA13/GUK1/CASK/HSPA13
GO:0008283	BP	GO:0008283	cell population proliferation	187	-0.182033	-1.33318	0.061086	0.333837	0.296099	99	tags=25%, list=12%, signal=29%	CCN2/TAOK3/NFIB/PDCD5/RPS3/PTPRZ1/THAP11/RPS4X/FEZ1/ATRAID/CLDN5/CHL1/NTRK2/SMAD1/GPM6B/RGMA/ENC1/H3-3A/ASCL1/RPS6/VDAC3/GNG2/HDAC2/CD9/ITM2C/PMP22/SLC25A5/CLU/SLIT1/MSX2/PID1/PFN2/ATP1B2/NDRG4/GPM6A/NREP/B2M/MARCKSL1/VCAN/PLP1/SFRP2/EDNRB/ADGRG1/TTYH1/GFAP/FABP7/IGFBP4
GO:0008201	MF	GO:0008201	heparin binding	15	-0.424359	-1.62334	0.0619626	0.335097	0.297217	465	tags=80%, list=58%, signal=34%	CCN1/APP/PTN/APLP1/PTPRS/RPL22/MDK/CCN2/PDCD5/FSTL1/SLIT1/ADGRG1
GO:0097529	BP	GO:0097529	myeloid leukocyte migration	14	0.431401	1.53313	0.0616822	0.335097	0.297217	36	tags=29%, list=5%, signal=28%	SERPINE1/PPIB/LGALS3/MIF
GO:0016055	BP	GO:0016055	Wnt signaling pathway	23	-0.346274	-1.51264	0.0622222	0.335097	0.297217	19	tags=22%, list=2%, signal=22%	CPE/SFRP2/DKK3/EDNRB/IGFBP4
GO:0198738	BP	GO:0198738	cell-cell signaling by wnt	23	-0.346274	-1.51264	0.0622222	0.335097	0.297217	19	tags=22%, list=2%, signal=22%	CPE/SFRP2/DKK3/EDNRB/IGFBP4
GO:0009986	CC	GO:0009986	cell surface	45	0.28654	1.4829	0.0623886	0.335097	0.297217	121	tags=27%, list=15%, signal=24%	HSPA5/P4HB/PDIA4/HILPDA/LGALS3/MIF/CALR/ECE1/HLA-B/SLC3A2/TFRC/PDIA3
GO:0006813	BP	GO:0006813	potassium ion transport	10	-0.48484	-1.57124	0.0638298	0.336159	0.298159	47	tags=30%, list=6%, signal=29%	ATP1B2/SLC1A3/ATP1A2
GO:0042180	BP	GO:0042180	cellular ketone metabolic process	13	-0.438731	-1.57058	0.063494	0.336159	0.298159	16	tags=31%, list=2%, signal=31%	AKR7A2/DKK3/EDNRB/FABP5
GO:0001216	MF	GO:0001216	DNA-binding transcription activator activity	19	-0.374317	-1.53187	0.0638767	0.336159	0.298159	228	tags=63%, list=29%, signal=46%	ZNF24/SOX4/TCF4/ZNF721/NFIB/TCF12/THAP11/LITAF/ZIC3/KLF6/SMAD1/TFDP2
GO:0001228	MF	GO:0001228	DNA-binding transcription activator activity, RNA polymerase II-specific	19	-0.374317	-1.53187	0.0638767	0.336159	0.298159	228	tags=63%, list=29%, signal=46%	ZNF24/SOX4/TCF4/ZNF721/NFIB/TCF12/THAP11/LITAF/ZIC3/KLF6/SMAD1/TFDP2
GO:0040017	BP	GO:0040017	positive regulation of locomotion	37	0.301371	1.49558	0.0628272	0.336159	0.298159	70	tags=16%, list=9%, signal=16%	AKAP12/HSPA5/SERPINE1/LGALS3/GPI/CALR
GO:0035639	MF	GO:0035639	purine ribonucleoside triphosphate binding	83	0.240186	1.45315	0.0632911	0.336159	0.298159	131	tags=25%, list=16%, signal=24%	HSP90B1/HSPA5/HK2/HYOU1/WEE1/PFKFB3/EEF1A2/RIOK3/PFKFB4/RHOBTB3/PDK1/TUBB4B/TRIB3/GARS1/ATP2B1/PFKP/LONP1/NDUFA13/GUK1/CASK/HSPA13
GO:0003333	BP	GO:0003333	amino acid transmembrane transport	10	-0.499378	-1.61835	0.0649366	0.339046	0.300719	33	tags=40%, list=4%, signal=39%	ARL6IP5/SLC1A3/GFAP/ATP1A2
GO:0044057	BP	GO:0044057	regulation of system process	26	-0.327479	-1.50332	0.0650759	0.339046	0.300719	88	tags=23%, list=11%, signal=21%	CALM3/ABAT/ATP1B2/EDNRB/ATP1A2/FABP5
GO:0043269	BP	GO:0043269	regulation of monoatomic ion transport	30	-0.310652	-1.50131	0.0646552	0.339046	0.300719	51	tags=47%, list=6%, signal=45%	STOM/FKBP1A/GNAI2/CALM2/ATP2B4/ATP1B3/FXYD6/CALM3/NKAIN3/ATP1B2/B2M/NKAIN4/PLP1/ATP1A2
GO:0031072	MF	GO:0031072	heat shock protein binding	11	0.468717	1.53744	0.0655431	0.340345	0.301872	262	tags=73%, list=33%, signal=49%	HSPA5/DNAJB9/TFRC/HSPA13/DNAJB1/HSPA1B/TPR/HSPA9
GO:0030307	BP	GO:0030307	positive regulation of cell growth	10	-0.482908	-1.56498	0.0659574	0.341363	0.302774	93	tags=30%, list=12%, signal=27%	H3-3A/SFRP2/KRT17
GO:0014909	BP	GO:0014909	smooth muscle cell migration	11	0.464839	1.52472	0.0674157	0.346614	0.307433	141	tags=45%, list=18%, signal=38%	SERPINE1/IGFBP3/DDIT3/MDM2/IGFBP5
GO:0035556	BP	GO:0035556	intracellular signal transduction	144	0.200385	1.36178	0.0673953	0.346614	0.307433	87	tags=17%, list=11%, signal=19%	AKAP12/ERO1A/P4HB/DKK1/IGFBP3/LOX/HYOU1/WSB1/GAPDH/RGS6/MIF/NDRG1/ADM/DDIT4/PJA2/DDIT3/NRG1/PPP1R15A/RIOK3/CALR/ARHGAP29/ARRDC3/PDK1/TRIB3/HERPUD1
GO:0002685	BP	GO:0002685	regulation of leukocyte migration	12	0.47223	1.58281	0.0677104	0.346771	0.307571	70	tags=33%, list=9%, signal=31%	SERPINE1/LGALS3/MIF/CALR
GO:0005791	CC	GO:0005791	rough endoplasmic reticulum	13	0.439804	1.52541	0.0678899	0.346771	0.307571	340	tags=85%, list=43%, signal=49%	SSR4/SEC61G/PLOD2/SUCO/SEC61A1/RAB14/CCDC47/PLOD1/ARL6IP1/SEC61B/LRPAP1
GO:0032869	BP	GO:0032869	cellular response to insulin stimulus	15	0.421227	1.53248	0.0687023	0.349777	0.310238	196	tags=60%, list=25%, signal=46%	TRIB3/INSIG2/ATP2B1/LONP1/CTSD/YWHAG/IGF2/EPRS1/RAB31
GO:0009101	BP	GO:0009101	glycoprotein biosynthetic process	13	0.439102	1.52298	0.0697248	0.351968	0.312181	323	tags=85%, list=41%, signal=51%	GALNT17/GOLGA2/MAGT1/GFPT1/MLEC/OSTC/DDOST/OGA/TNIP1/CHPF/TMEM258
GO:0008270	MF	GO:0008270	zinc ion binding	37	0.297767	1.4777	0.069808	0.351968	0.312181	313	tags=65%, list=39%, signal=41%	CA12/MT2A/CALR/ECE1/CA9/MDM2/MT3/ZCCHC7/SHMT2/ZSWIM6/EPRS1/ZCCHC17/SQSTM1/LIMS1/RORA/USP3/EEA1/ZFAND3/MPI/NR2F2/RNF24/TRIM2/SLU7/ZFAND2A
GO:0032787	BP	GO:0032787	monocarboxylic acid metabolic process	36	0.29871	1.46424	0.0696429	0.351968	0.312181	86	tags=31%, list=11%, signal=29%	HK2/GAPDH/MIF/ENO2/GPI/DDIT4/SCD/SLC16A3/PDK1/TRIB3/INSIG2
GO:0009059	BP	GO:0009059	macromolecule biosynthetic process	339	0.16864	1.28353	0.0701754	0.352682	0.312815	170	tags=24%, list=21%, signal=34%	AKAP12/HSP90B1/HSPA5/SERPINE1/ERO1A/P4HB/PDIA4/DKK1/HILPDA/LOX/PPIB/CANX/HYOU1/PDIA6/DNAJB9/LGALS3/GAPDH/MIF/SEC11C/AHNAK2/RNMT/GPI/BHLHE40/MORF4L2/DDIT3/NRG1/MXI1/EEF1A2/PPP1R15A/RIOK3/CALR/TNC/SPCS2/ECE1/GALNT17/TRIB3/GARS1/GBE1/KCNQ1OT1/CAPRIN2/COL4A2/NAMPT/ATP2B1/NFE2L1/HNRNPA3/TCF25/HLA-B/RAB3GAP2/DNAJB11/RBM39/TFRC/MDM2/PDIA3/NDUFA13/EN2/MT3/CASK/HSPA13/ZDHHC9/GOLGA2/ZIC2/MAGT1/IGFBP5/ZCCHC…
GO:0007030	BP	GO:0007030	Golgi organization	13	0.435435	1.51026	0.0715596	0.358286	0.317785	405	tags=92%, list=51%, signal=46%	SEC16A/GOLGA8A/TMED9/GOLGA2/TMED2/GOLGB1/GBF1/SURF4/CAMSAP2/SYNE1/LMAN1/MAP2K1
GO:0021537	BP	GO:0021537	telencephalon development	21	-0.356084	-1.50615	0.0717489	0.358286	0.317785	198	tags=52%, list=25%, signal=40%	MDK/ATP2B4/NFIB/FEZ1/NTRK2/ZIC3/ASCL1/DCLK2/ATP1B2/ADGRG1/ATP1A2
GO:0099537	BP	GO:0099537	trans-synaptic signaling	37	-0.30244	-1.50116	0.0725514	0.36114	0.320316	74	tags=24%, list=9%, signal=23%	PMP22/ABAT/ABHD6/PFN2/SLC1A3/PLP1/GFAP/ATP1A2/FABP5
GO:0051346	BP	GO:0051346	negative regulation of hydrolase activity	19	0.372269	1.49658	0.0729927	0.362183	0.321241	204	tags=47%, list=26%, signal=36%	SERPINE1/LGALS3/GAPDH/ANGPTL4/PPP1R15A/NOL3/TMED2/SH3BP4/CD44
GO:0030595	BP	GO:0030595	leukocyte chemotaxis	17	0.400076	1.53878	0.0736648	0.363212	0.322154	70	tags=29%, list=9%, signal=27%	SERPINE1/PPIB/LGALS3/MIF/CALR
GO:0009966	BP	GO:0009966	regulation of signal transduction	171	0.188598	1.32157	0.0736086	0.363212	0.322154	152	tags=25%, list=19%, signal=25%	AKAP12/HSPA5/SERPINE1/P4HB/DKK1/IGFBP3/LOX/HYOU1/DNAJB9/LGALS3/GAPDH/DLK1/RGS6/MIF/ADM/IGFBP2/DDIT4/PJA2/DDIT3/NRG1/PPP1R15A/RIOK3/CALR/ARHGAP29/ARRDC3/INSIG2/HERPUD1/KCNQ1OT1/CAPRIN2/LONP1/TFRC/MDM2/PDIA3/NDUFA13/MT3/ARFGEF3/CTSD/IGFBP5/DOCK3/NOL3/YWHAG/RPF2
GO:0010506	BP	GO:0010506	regulation of autophagy	26	0.32744	1.43526	0.0739372	0.363408	0.322328	203	tags=50%, list=26%, signal=38%	GAPDH/DDIT3/BNIP3L/EEF1A2/TRIB3/RAB3GAP2/SCFD1/GOLGA2/SLC7A5/ATP6V1B2/SH3BP4/BAG3/SQSTM1
GO:0040011	BP	GO:0040011	locomotion	75	0.245006	1.44464	0.0746812	0.365915	0.324551	79	tags=19%, list=10%, signal=19%	AKAP12/HSPA5/SERPINE1/IGFBP3/LOX/PPIB/LGALS3/NEFL/MIF/GPI/NRG1/CALR/TNC/ARRDC3
GO:0031267	MF	GO:0031267	small GTPase binding	11	0.489839	1.60672	0.0763933	0.366114	0.324727	228	tags=73%, list=29%, signal=53%	NDRG1/RHOBTB3/RAB3GAP2/DOCK3/SH3BP4/EPS8/XPOT/GOLGA4
GO:0098797	CC	GO:0098797	plasma membrane protein complex	24	-0.35373	-1.57345	0.0755448	0.366114	0.324727	107	tags=54%, list=13%, signal=48%	CORO1C/FKBP1A/GNAI2/CALM2/ATP1B3/SGCE/CALM3/GNG2/ABHD6/ATP1B2/B2M/PLP1/ATP1A2
GO:0032040	CC	GO:0032040	small-subunit processome	10	-0.474727	-1.53847	0.0765957	0.366114	0.324727	339	tags=90%, list=43%, signal=52%	RPS12/RPS27A/RPS7/RPS3A/RPS13/RPS16/RPS23/RPS4X/RPS6
GO:0055037	CC	GO:0055037	recycling endosome	13	0.430334	1.49257	0.0752294	0.366114	0.324727	242	tags=69%, list=30%, signal=49%	NDRG1/SORCS2/HLA-B/TFRC/PDIA3/ITGB1/ANK2/EEA1/RAB14
GO:0009057	BP	GO:0009057	macromolecule catabolic process	90	0.232555	1.4232	0.0750916	0.366114	0.324727	209	tags=36%, list=26%, signal=30%	HSP90B1/HSPA5/CANX/DNAJB9/PJA2/DDIT3/BNIP3L/EEF1A2/SEL1L/CALR/RHOBTB3/SLC16A3/TRIB3/HERPUD1/KCNQ1OT1/LONP1/MDM2/NDUFA13/CTSD/OS9/ZCCHC7/TMF1/NEAT1/ANXA2/PDCD6IP/ZCCHC17/EXOSC8/BAG3/SQSTM1/CD44/RYBP/HSPA1B
GO:0032553	MF	GO:0032553	ribonucleotide binding	85	0.233839	1.41698	0.076087	0.366114	0.324727	131	tags=25%, list=16%, signal=23%	HSP90B1/HSPA5/HK2/HYOU1/WEE1/PFKFB3/EEF1A2/RIOK3/PFKFB4/RHOBTB3/PDK1/TUBB4B/TRIB3/GARS1/ATP2B1/PFKP/LONP1/NDUFA13/GUK1/CASK/HSPA13
GO:0032555	MF	GO:0032555	purine ribonucleotide binding	85	0.233839	1.41698	0.076087	0.366114	0.324727	131	tags=25%, list=16%, signal=23%	HSP90B1/HSPA5/HK2/HYOU1/WEE1/PFKFB3/EEF1A2/RIOK3/PFKFB4/RHOBTB3/PDK1/TUBB4B/TRIB3/GARS1/ATP2B1/PFKP/LONP1/NDUFA13/GUK1/CASK/HSPA13
GO:0060255	BP	GO:0060255	regulation of macromolecule metabolic process	287	0.170123	1.27586	0.0763766	0.366114	0.324727	212	tags=31%, list=27%, signal=36%	AKAP12/HSP90B1/HSPA5/SERPINE1/EGLN3/DKK1/HILPDA/IGFBP3/LOX/DNAJB9/LGALS3/GAPDH/MIF/AHNAK2/GPI/BHLHE40/MORF4L2/DDIT3/NRG1/MXI1/FAM162A/EEF1A2/CAMK2N1/PPP1R15A/RIOK3/CALR/TNC/RHOBTB3/ECE1/ARRDC3/TRIB3/HERPUD1/KCNQ1OT1/CAPRIN2/NAMPT/ATP2B1/NFE2L1/TCF25/HLA-B/RAB3GAP2/RBM39/LONP1/TFRC/MDM2/NDUFA13/EN2/MT3/CASK/GOLGA2/ZIC2/CTSD/IGFBP5/ZCCHC7/KDM3A/SHMT2/NOL3/YWHAG/TMF1/NEAT1/PRPF6/EDF1/POLR2A/ANXA2/DN…
GO:0006892	BP	GO:0006892	post-Golgi vesicle-mediated transport	11	0.488714	1.60303	0.0775251	0.366204	0.324808	354	tags=91%, list=45%, signal=51%	SEC16A/SCFD1/RAB31/GOLGA4/MACF1/RAB14/VAMP2/GBF1/ATP2C1/RABEP1
GO:0001837	BP	GO:0001837	epithelial to mesenchymal transition	10	-0.471301	-1.52736	0.0787234	0.366204	0.324808	82	tags=60%, list=10%, signal=54%	MDK/HNRNPAB/HDAC2/MSX2/DDX5/SFRP2
GO:0002237	BP	GO:0002237	response to molecule of bacterial origin	16	0.403103	1.50922	0.0785047	0.366204	0.324808	42	tags=25%, list=5%, signal=24%	AKAP12/SERPINE1/MIF/ADM
GO:0030100	BP	GO:0030100	regulation of endocytosis	15	0.414695	1.50871	0.0782443	0.366204	0.324808	196	tags=53%, list=25%, signal=41%	SERPINE1/DKK1/LGALS3/CALR/ANXA2/CD151/UNC119/RAB31
GO:0051208	BP	GO:0051208	sequestering of calcium ion	12	0.439863	1.47432	0.0777778	0.366204	0.324808	70	tags=33%, list=9%, signal=31%	HSP90B1/ERO1A/DDIT3/CALR
GO:0031399	BP	GO:0031399	regulation of protein modification process	78	0.242855	1.44861	0.0785714	0.366204	0.324808	136	tags=26%, list=17%, signal=24%	HSP90B1/HSPA5/DKK1/IGFBP3/LOX/LGALS3/MIF/NRG1/CAMK2N1/PPP1R15A/ARRDC3/TRIB3/HERPUD1/CAPRIN2/TCF25/RAB3GAP2/LONP1/TFRC/MT3/GOLGA2
GO:0002684	BP	GO:0002684	positive regulation of immune system process	42	0.2792	1.41655	0.0786713	0.366204	0.324808	70	tags=21%, list=9%, signal=21%	SERPINE1/DNAJB9/LGALS3/MIF/IGFBP2/GPI/PJA2/RIOK3/CALR
GO:0036094	MF	GO:0036094	small molecule binding	122	0.20816	1.35458	0.0783242	0.366204	0.324808	131	tags=23%, list=16%, signal=23%	HSP90B1/HSPA5/ERO1A/EGLN3/HK2/LOX/HYOU1/SLC2A3/GAPDH/WEE1/PFKFB3/GPI/EEF1A2/P4HA2/RIOK3/PFKFB4/RHOBTB3/PDK1/TUBB4B/TRIB3/GARS1/ATP2B1/PFKP/LONP1/NDUFA13/GUK1/CASK/HSPA13
GO:0005829	CC	GO:0005829	cytosol	329	0.169569	1.28498	0.0777385	0.366204	0.324808	250	tags=36%, list=31%, signal=42%	AKAP12/HSP90B1/HSPA5/P4HB/EGLN3/HILPDA/HK2/SLC2A1/PPIB/PDIA6/LGALS3/NEFL/WSB1/GAPDH/PFKFB3/RGS6/MIF/NDRG1/ENO2/AHNAK2/GPI/DDIT4/MT2A/PLIN2/DDIT3/MXI1/FAM162A/PGM2L1/SORCS2/P4HA2/MANF/SEC16A/PPP1R15A/RIOK3/CALR/PFKFB4/RHOBTB3/ARHGAP29/TUBB4B/TRIB3/SMS/GARS1/GOLGA8A/GBE1/MAP1LC3B/CAPRIN2/NAMPT/NFE2L1/TCF25/RAB3GAP2/PFKP/COPE/ARFGAP3/LONP1/MDM2/SCFD1/MT3/GUK1/CASK/HSPA13/ZDHHC9/ZCCHC7/SHMT2/DOCK3/NO…
GO:0045121	CC	GO:0045121	membrane raft	19	-0.364515	-1.49176	0.0792952	0.366681	0.325231	244	tags=63%, list=31%, signal=45%	CD24/PPT1/STOM/CORO1C/ATP5F1A/PLPP3/ATP2B4/EZR/GPM6B/BAALC/ADGRG1/ATP1A2
GO:0098857	CC	GO:0098857	membrane microdomain	19	-0.364515	-1.49176	0.0792952	0.366681	0.325231	244	tags=63%, list=31%, signal=45%	CD24/PPT1/STOM/CORO1C/ATP5F1A/PLPP3/ATP2B4/EZR/GPM6B/BAALC/ADGRG1/ATP1A2
GO:0010646	BP	GO:0010646	regulation of cell communication	189	0.185705	1.3185	0.0800712	0.369178	0.327445	152	tags=25%, list=19%, signal=26%	AKAP12/HSPA5/SERPINE1/P4HB/DKK1/IGFBP3/LOX/VGF/HYOU1/DNAJB9/LGALS3/NEFL/GAPDH/DLK1/RGS6/MIF/ADM/IGFBP2/DDIT4/PJA2/DDIT3/NRG1/SORCS2/PPP1R15A/RIOK3/CALR/ARHGAP29/ARRDC3/INSIG2/HERPUD1/KCNQ1OT1/CAPRIN2/LONP1/TFRC/MDM2/PDIA3/NDUFA13/MT3/CASK/ARFGEF3/CTSD/IGFBP5/DOCK3/NOL3/YWHAG/TMF1/RPF2
GO:0003002	BP	GO:0003002	regionalization	17	-0.394058	-1.54388	0.08061	0.369482	0.327715	104	tags=41%, list=13%, signal=37%	ZIC3/ASCL1/MSX2/NDRG4/HES4/SFRP2/ADGRG1
GO:0070161	CC	GO:0070161	anchoring junction	72	0.243596	1.41477	0.0805861	0.369482	0.327715	19	tags=10%, list=2%, signal=10%	AKAP12/HSP90B1/HSPA5/P4HB/SLC2A1/PPIB/HYOU1
GO:0006081	BP	GO:0006081	cellular aldehyde metabolic process	10	-0.468452	-1.51813	0.0808511	0.369504	0.327734	178	tags=50%, list=22%, signal=39%	IDH1/ALDH7A1/AKR7A2/DKK3/EDNRB
GO:1902600	BP	GO:1902600	proton transmembrane transport	11	-0.457762	-1.54397	0.0811966	0.370001	0.328175	234	tags=64%, list=29%, signal=46%	CYC1/ATP5F1A/SLC25A3/ATP5MC2/CYB5A/SLC25A5/ATP1A2
GO:0001817	BP	GO:0001817	regulation of cytokine production	43	0.280739	1.435	0.0826011	0.374219	0.331916	103	tags=23%, list=13%, signal=21%	AKAP12/SERPINE1/HILPDA/GAPDH/MIF/DDIT3/RIOK3/KCNQ1OT1/ATP2B1/HLA-B
GO:0050790	BP	GO:0050790	regulation of catalytic activity	90	0.228405	1.3978	0.0824176	0.374219	0.331916	84	tags=18%, list=11%, signal=18%	HSP90B1/SERPINE1/EGLN3/DKK1/LGALS3/GAPDH/RGS6/ANGPTL4/NRG1/FAM162A/EEF1A2/CAMK2N1/PPP1R15A/ARHGAP29/ARRDC3/TRIB3
GO:0045766	BP	GO:0045766	positive regulation of angiogenesis	14	0.414198	1.47199	0.0841121	0.37731	0.334659	49	tags=29%, list=6%, signal=27%	SERPINE1/HK2/ADM/ANGPTL4
GO:1904018	BP	GO:1904018	positive regulation of vasculature development	14	0.414198	1.47199	0.0841121	0.37731	0.334659	49	tags=29%, list=6%, signal=27%	SERPINE1/HK2/ADM/ANGPTL4
GO:1901653	BP	GO:1901653	cellular response to peptide	20	0.353854	1.44841	0.0842491	0.37731	0.334659	196	tags=50%, list=25%, signal=39%	TRIB3/INSIG2/ATP2B1/LONP1/MDM2/CTSD/YWHAG/IGF2/EPRS1/RAB31
GO:0051179	BP	GO:0051179	localization	280	0.170999	1.27753	0.0839286	0.37731	0.334659	262	tags=39%, list=33%, signal=41%	HSP90B1/HSPA5/SERPINE1/ERO1A/P4HB/PDIA4/DKK1/HILPDA/HK2/SLC2A1/CANX/VGF/HYOU1/SSR3/SLC2A3/LGALS3/NEFL/MIF/ADM/PLIN2/DDIT3/NRG1/BNIP3L/SORCS2/SEC16A/PPP1R15A/SEL1L/CALR/SPCS2/RHOBTB3/ARRDC3/SLC16A3/TRIB3/INSIG2/HERPUD1/ATP2B1/TMSB10/HDLBP/RAB3GAP2/SSR1/COPE/CA9/ARFGAP3/SLC3A2/TFRC/TMED9/MDM2/NDUFA13/SCFD1/MT3/CASK/ZDHHC9/GOLGA2/CTSD/MAGT1/OS9/NOL3/YWHAG/TMF1/RPF2/SEC61G/PRPF6/ANXA2/YTHDC1/SRP72/SL…
GO:1901702	MF	GO:1901702	salt transmembrane transporter activity	17	-0.38755	-1.51839	0.0849673	0.378359	0.335588	73	tags=29%, list=9%, signal=27%	SLC25A5/GPM6A/SLC1A3/TTYH1/ATP1A2
GO:0030182	BP	GO:0030182	neuron differentiation	102	-0.203792	-1.3381	0.0849673	0.378359	0.335588	286	tags=51%, list=36%, signal=37%	PTN/UBB/NFE2L2/APLP1/SIPA1L1/CPNE1/METRN/BLOC1S1/RPL24/LMO4/PTPRS/DDR1/MAP2/PPT1/DCLK1/SOX4/STMN4/TCF4/STMN1/MDK/ID3/SEMA6A/TNFRSF21/S100A6/TAOK3/NFIB/PTPRZ1/TCF12/THAP11/FEZ1/CHL1/NTRK2/ZIC3/GPM6B/RGMA/ENC1/ASCL1/HDAC2/ITM2C/PMP22/SLIT1/DCLK2/ATP1B2/NDRG4/GPM6A/NREP/B2M/SLC1A3/PLP1/SFRP2/EDNRB/GFAP
GO:0043066	BP	GO:0043066	negative regulation of apoptotic process	74	0.242034	1.41818	0.0865562	0.382186	0.338983	126	tags=24%, list=16%, signal=23%	HSP90B1/HSPA5/SERPINE1/DKK1/HYOU1/LGALS3/NEFL/MIF/GPI/ANGPTL4/BNIP3L/HERPUD1/GBE1/TFRC/MDM2/NDUFA13/EN2/MT3
GO:0043069	BP	GO:0043069	negative regulation of programmed cell death	74	0.242034	1.41818	0.0865562	0.382186	0.338983	126	tags=24%, list=16%, signal=23%	HSP90B1/HSPA5/SERPINE1/DKK1/HYOU1/LGALS3/NEFL/MIF/GPI/ANGPTL4/BNIP3L/HERPUD1/GBE1/TFRC/MDM2/NDUFA13/EN2/MT3
GO:0006812	BP	GO:0006812	monoatomic cation transport	62	-0.244253	-1.41507	0.0865604	0.382186	0.338983	51	tags=16%, list=6%, signal=16%	NKAIN3/ATP1B2/GPM6A/B2M/SLC1A3/NKAIN4/PLP1/EDNRB/TTYH1/ATP1A2
GO:0001701	BP	GO:0001701	in utero embryonic development	14	0.412831	1.46713	0.0878505	0.385703	0.342102	317	tags=71%, list=40%, signal=44%	ADM/GPI/IGF2/YTHDC1/RBPJ/TMED2/ITGB1/NR2F2/GNA13/CMIP
GO:0006810	BP	GO:0006810	transport	244	0.17354	1.27644	0.0877514	0.385703	0.342102	238	tags=36%, list=30%, signal=37%	HSP90B1/HSPA5/SERPINE1/ERO1A/P4HB/PDIA4/DKK1/HK2/SLC2A1/CANX/VGF/HYOU1/SSR3/SLC2A3/LGALS3/NEFL/MIF/ADM/PLIN2/DDIT3/NRG1/BNIP3L/SORCS2/SEC16A/SEL1L/CALR/SPCS2/RHOBTB3/ARRDC3/SLC16A3/TRIB3/HERPUD1/ATP2B1/HDLBP/RAB3GAP2/SSR1/COPE/CA9/ARFGAP3/SLC3A2/TFRC/TMED9/MDM2/NDUFA13/SCFD1/MT3/CASK/ZDHHC9/GOLGA2/MAGT1/OS9/NOL3/YWHAG/TMF1/SEC61G/ANXA2/YTHDC1/SRP72/SLC7A5/ATP6V1B2/SLC38A1/TSKU/SLC6A8/EPRS1/TMED2/…
GO:0008217	BP	GO:0008217	regulation of blood pressure	11	-0.450551	-1.51965	0.0897436	0.392911	0.348496	71	tags=36%, list=9%, signal=34%	ABAT/COL1A2/EDNRB/ATP1A2
GO:0015718	BP	GO:0015718	monocarboxylic acid transport	11	-0.445835	-1.50374	0.0918803	0.396811	0.351955	18	tags=27%, list=2%, signal=27%	CRABP1/FABP7/FABP5
GO:0019722	BP	GO:0019722	calcium-mediated signaling	13	-0.409347	-1.46539	0.0919037	0.396811	0.351955	191	tags=46%, list=24%, signal=36%	CALM2/ATP2B4/TMBIM4/CALM3/EDNRB/ATP1A2
GO:0002699	BP	GO:0002699	positive regulation of immune effector process	11	0.444554	1.45818	0.0917603	0.396811	0.351955	170	tags=55%, list=21%, signal=43%	DNAJB9/MIF/GPI/HLA-B/TFRC/SLC7A5
GO:0051020	MF	GO:0051020	GTPase binding	15	0.39853	1.4499	0.0916031	0.396811	0.351955	228	tags=60%, list=29%, signal=44%	NDRG1/RHOBTB3/RAB3GAP2/DOCK3/EPRS1/SH3BP4/EPS8/XPOT/GOLGA4
GO:0051234	BP	GO:0051234	establishment of localization	251	0.171756	1.27412	0.0910714	0.396811	0.351955	238	tags=36%, list=30%, signal=37%	HSP90B1/HSPA5/SERPINE1/ERO1A/P4HB/PDIA4/DKK1/HK2/SLC2A1/CANX/VGF/HYOU1/SSR3/SLC2A3/LGALS3/NEFL/MIF/ADM/PLIN2/DDIT3/NRG1/BNIP3L/SORCS2/SEC16A/SEL1L/CALR/SPCS2/RHOBTB3/ARRDC3/SLC16A3/TRIB3/HERPUD1/ATP2B1/HDLBP/RAB3GAP2/SSR1/COPE/CA9/ARFGAP3/SLC3A2/TFRC/TMED9/MDM2/NDUFA13/SCFD1/MT3/CASK/ZDHHC9/GOLGA2/CTSD/MAGT1/OS9/NOL3/YWHAG/TMF1/SEC61G/ANXA2/YTHDC1/SRP72/SLC7A5/ATP6V1B2/SLC38A1/TSKU/SLC6A8/EPRS1/T…
GO:0048863	BP	GO:0048863	stem cell differentiation	19	-0.352252	-1.44157	0.092511	0.397589	0.352644	104	tags=32%, list=13%, signal=28%	ZIC3/HDAC2/MSX2/GPM6A/SFRP2/EDNRB
GO:0014812	BP	GO:0014812	muscle cell migration	12	0.428304	1.43558	0.0925926	0.397589	0.352644	141	tags=42%, list=18%, signal=35%	SERPINE1/IGFBP3/DDIT3/MDM2/IGFBP5
GO:0009410	BP	GO:0009410	response to xenobiotic stimulus	20	0.351202	1.43755	0.0934066	0.399985	0.35477	135	tags=45%, list=17%, signal=38%	LOX/IGFBP2/PLIN2/CALR/CA9/TFRC/MDM2/GUK1/VKORC1
GO:0019888	MF	GO:0019888	protein phosphatase regulator activity	10	0.451933	1.42339	0.093985	0.400922	0.355601	67	tags=30%, list=8%, signal=28%	IGFBP3/LGALS3/PPP1R15A
GO:0080135	BP	GO:0080135	regulation of cellular response to stress	47	0.267191	1.40082	0.0941385	0.400922	0.355601	87	tags=23%, list=11%, signal=22%	HSPA5/HYOU1/DNAJB9/MIF/PJA2/MORF4L2/DDIT3/MANF/PPP1R15A/INSIG2/HERPUD1
GO:0016053	BP	GO:0016053	organic acid biosynthetic process	18	-0.366518	-1.46411	0.0962801	0.402368	0.356884	71	tags=28%, list=9%, signal=26%	ABAT/GATM/SLC1A3/PLP1/FABP5
GO:0046394	BP	GO:0046394	carboxylic acid biosynthetic process	18	-0.366518	-1.46411	0.0962801	0.402368	0.356884	71	tags=28%, list=9%, signal=26%	ABAT/GATM/SLC1A3/PLP1/FABP5
GO:0006006	BP	GO:0006006	glucose metabolic process	20	0.350725	1.4356	0.0952381	0.402368	0.356884	164	tags=50%, list=21%, signal=41%	IGFBP3/HK2/GAPDH/ENO2/GPI/PGM2L1/PDK1/PFKP/PGAM1/IGF2
GO:0070585	BP	GO:0070585	protein localization to mitochondrion	10	0.449702	1.41636	0.0958647	0.402368	0.356884	122	tags=40%, list=15%, signal=34%	HK2/DDIT3/BNIP3L/NDUFA13
GO:0072655	BP	GO:0072655	establishment of protein localization to mitochondrion	10	0.449702	1.41636	0.0958647	0.402368	0.356884	122	tags=40%, list=15%, signal=34%	HK2/DDIT3/BNIP3L/NDUFA13
GO:0009617	BP	GO:0009617	response to bacterium	26	0.320702	1.40572	0.0961183	0.402368	0.356884	42	tags=19%, list=5%, signal=19%	AKAP12/SERPINE1/VGF/MIF/ADM
GO:0098793	CC	GO:0098793	presynapse	25	0.323907	1.40308	0.0961183	0.402368	0.356884	173	tags=40%, list=22%, signal=32%	GAP43/SLC2A1/CANX/NEFL/ATP2B1/TMED9/MT3/CASK/YWHAG/ATP6V1B2
GO:0002697	BP	GO:0002697	regulation of immune effector process	16	0.387885	1.45225	0.0990654	0.407542	0.361473	117	tags=38%, list=15%, signal=33%	DNAJB9/LGALS3/MIF/GPI/HLA-B/TFRC
GO:0005775	CC	GO:0005775	vacuolar lumen	13	-0.404826	-1.44921	0.0984683	0.407542	0.361473	59	tags=23%, list=7%, signal=22%	LUM/VCAN/FABP5
GO:0051648	BP	GO:0051648	vesicle localization	13	0.408941	1.41837	0.0990826	0.407542	0.361473	377	tags=85%, list=47%, signal=45%	SEC16A/ARFGAP3/TMED9/TMED2/PDCD6IP/DCTN1/KIF5C/GBF1/KIF5B/KIF1A/YKT6
GO:0051650	BP	GO:0051650	establishment of vesicle localization	13	0.408941	1.41837	0.0990826	0.407542	0.361473	377	tags=85%, list=47%, signal=45%	SEC16A/ARFGAP3/TMED9/TMED2/PDCD6IP/DCTN1/KIF5C/GBF1/KIF5B/KIF1A/YKT6
GO:0060348	BP	GO:0060348	bone development	12	0.421032	1.4112	0.0981481	0.407542	0.361473	175	tags=50%, list=22%, signal=40%	LOX/PPIB/INSIG2/VKORC1/ANXA2/TSKU
GO:0062023	CC	GO:0062023	collagen-containing extracellular matrix	42	0.272473	1.38242	0.0979021	0.407542	0.361473	74	tags=21%, list=9%, signal=21%	HSP90B1/SERPINE1/LOX/LGALS3/COL4A1/ANGPTL4/CALR/TNC/MXRA7
GO:0016310	BP	GO:0016310	phosphorylation	83	0.228338	1.38147	0.0994575	0.408011	0.361888	129	tags=25%, list=16%, signal=24%	DKK1/IGFBP3/HK2/LOX/WEE1/PFKFB3/MIF/NRG1/EEF1A2/CAMK2N1/RIOK3/PFKFB4/PDK1/TRIB3/CAPRIN2/PFKP/LONP1/TFRC/MT3/GUK1/CASK
GO:0040013	BP	GO:0040013	negative regulation of locomotion	25	-0.312478	-1.40861	0.0997831	0.408094	0.361962	82	tags=32%, list=10%, signal=30%	HDAC2/SLIT1/ABHD6/PFN2/ATP1B2/NDRG4/SFRP2/ADGRG1
GO:0006811	BP	GO:0006811	monoatomic ion transport	67	-0.229877	-1.35573	0.1	0.408094	0.361962	234	tags=43%, list=29%, signal=33%	CYC1/STOM/TPT1/ATP5F1A/FKBP1A/GNAI2/SLC25A3/CALM2/ATP2B4/TTYH3/S100A6/GAS6/ATP1B3/ATP5MC2/FXYD6/CYB5A/CALM3/VDAC3/SLC25A5/NKAIN3/ATP1B2/GPM6A/B2M/SLC1A3/NKAIN4/PLP1/EDNRB/TTYH1/ATP1A2
GO:0030178	BP	GO:0030178	negative regulation of Wnt signaling pathway	10	-0.456185	-1.47838	0.102128	0.409296	0.363029	19	tags=30%, list=2%, signal=30%	SFRP2/DKK3/IGFBP4
GO:0090092	BP	GO:0090092	regulation of transmembrane receptor protein serine/threonine kinase signaling pathway	18	-0.364908	-1.45768	0.100656	0.409296	0.363029	97	tags=44%, list=12%, signal=40%	RGMA/HDAC2/FSTL1/PEG10/MSX2/NREP/SFRP2/DKK3
GO:0019079	BP	GO:0019079	viral genome replication	12	-0.40925	-1.42785	0.101732	0.409296	0.363029	226	tags=67%, list=28%, signal=48%	STOM/BANF1/GAS6/PPIA/EEF1A1/IFITM3/DDX5/IFITM2
GO:0032870	BP	GO:0032870	cellular response to hormone stimulus	38	0.283553	1.41143	0.102113	0.409296	0.363029	209	tags=47%, list=26%, signal=37%	IGFBP2/DDIT4/CALR/TNC/TRIB3/INSIG2/ATP2B1/LONP1/MDM2/MT3/CTSD/KDM3A/YWHAG/TMF1/IGF2/EPRS1/RAB31/HSPA1B
GO:0008289	MF	GO:0008289	lipid binding	41	-0.270052	-1.38822	0.102088	0.409296	0.363029	50	tags=15%, list=6%, signal=14%	PFN2/PEBP1/CRABP1/FABP7/ATP1A2/FABP5
GO:0043025	CC	GO:0043025	neuronal cell body	29	0.302452	1.3793	0.101103	0.409296	0.363029	62	tags=21%, list=8%, signal=20%	AKAP12/GAP43/VGF/SLC2A3/ENO2/SORCS2
GO:0015075	MF	GO:0015075	monoatomic ion transmembrane transporter activity	28	-0.292871	-1.37727	0.101545	0.409296	0.363029	234	tags=50%, list=29%, signal=37%	CYC1/ATP5F1A/SLC25A3/ATP2B4/TTYH3/S100A6/ATP5MC2/CYB5A/VDAC3/SLC25A5/GPM6A/SLC1A3/TTYH1/ATP1A2
GO:0007186	BP	GO:0007186	G protein-coupled receptor signaling pathway	27	0.310414	1.38868	0.102941	0.410452	0.364054	79	tags=26%, list=10%, signal=24%	AKAP12/GAP43/RGS6/ADM/SORCS2/ECE1/ARRDC3
GO:0009892	BP	GO:0009892	negative regulation of metabolic process	166	0.182353	1.26502	0.102888	0.410452	0.364054	212	tags=34%, list=27%, signal=32%	SERPINE1/DKK1/IGFBP3/HK2/LGALS3/GAPDH/MIF/DDIT4/BHLHE40/DDIT3/NRG1/MXI1/CAMK2N1/PPP1R15A/CALR/ARRDC3/TRIB3/INSIG2/KCNQ1OT1/CAPRIN2/ATP2B1/TCF25/MDM2/NDUFA13/SCFD1/MT3/GOLGA2/ZIC2/IGFBP5/ZCCHC7/SHMT2/NOL3/YWHAG/TMF1/NEAT1/ANXA2/DNAJB1/OTUD5/IGF2/BEND5/EIF4EBP1/SLC7A5/TSKU/BTAF1/RBPJ/EPRS1/TMED2/LOXL2/ZCCHC17/EXOSC8/BAG3/SQSTM1/CD44/RYBP/HSPA1B/LIMS1/GADD45A
GO:0022898	BP	GO:0022898	regulation of transmembrane transporter activity	14	-0.392096	-1.45121	0.104925	0.413849	0.367067	208	tags=50%, list=26%, signal=38%	FKBP1A/CALM2/ATP1B3/FXYD6/CALM3/ATP1B2/ATP1A2
GO:0032412	BP	GO:0032412	regulation of monoatomic ion transmembrane transporter activity	14	-0.392096	-1.45121	0.104925	0.413849	0.367067	208	tags=50%, list=26%, signal=38%	FKBP1A/CALM2/ATP1B3/FXYD6/CALM3/ATP1B2/ATP1A2
GO:0032409	BP	GO:0032409	regulation of transporter activity	15	-0.379266	-1.45085	0.104603	0.413849	0.367067	367	tags=80%, list=46%, signal=44%	CAMK2D/PHB2/APP/NDFIP1/NIPSNAP2/FKBP1A/CALM2/ATP1B3/FXYD6/CALM3/ATP1B2/ATP1A2
GO:0009314	BP	GO:0009314	response to radiation	20	-0.338818	-1.41157	0.105263	0.413849	0.367067	45	tags=20%, list=6%, signal=19%	NDRG4/SLC1A3/SFRP2/ATP1A2
GO:0031329	BP	GO:0031329	regulation of cellular catabolic process	44	0.263733	1.36149	0.105448	0.413849	0.367067	203	tags=43%, list=26%, signal=34%	GAPDH/DDIT3/BNIP3L/EEF1A2/TRIB3/KCNQ1OT1/RAB3GAP2/SCFD1/MT3/GOLGA2/NEAT1/ANXA2/SLC7A5/ATP6V1B2/SH3BP4/ZCCHC17/EXOSC8/BAG3/SQSTM1
GO:0071363	BP	GO:0071363	cellular response to growth factor stimulus	52	-0.245276	-1.35015	0.105023	0.413849	0.367067	188	tags=42%, list=24%, signal=35%	ATP2B4/SEMA6A/GAS6/ANXA1/ID1/CCN2/PDCD5/FEZ1/EEF1A1/CLDN5/NTRK2/SMAD1/RGMA/HDAC2/FSTL1/PEG10/MSX2/DDX5/NREP/COL1A2/SFRP2/DKK3
GO:0098588	CC	GO:0098588	bounding membrane of organelle	140	0.193239	1.30529	0.105647	0.413849	0.367067	173	tags=30%, list=22%, signal=28%	DKK1/HK2/SLC2A1/SLC2A3/LGALS3/NDRG1/GPI/PJA2/SSR4/BNIP3L/EEF1A2/SORCS2/SEC16A/PPP1R15A/CALR/ECE1/GALNT17/MAP1LC3B/ATP2B1/HLA-B/COPE/ARFGAP3/SLC3A2/TFRC/TMED9/MDM2/PDIA3/SCFD1/MT3/CASK/ZDHHC9/ARFGEF3/GOLGA2/CTSD/MAGT1/TMF1/SEC61G/PLOD2/ANXA2/SLC7A5/SUCO/ATP6V1B2
GO:0019222	BP	GO:0019222	regulation of metabolic process	328	0.164952	1.2492	0.106007	0.414223	0.367398	212	tags=31%, list=27%, signal=38%	AKAP12/HSP90B1/HSPA5/SERPINE1/EGLN3/DKK1/HILPDA/IGFBP3/HK2/LOX/DNAJB9/LGALS3/GAPDH/MIF/AHNAK2/ADM/GPI/DDIT4/BHLHE40/MORF4L2/DDIT3/NRG1/MXI1/FAM162A/BNIP3L/EEF1A2/CAMK2N1/PPP1R15A/RIOK3/CALR/TNC/SCD/RHOBTB3/ECE1/ARRDC3/PDK1/TRIB3/INSIG2/HERPUD1/KCNQ1OT1/CAPRIN2/NAMPT/ATP2B1/NFE2L1/TCF25/HLA-B/RAB3GAP2/RBM39/LONP1/TFRC/MDM2/NDUFA13/SCFD1/EN2/MT3/CASK/GOLGA2/ZIC2/CTSD/IGFBP5/ZCCHC7/KDM3A/SHMT2/NOL3/…
GO:0003924	MF	GO:0003924	GTPase activity	19	0.350575	1.40937	0.107664	0.416767	0.369655	257	tags=58%, list=32%, signal=40%	RGS6/EEF1A2/RHOBTB3/TUBB4B/GNG5/RAB31/AGAP1/ARL4C/RAB14/EIF5B/TUBB2A
GO:0070374	BP	GO:0070374	positive regulation of ERK1 and ERK2 cascade	12	0.415664	1.39321	0.107407	0.416767	0.369655	56	tags=25%, list=7%, signal=24%	AKAP12/MIF/NRG1
GO:0044419	BP	GO:0044419	biological process involved in interspecies interaction between organisms	88	0.218614	1.32726	0.107607	0.416767	0.369655	70	tags=16%, list=9%, signal=16%	AKAP12/SERPINE1/P4HB/PPIB/VGF/LGALS3/GAPDH/MIF/ADM/DDIT4/PJA2/BNIP3L/RIOK3/CALR
GO:0051240	BP	GO:0051240	positive regulation of multicellular organismal process	98	-0.198105	-1.29267	0.107991	0.416767	0.369655	121	tags=23%, list=15%, signal=23%	ATRAID/NINJ1/NTRK2/STMP1/SMAD1/GPM6B/ASCL1/HDAC2/ABAT/CLU/MSX2/LRRN3/LUM/GATM/LRRN1/B2M/VCAN/SFRP2/EDNRB/GFAP/ATP1A2/KRT17/FABP5
GO:0031323	BP	GO:0031323	regulation of cellular metabolic process	298	0.163282	1.22845	0.107965	0.416767	0.369655	212	tags=31%, list=27%, signal=36%	AKAP12/HSP90B1/HSPA5/SERPINE1/DKK1/HILPDA/IGFBP3/HK2/LOX/DNAJB9/LGALS3/GAPDH/MIF/AHNAK2/ADM/GPI/DDIT4/BHLHE40/MORF4L2/DDIT3/NRG1/MXI1/BNIP3L/EEF1A2/CAMK2N1/PPP1R15A/RIOK3/CALR/TNC/PDK1/TRIB3/INSIG2/KCNQ1OT1/CAPRIN2/NAMPT/ATP2B1/NFE2L1/TCF25/HLA-B/RAB3GAP2/RBM39/LONP1/TFRC/MDM2/NDUFA13/SCFD1/EN2/MT3/CASK/GOLGA2/ZIC2/IGFBP5/ZCCHC7/KDM3A/SHMT2/NOL3/YWHAG/TMF1/NEAT1/PGAM1/PRPF6/EDF1/POLR2A/ANXA2/DNAJ…
GO:0007179	BP	GO:0007179	transforming growth factor beta receptor signaling pathway	14	-0.388502	-1.43791	0.109208	0.420423	0.372897	116	tags=50%, list=15%, signal=43%	CLDN5/SMAD1/HDAC2/PEG10/NREP/COL1A2/DKK3
GO:0042254	BP	GO:0042254	ribosome biogenesis	27	-0.297206	-1.38679	0.111354	0.423469	0.3756	339	tags=74%, list=43%, signal=44%	RPS12/C1QBP/RPS7/RPL23A/RPLP0/RPL24/RPS25/ZNHIT3/MRPL20/RPS3A/RPS13/RPL11/RPSA/RPS16/RPS23/RPL7/RPS4X/RPS6/RPS27L/RPL7A
GO:0016740	MF	GO:0016740	transferase activity	81	0.226288	1.3626	0.110507	0.423469	0.3756	132	tags=26%, list=17%, signal=24%	HK2/WSB1/GAPDH/WEE1/PFKFB3/RNMT/PJA2/PGM2L1/RIOK3/PFKFB4/PDK1/GALNT17/SMS/GARS1/GBE1/NAMPT/PFKP/MDM2/GUK1/CASK/ZDHHC9
GO:0010628	BP	GO:0010628	positive regulation of gene expression	76	0.227393	1.3419	0.110909	0.423469	0.3756	71	tags=17%, list=9%, signal=17%	AKAP12/SERPINE1/DKK1/HILPDA/DNAJB9/GAPDH/MIF/GPI/DDIT3/PPP1R15A/RIOK3/CALR/TNC
GO:0030030	BP	GO:0030030	cell projection organization	92	-0.203183	-1.29369	0.111111	0.423469	0.3756	289	tags=51%, list=36%, signal=37%	MAPRE1/PTN/UBB/NFE2L2/APLP1/SIPA1L1/CPNE1/METRN/BLOC1S1/RPL24/LMO4/PTPRS/DDR1/MAP2/DCLK1/CORO1C/STMN4/STMN1/MDK/SEMA6A/TNFRSF21/S100A6/EZR/TAOK3/NFIB/PTPRZ1/FEZ1/CHL1/NTRK2/GPM6B/RGMA/ENC1/VDAC3/HDAC2/ITM2C/PMP22/SLIT1/PFN2/ATP1B2/NDRG4/GPM6A/NREP/B2M/PLP1/SFRP2/TTYH1/GFAP
GO:0120036	BP	GO:0120036	plasma membrane bounded cell projection organization	92	-0.203183	-1.29369	0.111111	0.423469	0.3756	289	tags=51%, list=36%, signal=37%	MAPRE1/PTN/UBB/NFE2L2/APLP1/SIPA1L1/CPNE1/METRN/BLOC1S1/RPL24/LMO4/PTPRS/DDR1/MAP2/DCLK1/CORO1C/STMN4/STMN1/MDK/SEMA6A/TNFRSF21/S100A6/EZR/TAOK3/NFIB/PTPRZ1/FEZ1/CHL1/NTRK2/GPM6B/RGMA/ENC1/VDAC3/HDAC2/ITM2C/PMP22/SLIT1/PFN2/ATP1B2/NDRG4/GPM6A/NREP/B2M/PLP1/SFRP2/TTYH1/GFAP
GO:0052547	BP	GO:0052547	regulation of peptidase activity	19	0.347251	1.39601	0.113139	0.428174	0.379772	147	tags=37%, list=18%, signal=31%	SERPINE1/EGLN3/GAPDH/FAM162A/NDUFA13/CTSD/NOL3
GO:0052548	BP	GO:0052548	regulation of endopeptidase activity	19	0.347251	1.39601	0.113139	0.428174	0.379772	147	tags=37%, list=18%, signal=31%	SERPINE1/EGLN3/GAPDH/FAM162A/NDUFA13/CTSD/NOL3
GO:1901565	BP	GO:1901565	organonitrogen compound catabolic process	87	0.216671	1.31773	0.113761	0.429491	0.38094	209	tags=34%, list=26%, signal=29%	HSP90B1/HSPA5/CANX/DNAJB9/PJA2/DDIT3/BNIP3L/EEF1A2/SEL1L/CALR/RHOBTB3/ECE1/SLC16A3/TRIB3/HERPUD1/LONP1/MDM2/NDUFA13/CTSD/OS9/SHMT2/TMF1/ANXA2/PDCD6IP/BAG3/UPP1/SQSTM1/CD44/RYBP/HSPA1B
GO:0071674	BP	GO:0071674	mononuclear cell migration	11	0.426831	1.40005	0.114232	0.430229	0.381595	70	tags=27%, list=9%, signal=25%	SERPINE1/LGALS3/CALR
GO:0048762	BP	GO:0048762	mesenchymal cell differentiation	17	-0.368057	-1.44201	0.115468	0.433839	0.384797	82	tags=53%, list=10%, signal=49%	CORO1C/MDK/SEMA6A/HNRNPAB/HDAC2/MSX2/DDX5/SFRP2/EDNRB
GO:0097435	BP	GO:0097435	supramolecular fiber organization	57	-0.234118	-1.32181	0.115813	0.43409	0.38502	70	tags=18%, list=9%, signal=17%	CLU/LUM/PFN2/B2M/MARCKSL1/COL1A2/FBLN5/SFRP2/GFAP/KRT17
GO:0045619	BP	GO:0045619	regulation of lymphocyte differentiation	11	-0.420869	-1.41954	0.117521	0.43944	0.389765	327	tags=82%, list=41%, signal=49%	SMARCD3/NDFIP1/FBXO7/ZFP36L1/SOX4/CD46/MDK/GAS6/ANXA1
GO:0048468	BP	GO:0048468	cell development	151	-0.178391	-1.25853	0.117904	0.439818	0.3901	116	tags=21%, list=15%, signal=22%	CLDN5/CHL1/NTRK2/HLTF/KLF6/GPM6B/RGMA/ENC1/H3-3A/ASCL1/RPS6/VDAC3/HDAC2/ITM2C/PMP22/SLC25A5/CLU/SLIT1/MSX2/DNER/DCLK2/ATP1B2/NDRG4/GPM6A/NREP/B2M/SLC1A3/VCAN/PLP1/SFRP2/EDNRB/GFAP
GO:0006898	BP	GO:0006898	receptor-mediated endocytosis	18	0.357674	1.39988	0.119266	0.44207	0.392097	42	tags=22%, list=5%, signal=22%	SERPINE1/DKK1/CANX/ADM
GO:0030336	BP	GO:0030336	negative regulation of cell migration	21	-0.324473	-1.37244	0.118834	0.44207	0.392097	82	tags=33%, list=10%, signal=31%	HDAC2/ABHD6/PFN2/ATP1B2/NDRG4/SFRP2/ADGRG1
GO:0001816	BP	GO:0001816	cytokine production	44	0.260915	1.34694	0.119508	0.44207	0.392097	103	tags=23%, list=13%, signal=21%	AKAP12/SERPINE1/HILPDA/GAPDH/MIF/DDIT3/RIOK3/KCNQ1OT1/ATP2B1/HLA-B
GO:0031175	BP	GO:0031175	neuron projection development	77	-0.21355	-1.3101	0.119639	0.44207	0.392097	286	tags=53%, list=36%, signal=38%	PTN/UBB/NFE2L2/APLP1/SIPA1L1/CPNE1/METRN/BLOC1S1/RPL24/LMO4/PTPRS/DDR1/MAP2/DCLK1/STMN4/STMN1/MDK/SEMA6A/TNFRSF21/S100A6/TAOK3/NFIB/PTPRZ1/FEZ1/CHL1/NTRK2/GPM6B/RGMA/ENC1/HDAC2/ITM2C/PMP22/SLIT1/ATP1B2/NDRG4/GPM6A/NREP/B2M/PLP1/SFRP2/GFAP
GO:0007565	BP	GO:0007565	female pregnancy	16	0.373513	1.39844	0.121495	0.444724	0.394452	183	tags=44%, list=23%, signal=34%	SLC2A1/ADM/IGFBP2/CALR/IGFBP5/SLC38A1/TMED2
GO:0044703	BP	GO:0044703	multi-organism reproductive process	16	0.373513	1.39844	0.121495	0.444724	0.394452	183	tags=44%, list=23%, signal=34%	SLC2A1/ADM/IGFBP2/CALR/IGFBP5/SLC38A1/TMED2
GO:0044706	BP	GO:0044706	multi-multicellular organism process	16	0.373513	1.39844	0.121495	0.444724	0.394452	183	tags=44%, list=23%, signal=34%	SLC2A1/ADM/IGFBP2/CALR/IGFBP5/SLC38A1/TMED2
GO:1901681	MF	GO:1901681	sulfur compound binding	21	-0.323425	-1.36801	0.121076	0.444724	0.394452	350	tags=71%, list=44%, signal=41%	CCN1/TKT/APP/PTN/APLP1/GNS/PTPRS/RPL22/MDK/PPIA/CCN2/PDCD5/FSTL1/SLIT1/ADGRG1
GO:0050890	BP	GO:0050890	cognition	22	-0.316697	-1.36768	0.122172	0.446156	0.395722	138	tags=41%, list=17%, signal=35%	PTPRZ1/CLDN5/CHL1/NTRK2/ARL6IP5/GATM/NDRG4/B2M/ATP1A2
GO:0042274	BP	GO:0042274	ribosomal small subunit biogenesis	13	-0.394873	-1.41358	0.122538	0.446451	0.395983	246	tags=69%, list=31%, signal=49%	RPS25/RPS3A/RPS13/RPSA/RPS16/RPS23/RPS4X/RPS6/RPS27L
GO:0071496	BP	GO:0071496	cellular response to external stimulus	22	0.322587	1.36342	0.123214	0.44787	0.397242	212	tags=50%, list=27%, signal=38%	HSPA5/SLC2A1/PLIN2/TNC/MAP1LC3B/MDM2/YWHAG/SLC7A5/BAG3/UPP1/GADD45A
GO:0016192	BP	GO:0016192	vesicle-mediated transport	84	0.218472	1.31965	0.123636	0.448361	0.397678	248	tags=42%, list=31%, signal=32%	SERPINE1/P4HB/DKK1/CANX/HYOU1/LGALS3/ADM/SEC16A/CALR/RHOBTB3/COPE/ARFGAP3/TFRC/TMED9/SCFD1/CASK/GOLGA2/ANXA2/ATP6V1B2/TMED2/PDCD6IP/CD151/UNC119/SH3BP4/RAB31/SQSTM1/GOLGA4/ITGB1/MACF1/ANK2/DCTN1/ARL4C/EEA1/RAB14/SEC31A
GO:0006470	BP	GO:0006470	protein dephosphorylation	13	0.401828	1.3937	0.124771	0.45082	0.399859	67	tags=23%, list=8%, signal=21%	HSP90B1/LGALS3/PPP1R15A
GO:0019208	MF	GO:0019208	phosphatase regulator activity	11	0.423068	1.38771	0.125468	0.45082	0.399859	67	tags=27%, list=8%, signal=25%	IGFBP3/LGALS3/PPP1R15A
GO:0045177	CC	GO:0045177	apical part of cell	23	0.317197	1.35824	0.125	0.45082	0.399859	245	tags=52%, list=31%, signal=37%	SLC2A1/CA12/IGFBP2/SLC16A3/SLC3A2/SLC7A5/ATP6V1B2/SLC38A1/SLC6A8/CD44/ANK2/STC1
GO:0080134	BP	GO:0080134	regulation of response to stress	80	0.21776	1.30381	0.125455	0.45082	0.399859	161	tags=29%, list=20%, signal=25%	HSPA5/SERPINE1/HYOU1/DNAJB9/MIF/PJA2/MORF4L2/DDIT3/MANF/CAMK2N1/PPP1R15A/RIOK3/TNC/INSIG2/HERPUD1/HLA-B/MDM2/CASK/VKORC1/NOL3/NEAT1/ANXA2/DNAJB1
GO:0060828	BP	GO:0060828	regulation of canonical Wnt signaling pathway	14	-0.383701	-1.42014	0.126338	0.450837	0.399874	19	tags=21%, list=2%, signal=21%	SFRP2/DKK3/IGFBP4
GO:0006936	BP	GO:0006936	muscle contraction	14	-0.382989	-1.41751	0.126338	0.450837	0.399874	88	tags=29%, list=11%, signal=26%	CALM3/ABAT/EDNRB/ATP1A2
GO:0051246	BP	GO:0051246	regulation of protein metabolic process	147	0.183742	1.25475	0.125912	0.450837	0.399874	150	tags=24%, list=19%, signal=24%	HSP90B1/HSPA5/SERPINE1/EGLN3/DKK1/IGFBP3/LOX/LGALS3/GAPDH/MIF/NRG1/FAM162A/EEF1A2/CAMK2N1/PPP1R15A/CALR/RHOBTB3/ARRDC3/TRIB3/HERPUD1/CAPRIN2/TCF25/RAB3GAP2/LONP1/TFRC/MDM2/NDUFA13/MT3/GOLGA2/CTSD/IGFBP5/SHMT2/NOL3/YWHAG/TMF1
GO:2000146	BP	GO:2000146	negative regulation of cell motility	22	-0.314551	-1.35841	0.126697	0.451087	0.400095	82	tags=32%, list=10%, signal=29%	HDAC2/ABHD6/PFN2/ATP1B2/NDRG4/SFRP2/ADGRG1
GO:0016772	MF	GO:0016772	transferase activity, transferring phosphorus-containing groups	35	0.281823	1.36723	0.127928	0.451357	0.400335	129	tags=29%, list=16%, signal=25%	HK2/WEE1/PFKFB3/PGM2L1/RIOK3/PFKFB4/PDK1/PFKP/GUK1/CASK
GO:0071248	BP	GO:0071248	cellular response to metal ion	12	0.403896	1.35377	0.127778	0.451357	0.400335	126	tags=33%, list=16%, signal=28%	HSP90B1/MT2A/CALR/MT3
GO:0062012	BP	GO:0062012	regulation of small molecule metabolic process	21	-0.319229	-1.35026	0.127803	0.451357	0.400335	53	tags=19%, list=7%, signal=18%	PID1/DKK3/IGFBP4/FABP5
GO:0045333	BP	GO:0045333	cellular respiration	21	-0.317355	-1.34233	0.127803	0.451357	0.400335	404	tags=86%, list=51%, signal=43%	NDUFV2/GHITM/BNIP3/DLD/COA6/ETFB/NIPSNAP2/BLOC1S1/NDUFB8/CYC1/ATP5F1A/NDUFA10/MDH2/IDH1/ARL2/NDUFS8/UQCRB/CS
GO:0031349	BP	GO:0031349	positive regulation of defense response	16	0.360258	1.34881	0.128972	0.452974	0.401769	69	tags=25%, list=9%, signal=23%	SERPINE1/PJA2/CAMK2N1/RIOK3
GO:0007169	BP	GO:0007169	transmembrane receptor protein tyrosine kinase signaling pathway	37	0.271497	1.34733	0.129145	0.452974	0.401769	177	tags=38%, list=22%, signal=31%	IGFBP3/LOX/COL4A1/IGFBP2/DDIT4/NRG1/COL4A2/LONP1/MT3/CTSD/IGFBP5/DOCK3/IGF2/RBPJ
GO:0003013	BP	GO:0003013	circulatory system process	32	-0.275672	-1.33536	0.129545	0.452974	0.401769	88	tags=25%, list=11%, signal=23%	CALM3/ABAT/ATP1B2/SLC1A3/COL1A2/EDNRB/ATP1A2/FABP5
GO:0010467	BP	GO:0010467	gene expression	323	0.161162	1.21889	0.129433	0.452974	0.401769	212	tags=30%, list=27%, signal=37%	AKAP12/HSP90B1/HSPA5/SERPINE1/ERO1A/P4HB/PDIA4/DKK1/HILPDA/LOX/PPIB/CANX/HYOU1/PDIA6/DNAJB9/LGALS3/GAPDH/MIF/SEC11C/AHNAK2/RNMT/GPI/BHLHE40/MORF4L2/DDIT3/NRG1/MXI1/EEF1A2/PPP1R15A/RIOK3/CALR/TNC/SPCS2/ECE1/TRIB3/GARS1/KCNQ1OT1/CAPRIN2/COL4A2/NAMPT/ATP2B1/NFE2L1/HNRNPA3/TCF25/HLA-B/DNAJB11/RBM39/TFRC/MDM2/PDIA3/NDUFA13/EN2/MT3/CASK/HSPA13/ZIC2/IGFBP5/ZCCHC7/KDM3A/SHMT2/NOL3/ESF1/TMF1/NEAT1/RPF2/PR…
GO:0048306	MF	GO:0048306	calcium-dependent protein binding	11	-0.413103	-1.39334	0.130342	0.453729	0.402439	191	tags=55%, list=24%, signal=42%	CALM2/S100A6/ANXA1/CALM3/DDX5/MASP1
GO:0008284	BP	GO:0008284	positive regulation of cell population proliferation	82	-0.211048	-1.29034	0.130337	0.453729	0.402439	125	tags=24%, list=16%, signal=23%	RPS4X/FEZ1/CLDN5/NTRK2/RGMA/ENC1/ASCL1/RPS6/HDAC2/SLC25A5/PID1/ATP1B2/NDRG4/GPM6A/MARCKSL1/VCAN/SFRP2/EDNRB/ADGRG1/GFAP
GO:0098542	BP	GO:0098542	defense response to other organism	47	0.255099	1.33742	0.131439	0.45653	0.404923	83	tags=21%, list=10%, signal=20%	SERPINE1/VGF/LGALS3/GAPDH/MIF/DDIT4/PJA2/BNIP3L/RIOK3/TUBB4B
GO:0030900	BP	GO:0030900	forebrain development	32	-0.275192	-1.33304	0.131818	0.456833	0.405192	123	tags=31%, list=15%, signal=28%	FEZ1/NTRK2/ZIC3/ASCL1/SLIT1/DCLK2/ATP1B2/B2M/ADGRG1/ATP1A2
GO:0030217	BP	GO:0030217	T cell differentiation	13	-0.387938	-1.38875	0.133479	0.457518	0.405799	327	tags=77%, list=41%, signal=46%	SMARCD3/ZFP36L1/TMEM98/RPL22/SOX4/CD46/MDK/ANXA1/RPS6/B2M
GO:0004888	MF	GO:0004888	transmembrane signaling receptor activity	13	-0.387098	-1.38574	0.133479	0.457518	0.405799	138	tags=38%, list=17%, signal=32%	PTPRZ1/NTRK2/DNER/EDNRB/ADGRG1
GO:0016241	BP	GO:0016241	regulation of macroautophagy	10	0.431927	1.36038	0.133459	0.457518	0.405799	201	tags=60%, list=25%, signal=45%	GAPDH/BNIP3L/RAB3GAP2/SCFD1/ATP6V1B2/BAG3
GO:0051962	BP	GO:0051962	positive regulation of nervous system development	26	-0.290859	-1.33521	0.132321	0.457518	0.405799	138	tags=31%, list=17%, signal=26%	PTPRZ1/NTRK2/ASCL1/HDAC2/LRRN3/LRRN1/VCAN/GFAP
GO:0009058	BP	GO:0009058	biosynthetic process	390	0.157041	1.21226	0.133446	0.457518	0.405799	177	tags=25%, list=22%, signal=38%	AKAP12/HSP90B1/HSPA5/SERPINE1/ERO1A/P4HB/PDIA4/DKK1/HILPDA/LOX/PPIB/CANX/HYOU1/PDIA6/DNAJB9/LGALS3/GAPDH/MIF/SEC11C/ENO2/AHNAK2/RNMT/ADM/GPI/BHLHE40/MORF4L2/DDIT3/NRG1/MXI1/EEF1A2/PPP1R15A/RIOK3/CALR/TNC/SCD/SPCS2/ECE1/PDK1/GALNT17/TRIB3/SMS/INSIG2/GARS1/GBE1/KCNQ1OT1/CAPRIN2/COL4A2/NAMPT/ATP2B1/NFE2L1/HNRNPA3/TCF25/HLA-B/RAB3GAP2/DNAJB11/RBM39/TFRC/MDM2/PDIA3/NDUFA13/EN2/MT3/GUK1/CASK/HSPA13/ZDH…
GO:0098739	BP	GO:0098739	import across plasma membrane	14	-0.377685	-1.39788	0.134904	0.461134	0.409006	47	tags=36%, list=6%, signal=34%	ARL6IP5/ATP1B2/SLC1A3/GFAP/ATP1A2
GO:0051146	BP	GO:0051146	striated muscle cell differentiation	15	0.371991	1.35335	0.135496	0.461134	0.409006	177	tags=47%, list=22%, signal=37%	DKK1/MORF4L2/NRG1/CALR/IGFBP5/IGF2/RBPJ
GO:0010035	BP	GO:0010035	response to inorganic substance	33	0.277054	1.32284	0.135714	0.461134	0.409006	126	tags=30%, list=16%, signal=27%	HSP90B1/NEFL/NDRG1/GPI/MT2A/CALR/LONP1/TFRC/MDM2/MT3
GO:0043408	BP	GO:0043408	regulation of MAPK cascade	34	0.275482	1.3183	0.135283	0.461134	0.409006	56	tags=18%, list=7%, signal=17%	AKAP12/DKK1/IGFBP3/MIF/PJA2/NRG1
GO:0006869	BP	GO:0006869	lipid transport	16	-0.35474	-1.37031	0.137045	0.463222	0.410859	18	tags=25%, list=2%, signal=25%	CLU/CRABP1/FABP7/FABP5
GO:1990823	BP	GO:1990823	response to leukemia inhibitory factor	10	0.430403	1.35558	0.137218	0.463222	0.410859	144	tags=50%, list=18%, signal=41%	HK2/RNMT/PFKP/TFRC/KDM3A
GO:1990830	BP	GO:1990830	cellular response to leukemia inhibitory factor	10	0.430403	1.35558	0.137218	0.463222	0.410859	144	tags=50%, list=18%, signal=41%	HK2/RNMT/PFKP/TFRC/KDM3A
GO:0002064	BP	GO:0002064	epithelial cell development	12	-0.392475	-1.36933	0.138528	0.465182	0.412597	329	tags=75%, list=41%, signal=45%	CXCR4/TNFRSF1A/PTPRS/FAT1/ADD1/GSTM3/EZR/CLDN5/EDNRB
GO:0010721	BP	GO:0010721	negative regulation of cell development	19	-0.332993	-1.36276	0.138767	0.465182	0.412597	338	tags=74%, list=43%, signal=43%	RUFY3/DYNLT1/FBXO7/PTN/TMEM98/PTPRS/MAP2/MDK/SEMA6A/ANXA1/RGMA/SLIT1/B2M/EDNRB
GO:0043207	BP	GO:0043207	response to external biotic stimulus	71	0.222792	1.29754	0.138989	0.465182	0.412597	70	tags=17%, list=9%, signal=17%	AKAP12/SERPINE1/VGF/LGALS3/GAPDH/MIF/ADM/DDIT4/PJA2/BNIP3L/RIOK3/CALR
GO:0051707	BP	GO:0051707	response to other organism	71	0.222792	1.29754	0.138989	0.465182	0.412597	70	tags=17%, list=9%, signal=17%	AKAP12/SERPINE1/VGF/LGALS3/GAPDH/MIF/ADM/DDIT4/PJA2/BNIP3L/RIOK3/CALR
GO:0045664	BP	GO:0045664	regulation of neuron differentiation	17	-0.348147	-1.36401	0.139434	0.465672	0.413032	42	tags=35%, list=5%, signal=34%	TCF12/ASCL1/NREP/B2M/SFRP2/EDNRB
GO:0003018	BP	GO:0003018	vascular process in circulatory system	18	-0.34473	-1.37708	0.140044	0.466181	0.413483	47	tags=28%, list=6%, signal=27%	ATP1B2/SLC1A3/EDNRB/ATP1A2/FABP5
GO:1902074	BP	GO:1902074	response to salt	20	-0.324861	-1.35343	0.140351	0.466181	0.413483	88	tags=35%, list=11%, signal=32%	CALM3/HDAC2/ABAT/LY6H/B2M/SLC1A3/EDNRB
GO:0042692	BP	GO:0042692	muscle cell differentiation	26	0.305632	1.33967	0.140481	0.466181	0.413483	260	tags=58%, list=33%, signal=40%	DKK1/LOX/ADM/MORF4L2/NRG1/CALR/MDM2/IGFBP5/IGF2/RBPJ/RORA/ITGB1/ANK2/LAMC1/YY1
GO:0005096	MF	GO:0005096	GTPase activator activity	11	0.412402	1.35272	0.142322	0.468337	0.415396	208	tags=55%, list=26%, signal=41%	RGS6/ARHGAP29/RAB3GAP2/ARFGAP3/DOCK3/AGAP1
GO:0016051	BP	GO:0016051	carbohydrate biosynthetic process	11	0.4111	1.34845	0.142322	0.468337	0.415396	164	tags=45%, list=21%, signal=37%	ENO2/GPI/GBE1/PGAM1/IGF2
GO:0006874	BP	GO:0006874	intracellular calcium ion homeostasis	25	0.30359	1.31507	0.142329	0.468337	0.415396	96	tags=24%, list=12%, signal=22%	HSP90B1/ERO1A/DDIT3/CALR/HERPUD1/ATP2B1
GO:0055074	BP	GO:0055074	calcium ion homeostasis	25	0.30359	1.31507	0.142329	0.468337	0.415396	96	tags=24%, list=12%, signal=22%	HSP90B1/ERO1A/DDIT3/CALR/HERPUD1/ATP2B1
GO:0098791	CC	GO:0098791	Golgi apparatus subcompartment	21	0.318752	1.33639	0.143885	0.471205	0.417939	316	tags=67%, list=40%, signal=41%	RHOBTB3/GOLGA8A/SCFD1/GOLGA2/TMED2/RAB31/GOLGB1/GOLGA4/RAB14/VAMP2/GBF1/ATP2C1/BCAP31/CHPF
GO:0019866	CC	GO:0019866	organelle inner membrane	41	-0.257541	-1.3239	0.143852	0.471205	0.417939	245	tags=51%, list=31%, signal=37%	NDUFB8/MRPL20/CYC1/COA1/ATP5F1A/TIMM9/NDUFA10/SLC25A3/UNC50/ATP5MC2/NDUFS8/MRPL57/RPS3/SMIM20/UQCRB/STMP1/SMAD1/MRPL13/SLC25A5/CLU/GATM
GO:0099177	BP	GO:0099177	regulation of trans-synaptic signaling	29	-0.272986	-1.29788	0.144105	0.471205	0.417939	66	tags=21%, list=8%, signal=20%	ABHD6/PFN2/SLC1A3/GFAP/ATP1A2/FABP5
GO:0002682	BP	GO:0002682	regulation of immune system process	57	0.236305	1.29596	0.146474	0.475229	0.421508	70	tags=18%, list=9%, signal=17%	SERPINE1/LOX/DNAJB9/LGALS3/MIF/IGFBP2/GPI/PJA2/RIOK3/CALR
GO:0009719	BP	GO:0009719	response to endogenous stimulus	114	0.194493	1.2512	0.146209	0.475229	0.421508	150	tags=26%, list=19%, signal=25%	HSP90B1/HSPA5/DKK1/SLC2A1/LOX/VGF/NEFL/COL4A1/ADM/IGFBP2/GPI/DDIT4/DDIT3/CALR/TNC/TRIB3/INSIG2/KCNQ1OT1/COL4A2/ATP2B1/LONP1/MDM2/MT3/CASK/CTSD/IGFBP5/KDM3A/DOCK3/YWHAG/TMF1
GO:0007166	BP	GO:0007166	cell surface receptor signaling pathway	132	-0.180255	-1.22748	0.146396	0.475229	0.421508	119	tags=22%, list=15%, signal=22%	NINJ1/CLDN5/NTRK2/ZIC3/SMAD1/RGMA/ASCL1/HDAC2/FSTL1/CPE/PEG10/ITM2C/ABAT/MSX2/DNER/PID1/IFITM3/DDX5/NDRG4/NREP/IFITM2/COL1A2/PLP1/SFRP2/PEA15/DKK3/EDNRB/ADGRG1/IGFBP4
GO:0044249	BP	GO:0044249	cellular biosynthetic process	379	0.156355	1.19792	0.146552	0.475229	0.421508	212	tags=30%, list=27%, signal=41%	AKAP12/HSP90B1/HSPA5/SERPINE1/ERO1A/P4HB/PDIA4/DKK1/HILPDA/LOX/PPIB/CANX/HYOU1/PDIA6/DNAJB9/LGALS3/GAPDH/MIF/SEC11C/AHNAK2/RNMT/ADM/GPI/BHLHE40/MORF4L2/DDIT3/NRG1/MXI1/EEF1A2/PPP1R15A/RIOK3/CALR/TNC/SCD/SPCS2/ECE1/PDK1/GALNT17/TRIB3/SMS/INSIG2/GARS1/GBE1/KCNQ1OT1/CAPRIN2/COL4A2/NAMPT/ATP2B1/NFE2L1/HNRNPA3/TCF25/HLA-B/RAB3GAP2/DNAJB11/RBM39/TFRC/MDM2/PDIA3/NDUFA13/EN2/MT3/GUK1/CASK/HSPA13/ZDHHC9/G…
GO:0061351	BP	GO:0061351	neural precursor cell proliferation	16	-0.349801	-1.35123	0.147752	0.475256	0.421532	327	tags=69%, list=41%, signal=41%	SMARCD3/NFIA/NAP1L1/PTN/GNAI2/MDK/NFIB/PTPRZ1/ASCL1/VCAN/ADGRG1
GO:0140678	MF	GO:0140678	molecular function inhibitor activity	40	0.260681	1.31674	0.147826	0.475256	0.421532	161	tags=32%, list=20%, signal=27%	SERPINE1/DKK1/LGALS3/GAPDH/ANGPTL4/DDIT3/CAMK2N1/TRIB3/KCNQ1OT1/YWHAG/NEAT1/ANXA2/DNAJB1
GO:0004857	MF	GO:0004857	enzyme inhibitor activity	26	0.298579	1.30875	0.147874	0.475256	0.421532	84	tags=23%, list=11%, signal=21%	SERPINE1/LGALS3/GAPDH/ANGPTL4/CAMK2N1/TRIB3
GO:0097367	MF	GO:0097367	carbohydrate derivative binding	113	0.194083	1.24215	0.14808	0.475256	0.421532	131	tags=22%, list=16%, signal=22%	HSP90B1/HSPA5/GAP43/HK2/HYOU1/WEE1/PFKFB3/GPI/EEF1A2/MANF/RIOK3/TNC/PFKFB4/RHOBTB3/PDK1/TUBB4B/TRIB3/GARS1/ATP2B1/PFKP/LONP1/NDUFA13/GUK1/CASK/HSPA13
GO:0030054	CC	GO:0030054	cell junction	143	0.182222	1.23641	0.148014	0.475256	0.421532	71	tags=13%, list=9%, signal=15%	AKAP12/HSP90B1/HSPA5/P4HB/GAP43/SLC2A1/PPIB/CANX/VGF/HYOU1/NEFM/NEFL/NDRG1/PJA2/EEF1A2/SORCS2/CAMK2N1/CALR/TNC
GO:0042127	BP	GO:0042127	regulation of cell population proliferation	138	-0.179857	-1.24262	0.148796	0.476576	0.422703	125	tags=22%, list=16%, signal=23%	RPS4X/FEZ1/ATRAID/CLDN5/NTRK2/SMAD1/RGMA/ENC1/ASCL1/RPS6/HDAC2/CD9/ITM2C/PMP22/SLC25A5/CLU/SLIT1/MSX2/PID1/PFN2/ATP1B2/NDRG4/GPM6A/B2M/MARCKSL1/VCAN/SFRP2/EDNRB/ADGRG1/GFAP/FABP7
GO:1901564	BP	GO:1901564	organonitrogen compound metabolic process	332	0.156358	1.18508	0.149201	0.476893	0.422984	168	tags=23%, list=21%, signal=32%	HSP90B1/HSPA5/SERPINE1/ERO1A/P4HB/PDIA4/EGLN3/DKK1/IGFBP3/LOX/PPIB/CANX/HYOU1/PDIA6/DNAJB9/LGALS3/WSB1/GAPDH/WEE1/MIF/SEC11C/PJA2/MORF4L2/DDIT3/NRG1/FAM162A/BNIP3L/EEF1A2/P4HA2/CAMK2N1/PPP1R15A/SEL1L/CALR/SPCS2/RHOBTB3/ECE1/ARRDC3/SLC16A3/PDK1/GALNT17/TRIB3/SMS/HERPUD1/GARS1/CAPRIN2/NAMPT/NFE2L1/TCF25/RAB3GAP2/DNAJB11/LONP1/TFRC/MDM2/PDIA3/NDUFA13/MT3/GUK1/CASK/HSPA13/ZDHHC9/VKORC1/GOLGA2/CTSD/MA…
GO:0000139	CC	GO:0000139	Golgi membrane	40	0.259221	1.30937	0.149565	0.477083	0.423152	426	tags=78%, list=54%, signal=38%	SLC2A1/PJA2/SEC16A/GALNT17/HLA-B/COPE/ARFGAP3/TMED9/SCFD1/ZDHHC9/GOLGA2/TMF1/TMED2/GOLGB1/GOLGA4/RAB14/GBF1/RNF24/PLD3/ATP2C1/BCAP31/CHPF/SURF4/HLA-C/YKT6/LMAN1/TMEM87A/RAB21/SERINC3/RHBDD2/PMEPA1
GO:2001233	BP	GO:2001233	regulation of apoptotic signaling pathway	37	0.265081	1.31549	0.151832	0.482346	0.427821	122	tags=27%, list=15%, signal=24%	SERPINE1/P4HB/HYOU1/LGALS3/MIF/DDIT3/HERPUD1/MDM2/PDIA3/NDUFA13
GO:1901576	BP	GO:1901576	organic substance biosynthetic process	387	0.155869	1.20182	0.151771	0.482346	0.427821	177	tags=25%, list=22%, signal=38%	AKAP12/HSP90B1/HSPA5/SERPINE1/ERO1A/P4HB/PDIA4/DKK1/HILPDA/LOX/PPIB/CANX/HYOU1/PDIA6/DNAJB9/LGALS3/GAPDH/MIF/SEC11C/ENO2/AHNAK2/RNMT/ADM/GPI/BHLHE40/MORF4L2/DDIT3/NRG1/MXI1/EEF1A2/PPP1R15A/RIOK3/CALR/TNC/SCD/SPCS2/ECE1/PDK1/GALNT17/TRIB3/SMS/INSIG2/GARS1/GBE1/KCNQ1OT1/CAPRIN2/COL4A2/NAMPT/ATP2B1/NFE2L1/HNRNPA3/TCF25/HLA-B/RAB3GAP2/DNAJB11/RBM39/TFRC/MDM2/PDIA3/NDUFA13/EN2/MT3/GUK1/CASK/HSPA13/ZDH…
GO:0031514	CC	GO:0031514	motile cilium	10	-0.422964	-1.37072	0.153191	0.485676	0.430774	191	tags=60%, list=24%, signal=46%	CALM2/GSTM3/ATP2B4/ATP1B3/ANXA1/CALM3
GO:0090287	BP	GO:0090287	regulation of cellular response to growth factor stimulus	22	-0.303578	-1.31102	0.153846	0.486764	0.43174	97	tags=36%, list=12%, signal=33%	RGMA/HDAC2/FSTL1/PEG10/MSX2/NREP/SFRP2/DKK3
GO:0008016	BP	GO:0008016	regulation of heart contraction	13	-0.377734	-1.35222	0.157549	0.495478	0.439468	88	tags=31%, list=11%, signal=28%	CALM3/ATP1B2/EDNRB/ATP1A2
GO:0023061	BP	GO:0023061	signal release	15	-0.351577	-1.34492	0.158996	0.495478	0.439468	79	tags=33%, list=10%, signal=31%	CPE/ABAT/PFN2/NNAT/EDNRB
GO:0031102	BP	GO:0031102	neuron projection regeneration	10	0.419991	1.32278	0.157895	0.495478	0.439468	71	tags=40%, list=9%, signal=37%	GAP43/NEFL/ADM/TNC
GO:0050900	BP	GO:0050900	leukocyte migration	23	0.307158	1.31526	0.15942	0.495478	0.439468	70	tags=22%, list=9%, signal=20%	SERPINE1/PPIB/LGALS3/MIF/CALR
GO:0043524	BP	GO:0043524	negative regulation of neuron apoptotic process	16	0.349446	1.30833	0.157009	0.495478	0.439468	126	tags=38%, list=16%, signal=32%	HYOU1/NEFL/GPI/GBE1/EN2/MT3
GO:0030312	CC	GO:0030312	external encapsulating structure	45	0.246462	1.27549	0.158645	0.495478	0.439468	74	tags=20%, list=9%, signal=19%	HSP90B1/SERPINE1/LOX/LGALS3/COL4A1/ANGPTL4/CALR/TNC/MXRA7
GO:0031012	CC	GO:0031012	extracellular matrix	45	0.246462	1.27549	0.158645	0.495478	0.439468	74	tags=20%, list=9%, signal=19%	HSP90B1/SERPINE1/LOX/LGALS3/COL4A1/ANGPTL4/CALR/TNC/MXRA7
GO:0070848	BP	GO:0070848	response to growth factor	56	-0.227218	-1.26742	0.159453	0.495478	0.439468	188	tags=41%, list=24%, signal=34%	ATP2B4/SEMA6A/GAS6/ANXA1/ID1/CCN2/PDCD5/FEZ1/EEF1A1/CLDN5/NTRK2/SMAD1/RGMA/ASCL1/HDAC2/FSTL1/PEG10/MSX2/DDX5/NREP/COL1A2/SFRP2/DKK3
GO:0031982	CC	GO:0031982	vesicle	268	0.160181	1.19425	0.159132	0.495478	0.439468	140	tags=21%, list=18%, signal=26%	HSP90B1/HSPA5/SERPINE1/P4HB/PDIA4/DKK1/HILPDA/SLC2A1/PPIB/CANX/VGF/HYOU1/SLC2A3/PDIA6/DNAJB9/LGALS3/GAPDH/MIF/NDRG1/ENO2/IGFBP2/GPI/DDIT3/SSR4/SORCS2/SEC16A/CALR/RHOBTB3/ECE1/ARRDC3/TUBB4B/SMS/GARS1/GBE1/MAP1LC3B/COL4A2/NAMPT/ATP2B1/HLA-B/PFKP/COPE/SLC3A2/TFRC/TMED9/MDM2/PDIA3/SCFD1/CALU/MT3/CASK/HSPA13/ARFGEF3/GOLGA2/CTSD/MAGT1/GNG5
GO:0007611	BP	GO:0007611	learning or memory	20	-0.3152	-1.31318	0.160088	0.496463	0.440342	138	tags=40%, list=17%, signal=34%	PTPRZ1/CLDN5/NTRK2/ARL6IP5/GATM/NDRG4/B2M/ATP1A2
GO:1990845	BP	GO:1990845	adaptive thermogenesis	14	-0.363278	-1.34455	0.1606	0.497064	0.440875	73	tags=43%, list=9%, signal=40%	ID1/CKB/SLC25A5/ABHD6/GATM/FABP5
GO:0033116	CC	GO:0033116	endoplasmic reticulum-Golgi intermediate compartment membrane	10	0.416676	1.31234	0.161654	0.499179	0.442751	398	tags=90%, list=50%, signal=46%	CALR/TMED9/ZDHHC9/GOLGA2/TMED2/BCAP31/SURF4/YKT6/LMAN1
GO:0036477	CC	GO:0036477	somatodendritic compartment	49	0.244227	1.29223	0.161922	0.499179	0.442751	66	tags=16%, list=8%, signal=16%	AKAP12/ERO1A/GAP43/VGF/SLC2A3/ENO2/SORCS2/CAMK2N1
GO:0008544	BP	GO:0008544	epidermis development	17	-0.338452	-1.32602	0.163399	0.50274	0.44591	82	tags=24%, list=10%, signal=22%	HDAC2/MSX2/KRT17/FABP5
GO:1901888	BP	GO:1901888	regulation of cell junction assembly	14	-0.360527	-1.33437	0.164882	0.504327	0.447317	116	tags=43%, list=15%, signal=37%	CLDN5/NTRK2/GPM6B/SLIT1/LRRN3/LRRN1
GO:0060047	BP	GO:0060047	heart contraction	14	-0.360395	-1.33388	0.164882	0.504327	0.447317	88	tags=29%, list=11%, signal=26%	CALM3/ATP1B2/EDNRB/ATP1A2
GO:0009100	BP	GO:0009100	glycoprotein metabolic process	14	0.370211	1.31567	0.164486	0.504327	0.447317	323	tags=79%, list=41%, signal=47%	GALNT17/GOLGA2/MAGT1/GFPT1/MLEC/OSTC/DDOST/OGA/TNIP1/CHPF/TMEM258
GO:0042273	BP	GO:0042273	ribosomal large subunit biogenesis	10	-0.414564	-1.34349	0.165957	0.50492	0.447843	311	tags=80%, list=39%, signal=49%	RPL23A/RPLP0/RPL24/ZNHIT3/MRPL20/RPL11/RPL7/RPL7A
GO:0008610	BP	GO:0008610	lipid biosynthetic process	18	-0.329857	-1.31766	0.166302	0.50492	0.447843	66	tags=44%, list=8%, signal=42%	PLPP3/IDH1/ANXA1/PLAAT3/ABHD6/PLP1/DKK3/FABP5
GO:0031623	BP	GO:0031623	receptor internalization	10	0.413043	1.3009	0.165414	0.50492	0.447843	229	tags=60%, list=29%, signal=43%	DKK1/ADM/TFRC/ANXA2/RAB31/ITGB1
GO:0009894	BP	GO:0009894	regulation of catabolic process	70	0.215202	1.25262	0.166369	0.50492	0.447843	209	tags=39%, list=26%, signal=31%	GAPDH/DDIT4/DDIT3/BNIP3L/EEF1A2/TRIB3/HERPUD1/KCNQ1OT1/RAB3GAP2/MDM2/NDUFA13/SCFD1/MT3/GOLGA2/TMF1/NEAT1/PGAM1/ANXA2/SLC7A5/ATP6V1B2/SH3BP4/ZCCHC17/EXOSC8/BAG3/SQSTM1/RYBP/HSPA1B
GO:0021761	BP	GO:0021761	limbic system development	10	-0.412173	-1.33574	0.170213	0.507217	0.44988	284	tags=80%, list=36%, signal=52%	UBB/PTPRS/MDK/ATP2B4/FEZ1/ZIC3/DCLK2/ATP1A2
GO:0007416	BP	GO:0007416	synapse assembly	13	-0.371163	-1.3287	0.16849	0.507217	0.44988	110	tags=46%, list=14%, signal=40%	NTRK2/SLIT1/LRRN3/DNER/GPM6A/LRRN1
GO:0022904	BP	GO:0022904	respiratory electron transport chain	11	-0.391059	-1.31899	0.168803	0.507217	0.44988	404	tags=91%, list=51%, signal=45%	NDUFV2/GHITM/DLD/COA6/ETFB/NDUFB8/CYC1/NDUFA10/NDUFS8/UQCRB
GO:0031985	CC	GO:0031985	Golgi cisterna	10	0.412718	1.29988	0.169173	0.507217	0.44988	406	tags=90%, list=51%, signal=45%	GOLGA8A/SCFD1/GOLGA2/TMED2/ATP2C1/BCAP31/CHPF/TMEM87A/RAB21
GO:0032580	CC	GO:0032580	Golgi cisterna membrane	10	0.412718	1.29988	0.169173	0.507217	0.44988	406	tags=90%, list=51%, signal=45%	GOLGA8A/SCFD1/GOLGA2/TMED2/ATP2C1/BCAP31/CHPF/TMEM87A/RAB21
GO:0007033	BP	GO:0007033	vacuole organization	12	0.383458	1.28526	0.17037	0.507217	0.44988	270	tags=67%, list=34%, signal=45%	MAP1LC3B/RAB3GAP2/SCFD1/CTSD/ANXA2/BAG3/RAB14/HOOK3
GO:0071559	BP	GO:0071559	response to transforming growth factor beta	19	-0.313811	-1.28426	0.169604	0.507217	0.44988	161	tags=47%, list=20%, signal=39%	ID1/PDCD5/CLDN5/SMAD1/HDAC2/PEG10/NREP/COL1A2/DKK3
GO:0071560	BP	GO:0071560	cellular response to transforming growth factor beta stimulus	19	-0.313811	-1.28426	0.169604	0.507217	0.44988	161	tags=47%, list=20%, signal=39%	ID1/PDCD5/CLDN5/SMAD1/HDAC2/PEG10/NREP/COL1A2/DKK3
GO:0010256	BP	GO:0010256	endomembrane system organization	36	0.25992	1.2741	0.167857	0.507217	0.44988	320	tags=61%, list=40%, signal=38%	NDRG1/SEC16A/GOLGA8A/RAB3GAP2/TMED9/GOLGA2/TMF1/ANXA2/TMED2/PDCD6IP/SEC61A1/SQSTM1/GOLGB1/ANK2/DCTN1/EEA1/SEC31A/CCDC47/HOOK3/GBF1/ARL6IP1/SURF4
GO:0044248	BP	GO:0044248	cellular catabolic process	81	0.206608	1.2441	0.17029	0.507217	0.44988	209	tags=38%, list=26%, signal=31%	HK2/GAPDH/DDIT3/BNIP3L/EEF1A2/SEC16A/CALR/ECE1/SLC16A3/TRIB3/MAP1LC3B/KCNQ1OT1/RAB3GAP2/SCFD1/MT3/GOLGA2/CTSD/ZCCHC7/SHMT2/NEAT1/ANXA2/SLC7A5/ATP6V1B2/PDCD6IP/SH3BP4/ZCCHC17/EXOSC8/BAG3/UPP1/SQSTM1/HSPA1B
GO:0048878	BP	GO:0048878	chemical homeostasis	55	0.230416	1.26151	0.171076	0.508349	0.450884	147	tags=29%, list=18%, signal=25%	HSP90B1/ERO1A/HK2/VGF/CA12/GPI/MT2A/ANGPTL4/DDIT3/CALR/HERPUD1/ATP2B1/TFRC/MT3/IGFBP5/NOL3
GO:0021953	BP	GO:0021953	central nervous system neuron differentiation	13	-0.36736	-1.31509	0.172867	0.512695	0.454739	284	tags=69%, list=36%, signal=45%	UBB/LMO4/MAP2/DCLK1/NFIB/NTRK2/ASCL1/DCLK2/B2M
GO:0019932	BP	GO:0019932	second-messenger-mediated signaling	16	-0.339794	-1.31257	0.173448	0.513444	0.455404	191	tags=44%, list=24%, signal=34%	CALM2/ATP2B4/DDAH1/TMBIM4/CALM3/EDNRB/ATP1A2
GO:0071241	BP	GO:0071241	cellular response to inorganic substance	13	0.376002	1.30412	0.174312	0.514056	0.455946	126	tags=31%, list=16%, signal=26%	HSP90B1/MT2A/CALR/MT3
GO:0070588	BP	GO:0070588	calcium ion transmembrane transport	22	-0.295724	-1.27711	0.174208	0.514056	0.455946	44	tags=23%, list=6%, signal=22%	CALM3/GPM6A/PLP1/EDNRB/ATP1A2
GO:0030111	BP	GO:0030111	regulation of Wnt signaling pathway	20	-0.311564	-1.29803	0.175439	0.515433	0.457168	19	tags=15%, list=2%, signal=15%	SFRP2/DKK3/IGFBP4
GO:0006091	BP	GO:0006091	generation of precursor metabolites and energy	48	0.238908	1.25473	0.175313	0.515433	0.457168	164	tags=29%, list=21%, signal=25%	HK2/VGF/GAPDH/ENO2/GPI/DDIT4/P4HA2/GBE1/PFKP/NDUFA13/MT3/SHMT2/PGAM1/IGF2
GO:0003015	BP	GO:0003015	heart process	15	-0.340487	-1.3025	0.182008	0.520653	0.461797	88	tags=47%, list=11%, signal=42%	GNAI2/CALM2/ATP2B4/CALM3/ATP1B2/EDNRB/ATP1A2
GO:1901615	BP	GO:1901615	organic hydroxy compound metabolic process	15	-0.340254	-1.30161	0.182008	0.520653	0.461797	189	tags=47%, list=24%, signal=36%	PLPP3/NPC2/IDH1/AKR7A2/ABAT/DKK3/EDNRB
GO:0015399	MF	GO:0015399	primary active transmembrane transporter activity	11	-0.385193	-1.29921	0.183761	0.520653	0.461797	245	tags=64%, list=31%, signal=45%	NDUFB8/CYC1/NDUFA10/ATP2B4/NDUFS8/CYB5A/ATP1A2
GO:0034250	BP	GO:0034250	positive regulation of amide metabolic process	15	-0.339479	-1.29865	0.1841	0.520653	0.461797	379	tags=80%, list=48%, signal=43%	EIF4G1/LARP1B/CCN1/C1QBP/NFE2L2/COA3/SOX4/EIF3E/RPS4X/RPS27L/CLU/KRT17
GO:0009060	BP	GO:0009060	aerobic respiration	20	-0.309265	-1.28845	0.184211	0.520653	0.461797	404	tags=85%, list=51%, signal=43%	NDUFV2/GHITM/BNIP3/DLD/COA6/NIPSNAP2/BLOC1S1/NDUFB8/CYC1/ATP5F1A/NDUFA10/MDH2/IDH1/ARL2/NDUFS8/UQCRB/CS
GO:0002700	BP	GO:0002700	regulation of production of molecular mediator of immune response	10	0.408092	1.28531	0.178571	0.520653	0.461797	170	tags=50%, list=21%, signal=40%	DNAJB9/MIF/GPI/TFRC/SLC7A5
GO:0031396	BP	GO:0031396	regulation of protein ubiquitination	18	0.327544	1.28196	0.179817	0.520653	0.461797	100	tags=28%, list=13%, signal=25%	HSPA5/ARRDC3/TRIB3/HERPUD1/TCF25
GO:0034329	BP	GO:0034329	cell junction assembly	27	-0.274605	-1.28134	0.179039	0.520653	0.461797	116	tags=33%, list=15%, signal=29%	CLDN5/NTRK2/GPM6B/CD9/SLIT1/LRRN3/DNER/GPM6A/LRRN1
GO:0002274	BP	GO:0002274	myeloid leukocyte activation	10	0.406276	1.27959	0.182331	0.520653	0.461797	48	tags=30%, list=6%, signal=29%	MIF/NDRG1/PJA2
GO:0048259	BP	GO:0048259	regulation of receptor-mediated endocytosis	10	0.405362	1.27671	0.184211	0.520653	0.461797	10	tags=20%, list=1%, signal=20%	SERPINE1/DKK1
GO:0043021	MF	GO:0043021	ribonucleoprotein complex binding	18	0.326138	1.27645	0.181651	0.520653	0.461797	200	tags=44%, list=25%, signal=34%	HSPA5/RBM39/MDM2/NEAT1/SEC61G/PRPF6/SRP72/SEC61A1
GO:0031333	BP	GO:0031333	negative regulation of protein-containing complex assembly	15	0.350355	1.27463	0.179389	0.520653	0.461797	99	tags=27%, list=12%, signal=24%	HSPA5/DKK1/RIOK3/TMSB10
GO:0014706	BP	GO:0014706	striated muscle tissue development	14	0.357684	1.27115	0.183178	0.520653	0.461797	70	tags=29%, list=9%, signal=27%	DKK1/LOX/NRG1/CALR
GO:0017148	BP	GO:0017148	negative regulation of translation	20	0.309839	1.26824	0.179487	0.520653	0.461797	308	tags=65%, list=39%, signal=41%	GAPDH/CALR/CAPRIN2/IGFBP5/SHMT2/EIF4EBP1/EPRS1/EXOSC8/TPR/CIRBP/GIGYF2/TRIM2/ATF4
GO:0050920	BP	GO:0050920	regulation of chemotaxis	12	0.377861	1.26651	0.183333	0.520653	0.461797	70	tags=25%, list=9%, signal=23%	SERPINE1/MIF/CALR
GO:0030334	BP	GO:0030334	regulation of cell migration	58	0.228929	1.26641	0.18018	0.520653	0.461797	71	tags=16%, list=9%, signal=15%	AKAP12/HSPA5/SERPINE1/IGFBP3/LGALS3/MIF/GPI/CALR/TNC
GO:0044283	BP	GO:0044283	small molecule biosynthetic process	31	-0.261281	-1.2661	0.178022	0.520653	0.461797	71	tags=19%, list=9%, signal=18%	ABAT/GATM/SLC1A3/PLP1/DKK3/FABP5
GO:0005938	CC	GO:0005938	cell cortex	20	0.309146	1.26541	0.181319	0.520653	0.461797	14	tags=10%, list=2%, signal=10%	AKAP12/SLC2A1
GO:0008324	MF	GO:0008324	monoatomic cation transmembrane transporter activity	24	-0.284172	-1.26404	0.180435	0.520653	0.461797	73	tags=21%, list=9%, signal=20%	SLC25A5/GPM6A/SLC1A3/TTYH1/ATP1A2
GO:0022890	MF	GO:0022890	inorganic cation transmembrane transporter activity	24	-0.284172	-1.26404	0.180435	0.520653	0.461797	73	tags=21%, list=9%, signal=20%	SLC25A5/GPM6A/SLC1A3/TTYH1/ATP1A2
GO:0007155	BP	GO:0007155	cell adhesion	86	-0.195772	-1.21876	0.180804	0.520653	0.461797	198	tags=35%, list=25%, signal=29%	MDK/RPSA/PLPP3/SEMA6A/TNFRSF21/TMEM47/GAS6/ANXA1/ARL2/EZR/PPIA/CCN2/RPS3/PCDH18/FEZ1/NINJ1/CLDN5/CHL1/SGCE/LGALS3BP/GPM6B/CD9/LSAMP/ATP1B2/B2M/FBLN5/VCAN/SFRP2/ADGRG1/TTYH1
GO:1903825	BP	GO:1903825	organic acid transmembrane transport	13	-0.364389	-1.30445	0.185996	0.52113	0.462221	33	tags=31%, list=4%, signal=30%	ARL6IP5/SLC1A3/GFAP/ATP1A2
GO:1905039	BP	GO:1905039	carboxylic acid transmembrane transport	13	-0.364389	-1.30445	0.185996	0.52113	0.462221	33	tags=31%, list=4%, signal=30%	ARL6IP5/SLC1A3/GFAP/ATP1A2
GO:0016311	BP	GO:0016311	dephosphorylation	15	0.349426	1.27126	0.185115	0.52113	0.462221	67	tags=20%, list=8%, signal=19%	HSP90B1/LGALS3/PPP1R15A
GO:0101002	CC	GO:0101002	ficolin-1-rich granule	19	0.310569	1.24854	0.186131	0.52113	0.462221	44	tags=21%, list=6%, signal=20%	SLC2A3/LGALS3/MIF/GPI
GO:0065009	BP	GO:0065009	regulation of molecular function	132	0.179321	1.19801	0.18638	0.52113	0.462221	212	tags=33%, list=27%, signal=29%	HSP90B1/SERPINE1/EGLN3/DKK1/LGALS3/GAPDH/RGS6/ANGPTL4/BHLHE40/DDIT3/NRG1/FAM162A/EEF1A2/CAMK2N1/PPP1R15A/ARHGAP29/ARRDC3/TRIB3/CAPRIN2/RAB3GAP2/DNAJB11/TFRC/NDUFA13/MT3/GOLGA2/ZIC2/CTSD/NOL3/YWHAG/EDF1/ANXA2/DNAJB1/IGF2/BTAF1/TMED2/UNC119/SH3BP4/SERINC5/CD44/AGAP1/HSPA1B/LIMS1/GADD45A
GO:0043168	MF	GO:0043168	anion binding	116	0.186355	1.19667	0.184982	0.52113	0.462221	180	tags=28%, list=23%, signal=26%	HSP90B1/HSPA5/ERO1A/EGLN3/GAP43/HK2/HYOU1/WEE1/PFKFB3/EEF1A2/P4HA2/RIOK3/PFKFB4/RHOBTB3/PDK1/TUBB4B/TRIB3/GARS1/ATP2B1/PFKP/LONP1/NDUFA13/GUK1/CASK/HSPA13/SHMT2/PLOD2/ANXA2/DDX41/P4HA1/ATP6V1B2/BTAF1/EPRS1
GO:0009416	BP	GO:0009416	response to light stimulus	14	-0.348389	-1.28945	0.188437	0.523715	0.464514	45	tags=21%, list=6%, signal=21%	NDRG4/SLC1A3/ATP1A2
GO:0045765	BP	GO:0045765	regulation of angiogenesis	20	0.306704	1.25541	0.188645	0.523715	0.464514	49	tags=20%, list=6%, signal=19%	SERPINE1/HK2/ADM/ANGPTL4
GO:1901342	BP	GO:1901342	regulation of vasculature development	20	0.306704	1.25541	0.188645	0.523715	0.464514	49	tags=20%, list=6%, signal=19%	SERPINE1/HK2/ADM/ANGPTL4
GO:1903320	BP	GO:1903320	regulation of protein modification by small protein conjugation or removal	19	0.30996	1.24609	0.187956	0.523715	0.464514	100	tags=26%, list=13%, signal=24%	HSPA5/ARRDC3/TRIB3/HERPUD1/TCF25
GO:0071695	BP	GO:0071695	anatomical structure maturation	12	-0.366246	-1.27781	0.190476	0.527862	0.468192	145	tags=42%, list=18%, signal=35%	FAM210B/H3-3A/ASCL1/MSX2/EDNRB
GO:0008015	BP	GO:0008015	blood circulation	23	-0.284368	-1.24221	0.191111	0.528255	0.46854	191	tags=48%, list=24%, signal=37%	CALM2/ATP2B4/DDAH1/GAS6/CLDN5/CALM3/ABAT/ATP1B2/COL1A2/EDNRB/ATP1A2
GO:0046903	BP	GO:0046903	secretion	38	0.24858	1.23735	0.191901	0.528255	0.46854	196	tags=39%, list=25%, signal=31%	PDIA4/HK2/CANX/VGF/MIF/NRG1/SEL1L/CA9/ARFGAP3/CASK/TMF1/ANXA2/TMED2/PDCD6IP/RAB31
GO:0019220	BP	GO:0019220	regulation of phosphate metabolic process	72	0.209703	1.21793	0.192308	0.528255	0.46854	126	tags=22%, list=16%, signal=21%	HSP90B1/DKK1/IGFBP3/LOX/LGALS3/MIF/NRG1/EEF1A2/CAMK2N1/PPP1R15A/PDK1/TRIB3/CAPRIN2/LONP1/TFRC/MT3
GO:0051174	BP	GO:0051174	regulation of phosphorus metabolic process	72	0.209703	1.21793	0.192308	0.528255	0.46854	126	tags=22%, list=16%, signal=21%	HSP90B1/DKK1/IGFBP3/LOX/LGALS3/MIF/NRG1/EEF1A2/CAMK2N1/PPP1R15A/PDK1/TRIB3/CAPRIN2/LONP1/TFRC/MT3
GO:0045202	CC	GO:0045202	synapse	95	-0.18561	-1.19876	0.191721	0.528255	0.46854	74	tags=16%, list=9%, signal=16%	PMP22/CLU/ABHD6/RPL7A/BAALC/LY6H/PFN2/ATP1B2/GPM6A/SLC1A3/VCAN/PLP1/TTYH1/ATP1A2/FABP5
GO:0005201	MF	GO:0005201	extracellular matrix structural constituent	17	-0.329071	-1.28927	0.1939	0.531694	0.47159	59	tags=24%, list=7%, signal=22%	LUM/COL1A2/FBLN5/VCAN
GO:2000145	BP	GO:2000145	regulation of cell motility	60	0.220658	1.23414	0.194296	0.531847	0.471726	71	tags=15%, list=9%, signal=15%	AKAP12/HSPA5/SERPINE1/IGFBP3/LGALS3/MIF/GPI/CALR/TNC
GO:0003712	MF	GO:0003712	transcription coregulator activity	28	0.277118	1.25795	0.1949	0.532567	0.472365	380	tags=71%, list=48%, signal=39%	NRG1/TRIB3/TCF25/KDM3A/TMF1/EDF1/DNAJB1/BTAF1/RYBP/BRD4/SAP30/ENO1/BUD31/KMT2C/RERE/CAMTA1/ARID5B/SERTAD2/CEBPZ/CCAR1
GO:0007167	BP	GO:0007167	enzyme-linked receptor protein signaling pathway	63	-0.211161	-1.22871	0.196833	0.53691	0.476217	116	tags=25%, list=15%, signal=24%	CLDN5/NTRK2/SMAD1/RGMA/HDAC2/FSTL1/PEG10/MSX2/PID1/DDX5/NDRG4/NREP/COL1A2/SFRP2/DKK3/IGFBP4
GO:0030234	MF	GO:0030234	enzyme regulator activity	72	0.208909	1.21331	0.197802	0.537678	0.476898	164	tags=28%, list=21%, signal=24%	SERPINE1/IGFBP3/LGALS3/GAPDH/RGS6/ANGPTL4/NRG1/CAMK2N1/PPP1R15A/ARHGAP29/TRIB3/RAB3GAP2/ARFGAP3/MT3/ARFGEF3/DOCK3/NOL3/YWHAG/ANXA2/IGF2
GO:0032879	BP	GO:0032879	regulation of localization	115	-0.175975	-1.1858	0.197778	0.537678	0.476898	73	tags=15%, list=9%, signal=16%	SLC25A5/ABAT/CLU/DCLK2/PID1/NKAIN3/PFN2/ATP1B2/NDRG4/B2M/NNAT/NKAIN4/PLP1/PEA15/GFAP/ATP1A2/FABP5
GO:0010604	BP	GO:0010604	positive regulation of macromolecule metabolic process	175	0.164307	1.16037	0.198934	0.539816	0.478795	164	tags=25%, list=21%, signal=25%	AKAP12/HSPA5/SERPINE1/EGLN3/DKK1/HILPDA/DNAJB9/GAPDH/MIF/GPI/MORF4L2/DDIT3/NRG1/FAM162A/PPP1R15A/RIOK3/CALR/TNC/ECE1/ARRDC3/TRIB3/HERPUD1/KCNQ1OT1/CAPRIN2/NAMPT/RAB3GAP2/TFRC/MDM2/NDUFA13/EN2/MT3/CASK/GOLGA2/ZIC2/CTSD/KDM3A/TMF1/NEAT1/PRPF6/EDF1/POLR2A/ANXA2/IGF2
GO:0015318	MF	GO:0015318	inorganic molecular entity transmembrane transporter activity	25	-0.275909	-1.24376	0.199566	0.540593	0.479483	234	tags=48%, list=29%, signal=35%	CYC1/ATP5F1A/SLC25A3/ATP2B4/TTYH3/ATP5MC2/CYB5A/SLC25A5/GPM6A/SLC1A3/TTYH1/ATP1A2
GO:0009891	BP	GO:0009891	positive regulation of biosynthetic process	136	0.174484	1.1648	0.200361	0.541807	0.48056	177	tags=27%, list=22%, signal=26%	AKAP12/HSPA5/SERPINE1/DKK1/HILPDA/DNAJB9/GAPDH/MIF/ADM/GPI/MORF4L2/DDIT3/PPP1R15A/RIOK3/CALR/TNC/KCNQ1OT1/CAPRIN2/NAMPT/RAB3GAP2/TFRC/MDM2/EN2/MT3/CASK/GOLGA2/ZIC2/KDM3A/TMF1/PRPF6/EDF1/POLR2A/ANXA2/IGF2/SLC7A5/SUCO/RBPJ
GO:0005215	MF	GO:0005215	transporter activity	44	-0.2315	-1.21914	0.200924	0.54239	0.481077	217	tags=41%, list=27%, signal=31%	ATP5F1A/NDUFA10/SLC25A3/ATP2B4/TTYH3/NPC2/S100A6/ATP5MC2/NDUFS8/CYB5A/ATRAID/VDAC3/SLC25A5/GPM6A/SLC1A3/TTYH1/ATP1A2/FABP5
GO:0005766	CC	GO:0005766	primary lysosome	14	-0.343673	-1.27199	0.203426	0.542973	0.481594	28	tags=14%, list=4%, signal=14%	MGST1/FABP5
GO:0042582	CC	GO:0042582	azurophil granule	14	-0.343673	-1.27199	0.203426	0.542973	0.481594	28	tags=14%, list=4%, signal=14%	MGST1/FABP5
GO:0007626	BP	GO:0007626	locomotory behavior	13	-0.355047	-1.27101	0.203501	0.542973	0.481594	237	tags=54%, list=30%, signal=38%	PPT1/MTA1/TMBIM4/CHL1/ABAT/SELENOP/ATP1A2
GO:0010563	BP	GO:0010563	negative regulation of phosphorus metabolic process	25	0.286961	1.24304	0.203327	0.542973	0.481594	84	tags=24%, list=11%, signal=22%	DKK1/IGFBP3/LGALS3/CAMK2N1/PPP1R15A/TRIB3
GO:0045936	BP	GO:0045936	negative regulation of phosphate metabolic process	25	0.286961	1.24304	0.203327	0.542973	0.481594	84	tags=24%, list=11%, signal=22%	DKK1/IGFBP3/LGALS3/CAMK2N1/PPP1R15A/TRIB3
GO:0050878	BP	GO:0050878	regulation of body fluid levels	22	0.292983	1.2383	0.203571	0.542973	0.481594	44	tags=18%, list=6%, signal=18%	SERPINE1/HK2/ADM/GPI
GO:0009889	BP	GO:0009889	regulation of biosynthetic process	246	0.154358	1.13903	0.203267	0.542973	0.481594	212	tags=31%, list=27%, signal=33%	AKAP12/HSPA5/SERPINE1/DKK1/HILPDA/LOX/DNAJB9/GAPDH/MIF/AHNAK2/ADM/GPI/BHLHE40/MORF4L2/DDIT3/NRG1/MXI1/PPP1R15A/RIOK3/CALR/TNC/PDK1/TRIB3/INSIG2/KCNQ1OT1/CAPRIN2/NAMPT/ATP2B1/NFE2L1/TCF25/HLA-B/RAB3GAP2/RBM39/TFRC/MDM2/NDUFA13/EN2/MT3/CASK/GOLGA2/ZIC2/IGFBP5/ZCCHC7/KDM3A/SHMT2/NOL3/TMF1/NEAT1/PRPF6/EDF1/POLR2A/ANXA2/DNAJB1/OTUD5/IGF2/YTHDC1/BEND5/EIF4EBP1/SLC7A5/SUCO/TSKU/BTAF1/RBPJ/EPRS1/TMED2/GF…
GO:0019725	BP	GO:0019725	cellular homeostasis	49	0.22946	1.2141	0.204626	0.54393	0.482443	250	tags=43%, list=31%, signal=31%	HSP90B1/ERO1A/HK2/LOX/MT2A/DDIT3/CALR/HERPUD1/ATP2B1/TFRC/MT3/NOL3/ATP6V1B2/SLC39A7/BAG3/FTH1/FTL/ANK2/DCTN1/STC1/CCDC47
GO:0005886	CC	GO:0005886	plasma membrane	231	0.156191	1.14169	0.204301	0.54393	0.482443	56	tags=11%, list=7%, signal=14%	AKAP12/HSP90B1/HSPA5/SERPINE1/P4HB/GAP43/DKK1/SLC2A1/SLC2A3/PDIA6/LGALS3/CA12/GAPDH/RGS6/MIF/NDRG1/ENO2/AHNAK2/IGFBP2/GPI/PLIN2/PJA2/MORF4L2/EMP1/NRG1
GO:1903522	BP	GO:1903522	regulation of blood circulation	14	-0.341658	-1.26453	0.205567	0.545504	0.483839	88	tags=29%, list=11%, signal=26%	CALM3/ATP1B2/EDNRB/ATP1A2
GO:0031328	BP	GO:0031328	positive regulation of cellular biosynthetic process	134	0.176061	1.17841	0.206039	0.545829	0.484127	164	tags=25%, list=21%, signal=24%	AKAP12/HSPA5/SERPINE1/DKK1/HILPDA/DNAJB9/GAPDH/MIF/ADM/GPI/MORF4L2/DDIT3/PPP1R15A/RIOK3/CALR/TNC/KCNQ1OT1/CAPRIN2/NAMPT/RAB3GAP2/TFRC/MDM2/EN2/MT3/CASK/GOLGA2/ZIC2/KDM3A/TMF1/PRPF6/EDF1/POLR2A/ANXA2/IGF2
GO:0003007	BP	GO:0003007	heart morphogenesis	15	-0.331184	-1.26691	0.207113	0.547745	0.485827	116	tags=40%, list=15%, signal=35%	CLDN5/ZIC3/CPE/MSX2/NDRG4/SFRP2
GO:0009636	BP	GO:0009636	response to toxic substance	13	-0.352197	-1.26081	0.207877	0.548839	0.486797	28	tags=23%, list=4%, signal=23%	MGST1/FBLN5/PON2
GO:0031326	BP	GO:0031326	regulation of cellular biosynthetic process	243	0.155036	1.14091	0.208333	0.549115	0.487042	212	tags=31%, list=27%, signal=33%	AKAP12/HSPA5/SERPINE1/DKK1/HILPDA/LOX/DNAJB9/GAPDH/MIF/AHNAK2/ADM/GPI/BHLHE40/MORF4L2/DDIT3/NRG1/MXI1/PPP1R15A/RIOK3/CALR/TNC/PDK1/TRIB3/INSIG2/KCNQ1OT1/CAPRIN2/NAMPT/ATP2B1/NFE2L1/TCF25/HLA-B/RAB3GAP2/RBM39/TFRC/MDM2/NDUFA13/EN2/MT3/CASK/GOLGA2/ZIC2/IGFBP5/ZCCHC7/KDM3A/SHMT2/NOL3/TMF1/NEAT1/PRPF6/EDF1/POLR2A/ANXA2/DNAJB1/OTUD5/IGF2/YTHDC1/BEND5/EIF4EBP1/SLC7A5/TSKU/BTAF1/RBPJ/EPRS1/TMED2/GFPT1/L…
GO:0030135	CC	GO:0030135	coated vesicle	24	0.289265	1.24104	0.210332	0.552519	0.490062	248	tags=54%, list=31%, signal=38%	SEC16A/ECE1/HLA-B/COPE/TFRC/TMED9/GOLGA2/ATP6V1B2/TMED2/SH3BP4/PACS1/RAB14/SEC31A
GO:1902531	BP	GO:1902531	regulation of intracellular signal transduction	108	0.184263	1.17289	0.210238	0.552519	0.490062	164	tags=26%, list=21%, signal=24%	AKAP12/P4HB/DKK1/IGFBP3/HYOU1/GAPDH/MIF/DDIT4/PJA2/DDIT3/NRG1/RIOK3/CALR/ARHGAP29/ARRDC3/HERPUD1/TFRC/MDM2/NDUFA13/MT3/ARFGEF3/IGFBP5/DOCK3/NOL3/YWHAG/RPF2/OTUD5/IGF2
GO:0048523	BP	GO:0048523	negative regulation of cellular process	292	0.151586	1.13704	0.210714	0.552595	0.490128	213	tags=31%, list=27%, signal=36%	HSP90B1/HSPA5/SERPINE1/ERO1A/DKK1/IGFBP3/HK2/HYOU1/DNAJB9/LGALS3/NEFL/GAPDH/WEE1/DLK1/RGS6/MIF/NDRG1/ADM/IGFBP2/GPI/DDIT4/ANGPTL4/BHLHE40/CDK2AP2/DDIT3/NRG1/MXI1/BNIP3L/SORCS2/CAMK2N1/PPP1R15A/RIOK3/CALR/TNC/ARRDC3/TRIB3/INSIG2/HERPUD1/GBE1/KCNQ1OT1/CAPRIN2/ATP2B1/TMSB10/TCF25/HLA-B/DNAJB11/LONP1/TFRC/MDM2/NDUFA13/SCFD1/EN2/MT3/CASK/GOLGA2/ZIC2/IGFBP5/OS9/ZCCHC7/SHMT2/NOL3/YWHAG/TMF1/NEAT1/ANXA2/…
GO:0010876	BP	GO:0010876	lipid localization	17	-0.320625	-1.25618	0.211329	0.552721	0.49024	18	tags=24%, list=2%, signal=23%	CLU/CRABP1/FABP7/FABP5
GO:0040012	BP	GO:0040012	regulation of locomotion	64	0.21177	1.20581	0.21147	0.552721	0.49024	79	tags=16%, list=10%, signal=15%	AKAP12/HSPA5/SERPINE1/IGFBP3/LGALS3/MIF/GPI/CALR/TNC/ARRDC3
GO:0098562	CC	GO:0098562	cytoplasmic side of membrane	14	-0.337618	-1.24958	0.211991	0.55316	0.49063	277	tags=64%, list=35%, signal=43%	RPS29/BLOC1S1/FKBP1A/GNAI2/S100A6/EEF1A1/LITAF/GNG2/GFAP
GO:0005516	MF	GO:0005516	calmodulin binding	16	0.326084	1.22086	0.214953	0.559022	0.495829	9	tags=12%, list=1%, signal=13%	AKAP12/GAP43
GO:0072657	BP	GO:0072657	protein localization to membrane	46	0.23261	1.2083	0.214669	0.559022	0.495829	359	tags=63%, list=45%, signal=37%	HSPA5/SSR3/LGALS3/SEC16A/RAB3GAP2/SSR1/NDUFA13/ZDHHC9/SEC61G/SRP72/TMED2/RAB31/SEC61A1/SQSTM1/PACS1/GOLGA4/ITGB1/MACF1/ANK2/CCDC47/VAMP2/KIF5B/ARL6IP1/SEC61B/ATP2C1/SSR2/PARD3/RABEP1/TSPAN5
GO:2001242	BP	GO:2001242	regulation of intrinsic apoptotic signaling pathway	25	0.282225	1.22253	0.216266	0.561502	0.498029	147	tags=32%, list=18%, signal=27%	P4HB/HYOU1/MIF/DDIT3/HERPUD1/MDM2/NDUFA13/NOL3
GO:0016788	MF	GO:0016788	hydrolase activity, acting on ester bonds	22	-0.28571	-1.23386	0.217195	0.562045	0.49851	279	tags=59%, list=35%, signal=39%	PGLS/GNS/PTPRS/PPT1/G3BP1/APEX1/PLPP3/RPS3/PTPRZ1/PLAAT3/ABHD6/PON2/ATP1A2
GO:0048872	BP	GO:0048872	homeostasis of number of cells	20	-0.292739	-1.2196	0.217105	0.562045	0.49851	162	tags=40%, list=20%, signal=33%	ANXA1/CAMLG/FAM210B/RPS6/FSTL1/SLC25A5/B2M/ADGRG1
GO:0009266	BP	GO:0009266	response to temperature stimulus	12	0.367465	1.23166	0.218519	0.564536	0.50072	310	tags=67%, list=39%, signal=41%	ERO1A/VGF/DNAJB1/BAG3/HSPA1B/TPR/CIRBP/SLU7
GO:0009141	BP	GO:0009141	nucleoside triphosphate metabolic process	18	-0.313287	-1.25147	0.221007	0.566048	0.502061	266	tags=56%, list=33%, signal=38%	ATP5IF1/NDUFB8/ATP5F1A/NDUFA10/IMPDH2/ATP5MC2/NDUFS8/DUT/PID1/ATP1A2
GO:0034599	BP	GO:0034599	cellular response to oxidative stress	17	-0.317114	-1.24242	0.220044	0.566048	0.502061	162	tags=41%, list=20%, signal=34%	ANXA1/PPIA/RPS3/ARL6IP5/HDAC2/MGST1/FBLN5
GO:0007612	BP	GO:0007612	learning	10	-0.381989	-1.23793	0.221277	0.566048	0.502061	116	tags=40%, list=15%, signal=35%	CLDN5/NTRK2/NDRG4/ATP1A2
GO:0042773	BP	GO:0042773	ATP synthesis coupled electron transport	10	-0.381218	-1.23543	0.221277	0.566048	0.502061	404	tags=90%, list=51%, signal=45%	NDUFV2/GHITM/DLD/COA6/NDUFB8/CYC1/NDUFA10/NDUFS8/UQCRB
GO:0042775	BP	GO:0042775	mitochondrial ATP synthesis coupled electron transport	10	-0.381218	-1.23543	0.221277	0.566048	0.502061	404	tags=90%, list=51%, signal=45%	NDUFV2/GHITM/DLD/COA6/NDUFB8/CYC1/NDUFA10/NDUFS8/UQCRB
GO:1901699	BP	GO:1901699	cellular response to nitrogen compound	42	0.237873	1.20688	0.22028	0.566048	0.502061	196	tags=38%, list=25%, signal=30%	HSP90B1/COL4A1/RIOK3/TRIB3/INSIG2/ATP2B1/LONP1/MDM2/CTSD/IGFBP5/YWHAG/IGF2/SLC7A5/EPRS1/SH3BP4/RAB31
GO:0016477	BP	GO:0016477	cell migration	95	0.190265	1.18273	0.222836	0.569106	0.504773	71	tags=14%, list=9%, signal=14%	AKAP12/HSPA5/SERPINE1/IGFBP3/LOX/PPIB/LGALS3/MIF/GPI/DDIT4/DDIT3/CALR/TNC
GO:0051960	BP	GO:0051960	regulation of nervous system development	43	-0.235222	-1.22687	0.224018	0.571192	0.506624	110	tags=26%, list=14%, signal=23%	NTRK2/HLTF/RGMA/ASCL1/HDAC2/SLIT1/LRRN3/LRRN1/B2M/VCAN/GFAP
GO:0106106	BP	GO:0106106	cold-induced thermogenesis	12	-0.353831	-1.2345	0.233766	0.574018	0.50913	66	tags=25%, list=8%, signal=23%	ABHD6/GATM/FABP5
GO:0120161	BP	GO:0120161	regulation of cold-induced thermogenesis	12	-0.353831	-1.2345	0.233766	0.574018	0.50913	66	tags=25%, list=8%, signal=23%	ABHD6/GATM/FABP5
GO:0007268	BP	GO:0007268	chemical synaptic transmission	36	-0.247386	-1.23238	0.228507	0.574018	0.50913	74	tags=22%, list=9%, signal=21%	PMP22/ABAT/ABHD6/PFN2/SLC1A3/PLP1/GFAP/ATP1A2
GO:0098916	BP	GO:0098916	anterograde trans-synaptic signaling	36	-0.247386	-1.23238	0.228507	0.574018	0.50913	74	tags=22%, list=9%, signal=21%	PMP22/ABAT/ABHD6/PFN2/SLC1A3/PLP1/GFAP/ATP1A2
GO:0061134	MF	GO:0061134	peptidase regulator activity	13	-0.343779	-1.23067	0.229759	0.574018	0.50913	127	tags=46%, list=16%, signal=39%	TFPI2/CST3/TIMP2/RPS27L/PEBP1/SFRP2
GO:0005795	CC	GO:0005795	Golgi stack	13	0.354517	1.22961	0.227523	0.574018	0.50913	406	tags=85%, list=51%, signal=42%	GOLGA8A/SCFD1/GOLGA2/TMED2/GOLGB1/RAB14/ATP2C1/BCAP31/CHPF/TMEM87A/RAB21
GO:0045927	BP	GO:0045927	positive regulation of growth	14	-0.331908	-1.22845	0.229122	0.574018	0.50913	19	tags=21%, list=2%, signal=21%	H3-3A/SFRP2/KRT17
GO:0072686	CC	GO:0072686	mitotic spindle	11	0.372977	1.2234	0.228464	0.574018	0.50913	284	tags=73%, list=36%, signal=47%	TUBB4B/GOLGA2/DCTN1/STAG1/TPR/NUMA1/TUBB2A/TAF1D
GO:0008645	BP	GO:0008645	hexose transmembrane transport	10	-0.376751	-1.22095	0.234043	0.574018	0.50913	53	tags=30%, list=7%, signal=28%	PID1/PEA15/FABP5
GO:0015749	BP	GO:0015749	monosaccharide transmembrane transport	10	-0.376751	-1.22095	0.234043	0.574018	0.50913	53	tags=30%, list=7%, signal=28%	PID1/PEA15/FABP5
GO:0034219	BP	GO:0034219	carbohydrate transmembrane transport	10	-0.376751	-1.22095	0.234043	0.574018	0.50913	53	tags=30%, list=7%, signal=28%	PID1/PEA15/FABP5
GO:1904659	BP	GO:1904659	glucose transmembrane transport	10	-0.376751	-1.22095	0.234043	0.574018	0.50913	53	tags=30%, list=7%, signal=28%	PID1/PEA15/FABP5
GO:0051087	MF	GO:0051087	protein-folding chaperone binding	13	0.351918	1.22059	0.231193	0.574018	0.50913	161	tags=46%, list=20%, signal=37%	HSPA5/DNAJB9/CALR/HLA-B/TFRC/DNAJB1
GO:0044282	BP	GO:0044282	small molecule catabolic process	17	0.317247	1.2202	0.232044	0.574018	0.50913	153	tags=35%, list=19%, signal=29%	HK2/ENO2/SLC16A3/PFKP/SHMT2/PGAM1
GO:0009306	BP	GO:0009306	protein secretion	13	0.35096	1.21727	0.234862	0.574018	0.50913	112	tags=38%, list=14%, signal=34%	PDIA4/CANX/VGF/SEL1L/ARFGAP3
GO:0035592	BP	GO:0035592	establishment of protein localization to extracellular region	13	0.35096	1.21727	0.234862	0.574018	0.50913	112	tags=38%, list=14%, signal=34%	PDIA4/CANX/VGF/SEL1L/ARFGAP3
GO:0071692	BP	GO:0071692	protein localization to extracellular region	13	0.35096	1.21727	0.234862	0.574018	0.50913	112	tags=38%, list=14%, signal=34%	PDIA4/CANX/VGF/SEL1L/ARFGAP3
GO:0005770	CC	GO:0005770	late endosome	16	-0.313207	-1.20987	0.229122	0.574018	0.50913	66	tags=31%, list=8%, signal=29%	LITAF/ABHD6/IFITM3/B2M/IFITM2
GO:0008643	BP	GO:0008643	carbohydrate transport	11	-0.356214	-1.20146	0.235043	0.574018	0.50913	53	tags=27%, list=7%, signal=26%	PID1/PEA15/FABP5
GO:0043547	BP	GO:0043547	positive regulation of GTPase activity	10	0.381449	1.20139	0.231203	0.574018	0.50913	373	tags=80%, list=47%, signal=43%	RGS6/ARHGAP29/AGAP1/LIMS1/ITGB1/SLC27A4/WDR41/ABR
GO:0002833	BP	GO:0002833	positive regulation of response to biotic stimulus	10	0.381211	1.20064	0.231203	0.574018	0.50913	69	tags=30%, list=9%, signal=28%	MIF/PJA2/RIOK3
GO:1902533	BP	GO:1902533	positive regulation of intracellular signal transduction	60	0.213871	1.19618	0.233512	0.574018	0.50913	79	tags=17%, list=10%, signal=16%	AKAP12/DKK1/IGFBP3/GAPDH/MIF/PJA2/DDIT3/NRG1/CALR/ARRDC3
GO:0070371	BP	GO:0070371	ERK1 and ERK2 cascade	19	0.296626	1.19249	0.231752	0.574018	0.50913	56	tags=16%, list=7%, signal=15%	AKAP12/MIF/NRG1
GO:0061061	BP	GO:0061061	muscle structure development	43	0.232078	1.18627	0.226714	0.574018	0.50913	70	tags=19%, list=9%, signal=18%	DKK1/IGFBP3/LOX/ADM/MORF4L2/DDIT3/NRG1/CALR
GO:0010647	BP	GO:0010647	positive regulation of cell communication	96	-0.179277	-1.15553	0.233333	0.574018	0.50913	119	tags=20%, list=15%, signal=19%	NINJ1/LITAF/NTRK2/STMP1/ARL6IP5/ASCL1/ITM2C/ABAT/MSX2/DDX5/NDRG4/NNAT/SLC1A3/SFRP2/PEA15/ADGRG1/GFAP/IGFBP4/FABP5
GO:0009893	BP	GO:0009893	positive regulation of metabolic process	198	0.158391	1.13688	0.232558	0.574018	0.50913	212	tags=31%, list=27%, signal=31%	AKAP12/HSPA5/SERPINE1/EGLN3/DKK1/HILPDA/DNAJB9/GAPDH/MIF/ADM/GPI/MORF4L2/DDIT3/NRG1/FAM162A/BNIP3L/EEF1A2/PPP1R15A/RIOK3/CALR/TNC/SCD/ECE1/ARRDC3/TRIB3/HERPUD1/KCNQ1OT1/CAPRIN2/NAMPT/RAB3GAP2/TFRC/MDM2/NDUFA13/EN2/MT3/CASK/GOLGA2/ZIC2/CTSD/KDM3A/TMF1/NEAT1/PRPF6/EDF1/POLR2A/ANXA2/IGF2/SLC7A5/SUCO/RBPJ/TMED2/UNC119/SH3BP4/EXOSC8/BAG3/SQSTM1/CD44/RYBP/HSPA1B/LIMS1/RORA/GADD45A
GO:0010556	BP	GO:0010556	regulation of macromolecule biosynthetic process	236	0.15228	1.11564	0.230072	0.574018	0.50913	212	tags=31%, list=27%, signal=32%	AKAP12/HSPA5/SERPINE1/DKK1/HILPDA/LOX/DNAJB9/GAPDH/MIF/AHNAK2/GPI/BHLHE40/MORF4L2/DDIT3/NRG1/MXI1/PPP1R15A/RIOK3/CALR/TNC/TRIB3/KCNQ1OT1/CAPRIN2/NAMPT/ATP2B1/NFE2L1/TCF25/HLA-B/RAB3GAP2/RBM39/TFRC/MDM2/NDUFA13/EN2/MT3/CASK/GOLGA2/ZIC2/IGFBP5/ZCCHC7/KDM3A/SHMT2/NOL3/TMF1/NEAT1/PRPF6/EDF1/POLR2A/ANXA2/DNAJB1/OTUD5/IGF2/YTHDC1/BEND5/EIF4EBP1/SLC7A5/TSKU/BTAF1/RBPJ/EPRS1/TMED2/GFPT1/LOXL2/ZCCHC17/EXO…
GO:0021543	BP	GO:0021543	pallium development	14	-0.329122	-1.21814	0.235546	0.57435	0.509425	198	tags=57%, list=25%, signal=44%	MDK/ATP2B4/FEZ1/NTRK2/ZIC3/ASCL1/DCLK2/ADGRG1
GO:0010817	BP	GO:0010817	regulation of hormone levels	15	-0.318262	-1.21748	0.236402	0.575539	0.510479	79	tags=33%, list=10%, signal=31%	CPE/ABAT/NNAT/DKK3/EDNRB
GO:0002440	BP	GO:0002440	production of molecular mediator of immune response	11	0.370311	1.21466	0.237828	0.57811	0.512759	170	tags=45%, list=21%, signal=36%	DNAJB9/MIF/GPI/TFRC/SLC7A5
GO:0006631	BP	GO:0006631	fatty acid metabolic process	13	-0.337258	-1.20733	0.238512	0.578873	0.513436	66	tags=23%, list=8%, signal=22%	ABHD6/PLP1/FABP5
GO:0004175	MF	GO:0004175	endopeptidase activity	11	0.368246	1.20788	0.2397	0.579989	0.514426	138	tags=45%, list=17%, signal=38%	SEC11C/ECE1/LONP1/PDIA3/CTSD
GO:0017111	MF	GO:0017111	ribonucleoside triphosphate phosphatase activity	46	0.228258	1.1857	0.239714	0.579989	0.514426	262	tags=46%, list=33%, signal=32%	HSP90B1/HSPA5/RGS6/EEF1A2/RHOBTB3/TUBB4B/ATP2B1/LONP1/HSPA13/GNG5/DDX41/BTAF1/RAB31/AGAP1/HSPA1B/ARL4C/KIF5C/RAB14/EIF5B/TUBB2A/HSPA9
GO:0070372	BP	GO:0070372	regulation of ERK1 and ERK2 cascade	18	0.308374	1.20693	0.240367	0.58067	0.51503	56	tags=17%, list=7%, signal=16%	AKAP12/MIF/NRG1
GO:0044297	CC	GO:0044297	cell body	33	0.249291	1.19028	0.242857	0.584878	0.518762	62	tags=18%, list=8%, signal=17%	AKAP12/GAP43/VGF/SLC2A3/ENO2/SORCS2
GO:0030162	BP	GO:0030162	regulation of proteolysis	44	0.227423	1.17404	0.242531	0.584878	0.518762	160	tags=30%, list=20%, signal=25%	SERPINE1/EGLN3/GAPDH/FAM162A/RHOBTB3/TRIB3/HERPUD1/MDM2/NDUFA13/CTSD/NOL3/TMF1/ANXA2
GO:1901873	BP	GO:1901873	regulation of post-translational protein modification	20	0.29071	1.18994	0.24359	0.585617	0.519418	100	tags=25%, list=13%, signal=22%	HSPA5/ARRDC3/TRIB3/HERPUD1/TCF25
GO:0043065	BP	GO:0043065	positive regulation of apoptotic process	44	0.226461	1.16907	0.244288	0.585617	0.519418	60	tags=16%, list=8%, signal=16%	AKAP12/IGFBP3/ADM/DDIT3/FAM162A/BNIP3L/EEF1A2
GO:0043068	BP	GO:0043068	positive regulation of programmed cell death	44	0.226461	1.16907	0.244288	0.585617	0.519418	60	tags=16%, list=8%, signal=16%	AKAP12/IGFBP3/ADM/DDIT3/FAM162A/BNIP3L/EEF1A2
GO:0030031	BP	GO:0030031	cell projection assembly	18	-0.302319	-1.20766	0.247265	0.588285	0.521784	87	tags=28%, list=11%, signal=25%	VDAC3/PMP22/PFN2/GPM6A/TTYH1
GO:0120031	BP	GO:0120031	plasma membrane bounded cell projection assembly	18	-0.302319	-1.20766	0.247265	0.588285	0.521784	87	tags=28%, list=11%, signal=25%	VDAC3/PMP22/PFN2/GPM6A/TTYH1
GO:0032944	BP	GO:0032944	regulation of mononuclear cell proliferation	13	0.34613	1.20051	0.249541	0.588285	0.521784	164	tags=38%, list=21%, signal=31%	LGALS3/MIF/IGFBP2/TFRC/IGF2
GO:0050670	BP	GO:0050670	regulation of lymphocyte proliferation	13	0.34613	1.20051	0.249541	0.588285	0.521784	164	tags=38%, list=21%, signal=31%	LGALS3/MIF/IGFBP2/TFRC/IGF2
GO:0070663	BP	GO:0070663	regulation of leukocyte proliferation	13	0.34613	1.20051	0.249541	0.588285	0.521784	164	tags=38%, list=21%, signal=31%	LGALS3/MIF/IGFBP2/TFRC/IGF2
GO:0060485	BP	GO:0060485	mesenchyme development	22	-0.277188	-1.19706	0.246606	0.588285	0.521784	224	tags=50%, list=28%, signal=37%	SOX4/CORO1C/MDK/SEMA6A/HNRNPAB/ZIC3/HDAC2/MSX2/DDX5/SFRP2/EDNRB
GO:0032970	BP	GO:0032970	regulation of actin filament-based process	13	-0.333932	-1.19542	0.249453	0.588285	0.521784	205	tags=46%, list=26%, signal=35%	STMN1/ADD1/CCN2/GPM6B/PFN2/ATP1A2
GO:0005743	CC	GO:0005743	mitochondrial inner membrane	39	-0.235323	-1.1947	0.247664	0.588285	0.521784	404	tags=77%, list=51%, signal=40%	NDUFV2/GHITM/COX20/MICU2/MRPL21/DAP3/PHB2/HIGD1A/MRPS26/ATP5MC3/COA3/NDUFB8/MRPL20/CYC1/COA1/ATP5F1A/TIMM9/NDUFA10/SLC25A3/ATP5MC2/NDUFS8/MRPL57/RPS3/SMIM20/UQCRB/STMP1/MRPL13/SLC25A5/CLU/GATM
GO:0009897	CC	GO:0009897	external side of plasma membrane	15	0.325973	1.18593	0.248092	0.588285	0.521784	174	tags=47%, list=22%, signal=37%	P4HB/CALR/ECE1/HLA-B/TFRC/SLC7A5/SLC38A1
GO:0030133	CC	GO:0030133	transport vesicle	25	0.273612	1.18522	0.245841	0.588285	0.521784	183	tags=40%, list=23%, signal=32%	VGF/SEC16A/ATP2B1/HLA-B/COPE/TMED9/MT3/ARFGEF3/ATP6V1B2/TMED2
GO:0043085	BP	GO:0043085	positive regulation of catalytic activity	53	0.216649	1.16927	0.247788	0.588285	0.521784	84	tags=19%, list=11%, signal=18%	EGLN3/DKK1/RGS6/NRG1/FAM162A/EEF1A2/PPP1R15A/ARHGAP29/ARRDC3/TRIB3
GO:0048568	BP	GO:0048568	embryonic organ development	15	0.324974	1.1823	0.25	0.588479	0.521956	183	tags=47%, list=23%, signal=37%	ADM/ECE1/INSIG2/EN2/IGF2/RBPJ/TMED2
GO:0006979	BP	GO:0006979	response to oxidative stress	25	-0.261864	-1.18045	0.251627	0.590047	0.523347	192	tags=44%, list=24%, signal=34%	BANF1/IDH1/ANXA1/PPIA/NDUFS8/RPS3/ARL6IP5/HDAC2/SELENOP/MGST1/FBLN5
GO:0006793	BP	GO:0006793	phosphorus metabolic process	135	0.170747	1.13762	0.251799	0.590047	0.523347	129	tags=21%, list=16%, signal=21%	HSP90B1/DKK1/IGFBP3/HK2/LOX/LGALS3/WEE1/PFKFB3/MIF/GPI/NRG1/EEF1A2/CAMK2N1/PPP1R15A/RIOK3/PFKFB4/PDK1/TRIB3/GARS1/CAPRIN2/NAMPT/PFKP/LONP1/TFRC/NDUFA13/MT3/GUK1/CASK
GO:0006796	BP	GO:0006796	phosphate-containing compound metabolic process	135	0.170747	1.13762	0.251799	0.590047	0.523347	129	tags=21%, list=16%, signal=21%	HSP90B1/DKK1/IGFBP3/HK2/LOX/LGALS3/WEE1/PFKFB3/MIF/GPI/NRG1/EEF1A2/CAMK2N1/PPP1R15A/RIOK3/PFKFB4/PDK1/TRIB3/GARS1/CAPRIN2/NAMPT/PFKP/LONP1/TFRC/NDUFA13/MT3/GUK1/CASK
GO:0098687	CC	GO:0098687	chromosomal region	17	-0.300771	-1.17839	0.252723	0.591327	0.524483	562	tags=100%, list=71%, signal=30%	STAG1/TPR/TERF2IP/CFDP1/CKAP5/PBRM1/SEPTIN7/PPP2R1A/PLK2/HNRNPA2B1/CHMP1B/APEX1/CENPV/SUMO3/H3-3A/HDAC2
GO:0051216	BP	GO:0051216	cartilage development	13	-0.331831	-1.1879	0.253829	0.593027	0.52599	198	tags=46%, list=25%, signal=35%	MDK/CCN2/NFIB/SMAD1/MSX2/SFRP2
GO:0045445	BP	GO:0045445	myoblast differentiation	12	0.356196	1.19389	0.255556	0.595281	0.527989	56	tags=25%, list=7%, signal=24%	IGFBP3/DDIT3/NRG1
GO:0006897	BP	GO:0006897	endocytosis	38	0.234772	1.16862	0.255282	0.595281	0.527989	242	tags=42%, list=30%, signal=31%	SERPINE1/DKK1/CANX/LGALS3/ADM/CALR/TFRC/ANXA2/CD151/UNC119/SH3BP4/RAB31/ITGB1/ANK2/EEA1/RAB14
GO:0050678	BP	GO:0050678	regulation of epithelial cell proliferation	20	-0.283488	-1.18106	0.256579	0.596775	0.529315	37	tags=15%, list=5%, signal=15%	B2M/SFRP2/EDNRB
GO:0051668	BP	GO:0051668	localization within membrane	50	0.216643	1.15115	0.257143	0.597198	0.52969	250	tags=44%, list=31%, signal=32%	HSPA5/SSR3/LGALS3/SEC16A/RAB3GAP2/SSR1/NDUFA13/ZDHHC9/SEC61G/SRP72/TMED2/RAB31/SEC61A1/SQSTM1/PACS1/GOLGA4/ITGB1/MACF1/ANK2/ARL4C/RAB14/CCDC47
GO:0050804	BP	GO:0050804	modulation of chemical synaptic transmission	28	0.261119	1.18532	0.258652	0.599272	0.53153	27	tags=14%, list=3%, signal=14%	AKAP12/DKK1/VGF/NEFL
GO:0098771	BP	GO:0098771	inorganic ion homeostasis	38	0.233987	1.16471	0.258803	0.599272	0.53153	126	tags=26%, list=16%, signal=23%	HSP90B1/ERO1A/CA12/MT2A/DDIT3/CALR/HERPUD1/ATP2B1/TFRC/MT3
GO:0010720	BP	GO:0010720	positive regulation of cell development	33	-0.241159	-1.17733	0.260181	0.601572	0.53357	338	tags=64%, list=43%, signal=38%	RUFY3/CXCR4/SMARCD3/ZFP36L1/CDH4/NAP1L1/PTN/METRN/SOX4/CD46/ADD1/MDK/GAS6/ANXA1/PTPRZ1/CLDN5/NTRK2/ASCL1/HDAC2/VCAN/GFAP
GO:1904951	BP	GO:1904951	positive regulation of establishment of protein localization	15	-0.31075	-1.18875	0.261506	0.602853	0.534705	226	tags=53%, list=28%, signal=39%	STOM/SOX4/CCT6A/GAS6/PPIA/PDCD5/ABAT/NNAT
GO:0023056	BP	GO:0023056	positive regulation of signaling	98	-0.171979	-1.12219	0.261339	0.602853	0.534705	119	tags=19%, list=15%, signal=19%	NINJ1/LITAF/NTRK2/STMP1/ARL6IP5/ASCL1/ITM2C/ABAT/MSX2/DDX5/NDRG4/NNAT/SLC1A3/SFRP2/PEA15/ADGRG1/GFAP/IGFBP4/FABP5
GO:0005178	MF	GO:0005178	integrin binding	19	-0.286003	-1.17046	0.262115	0.603365	0.53516	154	tags=37%, list=19%, signal=30%	PPIA/CCN2/PTPRZ1/CD9/FBLN5/SFRP2/GFAP
GO:0006066	BP	GO:0006066	alcohol metabolic process	13	-0.328612	-1.17638	0.262582	0.603553	0.535326	189	tags=46%, list=24%, signal=36%	PLPP3/NPC2/IDH1/AKR7A2/DKK3/EDNRB
GO:0000165	BP	GO:0000165	MAPK cascade	39	0.231612	1.1661	0.263066	0.603777	0.535525	56	tags=15%, list=7%, signal=15%	AKAP12/DKK1/IGFBP3/MIF/PJA2/NRG1
GO:0043086	BP	GO:0043086	negative regulation of catalytic activity	37	0.23221	1.15237	0.263525	0.603944	0.535673	212	tags=38%, list=27%, signal=29%	SERPINE1/LGALS3/GAPDH/ANGPTL4/CAMK2N1/PPP1R15A/TRIB3/MT3/NOL3/YWHAG/TMED2/SH3BP4/CD44/GADD45A
GO:0070062	CC	GO:0070062	extracellular exosome	191	0.155665	1.11028	0.264184	0.604568	0.536227	121	tags=18%, list=15%, signal=20%	HSP90B1/HSPA5/SERPINE1/P4HB/SLC2A1/PPIB/CANX/HYOU1/SLC2A3/PDIA6/DNAJB9/LGALS3/GAPDH/MIF/NDRG1/ENO2/IGFBP2/GPI/SSR4/CALR/RHOBTB3/ECE1/TUBB4B/SMS/GARS1/GBE1/COL4A2/NAMPT/ATP2B1/HLA-B/PFKP/SLC3A2/TFRC/TMED9/PDIA3
GO:0031331	BP	GO:0031331	positive regulation of cellular catabolic process	17	0.302261	1.16256	0.268877	0.614318	0.544874	203	tags=47%, list=26%, signal=36%	BNIP3L/KCNQ1OT1/RAB3GAP2/NEAT1/SH3BP4/EXOSC8/BAG3/SQSTM1
GO:0055082	BP	GO:0055082	intracellular chemical homeostasis	42	0.227337	1.15342	0.269231	0.614318	0.544874	126	tags=24%, list=16%, signal=21%	HSP90B1/ERO1A/HK2/MT2A/DDIT3/CALR/HERPUD1/ATP2B1/TFRC/MT3
GO:0006913	BP	GO:0006913	nucleocytoplasmic transport	14	0.330078	1.17304	0.272897	0.616385	0.546708	262	tags=57%, list=33%, signal=39%	CALR/MDM2/YTHDC1/BAG3/SQSTM1/XPOT/TPR/HSPA9
GO:0051169	BP	GO:0051169	nuclear transport	14	0.330078	1.17304	0.272897	0.616385	0.546708	262	tags=57%, list=33%, signal=39%	CALR/MDM2/YTHDC1/BAG3/SQSTM1/XPOT/TPR/HSPA9
GO:0050768	BP	GO:0050768	negative regulation of neurogenesis	13	-0.325668	-1.16584	0.271335	0.616385	0.546708	338	tags=77%, list=43%, signal=45%	RUFY3/DYNLT1/PTN/TMEM98/PTPRS/MAP2/SEMA6A/RGMA/SLIT1/B2M
GO:0043588	BP	GO:0043588	skin development	17	-0.291902	-1.14365	0.272331	0.616385	0.546708	82	tags=24%, list=10%, signal=22%	HDAC2/MSX2/COL1A2/KRT17
GO:0048519	BP	GO:0048519	negative regulation of biological process	301	0.147397	1.10741	0.272242	0.616385	0.546708	213	tags=31%, list=27%, signal=36%	HSP90B1/HSPA5/SERPINE1/ERO1A/DKK1/IGFBP3/HK2/HYOU1/DNAJB9/LGALS3/NEFL/GAPDH/WEE1/DLK1/RGS6/MIF/NDRG1/ADM/IGFBP2/GPI/DDIT4/MT2A/ANGPTL4/BHLHE40/CDK2AP2/DDIT3/NRG1/MXI1/BNIP3L/SORCS2/CAMK2N1/PPP1R15A/RIOK3/CALR/TNC/ARRDC3/TRIB3/INSIG2/HERPUD1/GBE1/KCNQ1OT1/CAPRIN2/COL4A2/ATP2B1/TMSB10/TCF25/HLA-B/DNAJB11/LONP1/TFRC/MDM2/NDUFA13/SCFD1/EN2/MT3/CASK/GOLGA2/ZIC2/IGFBP5/OS9/ZCCHC7/SHMT2/NOL3/YWHAG/TMF1/…
GO:0051239	BP	GO:0051239	regulation of multicellular organismal process	165	0.1588	1.10181	0.271095	0.616385	0.546708	96	tags=16%, list=12%, signal=18%	AKAP12/SERPINE1/DKK1/HILPDA/HK2/LOX/PPIB/LGALS3/NEFL/GAPDH/MIF/ADM/IGFBP2/GPI/PJA2/ANGPTL4/BHLHE40/DDIT3/RIOK3/CALR/SCD/ECE1/ARRDC3/KCNQ1OT1/CAPRIN2/COL4A2/ATP2B1
GO:0010468	BP	GO:0010468	regulation of gene expression	231	0.149841	1.09528	0.270609	0.616385	0.546708	212	tags=31%, list=27%, signal=32%	AKAP12/HSPA5/SERPINE1/DKK1/HILPDA/LOX/DNAJB9/GAPDH/MIF/AHNAK2/GPI/BHLHE40/MORF4L2/DDIT3/NRG1/MXI1/PPP1R15A/RIOK3/CALR/TNC/TRIB3/KCNQ1OT1/CAPRIN2/NAMPT/ATP2B1/NFE2L1/TCF25/HLA-B/RBM39/TFRC/MDM2/NDUFA13/EN2/MT3/CASK/ZIC2/IGFBP5/ZCCHC7/KDM3A/SHMT2/NOL3/TMF1/NEAT1/PRPF6/EDF1/POLR2A/ANXA2/DNAJB1/OTUD5/IGF2/YTHDC1/BEND5/EIF4EBP1/SLC7A5/TSKU/BTAF1/RBPJ/EPRS1/TMED2/GFPT1/LOXL2/ZCCHC17/EXOSC8/BAG3/SQSTM1/…
GO:0031346	BP	GO:0031346	positive regulation of cell projection organization	28	-0.248803	-1.17003	0.273731	0.617375	0.547586	406	tags=79%, list=51%, signal=40%	FN1/CUX1/MAP2K1/RAB21/SHOC2/MIEN1/SEPTIN7/RUFY3/CDH4/PTN/NFE2L2/METRN/DDR1/CORO1C/MDK/FEZ1/NTRK2/RGMA/ENC1/ATP1B2/NDRG4/GPM6A
GO:0030199	BP	GO:0030199	collagen fibril organization	10	-0.361849	-1.17266	0.274468	0.618146	0.54827	59	tags=30%, list=7%, signal=28%	LUM/COL1A2/SFRP2
GO:0038023	MF	GO:0038023	signaling receptor activity	20	-0.278128	-1.15873	0.276316	0.618742	0.548798	138	tags=30%, list=17%, signal=25%	PTPRZ1/NTRK2/RGMA/DNER/EDNRB/ADGRG1
GO:0060089	MF	GO:0060089	molecular transducer activity	20	-0.278128	-1.15873	0.276316	0.618742	0.548798	138	tags=30%, list=17%, signal=25%	PTPRZ1/NTRK2/RGMA/DNER/EDNRB/ADGRG1
GO:0050808	BP	GO:0050808	synapse organization	25	0.265625	1.15062	0.275416	0.618742	0.548798	93	tags=24%, list=12%, signal=22%	GAP43/DKK1/NEFL/COL4A1/TNC/CAPRIN2
GO:0060284	BP	GO:0060284	regulation of cell development	56	-0.20549	-1.14622	0.275626	0.618742	0.548798	338	tags=62%, list=43%, signal=39%	RUFY3/CXCR4/SMARCD3/NDFIP1/DYNLT1/FBXO7/ZFP36L1/TNFRSF1A/CDH4/NAP1L1/PTN/TMEM98/METRN/PTPRS/MAP2/SOX4/CD46/ADD1/MDK/SEMA6A/GAS6/ANXA1/FAM210B/PTPRZ1/CLDN5/NTRK2/HLTF/RGMA/ASCL1/HDAC2/SLIT1/B2M/VCAN/EDNRB/GFAP
GO:0071417	BP	GO:0071417	cellular response to organonitrogen compound	40	0.22809	1.15212	0.278261	0.622206	0.55187	196	tags=38%, list=25%, signal=30%	HSP90B1/COL4A1/TRIB3/INSIG2/ATP2B1/LONP1/MDM2/CTSD/IGFBP5/YWHAG/IGF2/SLC7A5/EPRS1/SH3BP4/RAB31
GO:0016070	BP	GO:0016070	RNA metabolic process	195	0.154542	1.10729	0.280576	0.626485	0.555666	227	tags=34%, list=29%, signal=33%	HSPA5/DKK1/LGALS3/AHNAK2/RNMT/BHLHE40/MORF4L2/DDIT3/NRG1/MXI1/RIOK3/CALR/TRIB3/GARS1/KCNQ1OT1/CAPRIN2/COL4A2/NAMPT/NFE2L1/HNRNPA3/TCF25/DNAJB11/RBM39/TFRC/MDM2/NDUFA13/EN2/MT3/CASK/ZIC2/ZCCHC7/KDM3A/NOL3/ESF1/TMF1/NEAT1/RPF2/PRPF6/EDF1/POLR2A/ANXA2/DNAJB1/DDX41/IGF2/YTHDC1/BEND5/BTAF1/RBPJ/EPRS1/LOXL2/POLR2H/PRPF8/ZCCHC17/EXOSC8/BAG3/SQSTM1/GOLGB1/RYBP/HSPA1B/LIMS1/RORA/GADD45A/PTMS/RPS17/MYDGF/U…
GO:0010810	BP	GO:0010810	regulation of cell-substrate adhesion	19	0.287068	1.15406	0.281022	0.626587	0.555756	6	tags=11%, list=1%, signal=11%	SERPINE1/P4HB
GO:0071396	BP	GO:0071396	cellular response to lipid	36	-0.234282	-1.1671	0.282805	0.629665	0.558487	83	tags=22%, list=10%, signal=21%	GNG2/HDAC2/MSX2/PID1/DDX5/MGST1/EDNRB/ATP1A2
GO:0009896	BP	GO:0009896	positive regulation of catabolic process	31	0.249471	1.15566	0.283364	0.630011	0.558793	209	tags=42%, list=26%, signal=32%	BNIP3L/TRIB3/HERPUD1/KCNQ1OT1/RAB3GAP2/MDM2/NDUFA13/NEAT1/SH3BP4/EXOSC8/BAG3/SQSTM1/HSPA1B
GO:0030855	BP	GO:0030855	epithelial cell differentiation	35	-0.229725	-1.14396	0.288591	0.64072	0.568292	255	tags=51%, list=32%, signal=37%	PTPRS/FAT1/CD24/SOX4/ADD1/ID3/GSTM3/ANXA1/EZR/NFIB/CLDN5/PLAAT3/ASCL1/HDAC2/FSTL1/MSX2/EDNRB/KRT17
GO:0003008	BP	GO:0003008	system process	80	-0.183953	-1.13474	0.289823	0.642544	0.56991	116	tags=22%, list=15%, signal=21%	CLDN5/CHL1/NTRK2/ARL6IP5/ASCL1/CALM3/HDAC2/ABAT/LUM/ATP1B2/GATM/NDRG4/B2M/SLC1A3/COL1A2/EDNRB/ATP1A2/FABP5
GO:0001775	BP	GO:0001775	cell activation	58	0.203102	1.12354	0.293694	0.650203	0.576703	48	tags=12%, list=6%, signal=12%	AKAP12/DNAJB9/LGALS3/MIF/NDRG1/IGFBP2/PJA2
GO:0098984	CC	GO:0098984	neuron to neuron synapse	26	-0.249281	-1.14434	0.295011	0.652195	0.57847	287	tags=62%, list=36%, signal=41%	RPLP0/SIPA1L1/SORT1/PTPRS/RPS25/DCLK1/EIF3E/RPS13/ADD1/RPS3/RPL7/NTRK2/PSD3/BAALC/ATP1B2/FABP5
GO:0050680	BP	GO:0050680	negative regulation of epithelial cell proliferation	10	-0.354621	-1.14923	0.297872	0.657346	0.583038	37	tags=50%, list=5%, signal=48%	ATP5IF1/ATP5F1A/NFIB/B2M/SFRP2
GO:0051171	BP	GO:0051171	regulation of nitrogen compound metabolic process	256	0.145765	1.07637	0.298182	0.657346	0.583038	212	tags=30%, list=27%, signal=33%	HSP90B1/HSPA5/SERPINE1/EGLN3/DKK1/IGFBP3/LOX/LGALS3/GAPDH/MIF/AHNAK2/BHLHE40/MORF4L2/DDIT3/NRG1/MXI1/FAM162A/EEF1A2/CAMK2N1/PPP1R15A/CALR/RHOBTB3/ARRDC3/PDK1/TRIB3/HERPUD1/KCNQ1OT1/CAPRIN2/NAMPT/NFE2L1/TCF25/RAB3GAP2/RBM39/LONP1/TFRC/MDM2/NDUFA13/EN2/MT3/CASK/GOLGA2/ZIC2/CTSD/IGFBP5/KDM3A/SHMT2/NOL3/YWHAG/TMF1/NEAT1/PGAM1/PRPF6/EDF1/POLR2A/ANXA2/DNAJB1/IGF2/YTHDC1/BEND5/EIF4EBP1/BTAF1/RBPJ/EPRS1/…
GO:0042255	BP	GO:0042255	ribosome assembly	10	-0.354016	-1.14727	0.3	0.658972	0.58448	333	tags=80%, list=42%, signal=47%	C1QBP/RPL23A/RPLP0/RPL24/MRPL20/RPL11/RPSA/RPS27L
GO:1901874	BP	GO:1901874	negative regulation of post-translational protein modification	10	-0.3535	-1.1456	0.3	0.658972	0.58448	224	tags=80%, list=28%, signal=58%	RPL23/RPS7/SOX4/RPL11/CAMLG/PPIA/CRTAP/RPS3
GO:0051248	BP	GO:0051248	negative regulation of protein metabolic process	73	0.190718	1.10928	0.300184	0.658972	0.58448	212	tags=36%, list=27%, signal=29%	SERPINE1/DKK1/IGFBP3/LGALS3/GAPDH/MIF/CAMK2N1/PPP1R15A/CALR/TRIB3/CAPRIN2/MDM2/IGFBP5/SHMT2/NOL3/YWHAG/ANXA2/EIF4EBP1/EPRS1/TMED2/EXOSC8/SQSTM1/CD44/RYBP/HSPA1B/GADD45A
GO:0030198	BP	GO:0030198	extracellular matrix organization	27	-0.246526	-1.15032	0.303493	0.65975	0.585171	59	tags=26%, list=7%, signal=25%	CST3/GPM6B/LUM/COL1A2/FBLN5/SFRP2/GFAP
GO:0043062	BP	GO:0043062	extracellular structure organization	27	-0.246526	-1.15032	0.303493	0.65975	0.585171	59	tags=26%, list=7%, signal=25%	CST3/GPM6B/LUM/COL1A2/FBLN5/SFRP2/GFAP
GO:0045229	BP	GO:0045229	external encapsulating structure organization	27	-0.246526	-1.15032	0.303493	0.65975	0.585171	59	tags=26%, list=7%, signal=25%	CST3/GPM6B/LUM/COL1A2/FBLN5/SFRP2/GFAP
GO:0000981	MF	GO:0000981	DNA-binding transcription factor activity, RNA polymerase II-specific	37	-0.229209	-1.13768	0.30303	0.65975	0.585171	148	tags=35%, list=19%, signal=30%	NFIB/TCF12/THAP11/RFX7/LITAF/ZIC3/KLF6/SMAD1/TFDP2/ASCL1/MSX2/ZBTB18/HES4
GO:0003700	MF	GO:0003700	DNA-binding transcription factor activity	37	-0.229209	-1.13768	0.30303	0.65975	0.585171	148	tags=35%, list=19%, signal=30%	NFIB/TCF12/THAP11/RFX7/LITAF/ZIC3/KLF6/SMAD1/TFDP2/ASCL1/MSX2/ZBTB18/HES4
GO:0010557	BP	GO:0010557	positive regulation of macromolecule biosynthetic process	130	0.165204	1.09069	0.301095	0.65975	0.585171	164	tags=25%, list=21%, signal=23%	AKAP12/HSPA5/SERPINE1/DKK1/HILPDA/DNAJB9/GAPDH/MIF/GPI/MORF4L2/DDIT3/PPP1R15A/RIOK3/CALR/TNC/KCNQ1OT1/CAPRIN2/NAMPT/TFRC/MDM2/EN2/MT3/CASK/GOLGA2/ZIC2/KDM3A/TMF1/PRPF6/EDF1/POLR2A/ANXA2/IGF2
GO:1901360	BP	GO:1901360	organic cyclic compound metabolic process	255	0.144658	1.07135	0.302867	0.65975	0.585171	212	tags=31%, list=27%, signal=33%	HSPA5/DKK1/SLC2A1/LOX/SLC2A3/LGALS3/AHNAK2/RNMT/ADM/BHLHE40/MORF4L2/DDIT3/NRG1/MXI1/RIOK3/CALR/PDK1/TRIB3/INSIG2/GARS1/KCNQ1OT1/CAPRIN2/COL4A2/NAMPT/NFE2L1/HNRNPA3/TCF25/HDLBP/DNAJB11/RBM39/LONP1/TFRC/MDM2/NDUFA13/EN2/MT3/GUK1/CASK/ZIC2/ZCCHC7/KDM3A/SHMT2/NOL3/ESF1/TMF1/NEAT1/RPF2/PGAM1/PRPF6/EDF1/POLR2A/ANXA2/DNAJB1/DDX41/IGF2/YTHDC1/BEND5/ATP6V1B2/TSKU/BTAF1/RBPJ/EPRS1/BOD1L1/GFPT1/LOXL2/POLR2H…
GO:0043467	BP	GO:0043467	regulation of generation of precursor metabolites and energy	10	0.36124	1.13774	0.304511	0.660126	0.585505	216	tags=50%, list=27%, signal=37%	DDIT4/SHMT2/PGAM1/IGF2/COX7A2
GO:0043280	BP	GO:0043280	positive regulation of cysteine-type endopeptidase activity involved in apoptotic process	10	0.361076	1.13723	0.304511	0.660126	0.585505	138	tags=40%, list=17%, signal=33%	EGLN3/FAM162A/NDUFA13/CTSD
GO:0015807	BP	GO:0015807	L-amino acid transport	11	-0.336625	-1.13539	0.305556	0.661473	0.586699	33	tags=27%, list=4%, signal=27%	ARL6IP5/SLC1A3/ATP1A2
GO:1902905	BP	GO:1902905	positive regulation of supramolecular fiber organization	14	-0.300198	-1.11108	0.30621	0.661972	0.587142	179	tags=43%, list=23%, signal=34%	SLAIN1/ARL2/CCN2/RPS3/CLU/PFN2
GO:0007162	BP	GO:0007162	negative regulation of cell adhesion	15	0.307468	1.11861	0.307252	0.663308	0.588326	71	tags=20%, list=9%, signal=19%	SERPINE1/LGALS3/TNC
GO:0140657	MF	GO:0140657	ATP-dependent activity	32	0.23573	1.11759	0.307829	0.663637	0.588619	176	tags=31%, list=22%, signal=25%	HSP90B1/HSPA5/HYOU1/RHOBTB3/ATP2B1/LONP1/HSPA13/DDX41/ATP6V1B2/BTAF1
GO:0043022	MF	GO:0043022	ribosome binding	10	0.359393	1.13193	0.308271	0.663674	0.588651	250	tags=50%, list=31%, signal=35%	HSPA5/SEC61G/SRP72/SEC61A1/CCDC47
GO:0000422	BP	GO:0000422	autophagy of mitochondrion	11	0.343284	1.12601	0.310861	0.667413	0.591967	91	tags=27%, list=11%, signal=24%	HK2/BNIP3L/MAP1LC3B
GO:0061726	BP	GO:0061726	mitochondrion disassembly	11	0.343284	1.12601	0.310861	0.667413	0.591967	91	tags=27%, list=11%, signal=24%	HK2/BNIP3L/MAP1LC3B
GO:0060627	BP	GO:0060627	regulation of vesicle-mediated transport	29	0.247395	1.12821	0.314338	0.667542	0.592082	196	tags=38%, list=25%, signal=30%	SERPINE1/DKK1/LGALS3/CALR/SCFD1/CASK/ANXA2/PDCD6IP/CD151/UNC119/RAB31
GO:0061041	BP	GO:0061041	regulation of wound healing	10	0.356634	1.12324	0.31203	0.667542	0.592082	160	tags=40%, list=20%, signal=32%	SERPINE1/CASK/VKORC1/ANXA2
GO:0050801	BP	GO:0050801	monoatomic ion homeostasis	40	0.21996	1.11106	0.313043	0.667542	0.592082	126	tags=25%, list=16%, signal=22%	HSP90B1/ERO1A/CA12/MT2A/DDIT3/CALR/HERPUD1/ATP2B1/TFRC/MT3
GO:0009144	BP	GO:0009144	purine nucleoside triphosphate metabolic process	17	-0.283188	-1.1095	0.313725	0.667542	0.592082	266	tags=53%, list=33%, signal=36%	ATP5IF1/NDUFB8/ATP5F1A/NDUFA10/IMPDH2/ATP5MC2/NDUFS8/PID1/ATP1A2
GO:0009199	BP	GO:0009199	ribonucleoside triphosphate metabolic process	17	-0.283188	-1.1095	0.313725	0.667542	0.592082	266	tags=53%, list=33%, signal=36%	ATP5IF1/NDUFB8/ATP5F1A/NDUFA10/IMPDH2/ATP5MC2/NDUFS8/PID1/ATP1A2
GO:0009205	BP	GO:0009205	purine ribonucleoside triphosphate metabolic process	17	-0.283188	-1.1095	0.313725	0.667542	0.592082	266	tags=53%, list=33%, signal=36%	ATP5IF1/NDUFB8/ATP5F1A/NDUFA10/IMPDH2/ATP5MC2/NDUFS8/PID1/ATP1A2
GO:0008017	MF	GO:0008017	microtubule binding	22	0.261188	1.10391	0.314286	0.667542	0.592082	298	tags=55%, list=37%, signal=35%	NEFM/GAPDH/NDRG1/MAP1LC3B/GOLGA2/MACF1/DCTN1/KIF5C/NUMA1/HOOK3/CKAP5/KIF5B
GO:0006807	BP	GO:0006807	nitrogen compound metabolic process	447	0.139129	1.06884	0.311734	0.667542	0.592082	212	tags=28%, list=27%, signal=48%	HSP90B1/HSPA5/SERPINE1/ERO1A/P4HB/PDIA4/EGLN3/DKK1/IGFBP3/LOX/PPIB/CANX/HYOU1/PDIA6/DNAJB9/LGALS3/WSB1/GAPDH/WEE1/MIF/SEC11C/AHNAK2/RNMT/PJA2/BHLHE40/MORF4L2/DDIT3/NRG1/MXI1/FAM162A/BNIP3L/EEF1A2/P4HA2/CAMK2N1/PPP1R15A/SEL1L/RIOK3/CALR/SPCS2/RHOBTB3/ECE1/ARRDC3/SLC16A3/PDK1/GALNT17/TRIB3/SMS/HERPUD1/GARS1/KCNQ1OT1/CAPRIN2/COL4A2/NAMPT/NFE2L1/HNRNPA3/TCF25/RAB3GAP2/DNAJB11/RBM39/LONP1/TFRC/MDM2/PD…
GO:0061135	MF	GO:0061135	endopeptidase regulator activity	10	-0.348767	-1.13026	0.314894	0.667814	0.592323	127	tags=50%, list=16%, signal=43%	TFPI2/CST3/TIMP2/PEBP1/SFRP2
GO:0048870	BP	GO:0048870	cell motility	103	0.17317	1.09276	0.31694	0.671243	0.595364	71	tags=13%, list=9%, signal=13%	AKAP12/HSPA5/SERPINE1/IGFBP3/LOX/PPIB/LGALS3/MIF/GPI/DDIT4/DDIT3/CALR/TNC
GO:0008637	BP	GO:0008637	apoptotic mitochondrial changes	12	0.33441	1.12087	0.318519	0.673151	0.597057	59	tags=25%, list=7%, signal=23%	HK2/FAM162A/BNIP3L
GO:0009612	BP	GO:0009612	response to mechanical stimulus	15	0.305083	1.10993	0.318702	0.673151	0.597057	71	tags=27%, list=9%, signal=25%	SLC2A1/IGFBP2/GPI/TNC
GO:0009142	BP	GO:0009142	nucleoside triphosphate biosynthetic process	12	-0.320706	-1.11893	0.322511	0.674235	0.598019	245	tags=58%, list=31%, signal=41%	NDUFB8/ATP5F1A/NDUFA10/IMPDH2/ATP5MC2/NDUFS8/PID1
GO:0009145	BP	GO:0009145	purine nucleoside triphosphate biosynthetic process	12	-0.320706	-1.11893	0.322511	0.674235	0.598019	245	tags=58%, list=31%, signal=41%	NDUFB8/ATP5F1A/NDUFA10/IMPDH2/ATP5MC2/NDUFS8/PID1
GO:0009201	BP	GO:0009201	ribonucleoside triphosphate biosynthetic process	12	-0.320706	-1.11893	0.322511	0.674235	0.598019	245	tags=58%, list=31%, signal=41%	NDUFB8/ATP5F1A/NDUFA10/IMPDH2/ATP5MC2/NDUFS8/PID1
GO:0009206	BP	GO:0009206	purine ribonucleoside triphosphate biosynthetic process	12	-0.320706	-1.11893	0.322511	0.674235	0.598019	245	tags=58%, list=31%, signal=41%	NDUFB8/ATP5F1A/NDUFA10/IMPDH2/ATP5MC2/NDUFS8/PID1
GO:0003206	BP	GO:0003206	cardiac chamber morphogenesis	10	-0.34423	-1.11556	0.323404	0.674235	0.598019	79	tags=30%, list=10%, signal=27%	CPE/MSX2/SFRP2
GO:0008202	BP	GO:0008202	steroid metabolic process	10	-0.343957	-1.11467	0.323404	0.674235	0.598019	16	tags=20%, list=2%, signal=20%	DKK3/EDNRB
GO:2001234	BP	GO:2001234	negative regulation of apoptotic signaling pathway	25	0.257284	1.11449	0.323475	0.674235	0.598019	147	tags=32%, list=18%, signal=27%	SERPINE1/HYOU1/LGALS3/MIF/HERPUD1/MDM2/NDUFA13/NOL3
GO:0006974	BP	GO:0006974	DNA damage response	41	0.216329	1.10179	0.32049	0.674235	0.598019	67	tags=17%, list=8%, signal=16%	EGLN3/MIF/NDRG1/DDIT4/MORF4L2/DDIT3/PPP1R15A
GO:0003690	MF	GO:0003690	double-stranded DNA binding	50	-0.202145	-1.10177	0.323529	0.674235	0.598019	228	tags=44%, list=29%, signal=33%	ZNF24/SOX4/TCF4/ZNF721/MTA1/APEX1/BANF1/NFIB/RPS3/TCF12/THAP11/RFX7/LITAF/ZIC3/KLF6/SMAD1/H3-3A/TFDP2/ASCL1/MSX2/ZBTB18/HES4
GO:0032101	BP	GO:0032101	regulation of response to external stimulus	45	0.211507	1.09459	0.322638	0.674235	0.598019	160	tags=29%, list=20%, signal=24%	SERPINE1/MIF/PJA2/CAMK2N1/RIOK3/CALR/TNC/HLA-B/MT3/CASK/VKORC1/NEAT1/ANXA2
GO:0006873	BP	GO:0006873	intracellular monoatomic ion homeostasis	38	0.222297	1.10652	0.327465	0.678305	0.601628	250	tags=45%, list=31%, signal=32%	HSP90B1/ERO1A/MT2A/DDIT3/CALR/HERPUD1/ATP2B1/TFRC/MT3/NOL3/ATP6V1B2/SLC39A7/FTH1/FTL/ANK2/STC1/CCDC47
GO:0030003	BP	GO:0030003	intracellular monoatomic cation homeostasis	38	0.222297	1.10652	0.327465	0.678305	0.601628	250	tags=45%, list=31%, signal=32%	HSP90B1/ERO1A/MT2A/DDIT3/CALR/HERPUD1/ATP2B1/TFRC/MT3/NOL3/ATP6V1B2/SLC39A7/FTH1/FTL/ANK2/STC1/CCDC47
GO:0099568	CC	GO:0099568	cytoplasmic region	15	0.303846	1.10543	0.326336	0.678305	0.601628	558	tags=100%, list=70%, signal=30%	NEFL/TUBB4B/MAP1LC3B/DCTN1/KIF5C/NUMA1/KIF5B/KIF1A/SSNA1/RAB21/DYNC1H1/SEPTIN7/HSPB1/BLOC1S1/MAP2
GO:0046034	BP	GO:0046034	ATP metabolic process	15	-0.28754	-1.09996	0.328452	0.678305	0.601628	266	tags=60%, list=33%, signal=41%	ATP5MC3/ATP5IF1/NDUFB8/ATP5F1A/NDUFA10/ATP5MC2/NDUFS8/PID1/ATP1A2
GO:0099503	CC	GO:0099503	secretory vesicle	71	0.187907	1.09437	0.32852	0.678305	0.601628	226	tags=38%, list=28%, signal=30%	SERPINE1/HILPDA/SLC2A3/LGALS3/MIF/GPI/CALR/ECE1/TUBB4B/GARS1/ATP2B1/HLA-B/TMED9/MT3/CTSD/MAGT1/PGAM1/ANXA2/IGF2/ATP6V1B2/TMED2/RAB31/CD44/HSPA1B/FTH1/FTL/MLEC
GO:0034470	BP	GO:0034470	ncRNA processing	18	-0.273751	-1.09354	0.328228	0.678305	0.601628	246	tags=56%, list=31%, signal=39%	RPS25/ZNHIT3/HNRNPA2B1/RPL11/RPS16/RPL7/SMAD1/RPS6/RPL7A/DDX5
GO:0042592	BP	GO:0042592	homeostatic process	100	0.172935	1.08427	0.327206	0.678305	0.601628	87	tags=16%, list=11%, signal=16%	HSP90B1/ERO1A/HK2/SLC2A1/LOX/VGF/CA12/MIF/GPI/MT2A/ANGPTL4/DDIT3/CALR/SCD/ARRDC3/HERPUD1
GO:0001558	BP	GO:0001558	regulation of cell growth	36	-0.226382	-1.12775	0.332579	0.678753	0.602026	19	tags=17%, list=2%, signal=17%	RGMA/H3-3A/SLIT1/SFRP2/IGFBP4/KRT17
GO:0031983	CC	GO:0031983	vesicle lumen	31	-0.232663	-1.12743	0.331868	0.678753	0.602026	182	tags=39%, list=23%, signal=31%	NPC2/IDH1/GAS6/PPIA/SRP14/EEF1A1/LGALS3BP/TIMP2/CLU/SELENOP/B2M/FABP5
GO:0034774	CC	GO:0034774	secretory granule lumen	31	-0.232663	-1.12743	0.331868	0.678753	0.602026	182	tags=39%, list=23%, signal=31%	NPC2/IDH1/GAS6/PPIA/SRP14/EEF1A1/LGALS3BP/TIMP2/CLU/SELENOP/B2M/FABP5
GO:0060205	CC	GO:0060205	cytoplasmic vesicle lumen	31	-0.232663	-1.12743	0.331868	0.678753	0.602026	182	tags=39%, list=23%, signal=31%	NPC2/IDH1/GAS6/PPIA/SRP14/EEF1A1/LGALS3BP/TIMP2/CLU/SELENOP/B2M/FABP5
GO:0050767	BP	GO:0050767	regulation of neurogenesis	38	-0.220644	-1.1098	0.329493	0.678753	0.602026	110	tags=24%, list=14%, signal=21%	NTRK2/HLTF/RGMA/ASCL1/HDAC2/SLIT1/B2M/VCAN/GFAP
GO:0007548	BP	GO:0007548	sex differentiation	11	-0.327406	-1.1043	0.333333	0.678753	0.602026	19	tags=27%, list=2%, signal=27%	H3-3A/SFRP2/ADGRG1
GO:0008406	BP	GO:0008406	gonad development	11	-0.327406	-1.1043	0.333333	0.678753	0.602026	19	tags=27%, list=2%, signal=27%	H3-3A/SFRP2/ADGRG1
GO:0045137	BP	GO:0045137	development of primary sexual characteristics	11	-0.327406	-1.1043	0.333333	0.678753	0.602026	19	tags=27%, list=2%, signal=27%	H3-3A/SFRP2/ADGRG1
GO:0050792	BP	GO:0050792	regulation of viral process	12	-0.315432	-1.10053	0.333333	0.678753	0.602026	49	tags=50%, list=6%, signal=48%	STOM/BANF1/PPIA/IFITM3/DDX5/IFITM2
GO:0005844	CC	GO:0005844	polysome	14	-0.295058	-1.09206	0.329764	0.678753	0.602026	277	tags=64%, list=35%, signal=43%	RPS29/RPL24/RWDD1/RPL11/RPS3/RPS23/RPS4X/RPS6/RPL7A
GO:0009890	BP	GO:0009890	negative regulation of biosynthetic process	121	0.167037	1.08204	0.333948	0.678753	0.602026	212	tags=35%, list=27%, signal=30%	SERPINE1/DKK1/GAPDH/MIF/BHLHE40/DDIT3/NRG1/MXI1/CALR/TRIB3/INSIG2/KCNQ1OT1/CAPRIN2/ATP2B1/TCF25/MDM2/NDUFA13/ZIC2/IGFBP5/ZCCHC7/SHMT2/NOL3/TMF1/NEAT1/DNAJB1/OTUD5/IGF2/BEND5/EIF4EBP1/SLC7A5/TSKU/BTAF1/RBPJ/EPRS1/LOXL2/EXOSC8/BAG3/SQSTM1/RYBP/HSPA1B/LIMS1/GADD45A
GO:0031327	BP	GO:0031327	negative regulation of cellular biosynthetic process	121	0.167037	1.08204	0.333948	0.678753	0.602026	212	tags=35%, list=27%, signal=30%	SERPINE1/DKK1/GAPDH/MIF/BHLHE40/DDIT3/NRG1/MXI1/CALR/TRIB3/INSIG2/KCNQ1OT1/CAPRIN2/ATP2B1/TCF25/MDM2/NDUFA13/ZIC2/IGFBP5/ZCCHC7/SHMT2/NOL3/TMF1/NEAT1/DNAJB1/OTUD5/IGF2/BEND5/EIF4EBP1/SLC7A5/TSKU/BTAF1/RBPJ/EPRS1/LOXL2/EXOSC8/BAG3/SQSTM1/RYBP/HSPA1B/LIMS1/GADD45A
GO:0008047	MF	GO:0008047	enzyme activator activity	31	0.237476	1.10009	0.334552	0.679097	0.602331	164	tags=32%, list=21%, signal=27%	IGFBP3/RGS6/NRG1/PPP1R15A/ARHGAP29/RAB3GAP2/ARFGAP3/MT3/DOCK3/IGF2
GO:0098552	CC	GO:0098552	side of membrane	35	-0.223463	-1.11278	0.340045	0.683036	0.605825	120	tags=29%, list=15%, signal=25%	EEF1A1/LITAF/RGMA/GNG2/CD9/LY6H/LSAMP/ATP1B2/B2M/GFAP
GO:0071902	BP	GO:0071902	positive regulation of protein serine/threonine kinase activity	10	-0.337493	-1.09373	0.340426	0.683036	0.605825	280	tags=80%, list=35%, signal=52%	CCND2/CD24/PSRC1/CALM2/ATP2B4/TAOK3/RPS3/CALM3
GO:1990837	MF	GO:1990837	sequence-specific double-stranded DNA binding	47	-0.203612	-1.09276	0.339408	0.683036	0.605825	148	tags=32%, list=19%, signal=28%	NFIB/RPS3/TCF12/THAP11/RFX7/LITAF/ZIC3/KLF6/SMAD1/H3-3A/TFDP2/ASCL1/MSX2/ZBTB18/HES4
GO:1902105	BP	GO:1902105	regulation of leukocyte differentiation	12	-0.312905	-1.09171	0.337662	0.683036	0.605825	327	tags=75%, list=41%, signal=45%	SMARCD3/NDFIP1/FBXO7/ZFP36L1/SOX4/CD46/MDK/GAS6/ANXA1
GO:0001649	BP	GO:0001649	osteoblast differentiation	23	-0.247393	-1.08069	0.34	0.683036	0.605825	121	tags=30%, list=15%, signal=27%	ATRAID/SMAD1/H3-3A/MSX2/DDX5/VCAN/SFRP2
GO:0042277	MF	GO:0042277	peptide binding	18	-0.270243	-1.07953	0.339168	0.683036	0.605825	154	tags=39%, list=19%, signal=32%	PPIA/SRP14/CST3/ITM2C/CLU/B2M/EDNRB
GO:0043230	CC	GO:0043230	extracellular organelle	193	0.149264	1.06395	0.339383	0.683036	0.605825	121	tags=18%, list=15%, signal=20%	HSP90B1/HSPA5/SERPINE1/P4HB/SLC2A1/PPIB/CANX/HYOU1/SLC2A3/PDIA6/DNAJB9/LGALS3/GAPDH/MIF/NDRG1/ENO2/IGFBP2/GPI/SSR4/CALR/RHOBTB3/ECE1/TUBB4B/SMS/GARS1/GBE1/COL4A2/NAMPT/ATP2B1/HLA-B/PFKP/SLC3A2/TFRC/TMED9/PDIA3
GO:0065010	CC	GO:0065010	extracellular membrane-bounded organelle	193	0.149264	1.06395	0.339383	0.683036	0.605825	121	tags=18%, list=15%, signal=20%	HSP90B1/HSPA5/SERPINE1/P4HB/SLC2A1/PPIB/CANX/HYOU1/SLC2A3/PDIA6/DNAJB9/LGALS3/GAPDH/MIF/NDRG1/ENO2/IGFBP2/GPI/SSR4/CALR/RHOBTB3/ECE1/TUBB4B/SMS/GARS1/GBE1/COL4A2/NAMPT/ATP2B1/HLA-B/PFKP/SLC3A2/TFRC/TMED9/PDIA3
GO:1903561	CC	GO:1903561	extracellular vesicle	193	0.149264	1.06395	0.339383	0.683036	0.605825	121	tags=18%, list=15%, signal=20%	HSP90B1/HSPA5/SERPINE1/P4HB/SLC2A1/PPIB/CANX/HYOU1/SLC2A3/PDIA6/DNAJB9/LGALS3/GAPDH/MIF/NDRG1/ENO2/IGFBP2/GPI/SSR4/CALR/RHOBTB3/ECE1/TUBB4B/SMS/GARS1/GBE1/COL4A2/NAMPT/ATP2B1/HLA-B/PFKP/SLC3A2/TFRC/TMED9/PDIA3
GO:0098794	CC	GO:0098794	postsynapse	40	-0.213152	-1.08826	0.34192	0.685156	0.607705	144	tags=28%, list=18%, signal=24%	FXYD6/RPS3/RPL7/NTRK2/PSD3/ABHD6/BAALC/PFN2/GPM6A/ATP1A2/FABP5
GO:0098876	BP	GO:0098876	vesicle-mediated transport to the plasma membrane	11	0.333488	1.09387	0.344569	0.686941	0.609288	354	tags=82%, list=45%, signal=46%	SEC16A/RAB31/GOLGA4/MACF1/ARL4C/RAB14/VAMP2/ATP2C1/RABEP1
GO:0019216	BP	GO:0019216	regulation of lipid metabolic process	17	-0.278648	-1.09172	0.344227	0.686941	0.609288	16	tags=18%, list=2%, signal=18%	ABHD6/DKK3/FABP5
GO:0071495	BP	GO:0071495	cellular response to endogenous stimulus	96	0.17302	1.08135	0.344203	0.686941	0.609288	210	tags=34%, list=26%, signal=29%	HSP90B1/HSPA5/DKK1/LOX/COL4A1/IGFBP2/DDIT4/CALR/TNC/TRIB3/INSIG2/KCNQ1OT1/COL4A2/ATP2B1/LONP1/MDM2/MT3/CASK/CTSD/IGFBP5/KDM3A/DOCK3/YWHAG/TMF1/IGF2/SLC7A5/RBPJ/EPRS1/SH3BP4/RAB31/CD44/HSPA1B/LIMS1
GO:0098657	BP	GO:0098657	import into cell	54	0.198507	1.07502	0.343363	0.686941	0.609288	42	tags=13%, list=5%, signal=13%	SERPINE1/DKK1/SLC2A1/CANX/SLC2A3/LGALS3/ADM
GO:0048514	BP	GO:0048514	blood vessel morphogenesis	44	0.208299	1.07531	0.346221	0.689356	0.61143	49	tags=14%, list=6%, signal=14%	SERPINE1/HK2/LOX/COL4A1/ADM/ANGPTL4
GO:0072331	BP	GO:0072331	signal transduction by p53 class mediator	14	0.303104	1.07718	0.347664	0.691346	0.613195	152	tags=36%, list=19%, signal=29%	MIF/NDRG1/DDIT4/MDM2/RPF2
GO:0010605	BP	GO:0010605	negative regulation of macromolecule metabolic process	152	0.154955	1.06891	0.349638	0.694388	0.615894	212	tags=33%, list=27%, signal=30%	SERPINE1/DKK1/IGFBP3/LGALS3/GAPDH/MIF/BHLHE40/DDIT3/NRG1/MXI1/CAMK2N1/PPP1R15A/CALR/TRIB3/KCNQ1OT1/CAPRIN2/ATP2B1/TCF25/MDM2/NDUFA13/ZIC2/IGFBP5/ZCCHC7/SHMT2/NOL3/YWHAG/TMF1/NEAT1/ANXA2/DNAJB1/OTUD5/IGF2/BEND5/EIF4EBP1/SLC7A5/TSKU/BTAF1/RBPJ/EPRS1/TMED2/LOXL2/ZCCHC17/EXOSC8/BAG3/SQSTM1/CD44/RYBP/HSPA1B/LIMS1/GADD45A
GO:0009888	BP	GO:0009888	tissue development	104	-0.16123	-1.06384	0.351111	0.69643	0.617704	121	tags=20%, list=15%, signal=20%	ATRAID/CLDN5/PLAAT3/ZIC3/SMAD1/GPM6B/RGMA/ASCL1/HDAC2/FSTL1/MSX2/ZBTB18/DNER/DDX5/NDRG4/COL1A2/MEST/SFRP2/EDNRB/KRT17/FABP5
GO:0030901	BP	GO:0030901	midbrain development	10	0.347858	1.0956	0.353383	0.700049	0.620914	65	tags=30%, list=8%, signal=28%	HSPA5/DKK1/SEC16A
GO:0000775	CC	GO:0000775	chromosome, centromeric region	13	-0.299233	-1.0712	0.354486	0.700457	0.621276	562	tags=100%, list=71%, signal=30%	STAG1/TPR/CFDP1/CKAP5/PBRM1/SEPTIN7/PPP2R1A/PLK2/CHMP1B/CENPV/SUMO3/H3-3A
GO:0000793	CC	GO:0000793	condensed chromosome	13	-0.299233	-1.0712	0.354486	0.700457	0.621276	562	tags=100%, list=71%, signal=30%	BRD4/TPR/CFDP1/CKAP5/PBRM1/SEPTIN7/PLK2/CHMP1B/BANF1/CENPV/SUMO3/H3-3A
GO:0032940	BP	GO:0032940	secretion by cell	31	0.233134	1.07998	0.35649	0.703528	0.624	196	tags=39%, list=25%, signal=30%	PDIA4/CANX/VGF/MIF/SEL1L/ARFGAP3/CASK/TMF1/ANXA2/TMED2/PDCD6IP/RAB31
GO:0034764	BP	GO:0034764	positive regulation of transmembrane transport	12	-0.303775	-1.05985	0.357143	0.703927	0.624354	191	tags=42%, list=24%, signal=32%	CALM2/ATP1B3/CALM3/ATP1B2/PLP1
GO:0006754	BP	GO:0006754	ATP biosynthetic process	10	-0.332805	-1.07853	0.359574	0.707827	0.627813	302	tags=70%, list=38%, signal=44%	ATP5MC3/NDUFB8/ATP5F1A/NDUFA10/ATP5MC2/NDUFS8/PID1
GO:0048639	BP	GO:0048639	positive regulation of developmental growth	10	0.344359	1.08458	0.360902	0.708762	0.628642	231	tags=50%, list=29%, signal=36%	PPIB/IGF2/RBPJ/GOLGA4/MACF1
GO:0050821	BP	GO:0050821	protein stabilization	23	0.253196	1.08419	0.36413	0.708762	0.628642	70	tags=22%, list=9%, signal=20%	PPIB/GAPDH/SEC16A/SEL1L/CALR
GO:0005798	CC	GO:0005798	Golgi-associated vesicle	11	0.329383	1.08041	0.363296	0.708762	0.628642	242	tags=55%, list=30%, signal=38%	COPE/TMED9/SCFD1/TMED2/PACS1/RAB14
GO:0010950	BP	GO:0010950	positive regulation of endopeptidase activity	11	0.328857	1.07868	0.363296	0.708762	0.628642	138	tags=36%, list=17%, signal=30%	EGLN3/FAM162A/NDUFA13/CTSD
GO:0010952	BP	GO:0010952	positive regulation of peptidase activity	11	0.328857	1.07868	0.363296	0.708762	0.628642	138	tags=36%, list=17%, signal=30%	EGLN3/FAM162A/NDUFA13/CTSD
GO:2001056	BP	GO:2001056	positive regulation of cysteine-type endopeptidase activity	11	0.328857	1.07868	0.363296	0.708762	0.628642	138	tags=36%, list=17%, signal=30%	EGLN3/FAM162A/NDUFA13/CTSD
GO:0010558	BP	GO:0010558	negative regulation of macromolecule biosynthetic process	119	0.165402	1.0671	0.361624	0.708762	0.628642	212	tags=34%, list=27%, signal=30%	SERPINE1/DKK1/GAPDH/MIF/BHLHE40/DDIT3/NRG1/MXI1/CALR/TRIB3/KCNQ1OT1/CAPRIN2/ATP2B1/TCF25/MDM2/NDUFA13/ZIC2/IGFBP5/ZCCHC7/SHMT2/NOL3/TMF1/NEAT1/DNAJB1/OTUD5/IGF2/BEND5/EIF4EBP1/SLC7A5/TSKU/BTAF1/RBPJ/EPRS1/LOXL2/EXOSC8/BAG3/SQSTM1/RYBP/HSPA1B/LIMS1/GADD45A
GO:0016462	MF	GO:0016462	pyrophosphatase activity	51	0.197591	1.05402	0.3625	0.708762	0.628642	262	tags=43%, list=33%, signal=31%	HSP90B1/HSPA5/RGS6/EEF1A2/RHOBTB3/TUBB4B/GARS1/ATP2B1/LONP1/HSPA13/GNG5/DDX41/BTAF1/RAB31/AGAP1/HSPA1B/ARL4C/KIF5C/RAB14/EIF5B/TUBB2A/HSPA9
GO:0051222	BP	GO:0051222	positive regulation of protein transport	14	-0.282881	-1.04699	0.364026	0.708762	0.628642	226	tags=50%, list=28%, signal=36%	STOM/SOX4/GAS6/PPIA/PDCD5/ABAT/NNAT
GO:0001934	BP	GO:0001934	positive regulation of protein phosphorylation	36	-0.217479	-1.0834	0.366516	0.709516	0.629311	191	tags=39%, list=24%, signal=31%	CALM2/PLPP3/ATP2B4/GAS6/PPIA/TAOK3/RPS3/NTRK2/CALM3/HDAC2/CLU/PFN2/SFRP2/EDNRB
GO:0030695	MF	GO:0030695	GTPase regulator activity	20	0.261898	1.07201	0.3663	0.709516	0.629311	373	tags=70%, list=47%, signal=38%	RGS6/ARHGAP29/RAB3GAP2/ARFGAP3/ARFGEF3/DOCK3/SH3BP4/AGAP1/TRIO/GBF1/GNA13/RABEP1/WDR41/ABR
GO:0060589	MF	GO:0060589	nucleoside-triphosphatase regulator activity	20	0.261898	1.07201	0.3663	0.709516	0.629311	373	tags=70%, list=47%, signal=38%	RGS6/ARHGAP29/RAB3GAP2/ARFGAP3/ARFGEF3/DOCK3/SH3BP4/AGAP1/TRIO/GBF1/GNA13/RABEP1/WDR41/ABR
GO:0031974	CC	GO:0031974	membrane-enclosed lumen	346	0.136909	1.04172	0.367241	0.709516	0.629311	167	tags=22%, list=21%, signal=31%	HSP90B1/HSPA5/SERPINE1/ERO1A/P4HB/PDIA4/EGLN3/HILPDA/IGFBP3/PPIB/CANX/VGF/HYOU1/PDIA6/DNAJB9/LGALS3/WEE1/PFKFB3/COL4A1/MIF/RNMT/GPI/BHLHE40/MORF4L2/CDK2AP2/NRG1/MXI1/BNIP3L/P4HA2/MANF/CALR/TNC/SCD/PDK1/TUBB4B/TRIB3/GARS1/KCNQ1OT1/CAPRIN2/COL4A2/NAMPT/ATP2B1/NFE2L1/HNRNPA3/DNAJB11/RBM39/COPE/CA9/LONP1/SLC3A2/MDM2/PDIA3/NDUFA13/EN2/CALU/CASK/ZIC2/CTSD/IGFBP5/OS9/ZCCHC7/KDM3A/SHMT2/NOL3/ESF1/NEAT1/R…
GO:0043233	CC	GO:0043233	organelle lumen	346	0.136909	1.04172	0.367241	0.709516	0.629311	167	tags=22%, list=21%, signal=31%	HSP90B1/HSPA5/SERPINE1/ERO1A/P4HB/PDIA4/EGLN3/HILPDA/IGFBP3/PPIB/CANX/VGF/HYOU1/PDIA6/DNAJB9/LGALS3/WEE1/PFKFB3/COL4A1/MIF/RNMT/GPI/BHLHE40/MORF4L2/CDK2AP2/NRG1/MXI1/BNIP3L/P4HA2/MANF/CALR/TNC/SCD/PDK1/TUBB4B/TRIB3/GARS1/KCNQ1OT1/CAPRIN2/COL4A2/NAMPT/ATP2B1/NFE2L1/HNRNPA3/DNAJB11/RBM39/COPE/CA9/LONP1/SLC3A2/MDM2/PDIA3/NDUFA13/EN2/CALU/CASK/ZIC2/CTSD/IGFBP5/OS9/ZCCHC7/KDM3A/SHMT2/NOL3/ESF1/NEAT1/R…
GO:0070013	CC	GO:0070013	intracellular organelle lumen	346	0.136909	1.04172	0.367241	0.709516	0.629311	167	tags=22%, list=21%, signal=31%	HSP90B1/HSPA5/SERPINE1/ERO1A/P4HB/PDIA4/EGLN3/HILPDA/IGFBP3/PPIB/CANX/VGF/HYOU1/PDIA6/DNAJB9/LGALS3/WEE1/PFKFB3/COL4A1/MIF/RNMT/GPI/BHLHE40/MORF4L2/CDK2AP2/NRG1/MXI1/BNIP3L/P4HA2/MANF/CALR/TNC/SCD/PDK1/TUBB4B/TRIB3/GARS1/KCNQ1OT1/CAPRIN2/COL4A2/NAMPT/ATP2B1/NFE2L1/HNRNPA3/DNAJB11/RBM39/COPE/CA9/LONP1/SLC3A2/MDM2/PDIA3/NDUFA13/EN2/CALU/CASK/ZIC2/CTSD/IGFBP5/OS9/ZCCHC7/KDM3A/SHMT2/NOL3/ESF1/NEAT1/R…
GO:0051259	BP	GO:0051259	protein complex oligomerization	10	-0.32822	-1.06368	0.368085	0.70966	0.629439	119	tags=40%, list=15%, signal=34%	NINJ1/PEG10/B2M/COL1A2
GO:2001243	BP	GO:2001243	negative regulation of intrinsic apoptotic signaling pathway	16	0.283864	1.06279	0.368224	0.70966	0.629439	147	tags=38%, list=18%, signal=31%	HYOU1/MIF/HERPUD1/MDM2/NDUFA13/NOL3
GO:0031625	MF	GO:0031625	ubiquitin protein ligase binding	29	0.236829	1.08003	0.369485	0.711214	0.630817	119	tags=24%, list=15%, signal=21%	HSPA5/GPI/CALR/RHOBTB3/TRIB3/MAP1LC3B/MDM2
GO:0030684	CC	GO:0030684	preribosome	12	-0.301422	-1.05164	0.37013	0.711578	0.63114	382	tags=83%, list=48%, signal=44%	RSL1D1/RPS12/RPS27A/RPS7/RPS3A/RPS13/RPS16/RPS23/RPS4X/RPS6
GO:0043087	BP	GO:0043087	regulation of GTPase activity	17	0.278435	1.07092	0.372007	0.713047	0.632443	229	tags=47%, list=29%, signal=34%	RGS6/ARHGAP29/RAB3GAP2/TMED2/SH3BP4/AGAP1/LIMS1/ITGB1
GO:0032102	BP	GO:0032102	negative regulation of response to external stimulus	19	0.265791	1.06852	0.372263	0.713047	0.632443	160	tags=32%, list=20%, signal=26%	SERPINE1/MIF/RIOK3/HLA-B/CASK/ANXA2
GO:0006629	BP	GO:0006629	lipid metabolic process	43	-0.201931	-1.05323	0.371824	0.713047	0.632443	23	tags=14%, list=3%, signal=14%	CLU/ABHD6/PLP1/DKK3/EDNRB/FABP5
GO:0051225	BP	GO:0051225	spindle assembly	10	0.339593	1.06957	0.37406	0.714627	0.633844	254	tags=60%, list=32%, signal=41%	GOLGA8A/GOLGA2/HSPA1B/STAG1/TPR/NUMA1
GO:0032838	CC	GO:0032838	plasma membrane bounded cell projection cytoplasm	13	0.303069	1.05116	0.374312	0.714627	0.633844	558	tags=100%, list=70%, signal=30%	NEFL/TUBB4B/MAP1LC3B/KIF5C/KIF5B/KIF1A/SSNA1/RAB21/DYNC1H1/SEPTIN7/HSPB1/BLOC1S1/MAP2
GO:0045727	BP	GO:0045727	positive regulation of translation	12	-0.300833	-1.04959	0.374459	0.714627	0.633844	261	tags=75%, list=33%, signal=51%	EIF4G1/LARP1B/C1QBP/COA3/SOX4/EIF3E/RPS4X/RPS27L/KRT17
GO:0044089	BP	GO:0044089	positive regulation of cellular component biogenesis	33	-0.221629	-1.08199	0.38009	0.718357	0.637153	157	tags=33%, list=20%, signal=28%	ARL2/CCN2/RPS3/CLDN5/NTRK2/STMP1/CLU/LRRN3/PFN2/GPM6A/LRRN1
GO:1903008	BP	GO:1903008	organelle disassembly	18	0.272689	1.06726	0.379817	0.718357	0.637153	136	tags=28%, list=17%, signal=24%	HK2/PLIN2/BNIP3L/MAP1LC3B/GOLGA2
GO:0032946	BP	GO:0032946	positive regulation of mononuclear cell proliferation	10	0.337938	1.06435	0.379699	0.718357	0.637153	164	tags=40%, list=21%, signal=32%	MIF/IGFBP2/TFRC/IGF2
GO:0050671	BP	GO:0050671	positive regulation of lymphocyte proliferation	10	0.337938	1.06435	0.379699	0.718357	0.637153	164	tags=40%, list=21%, signal=32%	MIF/IGFBP2/TFRC/IGF2
GO:0070665	BP	GO:0070665	positive regulation of leukocyte proliferation	10	0.337938	1.06435	0.379699	0.718357	0.637153	164	tags=40%, list=21%, signal=32%	MIF/IGFBP2/TFRC/IGF2
GO:0016049	BP	GO:0016049	cell growth	41	-0.205645	-1.05713	0.37819	0.718357	0.637153	19	tags=15%, list=2%, signal=15%	RGMA/H3-3A/SLIT1/SFRP2/IGFBP4/KRT17
GO:0043393	BP	GO:0043393	regulation of protein binding	13	0.301383	1.04532	0.377982	0.718357	0.637153	160	tags=38%, list=20%, signal=31%	DKK1/TRIB3/CAPRIN2/GOLGA2/ANXA2
GO:1901605	BP	GO:1901605	alpha-amino acid metabolic process	13	0.301275	1.04494	0.377982	0.718357	0.637153	199	tags=46%, list=25%, signal=35%	SMS/SHMT2/PLOD2/SLC38A1/GFPT1/SERINC5
GO:0043281	BP	GO:0043281	regulation of cysteine-type endopeptidase activity involved in apoptotic process	14	0.295634	1.05063	0.381308	0.719626	0.638278	147	tags=36%, list=18%, signal=30%	EGLN3/FAM162A/NDUFA13/CTSD/NOL3
GO:0001568	BP	GO:0001568	blood vessel development	51	0.194428	1.03715	0.382143	0.719626	0.638278	54	tags=14%, list=7%, signal=14%	SERPINE1/HK2/LOX/COL4A1/ADM/ANGPTL4/DDIT3
GO:0001944	BP	GO:0001944	vasculature development	51	0.194428	1.03715	0.382143	0.719626	0.638278	54	tags=14%, list=7%, signal=14%	SERPINE1/HK2/LOX/COL4A1/ADM/ANGPTL4/DDIT3
GO:0002831	BP	GO:0002831	regulation of response to biotic stimulus	15	0.286575	1.0426	0.383588	0.721477	0.63992	103	tags=27%, list=13%, signal=24%	MIF/PJA2/RIOK3/HLA-B
GO:0048471	CC	GO:0048471	perinuclear region of cytoplasm	45	0.201449	1.04254	0.386809	0.726662	0.644519	77	tags=16%, list=10%, signal=15%	HSP90B1/PPIB/GAPDH/NDRG1/SEC16A/CALR/ECE1
GO:0044092	BP	GO:0044092	negative regulation of molecular function	58	0.188884	1.04489	0.387387	0.726875	0.644707	67	tags=16%, list=8%, signal=15%	SERPINE1/DKK1/LGALS3/GAPDH/ANGPTL4/BHLHE40/DDIT3/CAMK2N1/PPP1R15A
GO:0008233	MF	GO:0008233	peptidase activity	14	0.293082	1.04156	0.388785	0.728622	0.646258	163	tags=43%, list=21%, signal=35%	SEC11C/ECE1/LONP1/PDIA3/CTSD/OTUD5
GO:0031098	BP	GO:0031098	stress-activated protein kinase signaling cascade	10	-0.321453	-1.04174	0.391489	0.730188	0.647647	156	tags=50%, list=20%, signal=41%	EZR/PPIA/CCN2/TAOK3/ARL6IP5
GO:0051403	BP	GO:0051403	stress-activated MAPK cascade	10	-0.321453	-1.04174	0.391489	0.730188	0.647647	156	tags=50%, list=20%, signal=41%	EZR/PPIA/CCN2/TAOK3/ARL6IP5
GO:0051172	BP	GO:0051172	negative regulation of nitrogen compound metabolic process	127	0.15776	1.03683	0.390741	0.730188	0.647647	212	tags=33%, list=27%, signal=29%	SERPINE1/DKK1/IGFBP3/LGALS3/GAPDH/MIF/BHLHE40/DDIT3/NRG1/MXI1/CAMK2N1/PPP1R15A/CALR/TRIB3/CAPRIN2/TCF25/MDM2/NDUFA13/ZIC2/IGFBP5/SHMT2/NOL3/YWHAG/ANXA2/DNAJB1/IGF2/BEND5/EIF4EBP1/BTAF1/RBPJ/EPRS1/TMED2/LOXL2/ZCCHC17/EXOSC8/BAG3/SQSTM1/CD44/RYBP/HSPA1B/LIMS1/GADD45A
GO:0033044	BP	GO:0033044	regulation of chromosome organization	10	-0.319745	-1.03621	0.391489	0.730188	0.647647	545	tags=100%, list=69%, signal=32%	NUMA1/TERF2IP/YY1/PBRM1/SMARCD3/HNRNPA2B1/CENPV/CCT6A/H3-3A
GO:0043235	CC	GO:0043235	receptor complex	13	-0.288405	-1.03244	0.393873	0.733759	0.650813	110	tags=31%, list=14%, signal=27%	NTRK2/ABHD6/B2M/PLP1
GO:0010508	BP	GO:0010508	positive regulation of autophagy	10	0.331778	1.04495	0.394737	0.734492	0.651464	203	tags=50%, list=26%, signal=38%	BNIP3L/RAB3GAP2/SH3BP4/BAG3/SQSTM1
GO:0072359	BP	GO:0072359	circulatory system development	72	0.179711	1.04374	0.395604	0.735231	0.65212	100	tags=18%, list=13%, signal=17%	SERPINE1/DKK1/HK2/LOX/COL4A1/ADM/ANGPTL4/DDIT3/NRG1/CALR/ECE1/COL4A2/TCF25
GO:0022900	BP	GO:0022900	electron transport chain	16	-0.268395	-1.03677	0.396146	0.735363	0.652236	404	tags=81%, list=51%, signal=41%	NDUFV2/GHITM/DLD/COA6/ETFB/NDUFB8/CYC1/NDUFA10/NDUFS8/THAP11/CYB5A/UQCRB/AKR7A2
GO:0048598	BP	GO:0048598	embryonic morphogenesis	29	-0.224202	-1.06594	0.39738	0.735771	0.652598	104	tags=28%, list=13%, signal=25%	ZIC3/SMAD1/RGMA/RPS6/HDAC2/MSX2/NDRG4/SFRP2
GO:0033674	BP	GO:0033674	positive regulation of kinase activity	23	-0.23887	-1.04346	0.397778	0.735771	0.652598	280	tags=65%, list=35%, signal=44%	CCND2/LMO4/JTB/DDR1/CD24/PSRC1/CALM2/ATP2B4/GAS6/PPIA/TAOK3/RPS3/NTRK2/CALM3/CLU
GO:0022804	MF	GO:0022804	active transmembrane transporter activity	20	-0.24838	-1.03479	0.39693	0.735771	0.652598	245	tags=50%, list=31%, signal=35%	NDUFB8/CYC1/NDUFA10/SLC25A3/ATP2B4/NDUFS8/CYB5A/SLC25A5/SLC1A3/ATP1A2
GO:0031099	BP	GO:0031099	regeneration	18	-0.257752	-1.02963	0.398249	0.735773	0.6526	198	tags=50%, list=25%, signal=38%	MDK/GAS6/ANXA1/NFIB/NINJ1/RGMA/CD9/NREP/GFAP
GO:0080090	BP	GO:0080090	regulation of primary metabolic process	267	0.138006	1.02974	0.399274	0.735962	0.652767	212	tags=30%, list=27%, signal=33%	HSP90B1/HSPA5/SERPINE1/EGLN3/DKK1/IGFBP3/LOX/LGALS3/GAPDH/MIF/AHNAK2/ADM/DDIT4/BHLHE40/MORF4L2/DDIT3/NRG1/MXI1/FAM162A/EEF1A2/CAMK2N1/PPP1R15A/CALR/RHOBTB3/ARRDC3/PDK1/TRIB3/INSIG2/HERPUD1/KCNQ1OT1/CAPRIN2/NAMPT/NFE2L1/TCF25/RAB3GAP2/RBM39/LONP1/TFRC/MDM2/NDUFA13/EN2/MT3/CASK/GOLGA2/ZIC2/CTSD/IGFBP5/KDM3A/SHMT2/NOL3/YWHAG/TMF1/NEAT1/PGAM1/PRPF6/EDF1/POLR2A/ANXA2/DNAJB1/IGF2/YTHDC1/BEND5/EIF4EBP1/…
GO:0050794	BP	GO:0050794	regulation of cellular process	499	0.133423	1.02601	0.399293	0.735962	0.652767	177	tags=24%, list=22%, signal=49%	AKAP12/HSP90B1/HSPA5/SERPINE1/ERO1A/P4HB/EGLN3/GAP43/DKK1/HILPDA/IGFBP3/HK2/LOX/VGF/HYOU1/DNAJB9/LGALS3/NEFL/WSB1/GAPDH/WEE1/DLK1/COL4A1/RGS6/MIF/NDRG1/AHNAK2/ADM/IGFBP2/GPI/DDIT4/PJA2/ANGPTL4/BHLHE40/MORF4L2/CDK2AP2/DDIT3/NRG1/MXI1/FAM162A/BNIP3L/EEF1A2/SORCS2/MANF/CAMK2N1/PPP1R15A/SEL1L/RIOK3/CALR/TNC/ECE1/ARHGAP29/ARRDC3/PDK1/TRIB3/INSIG2/HERPUD1/GBE1/KCNQ1OT1/CAPRIN2/COL4A2/NAMPT/ATP2B1/NFE2L…
GO:0043197	CC	GO:0043197	dendritic spine	11	-0.309508	-1.04393	0.401709	0.739543	0.655944	44	tags=27%, list=6%, signal=26%	NTRK2/GPM6A/ATP1A2
GO:0005509	MF	GO:0005509	calcium ion binding	36	-0.210941	-1.05083	0.402715	0.73999	0.65634	88	tags=22%, list=11%, signal=21%	CALM3/FSTL1/SLIT1/DNER/FBLN5/VCAN/MASP1/TTYH1
GO:0051345	BP	GO:0051345	positive regulation of hydrolase activity	26	0.23822	1.04418	0.402957	0.73999	0.65634	138	tags=27%, list=17%, signal=23%	EGLN3/RGS6/FAM162A/PPP1R15A/ARHGAP29/NDUFA13/CTSD
GO:0000910	BP	GO:0000910	cytokinesis	11	-0.308317	-1.03991	0.403846	0.73999	0.65634	274	tags=64%, list=34%, signal=42%	SEPTIN3/JTB/STMN1/CHMP1B/CALM2/CENPV/CALM3
GO:0060537	BP	GO:0060537	muscle tissue development	21	-0.24532	-1.03764	0.403587	0.73999	0.65634	104	tags=33%, list=13%, signal=30%	ZIC3/SMAD1/MSX2/ZBTB18/DNER/DDX5/NDRG4
GO:0005759	CC	GO:0005759	mitochondrial matrix	37	-0.209551	-1.04011	0.407925	0.746589	0.662194	366	tags=68%, list=46%, signal=38%	ISCA1/MRPL21/DAP3/DLD/C1QBP/MRPS26/SSBP1/ETFB/HSPE1/PRDX3/BLOC1S1/NDUFB8/MRPL20/ATP5F1A/NDUFA10/MDH2/ARL2/NDUFS8/MRPL57/RPS3/ALDH7A1/CS/MRPL13/SLC25A5/ABAT
GO:0140352	BP	GO:0140352	export from cell	38	-0.205764	-1.03496	0.410138	0.749762	0.665007	88	tags=21%, list=11%, signal=20%	CALM3/CPE/ABAT/PFN2/ATP1B2/NNAT/EDNRB/ATP1A2
GO:0005518	MF	GO:0005518	collagen binding	10	0.32783	1.03252	0.411654	0.750776	0.665907	16	tags=20%, list=2%, signal=20%	LOX/PPIB
GO:0090257	BP	GO:0090257	regulation of muscle system process	13	-0.283168	-1.01369	0.411379	0.750776	0.665907	88	tags=38%, list=11%, signal=35%	CALM2/ATP2B4/CALM3/ABAT/ATP1A2
GO:0015078	MF	GO:0015078	proton transmembrane transporter activity	10	-0.313886	-1.01722	0.412766	0.751927	0.666928	234	tags=60%, list=29%, signal=43%	CYC1/ATP5F1A/SLC25A3/ATP5MC2/CYB5A/SLC25A5
GO:0030426	CC	GO:0030426	growth cone	12	0.311641	1.04455	0.418519	0.754492	0.669203	27	tags=17%, list=3%, signal=16%	GAP43/NEFL
GO:0030427	CC	GO:0030427	site of polarized growth	12	0.311641	1.04455	0.418519	0.754492	0.669203	27	tags=17%, list=3%, signal=16%	GAP43/NEFL
GO:0000977	MF	GO:0000977	RNA polymerase II transcription regulatory region sequence-specific DNA binding	44	-0.196531	-1.03498	0.418014	0.754492	0.669203	148	tags=32%, list=19%, signal=27%	NFIB/RPS3/TCF12/THAP11/RFX7/LITAF/ZIC3/KLF6/SMAD1/H3-3A/TFDP2/ASCL1/MSX2/HES4
GO:1901701	BP	GO:1901701	cellular response to oxygen-containing compound	72	0.178013	1.03387	0.417582	0.754492	0.669203	211	tags=35%, list=27%, signal=28%	HSP90B1/SERPINE1/COL4A1/MIF/DDIT4/CALR/TNC/TRIB3/INSIG2/ATP2B1/LONP1/MDM2/NDUFA13/MT3/CTSD/IGFBP5/YWHAG/IGF2/SLC7A5/EPRS1/SH3BP4/PRPF8/RAB31/SQSTM1/RORA
GO:0046651	BP	GO:0046651	lymphocyte proliferation	16	0.27525	1.03054	0.416822	0.754492	0.669203	43	tags=19%, list=5%, signal=18%	LGALS3/MIF/IGFBP2
GO:0006952	BP	GO:0006952	defense response	79	0.171308	1.02418	0.418312	0.754492	0.669203	71	tags=15%, list=9%, signal=15%	SERPINE1/VGF/LGALS3/GAPDH/MIF/ADM/DDIT4/PJA2/BNIP3L/CAMK2N1/RIOK3/TNC
GO:0051924	BP	GO:0051924	regulation of calcium ion transport	16	-0.261062	-1.00844	0.415418	0.754492	0.669203	23	tags=38%, list=3%, signal=37%	FKBP1A/GNAI2/CALM2/CALM3/PLP1/ATP1A2
GO:0035770	CC	GO:0035770	ribonucleoprotein granule	15	-0.258974	-0.990681	0.416318	0.754492	0.669203	594	tags=100%, list=75%, signal=26%	USP3/MCRIP1/CIRBP/GIGYF2/SYNE1/EIF4G1/LARP1B/ZFP36L1/RPLP0/G3BP1/EID1/RPS4X/RPS6/LSM2
GO:0036464	CC	GO:0036464	cytoplasmic ribonucleoprotein granule	15	-0.258974	-0.990681	0.416318	0.754492	0.669203	594	tags=100%, list=75%, signal=26%	USP3/MCRIP1/CIRBP/GIGYF2/SYNE1/EIF4G1/LARP1B/ZFP36L1/RPLP0/G3BP1/EID1/RPS4X/RPS6/LSM2
GO:0003205	BP	GO:0003205	cardiac chamber development	12	-0.291561	-1.01724	0.422078	0.760032	0.674117	79	tags=25%, list=10%, signal=23%	CPE/MSX2/SFRP2
GO:0019842	MF	GO:0019842	vitamin binding	11	0.314838	1.0327	0.425094	0.763703	0.677372	167	tags=45%, list=21%, signal=36%	EGLN3/P4HA2/SHMT2/PLOD2/P4HA1
GO:0001704	BP	GO:0001704	formation of primary germ layer	10	0.324066	1.02066	0.424812	0.763703	0.677372	94	tags=30%, list=12%, signal=27%	DKK1/GPI/COL4A2
GO:0051017	BP	GO:0051017	actin filament bundle assembly	11	0.313981	1.02989	0.430712	0.764181	0.677796	2	tags=9%, list=0%, signal=9%	HSP90B1
GO:0061572	BP	GO:0061572	actin filament bundle organization	11	0.313981	1.02989	0.430712	0.764181	0.677796	2	tags=9%, list=0%, signal=9%	HSP90B1
GO:0044389	MF	GO:0044389	ubiquitin-like protein ligase binding	30	0.225054	1.02708	0.431227	0.764181	0.677796	119	tags=23%, list=15%, signal=21%	HSPA5/GPI/CALR/RHOBTB3/TRIB3/MAP1LC3B/MDM2
GO:0002020	MF	GO:0002020	protease binding	18	0.261713	1.0243	0.427523	0.764181	0.677796	160	tags=33%, list=20%, signal=27%	SERPINE1/MIF/RIOK3/OS9/NOL3/ANXA2
GO:0022411	BP	GO:0022411	cellular component disassembly	37	0.206284	1.0237	0.431065	0.764181	0.677796	59	tags=14%, list=7%, signal=13%	DKK1/HK2/DDIT4/PLIN2/BNIP3L
GO:0007599	BP	GO:0007599	hemostasis	16	0.272853	1.02157	0.428037	0.764181	0.677796	160	tags=31%, list=20%, signal=25%	SERPINE1/GPI/PDIA3/VKORC1/ANXA2
GO:0051129	BP	GO:0051129	negative regulation of cellular component organization	49	-0.187661	-1.01896	0.427273	0.764181	0.677796	123	tags=27%, list=15%, signal=24%	FEZ1/CST3/RGMA/H3-3A/HDAC2/ITM2C/PMP22/SLC25A5/CLU/SLIT1/PFN2/B2M/GFAP
GO:0034446	BP	GO:0034446	substrate adhesion-dependent cell spreading	10	0.323428	1.01865	0.426692	0.764181	0.677796	70	tags=20%, list=9%, signal=18%	P4HB/CALR
GO:0031325	BP	GO:0031325	positive regulation of cellular metabolic process	172	0.144994	1.01767	0.427549	0.764181	0.677796	212	tags=30%, list=27%, signal=28%	AKAP12/HSPA5/SERPINE1/DKK1/HILPDA/DNAJB9/GAPDH/MIF/ADM/GPI/MORF4L2/DDIT3/NRG1/BNIP3L/EEF1A2/PPP1R15A/RIOK3/CALR/TNC/KCNQ1OT1/CAPRIN2/NAMPT/RAB3GAP2/TFRC/MDM2/EN2/MT3/CASK/GOLGA2/ZIC2/KDM3A/TMF1/NEAT1/PRPF6/EDF1/POLR2A/ANXA2/IGF2/SLC7A5/RBPJ/TMED2/UNC119/SH3BP4/EXOSC8/BAG3/SQSTM1/CD44/RYBP/HSPA1B/LIMS1/RORA/GADD45A
GO:0043491	BP	GO:0043491	phosphatidylinositol 3-kinase/protein kinase B signal transduction	14	0.283607	1.00789	0.429907	0.764181	0.677796	229	tags=43%, list=29%, signal=31%	LOX/DDIT3/IGFBP5/IGF2/MYDGF/ITGB1
GO:0048608	BP	GO:0048608	reproductive structure development	13	-0.279047	-0.998939	0.428884	0.764181	0.677796	19	tags=38%, list=2%, signal=38%	IDH1/ANXA1/H3-3A/SFRP2/ADGRG1
GO:0061458	BP	GO:0061458	reproductive system development	13	-0.279047	-0.998939	0.428884	0.764181	0.677796	19	tags=38%, list=2%, signal=38%	IDH1/ANXA1/H3-3A/SFRP2/ADGRG1
GO:0033218	MF	GO:0033218	amide binding	25	-0.227256	-1.02444	0.433839	0.764624	0.67819	177	tags=36%, list=22%, signal=29%	FKBP3/PPIA/SRP14/CST3/ITM2C/CLU/B2M/SLC1A3/EDNRB
GO:0009792	BP	GO:0009792	embryo development ending in birth or egg hatching	23	0.238873	1.02286	0.436594	0.764624	0.67819	183	tags=35%, list=23%, signal=28%	DKK1/ADM/GPI/ECE1/IGF2/YTHDC1/RBPJ/TMED2
GO:0043009	BP	GO:0043009	chordate embryonic development	23	0.238873	1.02286	0.436594	0.764624	0.67819	183	tags=35%, list=23%, signal=28%	DKK1/ADM/GPI/ECE1/IGF2/YTHDC1/RBPJ/TMED2
GO:0044403	BP	GO:0044403	biological process involved in symbiotic interaction	23	0.238089	1.0195	0.442029	0.764624	0.67819	132	tags=26%, list=17%, signal=22%	P4HB/PPIB/GAPDH/SLC3A2/TFRC/ZDHHC9
GO:0090304	BP	GO:0090304	nucleic acid metabolic process	213	0.140682	1.01858	0.435101	0.764624	0.67819	227	tags=33%, list=29%, signal=32%	HSPA5/DKK1/LOX/LGALS3/AHNAK2/RNMT/BHLHE40/MORF4L2/DDIT3/NRG1/MXI1/RIOK3/CALR/TRIB3/GARS1/KCNQ1OT1/CAPRIN2/COL4A2/NAMPT/NFE2L1/HNRNPA3/TCF25/DNAJB11/RBM39/LONP1/TFRC/MDM2/NDUFA13/EN2/MT3/CASK/ZIC2/ZCCHC7/KDM3A/NOL3/ESF1/TMF1/NEAT1/RPF2/PRPF6/EDF1/POLR2A/ANXA2/DNAJB1/DDX41/IGF2/YTHDC1/BEND5/BTAF1/RBPJ/EPRS1/BOD1L1/LOXL2/POLR2H/PRPF8/ZCCHC17/EXOSC8/BAG3/SQSTM1/GOLGB1/RYBP/HSPA1B/LIMS1/RORA/GADD45A/P…
GO:0001894	BP	GO:0001894	tissue homeostasis	11	-0.301833	-1.01804	0.438034	0.764624	0.67819	151	tags=45%, list=19%, signal=37%	CCN2/NFIB/CLDN5/ATP1B2/B2M
GO:0060249	BP	GO:0060249	anatomical structure homeostasis	11	-0.301833	-1.01804	0.438034	0.764624	0.67819	151	tags=45%, list=19%, signal=37%	CCN2/NFIB/CLDN5/ATP1B2/B2M
GO:0032279	CC	GO:0032279	asymmetric synapse	25	-0.225444	-1.01627	0.444685	0.764624	0.67819	287	tags=60%, list=36%, signal=40%	RPLP0/SIPA1L1/SORT1/PTPRS/RPS25/DCLK1/EIF3E/RPS13/ADD1/RPS3/RPL7/NTRK2/PSD3/BAALC/FABP5
GO:0014069	CC	GO:0014069	postsynaptic density	23	-0.232311	-1.01481	0.444444	0.764624	0.67819	287	tags=61%, list=36%, signal=40%	RPLP0/SIPA1L1/PTPRS/RPS25/DCLK1/EIF3E/RPS13/ADD1/RPS3/RPL7/NTRK2/PSD3/BAALC/FABP5
GO:0099572	CC	GO:0099572	postsynaptic specialization	23	-0.232311	-1.01481	0.444444	0.764624	0.67819	287	tags=61%, list=36%, signal=40%	RPLP0/SIPA1L1/PTPRS/RPS25/DCLK1/EIF3E/RPS13/ADD1/RPS3/RPL7/NTRK2/PSD3/BAALC/FABP5
GO:0046872	MF	GO:0046872	metal ion binding	167	0.145223	1.01002	0.438628	0.764624	0.67819	321	tags=48%, list=40%, signal=36%	HSP90B1/HSPA5/EGLN3/IGFBP3/LOX/CANX/CA12/WEE1/DLK1/ENO2/MT2A/PJA2/PGM2L1/P4HA2/RIOK3/CALR/SCD/ECE1/ARHGAP29/GALNT17/TUBB4B/CAPRIN2/ATP2B1/PFKP/CA9/ARFGAP3/CRELD2/MDM2/CALU/MT3/ZIC2/ZCCHC7/KDM3A/SHMT2/NOL3/PLOD2/POLR2A/ANXA2/DDX41/P4HA1/ZSWIM6/EPRS1/LOXL2/ZCCHC17/SQSTM1/RYBP/AGAP1/LIMS1/RORA/ZYX/FTH1/FTL/USP3/ITGB1/MACF1/EEA1/EIF5B/CCDC47/TUBB2A/SAP30/YY1/ZFAND3/MPI/PDLIM7/ENO1/NR2F2/KMT2C/RERE/RN…
GO:0019207	MF	GO:0019207	kinase regulator activity	17	0.262416	1.00931	0.438306	0.764624	0.67819	164	tags=35%, list=21%, signal=29%	NRG1/CAMK2N1/TRIB3/MT3/YWHAG/IGF2
GO:0019887	MF	GO:0019887	protein kinase regulator activity	17	0.262416	1.00931	0.438306	0.764624	0.67819	164	tags=35%, list=21%, signal=29%	NRG1/CAMK2N1/TRIB3/MT3/YWHAG/IGF2
GO:0043167	MF	GO:0043167	ion binding	251	0.136032	1.00911	0.432143	0.764624	0.67819	131	tags=19%, list=16%, signal=23%	HSP90B1/HSPA5/ERO1A/EGLN3/GAP43/IGFBP3/HK2/LOX/CANX/HYOU1/CA12/WEE1/PFKFB3/DLK1/ENO2/MT2A/PJA2/EEF1A2/PGM2L1/P4HA2/RIOK3/CALR/SCD/PFKFB4/RHOBTB3/ECE1/ARHGAP29/PDK1/GALNT17/TUBB4B/TRIB3/GARS1/GBE1/CAPRIN2/ATP2B1/PFKP/CA9/ARFGAP3/LONP1/CRELD2/MDM2/NDUFA13/CALU/MT3/GUK1/CASK/HSPA13
GO:0045861	BP	GO:0045861	negative regulation of proteolysis	16	0.269326	1.00836	0.442991	0.764624	0.67819	207	tags=38%, list=26%, signal=28%	SERPINE1/GAPDH/MDM2/NOL3/CD44/RYBP
GO:0031401	BP	GO:0031401	positive regulation of protein modification process	49	0.190418	1.00752	0.434164	0.764624	0.67819	136	tags=24%, list=17%, signal=22%	HSPA5/DKK1/MIF/NRG1/PPP1R15A/ARRDC3/TRIB3/CAPRIN2/RAB3GAP2/TFRC/MT3/GOLGA2
GO:0000776	CC	GO:0000776	kinetochore	11	-0.298469	-1.0067	0.442308	0.764624	0.67819	562	tags=100%, list=71%, signal=30%	TPR/CFDP1/CKAP5/PBRM1/SEPTIN7/PLK2/CHMP1B/CENPV/SUMO3/H3-3A
GO:0000779	CC	GO:0000779	condensed chromosome, centromeric region	11	-0.298469	-1.0067	0.442308	0.764624	0.67819	562	tags=100%, list=71%, signal=30%	TPR/CFDP1/CKAP5/PBRM1/SEPTIN7/PLK2/CHMP1B/CENPV/SUMO3/H3-3A
GO:0005875	CC	GO:0005875	microtubule associated complex	11	-0.298469	-1.0067	0.442308	0.764624	0.67819	562	tags=100%, list=71%, signal=30%	KIF5C/TPR/KIF5B/KLC1/KIF1A/DYNC1H1/DYNLT1/KIF21A/MAP2/PEA15
GO:0002262	BP	GO:0002262	myeloid cell homeostasis	12	-0.288435	-1.00633	0.441558	0.764624	0.67819	162	tags=42%, list=20%, signal=34%	ANXA1/FAM210B/RPS6/SLC25A5/B2M
GO:0045165	BP	GO:0045165	cell fate commitment	14	0.283005	1.00575	0.433645	0.764624	0.67819	10	tags=14%, list=1%, signal=14%	GAP43/DKK1
GO:0032943	BP	GO:0032943	mononuclear cell proliferation	17	0.261229	1.00475	0.441989	0.764624	0.67819	43	tags=18%, list=5%, signal=17%	LGALS3/MIF/IGFBP2
GO:0016817	MF	GO:0016817	hydrolase activity, acting on acid anhydrides	52	0.187279	1.00388	0.441489	0.764624	0.67819	262	tags=42%, list=33%, signal=30%	HSP90B1/HSPA5/RGS6/EEF1A2/RHOBTB3/TUBB4B/GARS1/ATP2B1/LONP1/HSPA13/GNG5/DDX41/BTAF1/RAB31/AGAP1/HSPA1B/ARL4C/KIF5C/RAB14/EIF5B/TUBB2A/HSPA9
GO:0016818	MF	GO:0016818	hydrolase activity, acting on acid anhydrides, in phosphorus-containing anhydrides	52	0.187279	1.00388	0.441489	0.764624	0.67819	262	tags=42%, list=33%, signal=30%	HSP90B1/HSPA5/RGS6/EEF1A2/RHOBTB3/TUBB4B/GARS1/ATP2B1/LONP1/HSPA13/GNG5/DDX41/BTAF1/RAB31/AGAP1/HSPA1B/ARL4C/KIF5C/RAB14/EIF5B/TUBB2A/HSPA9
GO:0044309	CC	GO:0044309	neuron spine	12	-0.287679	-1.0037	0.443723	0.764624	0.67819	44	tags=25%, list=6%, signal=24%	NTRK2/GPM6A/ATP1A2
GO:0016482	BP	GO:0016482	cytosolic transport	17	0.260624	1.00242	0.443831	0.764624	0.67819	410	tags=76%, list=52%, signal=38%	RHOBTB3/DCTN1/EEA1/RAB14/HOOK3/GBF1/KIF5B/KIF1A/YKT6/TMEM87A/MAP2K1/RAB21/RDX
GO:0021700	BP	GO:0021700	developmental maturation	15	-0.256329	-0.980561	0.435146	0.764624	0.67819	93	tags=33%, list=12%, signal=30%	FAM210B/H3-3A/ASCL1/MSX2/EDNRB
GO:0002694	BP	GO:0002694	regulation of leukocyte activation	25	0.23377	1.01263	0.44732	0.768309	0.681458	48	tags=16%, list=6%, signal=16%	LGALS3/MIF/IGFBP2/PJA2
GO:0034614	BP	GO:0034614	cellular response to reactive oxygen species	10	-0.305747	-0.990846	0.448936	0.770238	0.683169	162	tags=40%, list=20%, signal=32%	ANXA1/RPS3/HDAC2/FBLN5
GO:0050778	BP	GO:0050778	positive regulation of immune response	22	-0.232477	-1.00397	0.450226	0.771605	0.684381	185	tags=41%, list=23%, signal=32%	TNFRSF21/ANXA1/EZR/RPS3/NINJ1/STMP1/CLU/B2M/MASP1
GO:0150034	CC	GO:0150034	distal axon	13	0.285866	0.991496	0.453211	0.774174	0.68666	27	tags=15%, list=3%, signal=15%	GAP43/NEFL
GO:0002757	BP	GO:0002757	immune response-activating signaling pathway	14	0.277947	0.987778	0.452336	0.774174	0.68666	69	tags=21%, list=9%, signal=20%	LGALS3/PJA2/RIOK3
GO:0008630	BP	GO:0008630	intrinsic apoptotic signaling pathway in response to DNA damage	10	-0.303295	-0.982901	0.453191	0.774174	0.68666	141	tags=40%, list=18%, signal=33%	RPS3/RPS27L/CLU/SFRP2
GO:0030154	BP	GO:0030154	cell differentiation	237	-0.135529	-1.0157	0.456763	0.774439	0.686895	123	tags=19%, list=15%, signal=23%	FEZ1/ATRAID/NINJ1/CLDN5/PLAAT3/CHL1/NTRK2/ZIC3/HLTF/KLF6/SMAD1/GPM6B/RGMA/ENC1/H3-3A/ASCL1/RPS6/VDAC3/HDAC2/FSTL1/PEG10/CD9/ITM2C/PMP22/SLC25A5/CLU/SLIT1/MSX2/DNER/DCLK2/DDX5/ATP1B2/NDRG4/GPM6A/NREP/B2M/HES4/SLC1A3/VCAN/PLP1/SFRP2/EDNRB/ADGRG1/GFAP/KRT17
GO:0048869	BP	GO:0048869	cellular developmental process	237	-0.135529	-1.0157	0.456763	0.774439	0.686895	123	tags=19%, list=15%, signal=23%	FEZ1/ATRAID/NINJ1/CLDN5/PLAAT3/CHL1/NTRK2/ZIC3/HLTF/KLF6/SMAD1/GPM6B/RGMA/ENC1/H3-3A/ASCL1/RPS6/VDAC3/HDAC2/FSTL1/PEG10/CD9/ITM2C/PMP22/SLC25A5/CLU/SLIT1/MSX2/DNER/DCLK2/DDX5/ATP1B2/NDRG4/GPM6A/NREP/B2M/HES4/SLC1A3/VCAN/PLP1/SFRP2/EDNRB/ADGRG1/GFAP/KRT17
GO:0006816	BP	GO:0006816	calcium ion transport	31	-0.209454	-1.01496	0.457143	0.774439	0.686895	44	tags=13%, list=6%, signal=13%	GPM6A/PLP1/EDNRB/ATP1A2
GO:0006109	BP	GO:0006109	regulation of carbohydrate metabolic process	11	0.307349	1.00813	0.455056	0.774439	0.686895	211	tags=55%, list=27%, signal=41%	IGFBP3/DDIT4/PDK1/PGAM1/IGF2/RORA
GO:0016567	BP	GO:0016567	protein ubiquitination	40	0.198467	1.00249	0.455652	0.774439	0.686895	119	tags=20%, list=15%, signal=18%	HSPA5/WSB1/PJA2/ARRDC3/TRIB3/HERPUD1/TCF25/MDM2
GO:0046483	BP	GO:0046483	heterocycle metabolic process	247	0.134499	0.99398	0.456364	0.774439	0.686895	227	tags=32%, list=29%, signal=33%	HSPA5/DKK1/SLC2A1/LOX/SLC2A3/LGALS3/AHNAK2/RNMT/BHLHE40/MORF4L2/DDIT3/NRG1/MXI1/RIOK3/CALR/PDK1/TRIB3/GARS1/KCNQ1OT1/CAPRIN2/COL4A2/NAMPT/NFE2L1/HNRNPA3/TCF25/DNAJB11/RBM39/LONP1/TFRC/MDM2/NDUFA13/EN2/MT3/GUK1/CASK/ZIC2/ZCCHC7/KDM3A/SHMT2/NOL3/ESF1/TMF1/NEAT1/RPF2/PGAM1/PRPF6/EDF1/POLR2A/ANXA2/DNAJB1/DDX41/IGF2/YTHDC1/BEND5/ATP6V1B2/BTAF1/RBPJ/EPRS1/BOD1L1/GFPT1/LOXL2/POLR2H/PRPF8/ZCCHC17/EXOSC8/…
GO:0071214	BP	GO:0071214	cellular response to abiotic stimulus	18	-0.24338	-0.972219	0.45733	0.774439	0.686895	105	tags=22%, list=13%, signal=20%	EEF1D/ASCL1/SFRP2/ATP1A2
GO:0104004	BP	GO:0104004	cellular response to environmental stimulus	18	-0.24338	-0.972219	0.45733	0.774439	0.686895	105	tags=22%, list=13%, signal=20%	EEF1D/ASCL1/SFRP2/ATP1A2
GO:0005740	CC	GO:0005740	mitochondrial envelope	63	-0.174554	-1.0157	0.459276	0.775214	0.687583	360	tags=65%, list=45%, signal=39%	MRPL21/BNIP3/DAP3/PHB2/HIGD1A/COA6/RPS27A/MCL1/MRPS26/ATP5MC3/NIPSNAP2/UBB/BLOC1S1/COA3/NDUFB8/MRPL20/IFI27L2/CYC1/COA1/ATP5F1A/TIMM9/NDUFA10/SLC25A3/ARL2/ATP5MC2/NDUFS8/FAM210B/MRPL57/RPS3/SMIM20/CYB5A/PLAAT3/UQCRB/STMP1/VDAC3/MRPL13/SLC25A5/CLU/ABHD6/GATM/MGST1
GO:0045807	BP	GO:0045807	positive regulation of endocytosis	11	0.306208	1.00439	0.458801	0.775214	0.687583	196	tags=45%, list=25%, signal=35%	SERPINE1/CALR/ANXA2/CD151/RAB31
GO:0070925	BP	GO:0070925	organelle assembly	44	0.191727	0.989766	0.458699	0.775214	0.687583	254	tags=43%, list=32%, signal=31%	GAP43/GOLGA8A/MAP1LC3B/RAB3GAP2/SCFD1/GOLGA2/CTSD/TMF1/RPF2/PDCD6IP/BAG3/HSPA1B/ITGB1/DCTN1/STAG1/RAB14/EIF5B/TPR/NUMA1
GO:0002009	BP	GO:0002009	morphogenesis of an epithelium	28	-0.211534	-0.99477	0.461369	0.775924	0.688212	104	tags=21%, list=13%, signal=19%	ZIC3/RGMA/MSX2/NDRG4/SFRP2/KRT17
GO:0034612	BP	GO:0034612	response to tumor necrosis factor	14	0.276154	0.981404	0.461682	0.775924	0.688212	1	tags=7%, list=0%, signal=7%	AKAP12
GO:0071356	BP	GO:0071356	cellular response to tumor necrosis factor	14	0.276154	0.981404	0.461682	0.775924	0.688212	1	tags=7%, list=0%, signal=7%	AKAP12
GO:0050807	BP	GO:0050807	regulation of synapse organization	16	-0.252211	-0.974253	0.460385	0.775924	0.688212	110	tags=31%, list=14%, signal=27%	NTRK2/SLIT1/LRRN3/GPM6A/LRRN1
GO:0000976	MF	GO:0000976	transcription cis-regulatory region binding	46	-0.183045	-0.982129	0.462754	0.776056	0.68833	148	tags=30%, list=19%, signal=26%	NFIB/RPS3/TCF12/THAP11/RFX7/LITAF/ZIC3/KLF6/SMAD1/H3-3A/TFDP2/ASCL1/MSX2/HES4
GO:0001067	MF	GO:0001067	transcription regulatory region nucleic acid binding	46	-0.183045	-0.982129	0.462754	0.776056	0.68833	148	tags=30%, list=19%, signal=26%	NFIB/RPS3/TCF12/THAP11/RFX7/LITAF/ZIC3/KLF6/SMAD1/H3-3A/TFDP2/ASCL1/MSX2/HES4
GO:0031214	BP	GO:0031214	biomineral tissue development	11	-0.292456	-0.986414	0.463675	0.776768	0.688961	170	tags=45%, list=21%, signal=36%	GAS6/ATRAID/GPM6B/MSX2/COL1A2
GO:0007006	BP	GO:0007006	mitochondrial membrane organization	10	0.315977	0.995185	0.464286	0.776958	0.689129	122	tags=30%, list=15%, signal=26%	HK2/BNIP3L/NDUFA13
GO:0000375	BP	GO:0000375	RNA splicing, via transesterification reactions	21	0.238131	0.998381	0.467626	0.779748	0.691604	346	tags=67%, list=44%, signal=39%	HNRNPA3/RBM39/NOL3/PRPF6/DDX41/YTHDC1/PRPF8/CIRBP/BUD31/SLU7/TRA2A/CELF2/LUC7L2/SNRPB
GO:0000377	BP	GO:0000377	RNA splicing, via transesterification reactions with bulged adenosine as nucleophile	21	0.238131	0.998381	0.467626	0.779748	0.691604	346	tags=67%, list=44%, signal=39%	HNRNPA3/RBM39/NOL3/PRPF6/DDX41/YTHDC1/PRPF8/CIRBP/BUD31/SLU7/TRA2A/CELF2/LUC7L2/SNRPB
GO:0000398	BP	GO:0000398	mRNA splicing, via spliceosome	21	0.238131	0.998381	0.467626	0.779748	0.691604	346	tags=67%, list=44%, signal=39%	HNRNPA3/RBM39/NOL3/PRPF6/DDX41/YTHDC1/PRPF8/CIRBP/BUD31/SLU7/TRA2A/CELF2/LUC7L2/SNRPB
GO:0030175	CC	GO:0030175	filopodium	11	-0.288892	-0.974394	0.467949	0.779748	0.691604	44	tags=45%, list=6%, signal=44%	FAT1/MAP2/EZR/GPM6A/TTYH1
GO:0043169	MF	GO:0043169	cation binding	171	0.142252	0.996809	0.468582	0.779971	0.691802	162	tags=23%, list=20%, signal=24%	HSP90B1/HSPA5/EGLN3/IGFBP3/LOX/CANX/CA12/WEE1/DLK1/ENO2/MT2A/PJA2/PGM2L1/P4HA2/RIOK3/CALR/SCD/ECE1/ARHGAP29/GALNT17/TUBB4B/GBE1/CAPRIN2/ATP2B1/PFKP/CA9/ARFGAP3/CRELD2/MDM2/CALU/MT3/ZIC2/ZCCHC7/KDM3A/SHMT2/NOL3/PLOD2/POLR2A/ANXA2/DDX41
GO:0030134	CC	GO:0030134	COPII-coated ER to Golgi transport vesicle	11	0.301436	0.988741	0.47191	0.784676	0.695975	183	tags=45%, list=23%, signal=35%	SEC16A/HLA-B/TMED9/GOLGA2/TMED2
GO:0051094	BP	GO:0051094	positive regulation of developmental process	84	0.165666	1.00068	0.472727	0.784961	0.696228	56	tags=12%, list=7%, signal=12%	SERPINE1/DKK1/IGFBP3/HK2/PPIB/NEFL/ADM/ANGPTL4/MORF4L2/NRG1
GO:0016887	MF	GO:0016887	ATP hydrolysis activity	28	0.219949	0.998436	0.473588	0.784961	0.696228	3	tags=7%, list=0%, signal=7%	HSP90B1/HSPA5
GO:0043254	BP	GO:0043254	regulation of protein-containing complex assembly	33	0.206732	0.987075	0.473214	0.784961	0.696228	117	tags=21%, list=15%, signal=19%	HSPA5/DKK1/LGALS3/NRG1/RIOK3/TMSB10/TFRC
GO:0031347	BP	GO:0031347	regulation of defense response	29	0.215773	0.984008	0.476103	0.788293	0.699183	71	tags=17%, list=9%, signal=16%	SERPINE1/PJA2/CAMK2N1/RIOK3/TNC
GO:0060562	BP	GO:0060562	epithelial tube morphogenesis	19	-0.238836	-0.977427	0.477974	0.790553	0.701188	104	tags=26%, list=13%, signal=23%	ZIC3/RGMA/MSX2/NDRG4/SFRP2
GO:2000026	BP	GO:2000026	regulation of multicellular organismal development	90	-0.159038	-1.00475	0.480263	0.7935	0.703802	121	tags=33%, list=15%, signal=32%	ADD1/MDK/ATP2B4/SEMA6A/TNFRSF21/DDAH1/GAS6/ANXA1/CCN2/FAM210B/PTPRZ1/ATRAID/NINJ1/CLDN5/NTRK2/HLTF/SMAD1/GPM6B/RGMA/ASCL1/HDAC2/SLIT1/MSX2/LRRN3/LRRN1/B2M/VCAN/SFRP2/GFAP/KRT17
GO:0044093	BP	GO:0044093	positive regulation of molecular function	85	0.163854	0.992894	0.481884	0.795338	0.705431	164	tags=26%, list=21%, signal=23%	EGLN3/DKK1/RGS6/DDIT3/NRG1/FAM162A/EEF1A2/PPP1R15A/ARHGAP29/ARRDC3/TRIB3/CAPRIN2/DNAJB11/TFRC/NDUFA13/MT3/ZIC2/CTSD/EDF1/ANXA2/DNAJB1/IGF2
GO:0061138	BP	GO:0061138	morphogenesis of a branching epithelium	10	0.312242	0.983422	0.483083	0.796475	0.70644	71	tags=30%, list=9%, signal=28%	COL4A1/ADM/TNC
GO:1902494	CC	GO:1902494	catalytic complex	110	0.154068	0.983269	0.485348	0.799367	0.709005	313	tags=45%, list=39%, signal=32%	P4HB/SEC11C/ENO2/RNMT/MORF4L2/CDK2AP2/PPP1R15A/SEL1L/SPCS2/PDK1/HNRNPA3/NDUFA4L2/PFKP/NDUFA13/ZDHHC9/MAGT1/GNG5/OS9/KDM3A/PRPF6/POLR2A/DDX41/P4HA1/ATP6V1B2/ZSWIM6/EPRS1/BOD1L1/POLR2H/PRPF8/EXOSC8/COX7A2/MLEC/OSTC/DCTN1/EEA1/TPR/SAP30/DDOST/YY1/ENO1/CFDP1/BUD31/KMT2C/RERE/CKS2/AZI2/PLOD1/GNA13/SLU7/ZFAND2A
GO:0034249	BP	GO:0034249	negative regulation of amide metabolic process	22	0.233165	0.985474	0.491071	0.801575	0.710963	308	tags=59%, list=39%, signal=37%	GAPDH/CALR/CAPRIN2/IGFBP5/SHMT2/EIF4EBP1/EPRS1/EXOSC8/TPR/CIRBP/GIGYF2/TRIM2/ATF4
GO:0016032	BP	GO:0016032	viral process	27	0.219355	0.98132	0.488971	0.801575	0.710963	17	tags=11%, list=2%, signal=11%	P4HB/PPIB/CANX
GO:0009952	BP	GO:0009952	anterior/posterior pattern specification	11	0.297682	0.976427	0.490637	0.801575	0.710963	54	tags=27%, list=7%, signal=26%	DKK1/BHLHE40/DDIT3
GO:0030667	CC	GO:0030667	secretory granule membrane	24	-0.219352	-0.975718	0.48913	0.801575	0.710963	79	tags=17%, list=10%, signal=15%	CPE/CD9/MGST1/FABP5
GO:1901988	BP	GO:1901988	negative regulation of cell cycle phase transition	10	0.3096	0.9751	0.490602	0.801575	0.710963	119	tags=30%, list=15%, signal=26%	WEE1/CDK2AP2/MDM2
GO:1901991	BP	GO:1901991	negative regulation of mitotic cell cycle phase transition	10	0.3096	0.9751	0.490602	0.801575	0.710963	119	tags=30%, list=15%, signal=26%	WEE1/CDK2AP2/MDM2
GO:0008380	BP	GO:0008380	RNA splicing	31	0.210048	0.973035	0.489945	0.801575	0.710963	346	tags=58%, list=44%, signal=34%	LGALS3/AHNAK2/HNRNPA3/RBM39/NOL3/PRPF6/POLR2A/DDX41/YTHDC1/PRPF8/CIRBP/BUD31/SLU7/TRA2A/CELF2/LUC7L2/PPIG/SNRPB
GO:0050769	BP	GO:0050769	positive regulation of neurogenesis	24	-0.218292	-0.971002	0.491304	0.801575	0.710963	138	tags=75%, list=17%, signal=64%	FN1/CUX1/MAP2K1/RAB21/RUFY3/CXCR4/SMARCD3/CDH4/NAP1L1/PTN/METRN/MDK/PTPRZ1/NTRK2/ASCL1/HDAC2/VCAN/GFAP
GO:0022853	MF	GO:0022853	active monoatomic ion transmembrane transporter activity	14	-0.25688	-0.950755	0.490364	0.801575	0.710963	33	tags=43%, list=4%, signal=42%	CYC1/SLC25A3/ATP2B4/CYB5A/SLC1A3/ATP1A2
GO:0055080	BP	GO:0055080	monoatomic cation homeostasis	39	0.193661	0.975023	0.493031	0.803554	0.712719	250	tags=44%, list=31%, signal=31%	HSP90B1/ERO1A/MT2A/DDIT3/CALR/HERPUD1/ATP2B1/TFRC/MT3/NOL3/ATP6V1B2/SLC39A7/FTH1/FTL/ANK2/STC1/CCDC47
GO:0001503	BP	GO:0001503	ossification	35	-0.197048	-0.981241	0.494407	0.80418	0.713274	99	tags=23%, list=12%, signal=21%	SMAD1/GPM6B/H3-3A/MSX2/DDX5/COL1A2/VCAN/SFRP2
GO:0030136	CC	GO:0030136	clathrin-coated vesicle	12	0.291017	0.975423	0.494444	0.80418	0.713274	315	tags=67%, list=40%, signal=41%	ECE1/TFRC/TMED9/ATP6V1B2/SH3BP4/RAB14/VAMP2/BCAP31
GO:0009055	MF	GO:0009055	electron transfer activity	10	-0.29298	-0.949471	0.495745	0.805456	0.714406	245	tags=70%, list=31%, signal=49%	ETFB/NDUFB8/CYC1/NDUFA10/NDUFS8/CYB5A/AKR7A2
GO:0001501	BP	GO:0001501	skeletal system development	26	-0.21458	-0.985045	0.496746	0.806245	0.715106	151	tags=31%, list=19%, signal=26%	CCN2/NFIB/ZIC3/SMAD1/MSX2/COL1A2/VCAN/SFRP2
GO:0042327	BP	GO:0042327	positive regulation of phosphorylation	39	-0.191787	-0.973672	0.497664	0.806896	0.715683	256	tags=49%, list=32%, signal=35%	LMO4/JTB/DDR1/CD24/PSRC1/CALM2/PLPP3/ATP2B4/GAS6/PPIA/TAOK3/RPS3/NTRK2/CALM3/HDAC2/CLU/PFN2/SFRP2/EDNRB
GO:0048813	BP	GO:0048813	dendrite morphogenesis	12	0.289911	0.971715	0.5	0.809006	0.717555	568	tags=100%, list=71%, signal=29%	CAPRIN2/ITGB1/RERE/KIF1A/SYNE1/CUX1/RAB21/SDC2/PTN/SIPA1L1/MAP2/DCLK1
GO:2001236	BP	GO:2001236	regulation of extrinsic apoptotic signaling pathway	12	-0.272969	-0.952375	0.5	0.809006	0.717555	75	tags=25%, list=9%, signal=23%	ITM2C/SFRP2/PEA15
GO:0000226	BP	GO:0000226	microtubule cytoskeleton organization	40	0.191204	0.965804	0.504348	0.815197	0.723046	270	tags=42%, list=34%, signal=30%	NEFL/GAPDH/WEE1/CDK2AP2/TUBB4B/GOLGA8A/GOLGA2/PDCD6IP/HSPA1B/GADD45A/ITGB1/DCTN1/STAG1/TPR/NUMA1/TUBB2A/HOOK3
GO:0048584	BP	GO:0048584	positive regulation of response to stimulus	116	0.15216	0.97709	0.505495	0.815858	0.723632	93	tags=16%, list=12%, signal=16%	AKAP12/SERPINE1/DKK1/IGFBP3/LGALS3/GAPDH/MIF/PJA2/MORF4L2/DDIT3/NRG1/CAMK2N1/RIOK3/CALR/ARRDC3/HERPUD1/KCNQ1OT1/CAPRIN2
GO:0022613	BP	GO:0022613	ribonucleoprotein complex biogenesis	41	-0.186766	-0.960083	0.5058	0.815858	0.723632	259	tags=49%, list=33%, signal=35%	RPL24/SNRPD1/RPS25/ZNHIT3/MRPL20/RPL13A/SF3B4/RPS3A/EIF3E/RPS13/RPL11/RPSA/RPS16/RPS23/RPL7/RPS4X/RPS6/RPS27L/LSM2/RPL7A
GO:0042393	MF	GO:0042393	histone binding	11	-0.278061	-0.937863	0.50641	0.815999	0.723757	578	tags=100%, list=73%, signal=28%	USP3/BRD4/BRD2/KMT2C/CKS2/SUZ12/ANP32E/PHF14/NAP1L1/HDAC2
GO:0006839	BP	GO:0006839	mitochondrial transport	11	0.292625	0.959837	0.507491	0.816898	0.724554	122	tags=27%, list=15%, signal=23%	HK2/BNIP3L/NDUFA13
GO:0008631	BP	GO:0008631	intrinsic apoptotic signaling pathway in response to oxidative stress	10	0.304636	0.959467	0.509398	0.819125	0.72653	147	tags=30%, list=18%, signal=25%	P4HB/PDK1/NOL3
GO:0031647	BP	GO:0031647	regulation of protein stability	28	0.214334	0.972947	0.510018	0.819279	0.726666	126	tags=25%, list=16%, signal=22%	PPIB/GAPDH/SEC16A/SEL1L/CALR/MDM2/MT3
GO:0000302	BP	GO:0000302	response to reactive oxygen species	11	-0.277359	-0.935494	0.510684	0.819506	0.726868	162	tags=73%, list=20%, signal=59%	BNIP3/COL1A1/NFE2L2/PRDX3/ANXA1/RPS3/HDAC2/FBLN5
GO:0030522	BP	GO:0030522	intracellular receptor signaling pathway	17	-0.239337	-0.937699	0.514161	0.82424	0.731066	48	tags=18%, list=6%, signal=17%	STMP1/DDX5/FABP5
GO:0045444	BP	GO:0045444	fat cell differentiation	12	0.287064	0.962173	0.514815	0.824442	0.731246	84	tags=25%, list=11%, signal=23%	ERO1A/DDIT3/TRIB3
GO:1990234	CC	GO:1990234	transferase complex	40	0.189181	0.955582	0.516522	0.826329	0.732919	352	tags=57%, list=44%, signal=34%	RNMT/MORF4L2/SEL1L/PFKP/ZDHHC9/MAGT1/OS9/POLR2A/ZSWIM6/BOD1L1/POLR2H/MLEC/OSTC/EEA1/DDOST/KMT2C/CKS2/AZI2/TMEM258/CRBN/SNRPB/PARD3/FBXO25
GO:0031967	CC	GO:0031967	organelle envelope	89	-0.155497	-0.984777	0.520607	0.82827	0.734641	360	tags=63%, list=45%, signal=39%	MRPL21/BNIP3/DAP3/PHB2/HIGD1A/COA6/RPS27A/APP/MCL1/MRPS26/ATP5MC3/NIPSNAP2/RANBP1/UBB/CCND2/CPNE1/SORT1/BLOC1S1/COA3/NDUFB8/MRPL20/IFI27L2/CYC1/COA1/ATP5F1A/CCNI/TIMM9/NDUFA10/CHMP1B/MTA1/SLC25A3/BANF1/UNC50/S100A6/CENPV/ARL2/ATP5MC2/NDUFS8/FAM210B/MRPL57/RPS3/SMIM20/CYB5A/ATRAID/PLAAT3/UQCRB/STMP1/SMAD1/VDAC3/MRPL13/SLC25A5/CLU/ABHD6/GATM/MGST1/EDNRB
GO:0031975	CC	GO:0031975	envelope	89	-0.155497	-0.984777	0.520607	0.82827	0.734641	360	tags=63%, list=45%, signal=39%	MRPL21/BNIP3/DAP3/PHB2/HIGD1A/COA6/RPS27A/APP/MCL1/MRPS26/ATP5MC3/NIPSNAP2/RANBP1/UBB/CCND2/CPNE1/SORT1/BLOC1S1/COA3/NDUFB8/MRPL20/IFI27L2/CYC1/COA1/ATP5F1A/CCNI/TIMM9/NDUFA10/CHMP1B/MTA1/SLC25A3/BANF1/UNC50/S100A6/CENPV/ARL2/ATP5MC2/NDUFS8/FAM210B/MRPL57/RPS3/SMIM20/CYB5A/ATRAID/PLAAT3/UQCRB/STMP1/SMAD1/VDAC3/MRPL13/SLC25A5/CLU/ABHD6/GATM/MGST1/EDNRB
GO:0031110	BP	GO:0031110	regulation of microtubule polymerization or depolymerization	13	-0.265985	-0.95218	0.520788	0.82827	0.734641	588	tags=62%, list=74%, signal=16%	MAPRE1/MAP2/PSRC1/STMN4/STMN1/SLAIN1/ARL2/RPS3
GO:0051495	BP	GO:0051495	positive regulation of cytoskeleton organization	13	-0.265985	-0.95218	0.520788	0.82827	0.734641	588	tags=100%, list=74%, signal=26%	DCTN1/NUMA1/CKAP5/ARPC2/DYNC1H1/MAPRE1/PSRC1/SLAIN1/ARL2/CCN2/RPS3/PFN2
GO:0002764	BP	GO:0002764	immune response-regulating signaling pathway	15	0.260125	0.946366	0.520992	0.82827	0.734641	69	tags=20%, list=9%, signal=19%	LGALS3/PJA2/RIOK3
GO:0061564	BP	GO:0061564	axon development	46	-0.175579	-0.942068	0.521445	0.82827	0.734641	297	tags=54%, list=37%, signal=36%	CDH4/PTN/APLP1/SIPA1L1/METRN/RPL24/LMO4/PTPRS/DDR1/MAP2/DCLK1/STMN1/SEMA6A/TNFRSF21/S100A6/NFIB/PTPRZ1/FEZ1/CHL1/NTRK2/GPM6B/RGMA/SLIT1/NREP/PLP1
GO:0001708	BP	GO:0001708	cell fate specification	10	-0.28738	-0.931322	0.519149	0.82827	0.734641	148	tags=50%, list=19%, signal=41%	MTA1/NFIB/ASCL1/HDAC2/SFRP2
GO:0051098	BP	GO:0051098	regulation of binding	24	0.222721	0.955546	0.52214	0.828533	0.734874	176	tags=33%, list=22%, signal=27%	DKK1/DDIT3/TRIB3/CAPRIN2/GOLGA2/EDF1/ANXA2/BTAF1
GO:0005813	CC	GO:0005813	centrosome	30	0.208937	0.953532	0.524164	0.828634	0.734964	308	tags=50%, list=39%, signal=32%	HK2/NDRG1/PJA2/CAPRIN2/RBM39/UNC119/SERINC5/HSPA1B/DCTN1/NUMA1/HOOK3/TAF1D/CKAP5/KIF5B/ATF4
GO:0007507	BP	GO:0007507	heart development	35	0.19625	0.952084	0.524324	0.828634	0.734964	119	tags=23%, list=15%, signal=20%	DKK1/LOX/ADM/NRG1/CALR/ECE1/TCF25/MDM2
GO:0071407	BP	GO:0071407	cellular response to organic cyclic compound	35	0.19615	0.951602	0.524324	0.828634	0.734964	150	tags=29%, list=19%, signal=24%	HSP90B1/DDIT4/RIOK3/CALR/TNC/INSIG2/MDM2/IGFBP5/KDM3A/TMF1
GO:0050803	BP	GO:0050803	regulation of synapse structure or activity	17	-0.237579	-0.930811	0.522876	0.828634	0.734964	110	tags=29%, list=14%, signal=26%	NTRK2/SLIT1/LRRN3/GPM6A/LRRN1
GO:0001763	BP	GO:0001763	morphogenesis of a branching structure	11	0.28919	0.948572	0.526217	0.830785	0.736872	71	tags=27%, list=9%, signal=25%	COL4A1/ADM/TNC
GO:0031400	BP	GO:0031400	negative regulation of protein modification process	35	0.195604	0.94895	0.527928	0.832462	0.738359	84	tags=17%, list=11%, signal=16%	DKK1/IGFBP3/LGALS3/CAMK2N1/PPP1R15A/TRIB3
GO:0098609	BP	GO:0098609	cell-cell adhesion	45	-0.178625	-0.948528	0.528345	0.832462	0.738359	255	tags=44%, list=32%, signal=32%	PTPRS/FAT1/CD24/SOX4/CD46/MDK/PLPP3/TNFRSF21/TMEM47/ANXA1/EZR/PPIA/RPS3/PCDH18/NINJ1/CLDN5/CD9/ATP1B2/B2M/TTYH1
GO:0072659	BP	GO:0072659	protein localization to plasma membrane	22	0.226726	0.958259	0.532143	0.833406	0.739196	312	tags=59%, list=39%, signal=37%	LGALS3/SEC16A/TMED2/RAB31/SQSTM1/PACS1/GOLGA4/ITGB1/MACF1/ANK2/VAMP2/KIF5B/ATP2C1
GO:0040007	BP	GO:0040007	growth	67	-0.160961	-0.949288	0.531111	0.833406	0.739196	99	tags=16%, list=12%, signal=16%	SMAD1/RGMA/H3-3A/CD9/SLIT1/MSX2/SELENOP/NDRG4/SFRP2/IGFBP4/KRT17
GO:0050865	BP	GO:0050865	regulation of cell activation	27	0.211673	0.946953	0.53125	0.833406	0.739196	48	tags=15%, list=6%, signal=14%	LGALS3/MIF/IGFBP2/PJA2
GO:0045321	BP	GO:0045321	leukocyte activation	48	0.180173	0.946255	0.529517	0.833406	0.739196	48	tags=12%, list=6%, signal=12%	DNAJB9/LGALS3/MIF/NDRG1/IGFBP2/PJA2
GO:0048738	BP	GO:0048738	cardiac muscle tissue development	13	0.271875	0.942971	0.53211	0.833406	0.739196	70	tags=23%, list=9%, signal=21%	DKK1/NRG1/CALR
GO:1902850	BP	GO:1902850	microtubule cytoskeleton organization involved in mitosis	15	0.258974	0.942182	0.530534	0.833406	0.739196	593	tags=100%, list=75%, signal=26%	GOLGA2/HSPA1B/ITGB1/DCTN1/STAG1/TPR/NUMA1/CKAP5/DYNC1H1/DYNLT1/PLK2/MAPRE1/PSRC1/STMN1/CHMP1B
GO:0045860	BP	GO:0045860	positive regulation of protein kinase activity	19	-0.227761	-0.9321	0.53304	0.833975	0.739701	280	tags=63%, list=35%, signal=42%	CCND2/JTB/CD24/PSRC1/CALM2/ATP2B4/GAS6/PPIA/TAOK3/RPS3/CALM3/CLU
GO:1902532	BP	GO:1902532	negative regulation of intracellular signal transduction	36	0.194026	0.951093	0.535714	0.837321	0.742669	149	tags=28%, list=19%, signal=24%	HYOU1/MIF/DDIT4/DDIT3/RIOK3/HERPUD1/MDM2/NDUFA13/NOL3/YWHAG
GO:0001525	BP	GO:0001525	angiogenesis	39	0.187657	0.944795	0.54007	0.840146	0.745175	49	tags=13%, list=6%, signal=13%	SERPINE1/HK2/COL4A1/ADM/ANGPTL4
GO:0048646	BP	GO:0048646	anatomical structure formation involved in morphogenesis	63	0.165019	0.935465	0.541071	0.840146	0.745175	49	tags=11%, list=6%, signal=11%	SERPINE1/DKK1/HK2/COL4A1/ADM/GPI/ANGPTL4
GO:0070661	BP	GO:0070661	leukocyte proliferation	18	0.239012	0.935458	0.541284	0.840146	0.745175	43	tags=17%, list=5%, signal=16%	LGALS3/MIF/IGFBP2
GO:0030662	CC	GO:0030662	coated vesicle membrane	13	0.26932	0.93411	0.541284	0.840146	0.745175	183	tags=46%, list=23%, signal=36%	SEC16A/HLA-B/COPE/TFRC/ATP6V1B2/TMED2
GO:0140098	MF	GO:0140098	catalytic activity, acting on RNA	14	0.262503	0.932892	0.540187	0.840146	0.745175	192	tags=43%, list=24%, signal=33%	RNMT/GARS1/POLR2A/DDX41/EPRS1/POLR2H
GO:0030425	CC	GO:0030425	dendrite	36	-0.18686	-0.930865	0.540724	0.840146	0.745175	123	tags=25%, list=15%, signal=22%	FEZ1/CHL1/NTRK2/SGCE/RPS6/CLU/DNER/GPM6A/ATP1A2
GO:0097447	CC	GO:0097447	dendritic tree	36	-0.18686	-0.930865	0.540724	0.840146	0.745175	123	tags=25%, list=15%, signal=22%	FEZ1/CHL1/NTRK2/SGCE/RPS6/CLU/DNER/GPM6A/ATP1A2
GO:0048588	BP	GO:0048588	developmental cell growth	21	-0.223433	-0.945069	0.542601	0.840736	0.745698	569	tags=95%, list=72%, signal=28%	GOLGA4/ITGB1/MACF1/YY1/NRCAM/SSNA1/FN1/RAB21/RUFY3/CXCR4/APP/CDH4/CPNE1/PTPRS/DDR1/MAP2/DCLK1/SEMA6A/RGMA/SLIT1
GO:0043122	BP	GO:0043122	regulation of canonical NF-kappaB signal transduction	17	0.241558	0.929085	0.543278	0.840736	0.745698	339	tags=59%, list=43%, signal=34%	GAPDH/RIOK3/TFRC/SQSTM1/RORA/BRD4/TERF2IP/TNIP1/ATP2C1/LGALS1
GO:0001933	BP	GO:0001933	negative regulation of protein phosphorylation	21	0.221423	0.928332	0.543165	0.840736	0.745698	84	tags=19%, list=11%, signal=17%	DKK1/IGFBP3/CAMK2N1/TRIB3
GO:1990204	CC	GO:1990204	oxidoreductase complex	13	0.269041	0.933141	0.544954	0.841605	0.746468	167	tags=31%, list=21%, signal=25%	P4HB/PDK1/NDUFA13/P4HA1
GO:0031113	BP	GO:0031113	regulation of microtubule polymerization	12	-0.265645	-0.92682	0.545455	0.841605	0.746468	588	tags=100%, list=74%, signal=26%	DCTN1/NUMA1/CKAP5/CAMSAP2/MAPRE1/MAP2/PSRC1/STMN1/SLAIN1/ARL2/RPS3
GO:0002253	BP	GO:0002253	activation of immune response	17	-0.233027	-0.91298	0.544662	0.841605	0.746468	216	tags=47%, list=27%, signal=35%	CD46/TNFRSF21/EZR/RPS3/NINJ1/STMP1/CLU/MASP1
GO:0060429	BP	GO:0060429	epithelium development	61	-0.165359	-0.954654	0.546911	0.842189	0.746986	116	tags=21%, list=15%, signal=20%	CLDN5/PLAAT3/ZIC3/SMAD1/RGMA/ASCL1/HDAC2/FSTL1/MSX2/NDRG4/SFRP2/EDNRB/KRT17
GO:0033135	BP	GO:0033135	regulation of peptidyl-serine phosphorylation	13	0.267483	0.927736	0.546789	0.842189	0.746986	117	tags=31%, list=15%, signal=27%	DKK1/MIF/CAPRIN2/TFRC
GO:0002376	BP	GO:0002376	immune system process	112	0.149391	0.952926	0.552486	0.842423	0.747194	221	tags=32%, list=28%, signal=27%	SERPINE1/LOX/PPIB/DNAJB9/LGALS3/GAPDH/MIF/NDRG1/IGFBP2/GPI/PJA2/RIOK3/CALR/TUBB4B/HLA-B/TFRC/PDIA3/CTSD/SHMT2/IGF2/SLC7A5/RBPJ/EPRS1/CD151/SLC39A7/SERINC5/SQSTM1/CD44/HSPA1B/RORA/EPS8/PACS1/ZYX/FTH1/PTMS/RPS17
GO:0044087	BP	GO:0044087	regulation of cellular component biogenesis	62	-0.163461	-0.947004	0.553531	0.842423	0.747194	256	tags=47%, list=32%, signal=34%	LMO4/PTPRS/MAP2/PSRC1/G3BP1/RPL13A/CORO1C/STMN1/CHMP1B/ADD1/SLAIN1/ARL2/EZR/CCN2/RPS3/FEZ1/CLDN5/NTRK2/STMP1/GPM6B/H3-3A/DUT/CLU/SLIT1/LRRN3/PFN2/GPM6A/LRRN1/GFAP
GO:0045944	BP	GO:0045944	positive regulation of transcription by RNA polymerase II	55	-0.170794	-0.945781	0.551724	0.842423	0.747194	134	tags=27%, list=17%, signal=24%	TCF12/THAP11/LITAF/ZIC3/HLTF/KLF6/SMAD1/RGMA/TFDP2/ASCL1/HDAC2/ZBTB18/LUM/PID1/SFRP2
GO:0012506	CC	GO:0012506	vesicle membrane	70	0.162326	0.944843	0.550984	0.842423	0.747194	139	tags=24%, list=17%, signal=22%	DKK1/SLC2A3/LGALS3/NDRG1/SORCS2/SEC16A/CALR/ECE1/ATP2B1/HLA-B/COPE/TFRC/MDM2/PDIA3/ARFGEF3/CTSD/MAGT1
GO:0030659	CC	GO:0030659	cytoplasmic vesicle membrane	70	0.162326	0.944843	0.550984	0.842423	0.747194	139	tags=24%, list=17%, signal=22%	DKK1/SLC2A3/LGALS3/NDRG1/SORCS2/SEC16A/CALR/ECE1/ATP2B1/HLA-B/COPE/TFRC/MDM2/PDIA3/ARFGEF3/CTSD/MAGT1
GO:0022603	BP	GO:0022603	regulation of anatomical structure morphogenesis	58	0.1698	0.939318	0.54955	0.842423	0.747194	49	tags=10%, list=6%, signal=10%	SERPINE1/DKK1/HK2/NEFL/ADM/ANGPTL4
GO:0051247	BP	GO:0051247	positive regulation of protein metabolic process	81	0.155502	0.93636	0.552536	0.842423	0.747194	138	tags=22%, list=17%, signal=20%	HSPA5/EGLN3/DKK1/MIF/NRG1/FAM162A/PPP1R15A/ARRDC3/TRIB3/HERPUD1/CAPRIN2/RAB3GAP2/TFRC/MDM2/NDUFA13/MT3/GOLGA2/CTSD
GO:0000122	BP	GO:0000122	negative regulation of transcription by RNA polymerase II	48	0.178008	0.934888	0.549195	0.842423	0.747194	282	tags=48%, list=35%, signal=33%	DKK1/BHLHE40/DDIT3/MXI1/CALR/TRIB3/TCF25/MDM2/DNAJB1/IGF2/RBPJ/LOXL2/BAG3/SQSTM1/RYBP/GADD45A/USP3/TGIF1/TPR/SAP30/YY1/ENO1/NR2F2
GO:0042129	BP	GO:0042129	regulation of T cell proliferation	12	0.277781	0.931059	0.55	0.842423	0.747194	164	tags=33%, list=21%, signal=27%	LGALS3/IGFBP2/TFRC/IGF2
GO:0043687	BP	GO:0043687	post-translational protein modification	50	0.174899	0.929339	0.55	0.842423	0.747194	145	tags=22%, list=18%, signal=19%	HSPA5/WSB1/PJA2/MORF4L2/ARRDC3/TRIB3/HERPUD1/TCF25/MDM2/OS9/SHMT2
GO:0019838	MF	GO:0019838	growth factor binding	15	0.254571	0.926163	0.549618	0.842423	0.747194	43	tags=20%, list=5%, signal=19%	IGFBP3/COL4A1/IGFBP2
GO:2000116	BP	GO:2000116	regulation of cysteine-type endopeptidase activity	16	0.244893	0.916884	0.553271	0.842423	0.747194	147	tags=31%, list=18%, signal=26%	EGLN3/FAM162A/NDUFA13/CTSD/NOL3
GO:0031966	CC	GO:0031966	mitochondrial membrane	60	-0.165655	-0.94487	0.555556	0.844349	0.748902	245	tags=43%, list=31%, signal=32%	NDUFB8/MRPL20/IFI27L2/CYC1/COA1/ATP5F1A/TIMM9/NDUFA10/SLC25A3/ATP5MC2/NDUFS8/FAM210B/MRPL57/RPS3/SMIM20/CYB5A/PLAAT3/UQCRB/STMP1/VDAC3/MRPL13/SLC25A5/CLU/ABHD6/GATM/MGST1
GO:0002252	BP	GO:0002252	immune effector process	30	0.203729	0.929765	0.557621	0.844349	0.748902	117	tags=23%, list=15%, signal=21%	DNAJB9/LGALS3/MIF/GPI/TUBB4B/HLA-B/TFRC
GO:0010562	BP	GO:0010562	positive regulation of phosphorus metabolic process	43	-0.177805	-0.927391	0.556582	0.844349	0.748902	191	tags=47%, list=24%, signal=37%	LMO4/JTB/DDR1/CD24/PSRC1/CALM2/PLPP3/ATP2B4/GAS6/PPIA/TAOK3/RPS3/NTRK2/CALM3/HDAC2/CLU/PID1/PFN2/SFRP2/EDNRB
GO:0045937	BP	GO:0045937	positive regulation of phosphate metabolic process	43	-0.177805	-0.927391	0.556582	0.844349	0.748902	191	tags=47%, list=24%, signal=37%	LMO4/JTB/DDR1/CD24/PSRC1/CALM2/PLPP3/ATP2B4/GAS6/PPIA/TAOK3/RPS3/NTRK2/CALM3/HDAC2/CLU/PID1/PFN2/SFRP2/EDNRB
GO:0034101	BP	GO:0034101	erythrocyte homeostasis	11	-0.269843	-0.910146	0.557692	0.844349	0.748902	145	tags=36%, list=18%, signal=30%	FAM210B/RPS6/SLC25A5/B2M
GO:0003158	BP	GO:0003158	endothelium development	15	-0.235998	-0.902788	0.558577	0.844349	0.748902	201	tags=40%, list=25%, signal=30%	ADD1/GSTM3/EZR/CLDN5/FSTL1/EDNRB
GO:0045446	BP	GO:0045446	endothelial cell differentiation	15	-0.235998	-0.902788	0.558577	0.844349	0.748902	201	tags=40%, list=25%, signal=30%	ADD1/GSTM3/EZR/CLDN5/FSTL1/EDNRB
GO:0006954	BP	GO:0006954	inflammatory response	38	0.187685	0.934232	0.559859	0.844976	0.749459	71	tags=16%, list=9%, signal=15%	SERPINE1/MIF/ADM/PJA2/CAMK2N1/TNC
GO:0045862	BP	GO:0045862	positive regulation of proteolysis	26	0.210825	0.924104	0.560074	0.844976	0.749459	160	tags=31%, list=20%, signal=25%	EGLN3/FAM162A/TRIB3/HERPUD1/MDM2/NDUFA13/CTSD/ANXA2
GO:0061024	BP	GO:0061024	membrane organization	45	0.179137	0.927073	0.56328	0.848994	0.753022	312	tags=51%, list=39%, signal=33%	HK2/NDRG1/BNIP3L/SEC16A/ARFGAP3/TMED9/NDUFA13/ANXA2/TMED2/PDCD6IP/RAB31/SEC61A1/ANK2/DCTN1/EEA1/SEC31A/CCDC47/HSPA9/VAMP2/GBF1/NRCAM/ARL6IP1/ATP2C1
GO:0045597	BP	GO:0045597	positive regulation of cell differentiation	60	0.16718	0.935038	0.565062	0.850041	0.753951	56	tags=12%, list=7%, signal=12%	SERPINE1/DKK1/IGFBP3/NEFL/ADM/MORF4L2/NRG1
GO:0032446	BP	GO:0032446	protein modification by small protein conjugation	42	0.182845	0.927684	0.564685	0.850041	0.753951	119	tags=19%, list=15%, signal=17%	HSPA5/WSB1/PJA2/ARRDC3/TRIB3/HERPUD1/TCF25/MDM2
GO:0032273	BP	GO:0032273	positive regulation of protein polymerization	11	-0.265306	-0.894842	0.566239	0.850489	0.754349	588	tags=100%, list=74%, signal=26%	DCTN1/NUMA1/CKAP5/ARPC2/MAPRE1/PSRC1/SLAIN1/ARL2/RPS3/PFN2
GO:0007265	BP	GO:0007265	Ras protein signal transduction	17	-0.226858	-0.88881	0.566449	0.850489	0.754349	85	tags=18%, list=11%, signal=16%	PSD3/COL1A2/ADGRG1
GO:0097159	MF	GO:0097159	organic cyclic compound binding	317	0.126739	0.957488	0.569177	0.850678	0.754515	169	tags=22%, list=21%, signal=29%	HSP90B1/HSPA5/ERO1A/P4HB/PDIA4/EGLN3/HK2/PPIB/CANX/HYOU1/LGALS3/GAPDH/WEE1/PFKFB3/RNMT/BHLHE40/DDIT3/MXI1/EEF1A2/P4HA2/MANF/RIOK3/CALR/PFKFB4/RHOBTB3/SLC16A3/PDK1/TUBB4B/TRIB3/INSIG2/GARS1/KCNQ1OT1/CAPRIN2/ATP2B1/NFE2L1/HNRNPA3/TCF25/HDLBP/RBM39/PFKP/LONP1/SLC3A2/TFRC/MDM2/PDIA3/NDUFA13/EN2/GUK1/CASK/HSPA13/ZIC2/ZCCHC7/KDM3A/SHMT2/NOL3/ESF1/YWHAG/TMF1/NEAT1/RPF2/PRPF6/EDF1/PLOD2/POLR2A/ANXA2/DDX4…
GO:0065008	BP	GO:0065008	regulation of biological quality	148	0.137184	0.934541	0.569853	0.850678	0.754515	70	tags=11%, list=9%, signal=13%	AKAP12/SERPINE1/P4HB/DKK1/HK2/PPIB/VGF/NEFL/GAPDH/ADM/GPI/BNIP3L/SORCS2/SEC16A/PPP1R15A/SEL1L/CALR
GO:0000785	CC	GO:0000785	chromatin	53	-0.169513	-0.934077	0.569794	0.850678	0.754515	148	tags=28%, list=19%, signal=25%	NFIB/TCF12/THAP11/RFX7/KLF6/SMAD1/ENC1/H3-3A/TFDP2/ASCL1/HDAC2/MSX2/ZBTB18/HMGN3/HES4
GO:0048729	BP	GO:0048729	tissue morphogenesis	34	0.194603	0.931257	0.570384	0.850678	0.754515	204	tags=38%, list=26%, signal=30%	DKK1/COL4A1/ADM/GPI/NRG1/TNC/CA9/MDM2/IGFBP5/RBPJ/TMED2/CD151/CD44
GO:0042176	BP	GO:0042176	regulation of protein catabolic process	29	-0.194094	-0.922801	0.569869	0.850678	0.754515	199	tags=38%, list=25%, signal=30%	RPL11/SUMO2/CAMLG/EZR/ATRAID/EEF1A1/CST3/RGMA/TIMP2/CLU/GFAP
GO:0010948	BP	GO:0010948	negative regulation of cell cycle process	11	0.279511	0.916824	0.567416	0.850678	0.754515	119	tags=27%, list=15%, signal=24%	WEE1/CDK2AP2/MDM2
GO:0022857	MF	GO:0022857	transmembrane transporter activity	42	-0.175933	-0.911173	0.569767	0.850678	0.754515	217	tags=38%, list=27%, signal=29%	ATP5F1A/NDUFA10/SLC25A3/ATP2B4/TTYH3/S100A6/ATP5MC2/NDUFS8/CYB5A/ATRAID/VDAC3/SLC25A5/GPM6A/SLC1A3/TTYH1/ATP1A2
GO:0090407	BP	GO:0090407	organophosphate biosynthetic process	32	-0.191056	-0.925478	0.572727	0.852545	0.756172	410	tags=72%, list=52%, signal=36%	PDK3/NDUFV2/SERINC1/APRT/NME1/TPI1/TKT/DLD/ATP5MC3/PIGF/NDUFB8/PPT1/ATP5F1A/NDUFA10/IMPDH2/IDH1/ATP5MC2/NDUFS8/CKB/PLAAT3/DUT/PID1/FABP5
GO:0030141	CC	GO:0030141	secretory granule	65	0.160027	0.916546	0.572193	0.852545	0.756172	226	tags=35%, list=28%, signal=28%	SERPINE1/HILPDA/SLC2A3/LGALS3/MIF/GPI/CALR/ECE1/TUBB4B/GARS1/HLA-B/CTSD/MAGT1/PGAM1/ANXA2/IGF2/TMED2/RAB31/CD44/HSPA1B/FTH1/FTL/MLEC
GO:0009152	BP	GO:0009152	purine ribonucleotide biosynthetic process	18	-0.224639	-0.897352	0.573304	0.852592	0.756214	410	tags=78%, list=52%, signal=39%	PDK3/NDUFV2/APRT/NME1/DLD/ATP5MC3/NDUFB8/PPT1/ATP5F1A/NDUFA10/IMPDH2/ATP5MC2/NDUFS8/PID1
GO:0051493	BP	GO:0051493	regulation of cytoskeleton organization	25	-0.199658	-0.900032	0.574837	0.853249	0.756796	239	tags=48%, list=30%, signal=35%	MAP2/PSRC1/STMN4/STMN1/CHMP1B/ADD1/SLAIN1/ARL2/CCN2/RPS3/GPM6B/PFN2
GO:0097305	BP	GO:0097305	response to alcohol	10	-0.275214	-0.891895	0.574468	0.853249	0.756796	116	tags=40%, list=15%, signal=35%	CLDN5/GNG2/HDAC2/ABAT
GO:0051252	BP	GO:0051252	regulation of RNA metabolic process	156	0.136241	0.940689	0.580586	0.85852	0.761472	288	tags=43%, list=36%, signal=34%	HSPA5/DKK1/AHNAK2/BHLHE40/MORF4L2/DDIT3/NRG1/MXI1/CALR/TRIB3/KCNQ1OT1/CAPRIN2/NAMPT/NFE2L1/TCF25/RBM39/TFRC/MDM2/NDUFA13/EN2/MT3/CASK/ZIC2/KDM3A/TMF1/NEAT1/PRPF6/EDF1/POLR2A/ANXA2/DNAJB1/IGF2/YTHDC1/BEND5/BTAF1/RBPJ/LOXL2/ZCCHC17/EXOSC8/BAG3/SQSTM1/GOLGB1/RYBP/HSPA1B/LIMS1/RORA/GADD45A/PTMS/MYDGF/USP3/TGIF1/INTS6/BRD4/TPR/TERF2IP/SAP30/YY1/SAFB/CIRBP/ENO1/BRD2/BUD31/NR2F2/KMT2C/TAF1D/RERE/TNIP1
GO:0140513	CC	GO:0140513	nuclear protein-containing complex	67	0.160325	0.918005	0.57971	0.85852	0.761472	285	tags=45%, list=36%, signal=31%	LGALS3/RNMT/CDK2AP2/DDIT3/MXI1/HNRNPA3/ZCCHC7/KDM3A/SHMT2/PRPF6/POLR2A/ANXA2/DDX41/BOD1L1/POLR2H/PRPF8/EXOSC8/RYBP/XPOT/INTS6/TPR/TERF2IP/SAP30/YY1/CIRBP/CFDP1/BUD31/KMT2C/TAF1D/RERE
GO:0007584	BP	GO:0007584	response to nutrient	11	0.277497	0.910218	0.580524	0.85852	0.761472	119	tags=36%, list=15%, signal=31%	IGFBP2/TNC/TFRC/MDM2
GO:1902115	BP	GO:1902115	regulation of organelle assembly	16	0.240431	0.900175	0.579439	0.85852	0.761472	254	tags=44%, list=32%, signal=30%	GAP43/RAB3GAP2/SCFD1/PDCD6IP/HSPA1B/TPR/NUMA1
GO:0005802	CC	GO:0005802	trans-Golgi network	11	0.275587	0.903952	0.582397	0.860384	0.763125	312	tags=64%, list=39%, signal=39%	RHOBTB3/RAB31/GOLGA4/RAB14/VAMP2/GBF1/ATP2C1
GO:0048511	BP	GO:0048511	rhythmic process	16	-0.228058	-0.880953	0.584582	0.862797	0.765265	203	tags=50%, list=26%, signal=38%	MTA1/IMPDH2/MDK/ID3/ID1/NTRK2/HDAC2/DDX5
GO:0034399	CC	GO:0034399	nuclear periphery	14	0.253613	0.901298	0.588785	0.86818	0.77004	362	tags=71%, list=46%, signal=40%	CASK/ANXA2/XPOT/STAG1/TPR/NUMA1/YY1/ATF4/PPIG/PBRM1
GO:1901363	MF	GO:1901363	heterocyclic compound binding	314	0.1248	0.942812	0.591623	0.868767	0.77056	169	tags=22%, list=21%, signal=29%	HSP90B1/HSPA5/ERO1A/P4HB/PDIA4/EGLN3/HK2/PPIB/CANX/HYOU1/LGALS3/GAPDH/WEE1/PFKFB3/RNMT/BHLHE40/DDIT3/MXI1/EEF1A2/P4HA2/MANF/RIOK3/CALR/PFKFB4/RHOBTB3/SLC16A3/PDK1/TUBB4B/TRIB3/GARS1/KCNQ1OT1/CAPRIN2/ATP2B1/NFE2L1/HNRNPA3/TCF25/HDLBP/RBM39/PFKP/LONP1/SLC3A2/TFRC/MDM2/PDIA3/NDUFA13/EN2/GUK1/CASK/HSPA13/ZIC2/ZCCHC7/KDM3A/SHMT2/NOL3/ESF1/YWHAG/TMF1/NEAT1/RPF2/PRPF6/EDF1/PLOD2/POLR2A/ANXA2/DDX41/YTHDC…
GO:0002683	BP	GO:0002683	negative regulation of immune system process	20	0.224605	0.919361	0.589744	0.868767	0.77056	103	tags=20%, list=13%, signal=18%	LGALS3/MIF/RIOK3/HLA-B
GO:0019439	BP	GO:0019439	aromatic compound catabolic process	22	-0.211964	-0.915383	0.59276	0.868767	0.77056	78	tags=18%, list=10%, signal=17%	LSM2/DUT/DDX5/PON2
GO:0051276	BP	GO:0051276	chromosome organization	23	-0.207287	-0.905496	0.591111	0.868767	0.77056	588	tags=96%, list=74%, signal=26%	HSPA1B/STAG1/TPR/NUMA1/TERF2IP/YY1/PBRM1/ASCC3/PHB2/PPP2R1A/SMARCD3/SSBP1/MAPRE1/PSRC1/HNRNPA2B1/G3BP1/CHMP1B/APEX1/CENPV/CCT6A/ANXA1/H3-3A
GO:0006520	BP	GO:0006520	amino acid metabolic process	19	0.223125	0.896999	0.593066	0.868767	0.77056	199	tags=42%, list=25%, signal=32%	SMS/GARS1/SHMT2/PLOD2/SLC38A1/EPRS1/GFPT1/SERINC5
GO:0007052	BP	GO:0007052	mitotic spindle organization	12	0.267614	0.896983	0.590741	0.868767	0.77056	291	tags=58%, list=37%, signal=38%	GOLGA2/HSPA1B/DCTN1/STAG1/TPR/NUMA1/CKAP5
GO:0043270	BP	GO:0043270	positive regulation of monoatomic ion transport	12	-0.25065	-0.874504	0.593074	0.868767	0.77056	88	tags=42%, list=11%, signal=38%	CALM2/ATP1B3/CALM3/ATP1B2/PLP1
GO:0048518	BP	GO:0048518	positive regulation of biological process	326	-0.121008	-0.946764	0.595023	0.869417	0.771136	125	tags=17%, list=16%, signal=25%	RPS4X/FEZ1/RPS2/ATRAID/NINJ1/LITAF/CLDN5/NTRK2/STMP1/ARL6IP5/ZIC3/HLTF/KLF6/SMAD1/GPM6B/RGMA/ENC1/H3-3A/TFDP2/ASCL1/RPS6/CALM3/RPS27L/HDAC2/ITM2C/SLC25A5/ABAT/CLU/MSX2/ZBTB18/ABHD6/LRRN3/LUM/PID1/PFN2/DDX5/ATP1B2/GATM/NDRG4/GPM6A/LRRN1/B2M/NNAT/SLC1A3/MARCKSL1/VCAN/PLP1/MASP1/SFRP2/PEA15/EDNRB/ADGRG1/GFAP/ATP1A2/IGFBP4/KRT17/FABP5
GO:0042326	BP	GO:0042326	negative regulation of phosphorylation	22	0.212019	0.896102	0.594643	0.869417	0.771136	84	tags=18%, list=11%, signal=17%	DKK1/IGFBP3/CAMK2N1/TRIB3
GO:0061448	BP	GO:0061448	connective tissue development	18	-0.220231	-0.879744	0.595186	0.869417	0.771136	151	tags=33%, list=19%, signal=28%	CCN2/NFIB/PLAAT3/SMAD1/MSX2/SFRP2
GO:0009914	BP	GO:0009914	hormone transport	10	-0.271142	-0.878701	0.597872	0.871711	0.773172	79	tags=40%, list=10%, signal=36%	ANXA1/CPE/ABAT/NNAT
GO:0005746	CC	GO:0005746	mitochondrial respirasome	10	-0.270337	-0.876091	0.597872	0.871711	0.773172	245	tags=60%, list=31%, signal=42%	NDUFB8/CYC1/NDUFA10/NDUFS8/UQCRB/STMP1
GO:0070647	BP	GO:0070647	protein modification by small protein conjugation or removal	46	0.173877	0.903215	0.599284	0.872956	0.774275	163	tags=24%, list=21%, signal=20%	HSPA5/WSB1/PJA2/ARRDC3/TRIB3/HERPUD1/TCF25/MDM2/OS9/SHMT2/OTUD5
GO:0098796	CC	GO:0098796	membrane protein complex	76	-0.149569	-0.915086	0.603982	0.876388	0.77732	113	tags=18%, list=14%, signal=17%	UQCRB/AP1S2/SGCE/CALM3/VDAC3/GNG2/SLC25A5/ABHD6/ATP1B2/B2M/SLC1A3/PLP1/TTYH1/ATP1A2
GO:0043043	BP	GO:0043043	peptide biosynthetic process	81	-0.148357	-0.911241	0.604444	0.876388	0.77732	384	tags=64%, list=48%, signal=37%	AIMP1/EIF4G1/ASCC3/LARP1B/MRPL21/DAP3/RPL23/RPS12/C1QBP/RPS27A/APP/RPS7/RPL13/ZFP36L1/MRPS26/RPL23A/RPL27A/RPLP0/NFE2L2/APLP1/RPS29/HSPB1/COA3/RPL24/RPL22/RPS25/MRPL20/RPL13A/RWDD1/SOX4/RPS3A/EIF3E/RPS13/RPL11/RPSA/RPS16/RPL15/MRPL57/RPS3/RPS23/RPL7/RPS4X/RPS2/EEF1A1/EEF1D/ENC1/EIF4A2/RPS6/RPS27L/MRPL13/RPL7A/KRT17
GO:0031253	CC	GO:0031253	cell projection membrane	26	-0.193677	-0.88909	0.603037	0.876388	0.77732	156	tags=31%, list=20%, signal=26%	EZR/RPS3/EEF1A1/SGCE/PSD3/ATP1B2/NDRG4/TTYH1
GO:0050727	BP	GO:0050727	regulation of inflammatory response	17	0.229269	0.88182	0.604052	0.876388	0.77732	71	tags=18%, list=9%, signal=16%	SERPINE1/CAMK2N1/TNC
GO:0090575	CC	GO:0090575	RNA polymerase II transcription regulator complex	15	-0.227783	-0.871361	0.60251	0.876388	0.77732	283	tags=60%, list=36%, signal=39%	NFE2L2/LMO4/TCF4/HNRNPAB/TCF12/HLTF/SMAD1/TFDP2/ASCL1
GO:0062197	BP	GO:0062197	cellular response to chemical stress	20	-0.212127	-0.883759	0.605263	0.876762	0.777651	162	tags=35%, list=20%, signal=29%	ANXA1/PPIA/RPS3/ARL6IP5/HDAC2/MGST1/FBLN5
GO:0051128	BP	GO:0051128	regulation of cellular component organization	157	-0.133096	-0.944452	0.610132	0.879715	0.78027	116	tags=18%, list=15%, signal=19%	CLDN5/CST3/NTRK2/STMP1/GPM6B/RGMA/ENC1/H3-3A/HDAC2/ITM2C/PMP22/SLC25A5/DUT/CLU/SLIT1/MSX2/LRRN3/PID1/PFN2/ATP1B2/NDRG4/GPM6A/LRRN1/B2M/SFRP2/GFAP/IGFBP4/KRT17
GO:0046983	MF	GO:0046983	protein dimerization activity	55	-0.165979	-0.919119	0.609195	0.879715	0.78027	47	tags=35%, list=6%, signal=35%	TCF4/TIMM9/ADD1/ID3/BANF1/GSTM3/S100A6/IDH1/ID1/TCF12/NTRK2/H3-3A/ASCL1/ATP1B2/B2M/HES4/FBLN5/MASP1/ATP1A2
GO:0032504	BP	GO:0032504	multicellular organism reproduction	40	-0.17671	-0.902198	0.611241	0.879715	0.78027	99	tags=20%, list=12%, signal=18%	SMAD1/H3-3A/RPS6/VDAC3/HDAC2/CD9/ABAT/EDNRB
GO:1990778	BP	GO:1990778	protein localization to cell periphery	25	0.206505	0.894529	0.609982	0.879715	0.78027	359	tags=64%, list=45%, signal=36%	LGALS3/SEC16A/TMED2/RAB31/SQSTM1/PACS1/GOLGA4/ITGB1/MACF1/ANK2/NUMA1/VAMP2/KIF5B/ATP2C1/RABEP1/TSPAN5
GO:0040008	BP	GO:0040008	regulation of growth	45	-0.168263	-0.893506	0.609977	0.879715	0.78027	19	tags=16%, list=2%, signal=16%	RGMA/H3-3A/SLIT1/SELENOP/SFRP2/IGFBP4/KRT17
GO:0051100	BP	GO:0051100	negative regulation of binding	10	0.280667	0.883976	0.610902	0.879715	0.78027	176	tags=40%, list=22%, signal=32%	DKK1/DDIT3/GOLGA2/BTAF1
GO:0033138	BP	GO:0033138	positive regulation of peptidyl-serine phosphorylation	11	-0.255844	-0.862927	0.608974	0.879715	0.78027	110	tags=27%, list=14%, signal=24%	NTRK2/PFN2/SFRP2
GO:1902903	BP	GO:1902903	regulation of supramolecular fiber organization	22	-0.20787	-0.897699	0.615385	0.881006	0.781415	239	tags=45%, list=30%, signal=33%	MAP2/PSRC1/STMN1/ADD1/SLAIN1/ARL2/CCN2/RPS3/CLU/PFN2
GO:0001932	BP	GO:0001932	regulation of protein phosphorylation	55	0.161814	0.885912	0.61552	0.881006	0.781415	222	tags=35%, list=28%, signal=27%	DKK1/IGFBP3/LOX/MIF/NRG1/CAMK2N1/TRIB3/CAPRIN2/LONP1/TFRC/MT3/YWHAG/IGF2/TMED2/UNC119/SQSTM1/CD44/GADD45A/MYDGF
GO:0070820	CC	GO:0070820	tertiary granule	12	0.263427	0.882946	0.612963	0.881006	0.781415	26	tags=17%, list=3%, signal=16%	SLC2A3/LGALS3
GO:0042770	BP	GO:0042770	signal transduction in response to DNA damage	11	0.266049	0.872666	0.614232	0.881006	0.781415	212	tags=45%, list=27%, signal=34%	MIF/NDRG1/MDM2/CD44/GADD45A
GO:0022412	BP	GO:0022412	cellular process involved in reproduction in multicellular organism	16	-0.224552	-0.867413	0.614561	0.881006	0.781415	93	tags=25%, list=12%, signal=23%	H3-3A/RPS6/VDAC3/CD9
GO:0007623	BP	GO:0007623	circadian rhythm	11	-0.254964	-0.85996	0.615385	0.881006	0.781415	203	tags=55%, list=26%, signal=41%	MTA1/IMPDH2/ID3/ID1/NTRK2/HDAC2
GO:0006397	BP	GO:0006397	mRNA processing	31	0.194264	0.899915	0.616088	0.881011	0.78142	566	tags=94%, list=71%, signal=28%	LGALS3/RNMT/HNRNPA3/RBM39/NOL3/PRPF6/DDX41/YTHDC1/PRPF8/SAFB/CIRBP/BUD31/SLU7/TRA2A/CELF2/LUC7L2/SNRPB/AKAP17A/FAM50A/SREK1/C1QBP/APP/PPIL3/ZFP36L1/HNRNPA0/APLP1/SNRPD1/HNRNPA2B1/SF3B4
GO:0000209	BP	GO:0000209	protein polyubiquitination	11	0.265139	0.869681	0.61985	0.885581	0.785474	119	tags=27%, list=15%, signal=24%	WSB1/TCF25/MDM2
GO:0000003	BP	GO:0000003	reproduction	67	-0.152325	-0.898354	0.624444	0.89133	0.790573	99	tags=18%, list=12%, signal=17%	SMAD1/H3-3A/RPS6/VDAC3/HDAC2/CD9/ABAT/MSX2/SELENOP/SFRP2/EDNRB/ADGRG1
GO:0009887	BP	GO:0009887	animal organ morphogenesis	48	-0.164977	-0.895081	0.625282	0.891712	0.790911	116	tags=23%, list=15%, signal=21%	CLDN5/NTRK2/ZIC3/HDAC2/CPE/SLIT1/MSX2/LY6H/NDRG4/COL1A2/SFRP2
GO:0120025	CC	GO:0120025	plasma membrane bounded cell projection	113	-0.136665	-0.916402	0.626374	0.892454	0.791569	123	tags=19%, list=15%, signal=18%	FEZ1/EEF1A1/CLDN5/CHL1/NTRK2/SGCE/RPS6/CALM3/PSD3/CLU/DNER/BAALC/ATP1B2/NDRG4/GPM6A/SLC1A3/VCAN/ADGRG1/TTYH1/GFAP/ATP1A2
GO:0006468	BP	GO:0006468	protein phosphorylation	67	0.154264	0.883299	0.628623	0.894843	0.793689	126	tags=19%, list=16%, signal=18%	DKK1/IGFBP3/LOX/WEE1/MIF/NRG1/CAMK2N1/PDK1/TRIB3/CAPRIN2/LONP1/TFRC/MT3
GO:0030658	CC	GO:0030658	transport vesicle membrane	14	0.246093	0.874575	0.629907	0.895854	0.794585	183	tags=43%, list=23%, signal=34%	SEC16A/ATP2B1/HLA-B/ARFGEF3/ATP6V1B2/TMED2
GO:0006351	BP	GO:0006351	DNA-templated transcription	143	0.132589	0.89964	0.635379	0.899448	0.797773	288	tags=43%, list=36%, signal=34%	HSPA5/DKK1/BHLHE40/MORF4L2/DDIT3/NRG1/MXI1/CALR/TRIB3/CAPRIN2/COL4A2/NAMPT/NFE2L1/TCF25/TFRC/MDM2/NDUFA13/EN2/MT3/CASK/ZIC2/KDM3A/TMF1/PRPF6/EDF1/POLR2A/ANXA2/DNAJB1/IGF2/BEND5/BTAF1/RBPJ/LOXL2/POLR2H/BAG3/SQSTM1/GOLGB1/RYBP/HSPA1B/LIMS1/RORA/GADD45A/PTMS/MYDGF/USP3/TGIF1/INTS6/BRD4/TPR/TERF2IP/SAP30/YY1/SAFB/ENO1/BRD2/BUD31/SNAPC1/NR2F2/KMT2C/TAF1D/RERE/TNIP1
GO:0032774	BP	GO:0032774	RNA biosynthetic process	143	0.132589	0.89964	0.635379	0.899448	0.797773	288	tags=43%, list=36%, signal=34%	HSPA5/DKK1/BHLHE40/MORF4L2/DDIT3/NRG1/MXI1/CALR/TRIB3/CAPRIN2/COL4A2/NAMPT/NFE2L1/TCF25/TFRC/MDM2/NDUFA13/EN2/MT3/CASK/ZIC2/KDM3A/TMF1/PRPF6/EDF1/POLR2A/ANXA2/DNAJB1/IGF2/BEND5/BTAF1/RBPJ/LOXL2/POLR2H/BAG3/SQSTM1/GOLGB1/RYBP/HSPA1B/LIMS1/RORA/GADD45A/PTMS/MYDGF/USP3/TGIF1/INTS6/BRD4/TPR/TERF2IP/SAP30/YY1/SAFB/ENO1/BRD2/BUD31/SNAPC1/NR2F2/KMT2C/TAF1D/RERE/TNIP1
GO:0015631	MF	GO:0015631	tubulin binding	29	0.192747	0.878999	0.634191	0.899448	0.797773	314	tags=52%, list=39%, signal=32%	NEFM/GAPDH/NDRG1/MAP1LC3B/GOLGA2/MACF1/DCTN1/ARL4C/KIF5C/TPR/NUMA1/HOOK3/CKAP5/KIF5B/VBP1
GO:0044255	BP	GO:0044255	cellular lipid metabolic process	25	0.201245	0.871741	0.634011	0.899448	0.797773	86	tags=24%, list=11%, signal=22%	MIF/SEL1L/SCD/PDK1/TRIB3/INSIG2
GO:0007163	BP	GO:0007163	establishment or maintenance of cell polarity	13	0.249319	0.864738	0.636697	0.899448	0.797773	291	tags=54%, list=37%, signal=35%	WEE1/PDCD6IP/ITGB1/DCTN1/NUMA1/GBF1/CKAP5
GO:0098813	BP	GO:0098813	nuclear chromosome segregation	12	0.257982	0.864698	0.637037	0.899448	0.797773	593	tags=100%, list=75%, signal=26%	GOLGA2/HSPA1B/STAG1/TPR/NUMA1/PBRM1/DYNC1H1/PPP2R1A/SMARCD3/MAPRE1/PSRC1/CHMP1B
GO:0045930	BP	GO:0045930	negative regulation of mitotic cell cycle	12	0.256758	0.860594	0.637037	0.899448	0.797773	119	tags=25%, list=15%, signal=22%	WEE1/CDK2AP2/MDM2
GO:1990138	BP	GO:1990138	neuron projection extension	18	-0.209942	-0.838645	0.634573	0.899448	0.797773	569	tags=94%, list=72%, signal=27%	GOLGA4/ITGB1/MACF1/NRCAM/SSNA1/FN1/RAB21/RUFY3/CXCR4/CDH4/CPNE1/PTPRS/DDR1/MAP2/DCLK1/SEMA6A/SLIT1
GO:0031256	CC	GO:0031256	leading edge membrane	14	-0.231754	-0.857761	0.638116	0.900158	0.798402	615	tags=100%, list=77%, signal=23%	CD44/EPS8/ITGB1/MACF1/ATF4/TLN1/NME1/CORO1C/EZR/RPS3/EEF1A1/SGCE/PSD3
GO:0032984	BP	GO:0032984	protein-containing complex disassembly	17	0.22365	0.860209	0.639042	0.900652	0.798841	621	tags=100%, list=78%, signal=22%	DDIT4/MAP1LC3B/EPS8/CKAP5/ASPH/KIF5B/KLC1/CAMSAP2/RDX/BNIP3/RPL23/SMARCD3/STMN4/STMN1/CHMP1B/ADD1/NCKAP5
GO:1901362	BP	GO:1901362	organic cyclic compound biosynthetic process	172	0.130553	0.916311	0.640429	0.900982	0.799133	288	tags=42%, list=36%, signal=34%	HSPA5/DKK1/LOX/ADM/BHLHE40/MORF4L2/DDIT3/NRG1/MXI1/CALR/PDK1/TRIB3/INSIG2/GARS1/CAPRIN2/COL4A2/NAMPT/NFE2L1/TCF25/TFRC/MDM2/NDUFA13/EN2/MT3/GUK1/CASK/ZIC2/KDM3A/SHMT2/TMF1/PRPF6/EDF1/POLR2A/ANXA2/DNAJB1/IGF2/BEND5/BTAF1/RBPJ/GFPT1/LOXL2/POLR2H/BAG3/UPP1/SQSTM1/GOLGB1/RYBP/HSPA1B/LIMS1/RORA/GADD45A/PTMS/MYDGF/USP3/TGIF1/INTS6/BRD4/TPR/TERF2IP/SAP30/YY1/MPI/SAFB/ENO1/BRD2/BUD31/SNAPC1/NR2F2/KMT2C/T…
GO:0071826	BP	GO:0071826	protein-RNA complex organization	25	-0.18961	-0.854738	0.639913	0.900982	0.799133	650	tags=100%, list=82%, signal=19%	RPF2/PRPF6/YTHDC1/PRPF8/KIF5B/SLU7/CELF2/EIF3D/LUC7L2/KLC1/SNRPB/RPL23A/RPLP0/RPL24/SNRPD1/ZNHIT3/MRPL20/RPL13A/SF3B4/EIF3E/RPL11/RPSA/RPS27L/LSM2
GO:0051249	BP	GO:0051249	regulation of lymphocyte activation	22	0.205022	0.866528	0.641071	0.901074	0.799215	43	tags=14%, list=5%, signal=13%	LGALS3/MIF/IGFBP2
GO:0007369	BP	GO:0007369	gastrulation	14	-0.229417	-0.849111	0.642398	0.901536	0.799624	104	tags=29%, list=13%, signal=25%	ZIC3/SMAD1/RPS6/SFRP2
GO:0060041	BP	GO:0060041	retina development in camera-type eye	10	-0.260942	-0.845645	0.642553	0.901536	0.799624	327	tags=70%, list=41%, signal=42%	SMARCD3/NFIA/RPL24/ATP2B4/NFIB/NTRK2/GPM6A
GO:0003682	MF	GO:0003682	chromatin binding	31	-0.17801	-0.862595	0.643956	0.902473	0.800456	660	tags=100%, list=83%, signal=18%	KDM3A/SHMT2/POLR2A/RBPJ/GADD45A/USP3/STAG1/BRD4/TPR/YY1/SAFB/BRD2/RERE/CKS2/ATF4/BCL6/PBRM1/SUZ12/SMARCD3/SSBP1/NFIA/NAP1L1/HMGN2/MTA1/APEX1/H3-3A/ASCL1/HDAC2/DDX5/HMGN3
GO:1902075	BP	GO:1902075	cellular response to salt	13	0.24762	0.858846	0.647706	0.902473	0.800456	119	tags=23%, list=15%, signal=20%	HSP90B1/CALR/MDM2
GO:0097191	BP	GO:0097191	extrinsic apoptotic signaling pathway	17	0.222689	0.856513	0.646409	0.902473	0.800456	209	tags=41%, list=26%, signal=31%	SERPINE1/LGALS3/PDIA3/NDUFA13/NOL3/BAG3/HSPA1B
GO:0005815	CC	GO:0005815	microtubule organizing center	34	0.178623	0.854788	0.648995	0.902473	0.800456	308	tags=47%, list=39%, signal=30%	HK2/NDRG1/PJA2/CAPRIN2/RBM39/PDCD6IP/UNC119/SERINC5/HSPA1B/DCTN1/NUMA1/HOOK3/TAF1D/CKAP5/KIF5B/ATF4
GO:0030098	BP	GO:0030098	lymphocyte differentiation	25	-0.188491	-0.849691	0.646421	0.902473	0.800456	327	tags=60%, list=41%, signal=36%	SMARCD3/NDFIP1/FBXO7/ZFP36L1/TMEM98/RPL22/SOX4/CD46/MDK/GAS6/ANXA1/KLF6/RPS6/SLC25A5/B2M
GO:0043010	BP	GO:0043010	camera-type eye development	16	-0.218586	-0.844366	0.648822	0.902473	0.800456	259	tags=62%, list=33%, signal=43%	SMARCD3/NFIA/RPL24/FAT1/ATP2B4/NFIB/PLAAT3/NTRK2/HDAC2/GPM6A
GO:0001726	CC	GO:0001726	ruffle	15	-0.220513	-0.84355	0.646444	0.902473	0.800456	624	tags=100%, list=78%, signal=22%	SH3BGRL3/EPS8/ITGB1/MACF1/PDLIM7/TLN1/TMEM87A/NME1/CORO1C/S100A6/EZR/RPS3/EEF1A1/PSD3
GO:0090079	MF	GO:0090079	translation regulator activity, nucleic acid binding	12	-0.241382	-0.842167	0.647186	0.902473	0.800456	120	tags=33%, list=15%, signal=29%	EEF1A1/EEF1D/EIF4A2/RPS27L
GO:2000377	BP	GO:2000377	regulation of reactive oxygen species metabolic process	10	-0.259708	-0.841645	0.646809	0.902473	0.800456	53	tags=20%, list=7%, signal=19%	PID1/FBLN5
GO:0001217	MF	GO:0001217	DNA-binding transcription repressor activity	11	-0.244211	-0.823692	0.649573	0.902473	0.800456	133	tags=36%, list=17%, signal=31%	THAP11/ASCL1/MSX2/ZBTB18
GO:0001227	MF	GO:0001227	DNA-binding transcription repressor activity, RNA polymerase II-specific	11	-0.244211	-0.823692	0.649573	0.902473	0.800456	133	tags=36%, list=17%, signal=31%	THAP11/ASCL1/MSX2/ZBTB18
GO:0005635	CC	GO:0005635	nuclear envelope	29	0.189613	0.864707	0.650735	0.902572	0.800543	80	tags=17%, list=10%, signal=16%	CANX/GAPDH/BNIP3L/CALR/SLC16A3
GO:0018205	BP	GO:0018205	peptidyl-lysine modification	13	0.246313	0.854312	0.651376	0.902572	0.800543	188	tags=38%, list=24%, signal=30%	LOX/MORF4L2/MDM2/PLOD2/LOXL2
GO:0003714	MF	GO:0003714	transcription corepressor activity	13	0.245686	0.852137	0.651376	0.902572	0.800543	285	tags=54%, list=36%, signal=35%	TRIB3/TCF25/DNAJB1/RYBP/SAP30/ENO1/RERE
GO:0090066	BP	GO:0090066	regulation of anatomical structure size	28	-0.182842	-0.859842	0.653422	0.904604	0.802346	69	tags=18%, list=9%, signal=17%	RGMA/SLIT1/PFN2/EDNRB/ATP1A2
GO:0006412	BP	GO:0006412	translation	80	-0.143971	-0.888109	0.659292	0.905612	0.80324	384	tags=64%, list=48%, signal=37%	AIMP1/EIF4G1/ASCC3/LARP1B/MRPL21/DAP3/RPL23/RPS12/C1QBP/RPS27A/APP/RPS7/RPL13/ZFP36L1/MRPS26/RPL23A/RPL27A/RPLP0/APLP1/RPS29/HSPB1/COA3/RPL24/RPL22/RPS25/MRPL20/RPL13A/RWDD1/SOX4/RPS3A/EIF3E/RPS13/RPL11/RPSA/RPS16/RPL15/MRPL57/RPS3/RPS23/RPL7/RPS4X/RPS2/EEF1A1/EEF1D/ENC1/EIF4A2/RPS6/RPS27L/MRPL13/RPL7A/KRT17
GO:0006366	BP	GO:0006366	transcription by RNA polymerase II	108	0.138885	0.884044	0.659963	0.905612	0.80324	288	tags=44%, list=36%, signal=33%	HSPA5/DKK1/BHLHE40/MORF4L2/DDIT3/MXI1/CALR/TRIB3/CAPRIN2/NAMPT/NFE2L1/TCF25/MDM2/EN2/CASK/ZIC2/KDM3A/TMF1/PRPF6/POLR2A/ANXA2/DNAJB1/IGF2/RBPJ/LOXL2/POLR2H/BAG3/SQSTM1/RYBP/RORA/GADD45A/PTMS/MYDGF/USP3/TGIF1/INTS6/BRD4/TPR/SAP30/YY1/SAFB/ENO1/BRD2/BUD31/SNAPC1/NR2F2/KMT2C/TNIP1
GO:0005794	CC	GO:0005794	Golgi apparatus	91	0.142613	0.878256	0.660617	0.905612	0.80324	321	tags=47%, list=40%, signal=32%	ERO1A/SLC2A1/VGF/PJA2/SEC16A/PPP1R15A/RHOBTB3/GALNT17/GOLGA8A/HLA-B/COPE/ARFGAP3/CRELD2/TMED9/SCFD1/CALU/ZDHHC9/GOLGA2/TMF1/BEND5/TMED2/SLC39A7/RAB31/SERINC5/CD44/GOLGB1/PACS1/MYDGF/GOLGA4/MACF1/RAB14/SELENOK/HOOK3/VAMP2/GBF1/RNF24/PLD3/GIGYF2/ATP2C1/BCAP31/CHPF/SURF4/BCL6
GO:0051338	BP	GO:0051338	regulation of transferase activity	46	-0.162518	-0.871994	0.6614	0.905612	0.80324	280	tags=54%, list=35%, signal=37%	CCND2/HSPB1/PRDX3/LMO4/JTB/DDR1/CD24/PSRC1/HNRNPA2B1/CORO1C/CCNI/RPL11/BANF1/CALM2/ATP2B4/GAS6/PPIA/TAOK3/RPS3/RPS2/EEF1A1/NTRK2/EIF4A2/CALM3/CLU
GO:0030155	BP	GO:0030155	regulation of cell adhesion	46	0.165928	0.861923	0.660107	0.905612	0.80324	71	tags=13%, list=9%, signal=13%	SERPINE1/P4HB/LGALS3/IGFBP2/CALR/TNC
GO:0140297	MF	GO:0140297	DNA-binding transcription factor binding	28	-0.181623	-0.85411	0.655629	0.905612	0.80324	283	tags=54%, list=36%, signal=36%	NFE2L2/HSPB1/CPNE1/LMO4/ZNHIT3/TPT1/MTA1/ADD1/ID3/RPS3/TCF12/ASCL1/HDAC2/DDX5/HMGN3
GO:0042098	BP	GO:0042098	T cell proliferation	14	0.240303	0.853998	0.661682	0.905612	0.80324	190	tags=36%, list=24%, signal=28%	LGALS3/IGFBP2/TFRC/IGF2/CD151
GO:0046982	MF	GO:0046982	protein heterodimerization activity	18	0.218171	0.85389	0.66055	0.905612	0.80324	54	tags=17%, list=7%, signal=16%	P4HB/BHLHE40/DDIT3
GO:0009611	BP	GO:0009611	response to wounding	47	0.162854	0.853806	0.660746	0.905612	0.80324	71	tags=13%, list=9%, signal=12%	SERPINE1/GAP43/NEFL/DDIT3/NRG1/TNC
GO:0061695	CC	GO:0061695	transferase complex, transferring phosphorus-containing groups	10	0.270064	0.85058	0.656015	0.905612	0.80324	583	tags=100%, list=73%, signal=27%	PFKP/POLR2A/POLR2H/CKS2/AZI2/PARD3/CCNG2/POLR2K/CCND2/CCNI
GO:0045785	BP	GO:0045785	positive regulation of cell adhesion	28	-0.180795	-0.850216	0.657837	0.905612	0.80324	37	tags=11%, list=5%, signal=11%	B2M/SFRP2/ADGRG1
GO:0000819	BP	GO:0000819	sister chromatid segregation	11	0.257653	0.845127	0.659176	0.905612	0.80324	593	tags=100%, list=75%, signal=26%	GOLGA2/HSPA1B/STAG1/TPR/NUMA1/PBRM1/PPP2R1A/SMARCD3/MAPRE1/PSRC1/CHMP1B
GO:0045087	BP	GO:0045087	innate immune response	35	0.174163	0.844933	0.655856	0.905612	0.80324	103	tags=20%, list=13%, signal=18%	LGALS3/GAPDH/MIF/PJA2/RIOK3/TUBB4B/HLA-B
GO:0050776	BP	GO:0050776	regulation of immune response	31	-0.174078	-0.843537	0.663736	0.907629	0.805029	216	tags=65%, list=27%, signal=49%	PHB2/SPG21/C1QBP/NDFIP1/PLK2/NFE2L2/PTPRS/CD24/CD46/FKBP1A/BANF1/TNFRSF21/ANXA1/EZR/RPS3/NINJ1/STMP1/CLU/B2M/MASP1
GO:2000045	BP	GO:2000045	regulation of G1/S transition of mitotic cell cycle	13	0.242986	0.842772	0.666055	0.910004	0.807135	119	tags=23%, list=15%, signal=20%	WEE1/CDK2AP2/MDM2
GO:0034330	BP	GO:0034330	cell junction organization	42	-0.165985	-0.859653	0.669767	0.914276	0.810925	116	tags=24%, list=15%, signal=21%	CLDN5/NTRK2/GPM6B/CD9/SLIT1/LRRN3/DNER/PFN2/GPM6A/LRRN1
GO:0006139	BP	GO:0006139	nucleobase-containing compound metabolic process	243	0.124238	0.914273	0.673913	0.918502	0.814673	227	tags=32%, list=29%, signal=33%	HSPA5/DKK1/LOX/LGALS3/AHNAK2/RNMT/BHLHE40/MORF4L2/DDIT3/NRG1/MXI1/RIOK3/CALR/PDK1/TRIB3/GARS1/KCNQ1OT1/CAPRIN2/COL4A2/NAMPT/NFE2L1/HNRNPA3/TCF25/DNAJB11/RBM39/LONP1/TFRC/MDM2/NDUFA13/EN2/MT3/GUK1/CASK/ZIC2/ZCCHC7/KDM3A/SHMT2/NOL3/ESF1/TMF1/NEAT1/RPF2/PGAM1/PRPF6/EDF1/POLR2A/ANXA2/DNAJB1/DDX41/IGF2/YTHDC1/BEND5/ATP6V1B2/BTAF1/RBPJ/EPRS1/BOD1L1/GFPT1/LOXL2/POLR2H/PRPF8/ZCCHC17/EXOSC8/BAG3/UPP1/SQST…
GO:0045596	BP	GO:0045596	negative regulation of cell differentiation	44	-0.162812	-0.857412	0.674365	0.918502	0.814673	99	tags=18%, list=12%, signal=17%	SMAD1/RGMA/ASCL1/SLIT1/MSX2/B2M/SFRP2/EDNRB
GO:0098798	CC	GO:0098798	mitochondrial protein-containing complex	29	-0.179318	-0.852549	0.674672	0.918502	0.814673	455	tags=79%, list=57%, signal=35%	PDHX/VDAC1/MRPL40/NDUFV2/MICU2/MRPL21/DAP3/PHB2/DLD/MRPS26/ATP5MC3/NDUFB8/MRPL20/CYC1/ATP5F1A/TIMM9/NDUFA10/ATP5MC2/NDUFS8/MRPL57/UQCRB/MRPL13/SLC25A5
GO:0045216	BP	GO:0045216	cell-cell junction organization	11	-0.239796	-0.808799	0.675214	0.918502	0.814673	608	tags=100%, list=76%, signal=24%	LIMS1/ANK2/PARD3/TLN1/RDX/CDH4/ADD1/ARL2/CLDN5/CD9
GO:0042325	BP	GO:0042325	regulation of phosphorylation	61	0.150662	0.8487	0.676106	0.918917	0.815041	126	tags=20%, list=16%, signal=18%	DKK1/IGFBP3/LOX/MIF/NRG1/EEF1A2/CAMK2N1/TRIB3/CAPRIN2/LONP1/TFRC/MT3
GO:0043549	BP	GO:0043549	regulation of kinase activity	35	-0.171737	-0.855201	0.680089	0.919703	0.815738	280	tags=57%, list=35%, signal=39%	CCND2/HSPB1/PRDX3/LMO4/JTB/DDR1/CD24/PSRC1/CORO1C/CCNI/CALM2/ATP2B4/GAS6/PPIA/TAOK3/RPS3/EEF1A1/NTRK2/CALM3/CLU
GO:0030016	CC	GO:0030016	myofibril	15	0.232027	0.844145	0.681298	0.919703	0.815738	40	tags=13%, list=5%, signal=13%	SLC2A1/AHNAK2
GO:0043292	CC	GO:0043292	contractile fiber	15	0.232027	0.844145	0.681298	0.919703	0.815738	40	tags=13%, list=5%, signal=13%	SLC2A1/AHNAK2
GO:1904375	BP	GO:1904375	regulation of protein localization to cell periphery	11	0.253501	0.83151	0.677903	0.919703	0.815738	312	tags=64%, list=39%, signal=39%	LGALS3/TMED2/SQSTM1/ITGB1/NUMA1/KIF5B/ATP2C1
GO:0004842	MF	GO:0004842	ubiquitin-protein transferase activity	13	0.238817	0.828311	0.682569	0.919703	0.815738	119	tags=23%, list=15%, signal=20%	WSB1/PJA2/MDM2
GO:0016755	MF	GO:0016755	aminoacyltransferase activity	13	0.238817	0.828311	0.682569	0.919703	0.815738	119	tags=23%, list=15%, signal=20%	WSB1/PJA2/MDM2
GO:0019787	MF	GO:0019787	ubiquitin-like protein transferase activity	13	0.238817	0.828311	0.682569	0.919703	0.815738	119	tags=23%, list=15%, signal=20%	WSB1/PJA2/MDM2
GO:0051209	BP	GO:0051209	release of sequestered calcium ion into cytosol	10	0.262454	0.826613	0.680451	0.919703	0.815738	54	tags=20%, list=7%, signal=19%	ERO1A/DDIT3
GO:0051282	BP	GO:0051282	regulation of sequestering of calcium ion	10	0.262454	0.826613	0.680451	0.919703	0.815738	54	tags=20%, list=7%, signal=19%	ERO1A/DDIT3
GO:0051283	BP	GO:0051283	negative regulation of sequestering of calcium ion	10	0.262454	0.826613	0.680451	0.919703	0.815738	54	tags=20%, list=7%, signal=19%	ERO1A/DDIT3
GO:0005856	CC	GO:0005856	cytoskeleton	111	0.136106	0.869298	0.685662	0.92228	0.818024	52	tags=9%, list=7%, signal=10%	AKAP12/P4HB/HK2/SLC2A1/NEFM/NEFL/GAPDH/NDRG1/PJA2/CDK2AP2
GO:0005819	CC	GO:0005819	spindle	26	-0.17386	-0.798114	0.685466	0.92228	0.818024	340	tags=62%, list=43%, signal=36%	SEPTIN7/APP/DYNLT1/PLK2/MAPRE1/HSPB1/JTB/PSRC1/TPT1/CHMP1B/CALM2/CENPV/RPS3/TFDP2/CALM3/SLC25A5
GO:0048522	BP	GO:0048522	positive regulation of cellular process	297	-0.116344	-0.899877	0.691244	0.927486	0.822641	125	tags=17%, list=16%, signal=23%	RPS4X/FEZ1/ATRAID/NINJ1/LITAF/CLDN5/NTRK2/STMP1/ARL6IP5/ZIC3/HLTF/KLF6/SMAD1/RGMA/ENC1/H3-3A/TFDP2/ASCL1/RPS6/CALM3/RPS27L/HDAC2/ITM2C/SLC25A5/ABAT/CLU/MSX2/ZBTB18/LRRN3/LUM/PID1/PFN2/DDX5/ATP1B2/NDRG4/GPM6A/LRRN1/B2M/NNAT/SLC1A3/MARCKSL1/VCAN/PLP1/SFRP2/PEA15/EDNRB/ADGRG1/GFAP/IGFBP4/KRT17/FABP5
GO:0022607	BP	GO:0022607	cellular component assembly	163	0.126965	0.882032	0.696589	0.927486	0.822641	165	tags=22%, list=21%, signal=22%	HSP90B1/HSPA5/GAP43/DKK1/SLC2A1/LOX/NEFM/LGALS3/NEFL/WSB1/MIF/EMP1/NRG1/SEC16A/RIOK3/CALR/GOLGA8A/MAP1LC3B/TMSB10/RAB3GAP2/LONP1/TFRC/MDM2/PDIA3/NDUFA13/SCFD1/GOLGA2/CTSD/SHMT2/NOL3/TMF1/RPF2/PRPF6/ANXA2/DNAJB1/YTHDC1
GO:0032993	CC	GO:0032993	protein-DNA complex	55	-0.157923	-0.874505	0.696552	0.927486	0.822641	134	tags=27%, list=17%, signal=24%	NFIB/TCF12/THAP11/RFX7/KLF6/SMAD1/ENC1/H3-3A/TFDP2/ASCL1/HDAC2/MSX2/ZBTB18/HMGN3/HES4
GO:0016071	BP	GO:0016071	mRNA metabolic process	45	0.16232	0.840042	0.693405	0.927486	0.822641	330	tags=51%, list=42%, signal=32%	LGALS3/RNMT/HNRNPA3/DNAJB11/RBM39/ZCCHC7/NOL3/PRPF6/ANXA2/DDX41/YTHDC1/PRPF8/EXOSC8/HSPA1B/SAFB/CIRBP/BUD31/GIGYF2/ATF4/SLU7/TRA2A/CELF2/LUC7L2
GO:0031965	CC	GO:0031965	nuclear membrane	15	0.228394	0.830926	0.694656	0.927486	0.822641	80	tags=20%, list=10%, signal=18%	CANX/GAPDH/SLC16A3
GO:0003713	MF	GO:0003713	transcription coactivator activity	14	0.232277	0.825472	0.693458	0.927486	0.822641	380	tags=71%, list=48%, signal=38%	TMF1/EDF1/BRD4/BUD31/KMT2C/RERE/ARID5B/SERTAD2/CEBPZ/CCAR1
GO:0007015	BP	GO:0007015	actin filament organization	17	0.214354	0.824455	0.690608	0.927486	0.822641	2	tags=6%, list=0%, signal=6%	HSP90B1
GO:0006119	BP	GO:0006119	oxidative phosphorylation	14	-0.221166	-0.818572	0.691649	0.927486	0.822641	404	tags=79%, list=51%, signal=39%	NDUFV2/GHITM/DLD/COA6/NIPSNAP2/NDUFB8/CYC1/ATP5F1A/NDUFA10/NDUFS8/UQCRB
GO:0051099	BP	GO:0051099	positive regulation of binding	15	-0.211018	-0.807231	0.696653	0.927486	0.822641	219	tags=47%, list=28%, signal=34%	EIF3E/FKBP1A/STMN1/ADD1/RPL11/CLDN5/B2M
GO:0051656	BP	GO:0051656	establishment of organelle localization	28	0.176155	0.799636	0.695811	0.927486	0.822641	377	tags=61%, list=47%, signal=33%	NEFL/SEC16A/ARFGAP3/TMED9/TMED2/PDCD6IP/ITGB1/DCTN1/KIF5C/NUMA1/HOOK3/GBF1/KIF5B/KIF1A/PARD3/SPIRE1/YKT6
GO:0072001	BP	GO:0072001	renal system development	10	-0.246683	-0.799435	0.693617	0.927486	0.822641	244	tags=50%, list=31%, signal=35%	CD24/SOX4/ID3/SMAD1/EDNRB
GO:0046578	BP	GO:0046578	regulation of Ras protein signal transduction	11	-0.235183	-0.793241	0.696581	0.927486	0.822641	85	tags=18%, list=11%, signal=16%	PSD3/ADGRG1
GO:0019900	MF	GO:0019900	kinase binding	48	0.160149	0.841091	0.697674	0.928055	0.823146	235	tags=38%, list=30%, signal=28%	SLC2A1/PJA2/NRG1/EEF1A2/CAMK2N1/PPP1R15A/TRIB3/TFRC/GOLGA2/YWHAG/PGAM1/POLR2A/SQSTM1/LIMS1/GADD45A/ITGB1/ANK2/DCTN1
GO:0019219	BP	GO:0019219	regulation of nucleobase-containing compound metabolic process	165	0.127681	0.885892	0.70377	0.93378	0.828224	288	tags=42%, list=36%, signal=34%	HSPA5/DKK1/AHNAK2/BHLHE40/MORF4L2/DDIT3/NRG1/MXI1/CALR/PDK1/TRIB3/KCNQ1OT1/CAPRIN2/NAMPT/NFE2L1/TCF25/RBM39/TFRC/MDM2/NDUFA13/EN2/MT3/CASK/ZIC2/KDM3A/TMF1/NEAT1/PGAM1/PRPF6/EDF1/POLR2A/ANXA2/DNAJB1/IGF2/YTHDC1/BEND5/BTAF1/RBPJ/LOXL2/ZCCHC17/EXOSC8/BAG3/SQSTM1/GOLGB1/RYBP/HSPA1B/LIMS1/RORA/GADD45A/PTMS/MYDGF/USP3/TGIF1/INTS6/BRD4/TPR/TERF2IP/SAP30/YY1/SAFB/CIRBP/ENO1/BRD2/BUD31/NR2F2/KMT2C/TAF1D/R…
GO:0010629	BP	GO:0010629	negative regulation of gene expression	72	0.145656	0.845949	0.703297	0.93378	0.828224	180	tags=28%, list=23%, signal=24%	SERPINE1/GAPDH/MIF/DDIT3/CALR/KCNQ1OT1/CAPRIN2/ATP2B1/MDM2/IGFBP5/ZCCHC7/SHMT2/NOL3/TMF1/NEAT1/OTUD5/EIF4EBP1/SLC7A5/TSKU/EPRS1
GO:0060560	BP	GO:0060560	developmental growth involved in morphogenesis	22	-0.185136	-0.79952	0.70362	0.93378	0.828224	416	tags=59%, list=52%, signal=29%	RUFY3/CXCR4/APP/CDH4/CPNE1/PTPRS/DDR1/MAP2/DCLK1/SEMA6A/RGMA/SLIT1/SFRP2
GO:0009967	BP	GO:0009967	positive regulation of signal transduction	86	-0.138097	-0.85971	0.707589	0.936462	0.830603	119	tags=17%, list=15%, signal=17%	NINJ1/LITAF/NTRK2/STMP1/ARL6IP5/ASCL1/ITM2C/MSX2/DDX5/NDRG4/SFRP2/PEA15/ADGRG1/IGFBP4/FABP5
GO:0031109	BP	GO:0031109	microtubule polymerization or depolymerization	16	-0.209134	-0.807855	0.706638	0.936462	0.830603	239	tags=50%, list=30%, signal=36%	MAP2/PSRC1/STMN4/STMN1/SLAIN1/NCKAP5/ARL2/RPS3
GO:0006260	BP	GO:0006260	DNA replication	11	-0.233418	-0.787289	0.707265	0.936462	0.830603	613	tags=64%, list=77%, signal=15%	PPP2R1A/SSBP1/NFIA/NAP1L1/ID3/NFIB/DUT
GO:0003231	BP	GO:0003231	cardiac ventricle development	10	-0.243986	-0.790696	0.708511	0.936888	0.830981	79	tags=70%, list=10%, signal=64%	CCN1/SMARCD3/LMO4/SOX4/FKBP1A/CPE/SFRP2
GO:0005739	CC	GO:0005739	mitochondrion	108	-0.129752	-0.864733	0.714286	0.936961	0.831045	360	tags=60%, list=45%, signal=38%	MRPL21/BNIP3/DAP3/PHB2/HIGD1A/DLD/COA6/PPP2R1A/C1QBP/RPS27A/CPNE3/MCL1/FBXO7/MRPS26/SSBP1/ETFB/ATP5MC3/NIPSNAP2/UBB/HSPE1/ATP5IF1/PRDX3/BLOC1S1/COA3/JTB/NDUFB8/MRPL20/IFI27L2/CYC1/STOM/SOX4/COA1/ATP5F1A/TIMM9/NDUFA10/SLC25A3/MDH2/APEX1/IDH1/MMADHC/ARL2/ATP5MC2/NDUFS8/FAM210B/MRPL57/RPS3/SMIM20/ALDH7A1/CKB/CYB5A/PLAAT3/UQCRB/STMP1/CS/AKR7A2/VDAC3/MRPL13/SLC25A5/DUT/ABAT/CLU/ABHD6/GATM/NDRG4/MGST1
GO:0016787	MF	GO:0016787	hydrolase activity	92	0.138119	0.853041	0.717391	0.936961	0.831045	163	tags=24%, list=21%, signal=21%	HSP90B1/HSPA5/PFKFB3/RGS6/SEC11C/EEF1A2/PFKFB4/RHOBTB3/ECE1/TUBB4B/GARS1/GBE1/ATP2B1/LONP1/PDIA3/HSPA13/CTSD/GNG5/PGAM1/PTP4A2/DDX41/OTUD5
GO:0022618	BP	GO:0022618	protein-RNA complex assembly	23	-0.189119	-0.826134	0.715556	0.936961	0.831045	650	tags=100%, list=82%, signal=19%	RPF2/PRPF6/YTHDC1/PRPF8/SLU7/CELF2/EIF3D/LUC7L2/SNRPB/RPL23A/RPLP0/RPL24/SNRPD1/ZNHIT3/MRPL20/RPL13A/SF3B4/EIF3E/RPL11/RPSA/RPS27L/LSM2
GO:0006338	BP	GO:0006338	chromatin remodeling	29	0.179139	0.816942	0.713235	0.936961	0.831045	470	tags=79%, list=59%, signal=34%	KCNQ1OT1/KDM3A/IGF2/YTHDC1/BTAF1/LOXL2/RYBP/USP3/TPR/YY1/BRD2/CFDP1/KMT2C/RERE/BCL6/PBRM1/SMYD3/SUZ12/ZDBF2/CHD9/UBE2A/NUDT5/SMARCD3
GO:0006446	BP	GO:0006446	regulation of translational initiation	15	0.223824	0.8143	0.711832	0.936961	0.831045	331	tags=60%, list=42%, signal=36%	PPP1R15A/EIF4EBP1/TMED2/EIF5B/TPR/EIF4H/GIGYF2/ATF4/BZW1
GO:0051607	BP	GO:0051607	defense response to virus	15	0.222605	0.809866	0.717557	0.936961	0.831045	69	tags=20%, list=9%, signal=19%	DDIT4/BNIP3L/RIOK3
GO:0140546	BP	GO:0140546	defense response to symbiont	15	0.222605	0.809866	0.717557	0.936961	0.831045	69	tags=20%, list=9%, signal=19%	DDIT4/BNIP3L/RIOK3
GO:0045786	BP	GO:0045786	negative regulation of cell cycle	13	0.231466	0.802817	0.715596	0.936961	0.831045	119	tags=23%, list=15%, signal=20%	WEE1/CDK2AP2/MDM2
GO:0030666	CC	GO:0030666	endocytic vesicle membrane	13	0.231275	0.802155	0.715596	0.936961	0.831045	119	tags=31%, list=15%, signal=27%	CALR/HLA-B/TFRC/MDM2
GO:0097553	BP	GO:0097553	calcium ion transmembrane import into cytosol	11	0.242851	0.796575	0.715356	0.936961	0.831045	54	tags=18%, list=7%, signal=17%	ERO1A/DDIT3
GO:0031348	BP	GO:0031348	negative regulation of defense response	11	0.242347	0.794922	0.717228	0.936961	0.831045	605	tags=100%, list=76%, signal=24%	RIOK3/HLA-B/RORA/GIGYF2/C1QBP/NDFIP1/PLK2/TNFRSF1A/PTPRS/MDK/BANF1
GO:0015980	BP	GO:0015980	energy derivation by oxidation of organic compounds	26	-0.171559	-0.787551	0.711497	0.936961	0.831045	358	tags=65%, list=45%, signal=37%	BNIP3/DLD/COA6/ETFB/NIPSNAP2/BLOC1S1/NDUFB8/CYC1/ATP5F1A/NDUFA10/MDH2/IDH1/ARL2/NDUFS8/UQCRB/CS/PID1
GO:1903706	BP	GO:1903706	regulation of hemopoiesis	18	-0.196469	-0.784825	0.713348	0.936961	0.831045	327	tags=67%, list=41%, signal=40%	SMARCD3/NDFIP1/FBXO7/ZFP36L1/PTN/SOX4/CD46/MDK/GAS6/ANXA1/FAM210B/B2M
GO:0019843	MF	GO:0019843	rRNA binding	11	-0.231379	-0.78041	0.713675	0.936961	0.831045	355	tags=73%, list=45%, signal=41%	RPL23/RPL23A/RPLP0/MRPL20/RPS13/RPL11/RPS3/RPS4X
GO:0032587	CC	GO:0032587	ruffle membrane	11	-0.230867	-0.778684	0.713675	0.936961	0.831045	615	tags=45%, list=77%, signal=10%	CORO1C/EZR/RPS3/EEF1A1/PSD3
GO:0048732	BP	GO:0048732	gland development	22	-0.182551	-0.788359	0.719457	0.938657	0.83255	162	tags=32%, list=20%, signal=26%	ANXA1/NFIB/ZIC3/ASCL1/DUT/MSX2/DKK3
GO:0043604	BP	GO:0043604	amide biosynthetic process	87	-0.136997	-0.856958	0.722101	0.939753	0.833522	384	tags=63%, list=48%, signal=37%	AIMP1/EIF4G1/ASCC3/LARP1B/MRPL21/DAP3/RPL23/CCN1/DLD/RPS12/C1QBP/RPS27A/APP/RPS7/RPL13/ZFP36L1/MRPS26/RPL23A/RPL27A/RPLP0/NFE2L2/APLP1/RPS29/HSPB1/COA3/RPL24/RPL22/RPS25/MRPL20/PPT1/RPL13A/RWDD1/SOX4/RPS3A/EIF3E/RPS13/RPL11/RPSA/RPS16/RPL15/MRPL57/RPS3/RPS23/RPL7/RPS4X/RPS2/EEF1A1/EEF1D/ENC1/EIF4A2/RPS6/RPS27L/MRPL13/RPL7A/KRT17
GO:0071383	BP	GO:0071383	cellular response to steroid hormone stimulus	16	-0.206547	-0.79786	0.721627	0.939753	0.833522	48	tags=12%, list=6%, signal=12%	DDX5/ATP1A2
GO:0005085	MF	GO:0005085	guanyl-nucleotide exchange factor activity	11	0.240891	0.790146	0.720974	0.939753	0.833522	373	tags=73%, list=47%, signal=39%	RAB3GAP2/ARFGEF3/DOCK3/TRIO/GBF1/GNA13/WDR41/ABR
GO:0035239	BP	GO:0035239	tube morphogenesis	57	0.153087	0.839575	0.723327	0.939896	0.833648	49	tags=11%, list=6%, signal=11%	SERPINE1/HK2/LOX/COL4A1/ADM/ANGPTL4
GO:0045892	BP	GO:0045892	negative regulation of DNA-templated transcription	64	0.145799	0.83017	0.724014	0.939896	0.833648	227	tags=38%, list=29%, signal=29%	DKK1/BHLHE40/DDIT3/NRG1/MXI1/CALR/TRIB3/TCF25/MDM2/NDUFA13/ZIC2/DNAJB1/IGF2/BEND5/BTAF1/RBPJ/LOXL2/BAG3/SQSTM1/RYBP/LIMS1/GADD45A/USP3/TGIF1
GO:1902679	BP	GO:1902679	negative regulation of RNA biosynthetic process	64	0.145799	0.83017	0.724014	0.939896	0.833648	227	tags=38%, list=29%, signal=29%	DKK1/BHLHE40/DDIT3/NRG1/MXI1/CALR/TRIB3/TCF25/MDM2/NDUFA13/ZIC2/DNAJB1/IGF2/BEND5/BTAF1/RBPJ/LOXL2/BAG3/SQSTM1/RYBP/LIMS1/GADD45A/USP3/TGIF1
GO:0003677	MF	GO:0003677	DNA binding	87	-0.135531	-0.847783	0.73523	0.947301	0.840217	148	tags=25%, list=19%, signal=23%	NFIB/PDCD5/RPS3/TCF12/THAP11/RPL7/RFX7/LITAF/EEF1D/ZIC3/HLTF/KLF6/SMAD1/H3-3A/TFDP2/ASCL1/HDAC2/PEG10/MSX2/ZBTB18/HMGN3/HES4
GO:0043565	MF	GO:0043565	sequence-specific DNA binding	55	-0.152378	-0.843803	0.733333	0.947301	0.840217	148	tags=40%, list=19%, signal=35%	HNRNPA2B1/ZNF24/SOX4/TCF4/ZNF721/MTA1/APEX1/NFIB/RPS3/TCF12/THAP11/RFX7/LITAF/ZIC3/KLF6/SMAD1/H3-3A/TFDP2/ASCL1/MSX2/ZBTB18/HES4
GO:0030705	BP	GO:0030705	cytoskeleton-dependent intracellular transport	15	0.220504	0.802222	0.732824	0.947301	0.840217	558	tags=93%, list=70%, signal=28%	NEFL/BAG3/KIF5C/HOOK3/KIF5B/KIF1A/SSNA1/RAB21/DYNC1H1/APP/UBB/HSPB1/BLOC1S1/MAP2
GO:0007423	BP	GO:0007423	sensory organ development	23	-0.183138	-0.800007	0.735556	0.947301	0.840217	148	tags=48%, list=19%, signal=40%	RPL24/DDR1/FAT1/ATP2B4/NFIB/PLAAT3/NTRK2/ZIC3/ASCL1/HDAC2/GPM6A
GO:0019058	BP	GO:0019058	viral life cycle	24	-0.17972	-0.799427	0.732609	0.947301	0.840217	226	tags=46%, list=28%, signal=34%	STOM/CD46/CHMP1B/RPSA/BANF1/GAS6/PPIA/EEF1A1/IFITM3/DDX5/IFITM2
GO:0099111	BP	GO:0099111	microtubule-based transport	15	0.219512	0.798611	0.732824	0.947301	0.840217	558	tags=93%, list=70%, signal=28%	NEFL/BAG3/KIF5C/KIF5B/KIF1A/SSNA1/DPCD/RAB21/DYNC1H1/APP/UBB/HSPB1/BLOC1S1/MAP2
GO:0005525	MF	GO:0005525	GTP binding	18	0.200124	0.783257	0.73578	0.947301	0.840217	257	tags=44%, list=32%, signal=31%	EEF1A2/TUBB4B/RAB31/AGAP1/ARL4C/RAB14/EIF5B/TUBB2A
GO:0019001	MF	GO:0019001	guanyl nucleotide binding	18	0.200124	0.783257	0.73578	0.947301	0.840217	257	tags=44%, list=32%, signal=31%	EEF1A2/TUBB4B/RAB31/AGAP1/ARL4C/RAB14/EIF5B/TUBB2A
GO:0032561	MF	GO:0032561	guanyl ribonucleotide binding	18	0.200124	0.783257	0.73578	0.947301	0.840217	257	tags=44%, list=32%, signal=31%	EEF1A2/TUBB4B/RAB31/AGAP1/ARL4C/RAB14/EIF5B/TUBB2A
GO:1902904	BP	GO:1902904	negative regulation of supramolecular fiber organization	11	-0.226673	-0.764538	0.730769	0.947301	0.840217	289	tags=55%, list=36%, signal=35%	MAPRE1/MAP2/STMN1/ADD1/CLU/PFN2
GO:0098590	CC	GO:0098590	plasma membrane region	66	-0.141563	-0.826567	0.743304	0.949149	0.841855	167	tags=27%, list=21%, signal=23%	ATP1B3/ANXA1/EZR/FXYD6/RPS3/EEF1A1/NINJ1/CLDN5/AP1S2/SGCE/PSD3/ABHD6/ATP1B2/NDRG4/GPM6A/SLC1A3/TTYH1/ATP1A2
GO:0060090	MF	GO:0060090	molecular adaptor activity	31	0.172734	0.800179	0.745887	0.949149	0.841855	27	tags=10%, list=3%, signal=10%	LOX/LGALS3/NEFL
GO:0001890	BP	GO:0001890	placenta development	12	0.234587	0.786283	0.742593	0.949149	0.841855	282	tags=50%, list=35%, signal=33%	ADM/IGF2/RBPJ/TMED2/STC1/NR2F2
GO:0030902	BP	GO:0030902	hindbrain development	13	-0.219016	-0.78404	0.741794	0.949149	0.841855	99	tags=38%, list=12%, signal=34%	NFIB/SMAD1/ASCL1/ABAT/ATP1B2
GO:0000978	MF	GO:0000978	RNA polymerase II cis-regulatory region sequence-specific DNA binding	39	-0.154435	-0.784039	0.745327	0.949149	0.841855	228	tags=41%, list=29%, signal=31%	ZNF24/SOX4/TCF4/ZNF721/MTA1/NFIB/TCF12/THAP11/RFX7/LITAF/ZIC3/KLF6/SMAD1/H3-3A/ASCL1/HES4
GO:0000987	MF	GO:0000987	cis-regulatory region sequence-specific DNA binding	39	-0.154435	-0.784039	0.745327	0.949149	0.841855	228	tags=41%, list=29%, signal=31%	ZNF24/SOX4/TCF4/ZNF721/MTA1/NFIB/TCF12/THAP11/RFX7/LITAF/ZIC3/KLF6/SMAD1/H3-3A/ASCL1/HES4
GO:0031589	BP	GO:0031589	cell-substrate adhesion	29	0.171475	0.781993	0.746324	0.949149	0.841855	6	tags=7%, list=1%, signal=7%	SERPINE1/P4HB
GO:0045088	BP	GO:0045088	regulation of innate immune response	13	0.2252	0.781083	0.743119	0.949149	0.841855	103	tags=23%, list=13%, signal=20%	PJA2/RIOK3/HLA-B
GO:0007264	BP	GO:0007264	small GTPase mediated signal transduction	21	-0.184504	-0.780407	0.744395	0.949149	0.841855	30	tags=14%, list=4%, signal=14%	PSD3/COL1A2/ADGRG1
GO:0016358	BP	GO:0016358	dendrite development	16	-0.201189	-0.777163	0.745182	0.949149	0.841855	454	tags=81%, list=57%, signal=36%	KIF1A/CAMSAP2/SYNE1/CUX1/RAB21/SDC2/APP/PTN/SIPA1L1/PTPRS/MAP2/DCLK1/HDAC2
GO:0001664	MF	GO:0001664	G protein-coupled receptor binding	11	0.234755	0.770021	0.741573	0.949149	0.841855	209	tags=45%, list=26%, signal=34%	ADM/ARRDC3/TMED2/PDCD6IP/HSPA1B
GO:0030183	BP	GO:0030183	B cell differentiation	11	0.233599	0.766228	0.745318	0.949149	0.841855	339	tags=64%, list=43%, signal=37%	DNAJB9/RBPJ/SLC39A7/ITGB1/YY1/BCL6/LGALS1
GO:0001654	BP	GO:0001654	eye development	17	-0.194997	-0.763981	0.745098	0.949149	0.841855	259	tags=59%, list=33%, signal=41%	SMARCD3/NFIA/RPL24/FAT1/ATP2B4/NFIB/PLAAT3/NTRK2/HDAC2/GPM6A
GO:0048880	BP	GO:0048880	sensory system development	17	-0.194997	-0.763981	0.745098	0.949149	0.841855	259	tags=59%, list=33%, signal=41%	SMARCD3/NFIA/RPL24/FAT1/ATP2B4/NFIB/PLAAT3/NTRK2/HDAC2/GPM6A
GO:0150063	BP	GO:0150063	visual system development	17	-0.194997	-0.763981	0.745098	0.949149	0.841855	259	tags=59%, list=33%, signal=41%	SMARCD3/NFIA/RPL24/FAT1/ATP2B4/NFIB/PLAAT3/NTRK2/HDAC2/GPM6A
GO:0042995	CC	GO:0042995	cell projection	117	-0.124895	-0.845927	0.748359	0.949398	0.842077	123	tags=18%, list=15%, signal=18%	FEZ1/EEF1A1/CLDN5/CHL1/NTRK2/SGCE/RPS6/CALM3/PSD3/CLU/DNER/BAALC/ATP1B2/NDRG4/GPM6A/SLC1A3/VCAN/ADGRG1/TTYH1/GFAP/ATP1A2
GO:0006355	BP	GO:0006355	regulation of DNA-templated transcription	138	0.1241	0.829029	0.755963	0.949398	0.842077	288	tags=43%, list=36%, signal=33%	HSPA5/DKK1/BHLHE40/MORF4L2/DDIT3/NRG1/MXI1/CALR/TRIB3/CAPRIN2/NAMPT/NFE2L1/TCF25/TFRC/MDM2/NDUFA13/EN2/MT3/CASK/ZIC2/KDM3A/TMF1/PRPF6/EDF1/POLR2A/ANXA2/DNAJB1/IGF2/BEND5/BTAF1/RBPJ/LOXL2/BAG3/SQSTM1/GOLGB1/RYBP/HSPA1B/LIMS1/RORA/GADD45A/PTMS/MYDGF/USP3/TGIF1/INTS6/BRD4/TPR/TERF2IP/SAP30/YY1/SAFB/ENO1/BRD2/BUD31/NR2F2/KMT2C/TAF1D/RERE/TNIP1
GO:2001141	BP	GO:2001141	regulation of RNA biosynthetic process	138	0.1241	0.829029	0.755963	0.949398	0.842077	288	tags=43%, list=36%, signal=33%	HSPA5/DKK1/BHLHE40/MORF4L2/DDIT3/NRG1/MXI1/CALR/TRIB3/CAPRIN2/NAMPT/NFE2L1/TCF25/TFRC/MDM2/NDUFA13/EN2/MT3/CASK/ZIC2/KDM3A/TMF1/PRPF6/EDF1/POLR2A/ANXA2/DNAJB1/IGF2/BEND5/BTAF1/RBPJ/LOXL2/BAG3/SQSTM1/GOLGB1/RYBP/HSPA1B/LIMS1/RORA/GADD45A/PTMS/MYDGF/USP3/TGIF1/INTS6/BRD4/TPR/TERF2IP/SAP30/YY1/SAFB/ENO1/BRD2/BUD31/NR2F2/KMT2C/TAF1D/RERE/TNIP1
GO:0051241	BP	GO:0051241	negative regulation of multicellular organismal process	67	-0.140366	-0.827825	0.753333	0.949398	0.842077	206	tags=34%, list=26%, signal=28%	GNAI2/MDK/BANF1/ATP2B4/SEMA6A/TNFRSF21/GAS6/ANXA1/ID1/EZR/NFIB/CLDN5/CST3/RGMA/HDAC2/CD9/SLIT1/MSX2/ABHD6/PFN2/B2M/SFRP2/ATP1A2
GO:0065003	BP	GO:0065003	protein-containing complex assembly	99	0.130738	0.818413	0.74954	0.949398	0.842077	155	tags=21%, list=19%, signal=20%	HSPA5/DKK1/SLC2A1/LGALS3/NEFL/MIF/NRG1/SEC16A/RIOK3/CALR/TMSB10/LONP1/TFRC/MDM2/PDIA3/NDUFA13/GOLGA2/SHMT2/NOL3/RPF2/PRPF6
GO:0022414	BP	GO:0022414	reproductive process	65	-0.1386	-0.807383	0.750567	0.949398	0.842077	99	tags=17%, list=12%, signal=16%	SMAD1/H3-3A/RPS6/VDAC3/HDAC2/CD9/ABAT/MSX2/SFRP2/EDNRB/ADGRG1
GO:0005730	CC	GO:0005730	nucleolus	73	0.138125	0.803382	0.756906	0.949398	0.842077	198	tags=29%, list=25%, signal=24%	DNAJB9/WEE1/RNMT/MORF4L2/MXI1/SCD/KCNQ1OT1/CA9/MDM2/EN2/CASK/ZCCHC7/NOL3/ESF1/RPF2/EDF1/DNAJB1/RBPJ/POLR2H/ZCCHC17/EXOSC8
GO:0051253	BP	GO:0051253	negative regulation of RNA metabolic process	70	0.137249	0.79888	0.765653	0.949398	0.842077	285	tags=46%, list=36%, signal=32%	DKK1/BHLHE40/DDIT3/NRG1/MXI1/CALR/TRIB3/TCF25/MDM2/NDUFA13/ZIC2/DNAJB1/IGF2/BEND5/BTAF1/RBPJ/LOXL2/ZCCHC17/BAG3/SQSTM1/RYBP/LIMS1/GADD45A/USP3/TGIF1/TPR/SAP30/YY1/CIRBP/ENO1/NR2F2/RERE
GO:0051347	BP	GO:0051347	positive regulation of transferase activity	30	0.175018	0.798733	0.752788	0.949398	0.842077	84	tags=17%, list=11%, signal=15%	DKK1/NRG1/EEF1A2/ARRDC3/TRIB3
GO:0006325	BP	GO:0006325	chromatin organization	40	0.155676	0.786344	0.753043	0.949398	0.842077	454	tags=75%, list=57%, signal=34%	MORF4L2/KCNQ1OT1/KDM3A/IGF2/YTHDC1/BTAF1/LOXL2/RYBP/USP3/TLK1/BRD4/TPR/YY1/SAFB/BRD2/CFDP1/KMT2C/RERE/BCL6/PBRM1/TLK2/SMYD3/SUZ12/ANP32E/ZDBF2/FAM50A/PHF14/CHD9/UBE2A/NUDT5
GO:0030424	CC	GO:0030424	axon	37	0.158452	0.786332	0.750436	0.949398	0.842077	27	tags=8%, list=3%, signal=8%	GAP43/NEFM/NEFL
GO:0098858	CC	GO:0098858	actin-based cell projection	17	0.203884	0.784182	0.751381	0.949398	0.842077	236	tags=47%, list=30%, signal=34%	GAP43/CA9/SLC7A5/ATP6V1B2/CD44/EPS8/ITGB1/ARL4C
GO:0007596	BP	GO:0007596	blood coagulation	15	0.212985	0.774865	0.759542	0.949398	0.842077	160	tags=27%, list=20%, signal=22%	SERPINE1/PDIA3/VKORC1/ANXA2
GO:0050817	BP	GO:0050817	coagulation	15	0.212985	0.774865	0.759542	0.949398	0.842077	160	tags=27%, list=20%, signal=22%	SERPINE1/PDIA3/VKORC1/ANXA2
GO:0006413	BP	GO:0006413	translational initiation	19	0.192508	0.773916	0.748175	0.949398	0.842077	331	tags=58%, list=42%, signal=35%	PPP1R15A/EIF4EBP1/TMED2/RPS17/EIF5B/TPR/EIF4H/GIGYF2/ATF4/EIF3D/BZW1
GO:1903034	BP	GO:1903034	regulation of response to wounding	15	0.212185	0.771958	0.763359	0.949398	0.842077	160	tags=27%, list=20%, signal=22%	SERPINE1/CASK/VKORC1/ANXA2
GO:0010639	BP	GO:0010639	negative regulation of organelle organization	20	-0.185053	-0.770962	0.747807	0.949398	0.842077	123	tags=25%, list=15%, signal=22%	FEZ1/H3-3A/SLC25A5/CLU/PFN2
GO:0005543	MF	GO:0005543	phospholipid binding	20	0.187923	0.769215	0.765568	0.949398	0.842077	360	tags=65%, list=45%, signal=36%	GAP43/MAP1LC3B/ANXA2/AGAP1/EEA1/NUMA1/VAMP2/GBF1/ANXA5/WDR45B/VDAC1/PARD3/TLN1
GO:0098800	CC	GO:0098800	inner mitochondrial membrane protein complex	16	-0.199039	-0.768859	0.755889	0.949398	0.842077	245	tags=50%, list=31%, signal=35%	NDUFB8/CYC1/ATP5F1A/TIMM9/NDUFA10/ATP5MC2/NDUFS8/UQCRB
GO:0007517	BP	GO:0007517	muscle organ development	16	-0.198256	-0.765834	0.760171	0.949398	0.842077	134	tags=44%, list=17%, signal=37%	FKBP1A/ID3/TCF12/SGCE/ZBTB18/DNER/DDX5
GO:0032436	BP	GO:0032436	positive regulation of proteasomal ubiquitin-dependent protein catabolic process	10	0.242479	0.763699	0.759398	0.949398	0.842077	119	tags=30%, list=15%, signal=26%	TRIB3/HERPUD1/MDM2
GO:1901800	BP	GO:1901800	positive regulation of proteasomal protein catabolic process	10	0.242479	0.763699	0.759398	0.949398	0.842077	119	tags=30%, list=15%, signal=26%	TRIB3/HERPUD1/MDM2
GO:2000060	BP	GO:2000060	positive regulation of ubiquitin-dependent protein catabolic process	10	0.242479	0.763699	0.759398	0.949398	0.842077	119	tags=30%, list=15%, signal=26%	TRIB3/HERPUD1/MDM2
GO:0007059	BP	GO:0007059	chromosome segregation	18	0.195016	0.763261	0.761468	0.949398	0.842077	254	tags=44%, list=32%, signal=31%	RIOK3/GOLGA8A/GOLGA2/HSPA1B/TLK1/STAG1/TPR/NUMA1
GO:0004674	MF	GO:0004674	protein serine/threonine kinase activity	18	0.194486	0.761189	0.765138	0.949398	0.842077	482	tags=83%, list=61%, signal=34%	RIOK3/CASK/SQSTM1/TLK1/BRD4/TRIO/BRD2/CLK1/TLK2/PDK3/MKNK2/MAP2K1/CAMK2D/CPNE3/PLK2
GO:0030323	BP	GO:0030323	respiratory tube development	13	0.218761	0.75875	0.765138	0.949398	0.842077	177	tags=31%, list=22%, signal=24%	LOX/TNC/IGFBP5/RBPJ
GO:0030324	BP	GO:0030324	lung development	13	0.218761	0.75875	0.765138	0.949398	0.842077	177	tags=31%, list=22%, signal=24%	LOX/TNC/IGFBP5/RBPJ
GO:0060541	BP	GO:0060541	respiratory system development	13	0.218761	0.75875	0.765138	0.949398	0.842077	177	tags=31%, list=22%, signal=24%	LOX/TNC/IGFBP5/RBPJ
GO:0044000	BP	GO:0044000	movement in host	15	-0.198167	-0.758069	0.757322	0.949398	0.842077	216	tags=47%, list=27%, signal=35%	CD46/CHMP1B/RPSA/GAS6/PPIA/IFITM3/IFITM2
GO:0051701	BP	GO:0051701	biological process involved in interaction with host	15	-0.198167	-0.758069	0.757322	0.949398	0.842077	216	tags=47%, list=27%, signal=35%	CD46/CHMP1B/RPSA/GAS6/PPIA/IFITM3/IFITM2
GO:2001235	BP	GO:2001235	positive regulation of apoptotic signaling pathway	13	-0.210985	-0.755292	0.763676	0.949398	0.842077	336	tags=62%, list=42%, signal=36%	PPP2R1A/MCL1/RPS7/UBB/RPL11/RPS3/ITM2C/PEA15
GO:0008652	BP	GO:0008652	amino acid biosynthetic process	10	-0.228526	-0.740593	0.765957	0.949398	0.842077	71	tags=20%, list=9%, signal=18%	ABAT/SLC1A3
GO:0007160	BP	GO:0007160	cell-matrix adhesion	16	0.203551	0.762099	0.768224	0.949948	0.842564	231	tags=44%, list=29%, signal=32%	SERPINE1/CASK/CD44/LIMS1/ZYX/ITGB1/MACF1
GO:0042113	BP	GO:0042113	B cell activation	17	0.198049	0.761742	0.767956	0.949948	0.842564	260	tags=41%, list=33%, signal=28%	DNAJB9/MIF/TFRC/RBPJ/SLC39A7/ITGB1/YY1
GO:0090596	BP	GO:0090596	sensory organ morphogenesis	10	-0.228161	-0.739411	0.768085	0.949948	0.842564	110	tags=30%, list=14%, signal=26%	NTRK2/ZIC3/HDAC2
GO:0042802	MF	GO:0042802	identical protein binding	115	-0.123388	-0.83144	0.773333	0.950396	0.842961	37	tags=7%, list=5%, signal=8%	B2M/COL1A2/SAT1/FBLN5/PON2/MASP1/GFAP/FABP5
GO:0006403	BP	GO:0006403	RNA localization	12	0.228204	0.764887	0.77037	0.950396	0.842961	291	tags=58%, list=37%, signal=38%	PRPF6/YTHDC1/XPOT/KIF5C/TPR/YY1/CKAP5
GO:0010970	BP	GO:0010970	transport along microtubule	14	0.214442	0.762091	0.771963	0.950396	0.842961	558	tags=93%, list=70%, signal=28%	NEFL/BAG3/KIF5C/KIF5B/KIF1A/SSNA1/RAB21/DYNC1H1/APP/UBB/HSPB1/BLOC1S1/MAP2
GO:0031330	BP	GO:0031330	negative regulation of cellular catabolic process	16	0.20197	0.756179	0.771963	0.950396	0.842961	197	tags=38%, list=25%, signal=29%	SCFD1/MT3/GOLGA2/ANXA2/SLC7A5/ZCCHC17
GO:0072593	BP	GO:0072593	reactive oxygen species metabolic process	17	0.19615	0.754437	0.771639	0.950396	0.842961	126	tags=24%, list=16%, signal=20%	HK2/DDIT4/NDUFA13/MT3
GO:1901796	BP	GO:1901796	regulation of signal transduction by p53 class mediator	10	0.239218	0.75343	0.772556	0.950396	0.842961	204	tags=40%, list=26%, signal=30%	MIF/MDM2/RPF2/CD44
GO:0045931	BP	GO:0045931	positive regulation of mitotic cell cycle	10	0.237675	0.748571	0.772556	0.950396	0.842961	517	tags=90%, list=65%, signal=32%	MDM2/EIF4EBP1/BRD4/RDX/EIF4G1/PHB2/SMARCD3/APP/CCND2
GO:0048675	BP	GO:0048675	axon extension	15	-0.195112	-0.746383	0.774059	0.950396	0.842961	569	tags=93%, list=72%, signal=27%	GOLGA4/ITGB1/MACF1/NRCAM/SSNA1/FN1/RAB21/RUFY3/CDH4/PTPRS/MAP2/DCLK1/SEMA6A/SLIT1
GO:0006790	BP	GO:0006790	sulfur compound metabolic process	11	-0.218703	-0.737655	0.773504	0.950396	0.842961	14	tags=82%, list=2%, signal=82%	HSPA9/CHPF/PDHX/PDK3/ISCA1/DLD/GNS/PPT1/EDNRB
GO:0042060	BP	GO:0042060	wound healing	31	0.16818	0.779084	0.776965	0.952468	0.844799	231	tags=35%, list=29%, signal=26%	SERPINE1/NRG1/PDIA3/CASK/VKORC1/ANXA2/TSKU/CD151/CD44/ITGB1/MACF1
GO:0032271	BP	GO:0032271	regulation of protein polymerization	18	-0.186911	-0.746643	0.776805	0.952468	0.844799	588	tags=44%, list=74%, signal=12%	MAP2/PSRC1/STMN1/ADD1/SLAIN1/ARL2/RPS3/PFN2
GO:0005667	CC	GO:0005667	transcription regulator complex	26	-0.162846	-0.747555	0.778742	0.953737	0.845925	224	tags=42%, list=28%, signal=31%	SOX4/TCF4/MTA1/HNRNPAB/TCF12/HLTF/SMAD1/TFDP2/ASCL1/HDAC2/MSX2
GO:0007281	BP	GO:0007281	germ cell development	12	-0.212151	-0.740182	0.779221	0.953737	0.845925	93	tags=25%, list=12%, signal=22%	H3-3A/RPS6/VDAC3
GO:0042578	MF	GO:0042578	phosphoric ester hydrolase activity	12	-0.209519	-0.730999	0.781385	0.955638	0.847611	6	tags=33%, list=1%, signal=34%	APEX1/PLPP3/PTPRZ1/ATP1A2
GO:0034654	BP	GO:0034654	nucleobase-containing compound biosynthetic process	167	0.11949	0.831047	0.788809	0.960359	0.851798	288	tags=41%, list=36%, signal=33%	HSPA5/DKK1/LOX/BHLHE40/MORF4L2/DDIT3/NRG1/MXI1/CALR/PDK1/TRIB3/GARS1/CAPRIN2/COL4A2/NAMPT/NFE2L1/TCF25/TFRC/MDM2/NDUFA13/EN2/MT3/GUK1/CASK/ZIC2/KDM3A/TMF1/PRPF6/EDF1/POLR2A/ANXA2/DNAJB1/IGF2/BEND5/BTAF1/RBPJ/GFPT1/LOXL2/POLR2H/BAG3/UPP1/SQSTM1/GOLGB1/RYBP/HSPA1B/LIMS1/RORA/GADD45A/PTMS/MYDGF/USP3/TGIF1/INTS6/BRD4/TPR/TERF2IP/SAP30/YY1/MPI/SAFB/ENO1/BRD2/BUD31/SNAPC1/NR2F2/KMT2C/TAF1D/RERE/TNIP1
GO:0045595	BP	GO:0045595	regulation of cell differentiation	106	0.125021	0.791661	0.791667	0.960359	0.851798	177	tags=25%, list=22%, signal=22%	SERPINE1/DKK1/IGFBP3/LOX/NEFL/ADM/BHLHE40/MORF4L2/DDIT3/NRG1/CALR/TRIB3/CAPRIN2/HLA-B/DNAJB11/MDM2/MT3/IGFBP5/KDM3A/YWHAG/ANXA2/IGF2/SLC7A5/SUCO/TSKU/RBPJ
GO:0016604	CC	GO:0016604	nuclear body	45	0.151445	0.78376	0.787879	0.960359	0.851798	404	tags=64%, list=51%, signal=34%	BHLHE40/BNIP3L/NAMPT/RBM39/MDM2/ZIC2/NEAT1/PRPF6/YTHDC1/SH3BGRL3/PRPF8/SQSTM1/HSPA1B/GADD45A/STAG1/TERF2IP/BRD2/RERE/ATF4/SLU7/BCL6/LUC7L2/PPIG/SCAPER/DDX42/PSMB7/MKNK2/AKAP17A/SUZ12
GO:0007010	BP	GO:0007010	cytoskeleton organization	70	0.133931	0.779568	0.792487	0.960359	0.851798	99	tags=14%, list=12%, signal=14%	HSP90B1/NEFM/NEFL/GAPDH/WEE1/CDK2AP2/CALR/TUBB4B/GOLGA8A/TMSB10
GO:0071824	BP	GO:0071824	protein-DNA complex organization	43	0.150674	0.770175	0.792619	0.960359	0.851798	454	tags=74%, list=57%, signal=34%	MORF4L2/KCNQ1OT1/KDM3A/IGF2/YTHDC1/BTAF1/LOXL2/RYBP/USP3/TLK1/BRD4/TPR/YY1/SAFB/BRD2/CFDP1/KMT2C/RERE/BCL6/PBRM1/BDP1/TLK2/SMYD3/SUZ12/ANP32E/ZDBF2/FAM50A/RPL23/PHF14/CHD9/UBE2A/NUDT5
GO:0009260	BP	GO:0009260	ribonucleotide biosynthetic process	19	-0.181457	-0.742606	0.790749	0.960359	0.851798	410	tags=74%, list=52%, signal=37%	PDK3/NDUFV2/APRT/NME1/DLD/ATP5MC3/NDUFB8/PPT1/ATP5F1A/NDUFA10/IMPDH2/ATP5MC2/NDUFS8/PID1
GO:0046390	BP	GO:0046390	ribose phosphate biosynthetic process	19	-0.181457	-0.742606	0.790749	0.960359	0.851798	410	tags=74%, list=52%, signal=37%	PDK3/NDUFV2/APRT/NME1/DLD/ATP5MC3/NDUFB8/PPT1/ATP5F1A/NDUFA10/IMPDH2/ATP5MC2/NDUFS8/PID1
GO:0001818	BP	GO:0001818	negative regulation of cytokine production	16	0.197689	0.740152	0.788785	0.960359	0.851798	641	tags=100%, list=81%, signal=20%	DDIT3/ATP2B1/OTUD5/TSKU/YY1/BCL6/FN1/C1QBP/NDFIP1/PTPRS/CD24/BANF1/TNFRSF21/GAS6/ANXA1/EZR
GO:0033157	BP	GO:0033157	regulation of intracellular protein transport	13	0.21287	0.738317	0.790826	0.960359	0.851798	315	tags=54%, list=40%, signal=33%	BNIP3L/MDM2/OS9/BAG3/TPR/VAMP2/BCAP31
GO:0050730	BP	GO:0050730	regulation of peptidyl-tyrosine phosphorylation	11	0.224755	0.737217	0.786517	0.960359	0.851798	204	tags=45%, list=26%, signal=34%	MIF/LONP1/IGF2/UNC119/CD44
GO:0097060	CC	GO:0097060	synaptic membrane	13	-0.201785	-0.722355	0.792123	0.960359	0.851798	188	tags=38%, list=24%, signal=30%	ATP2B4/FXYD6/NINJ1/ABHD6/GPM6A
GO:0002250	BP	GO:0002250	adaptive immune response	13	-0.20168	-0.721979	0.792123	0.960359	0.851798	333	tags=62%, list=42%, signal=36%	C1QBP/NDFIP1/TMEM98/CD46/TNFRSF21/ANXA1/CLU/B2M
GO:0016043	BP	GO:0016043	cellular component organization	345	0.110921	0.846278	0.793761	0.960966	0.852337	71	tags=10%, list=9%, signal=16%	HSP90B1/HSPA5/SERPINE1/ERO1A/GAP43/DKK1/IGFBP3/HK2/SLC2A1/LOX/NEFM/LGALS3/NEFL/WSB1/GAPDH/WEE1/COL4A1/MIF/NDRG1/ADM/DDIT4/PLIN2/MORF4L2/CDK2AP2/EMP1/NRG1/FAM162A/BNIP3L/MANF/SEC16A/PPP1R15A/RIOK3/CALR/TNC
GO:0018130	BP	GO:0018130	heterocycle biosynthetic process	170	0.118872	0.83347	0.794964	0.960966	0.852337	288	tags=41%, list=36%, signal=33%	HSPA5/DKK1/LOX/BHLHE40/MORF4L2/DDIT3/NRG1/MXI1/CALR/PDK1/TRIB3/GARS1/CAPRIN2/COL4A2/NAMPT/NFE2L1/TCF25/TFRC/MDM2/NDUFA13/EN2/MT3/GUK1/CASK/ZIC2/KDM3A/SHMT2/TMF1/PRPF6/EDF1/POLR2A/ANXA2/DNAJB1/IGF2/BEND5/BTAF1/RBPJ/GFPT1/LOXL2/POLR2H/BAG3/UPP1/SQSTM1/GOLGB1/RYBP/HSPA1B/LIMS1/RORA/GADD45A/PTMS/MYDGF/USP3/TGIF1/INTS6/BRD4/TPR/TERF2IP/SAP30/YY1/MPI/SAFB/ENO1/BRD2/BUD31/SNAPC1/NR2F2/KMT2C/TAF1D/RERE/T…
GO:0019438	BP	GO:0019438	aromatic compound biosynthetic process	170	0.118872	0.83347	0.794964	0.960966	0.852337	288	tags=41%, list=36%, signal=33%	HSPA5/DKK1/LOX/BHLHE40/MORF4L2/DDIT3/NRG1/MXI1/CALR/PDK1/TRIB3/GARS1/CAPRIN2/COL4A2/NAMPT/NFE2L1/TCF25/TFRC/MDM2/NDUFA13/EN2/MT3/GUK1/CASK/ZIC2/KDM3A/SHMT2/TMF1/PRPF6/EDF1/POLR2A/ANXA2/DNAJB1/IGF2/BEND5/BTAF1/RBPJ/GFPT1/LOXL2/POLR2H/BAG3/UPP1/SQSTM1/GOLGB1/RYBP/HSPA1B/LIMS1/RORA/GADD45A/PTMS/MYDGF/USP3/TGIF1/INTS6/BRD4/TPR/TERF2IP/SAP30/YY1/MPI/SAFB/ENO1/BRD2/BUD31/SNAPC1/NR2F2/KMT2C/TAF1D/RERE/T…
GO:0051130	BP	GO:0051130	positive regulation of cellular component organization	86	-0.126739	-0.789004	0.801339	0.963456	0.854546	179	tags=28%, list=23%, signal=24%	SLAIN1/CCT6A/GAS6/ANXA1/ARL2/CCN2/PDCD5/RPS3/FEZ1/CLDN5/NTRK2/STMP1/RGMA/ENC1/SLC25A5/CLU/MSX2/LRRN3/PFN2/ATP1B2/NDRG4/GPM6A/LRRN1/B2M
GO:0099081	CC	GO:0099081	supramolecular polymer	66	0.135835	0.779198	0.797834	0.963456	0.854546	94	tags=15%, list=12%, signal=15%	SLC2A1/NEFM/NEFL/COL4A1/NDRG1/AHNAK2/CDK2AP2/TUBB4B/MAP1LC3B/COL4A2
GO:0051896	BP	GO:0051896	regulation of phosphatidylinositol 3-kinase/protein kinase B signal transduction	12	0.223095	0.747765	0.8	0.963456	0.854546	229	tags=42%, list=29%, signal=30%	DDIT3/IGFBP5/IGF2/MYDGF/ITGB1
GO:0018105	BP	GO:0018105	peptidyl-serine phosphorylation	19	0.184412	0.741365	0.801095	0.963456	0.854546	117	tags=21%, list=15%, signal=18%	DKK1/MIF/CAPRIN2/TFRC
GO:0018209	BP	GO:0018209	peptidyl-serine modification	19	0.184412	0.741365	0.801095	0.963456	0.854546	117	tags=21%, list=15%, signal=18%	DKK1/MIF/CAPRIN2/TFRC
GO:0006364	BP	GO:0006364	rRNA processing	14	-0.197492	-0.730951	0.800857	0.963456	0.854546	246	tags=50%, list=31%, signal=35%	RPS25/ZNHIT3/RPL11/RPS16/RPL7/RPS6/RPL7A
GO:0051961	BP	GO:0051961	negative regulation of nervous system development	14	-0.197412	-0.730655	0.800857	0.963456	0.854546	338	tags=71%, list=43%, signal=42%	RUFY3/DYNLT1/PTN/TMEM98/PTPRS/MAP2/SEMA6A/RGMA/SLIT1/B2M
GO:1902806	BP	GO:1902806	regulation of cell cycle G1/S phase transition	15	0.20115	0.731809	0.803435	0.965234	0.856122	119	tags=20%, list=15%, signal=17%	WEE1/CDK2AP2/MDM2
GO:0042383	CC	GO:0042383	sarcolemma	15	0.200267	0.728596	0.807252	0.966375	0.857134	40	tags=13%, list=5%, signal=13%	SLC2A1/AHNAK2
GO:0010594	BP	GO:0010594	regulation of endothelial cell migration	14	0.204866	0.728058	0.807477	0.966375	0.857134	635	tags=100%, list=80%, signal=20%	GPI/CALR/GADD45A/STC1/NR2F2/AAMP/PLK2/PTN/NFE2L2/HSPB1/ATP5F1A/PLPP3/ATP2B4/ANXA1
GO:0022604	BP	GO:0022604	regulation of cell morphogenesis	15	0.199917	0.727323	0.807252	0.966375	0.857134	468	tags=80%, list=59%, signal=34%	CAPRIN2/CD44/EPS8/MACF1/CFDP1/GNA13/FN1/CUX1/RAB21/RDX/SEPTIN7/CXCR4
GO:0140014	BP	GO:0140014	mitotic nuclear division	17	0.187661	0.721785	0.80663	0.966375	0.857134	649	tags=100%, list=82%, signal=19%	GOLGA2/IGF2/HSPA1B/EPS8/STAG1/TPR/NUMA1/PHB2/PPP2R1A/NFIA/RANBP1/MAPRE1/RPL24/PSRC1/CHMP1B/BANF1/NFIB
GO:0140053	BP	GO:0140053	mitochondrial gene expression	13	-0.197525	-0.707106	0.80744	0.966375	0.857134	360	tags=69%, list=45%, signal=39%	MRPL21/DAP3/C1QBP/MRPS26/COA3/MRPL20/MRPL57/THAP11/MRPL13
GO:0009653	BP	GO:0009653	anatomical structure morphogenesis	158	-0.112418	-0.796995	0.808889	0.967325	0.857977	123	tags=18%, list=15%, signal=19%	FEZ1/NINJ1/CLDN5/CHL1/CST3/NTRK2/ZIC3/SMAD1/RGMA/RPS6/HDAC2/CPE/CD9/PMP22/CLU/SLIT1/MSX2/LY6H/PID1/NDRG4/GPM6A/SLC1A3/COL1A2/SAT1/SFRP2/DKK3/ADGRG1/KRT17
GO:0070469	CC	GO:0070469	respirasome	12	-0.202531	-0.706621	0.809524	0.967344	0.857994	245	tags=50%, list=31%, signal=35%	NDUFB8/CYC1/NDUFA10/NDUFS8/UQCRB/STMP1
GO:0140535	CC	GO:0140535	intracellular protein-containing complex	41	0.143523	0.730977	0.810858	0.968198	0.858751	502	tags=78%, list=63%, signal=30%	RNMT/MORF4L2/SEL1L/DNAJB11/OS9/POLR2A/ZSWIM6/EPRS1/POLR2H/BAG3/FTH1/FTL/DCTN1/CCDC47/EIF4H/CKS2/ZFAND2A/CRBN/FBXO25/WDR41/PSMB7/RAD23A/EIF4B/AIMP1/EIF4G1/RHBDD2/CAMK2D/UBE2A/FBXO7/POLR2K/UBE2E1/LAMTOR2
GO:0044877	MF	GO:0044877	protein-containing complex binding	109	-0.119923	-0.801275	0.812095	0.968935	0.859405	93	tags=14%, list=12%, signal=14%	H3-3A/ASCL1/HDAC2/CD9/CLU/LUM/DDX5/HMGN3/B2M/MARCKSL1/FBLN5/PLP1/SFRP2/ADGRG1/GFAP
GO:1903052	BP	GO:1903052	positive regulation of proteolysis involved in protein catabolic process	11	0.215814	0.707893	0.812734	0.968958	0.859425	119	tags=27%, list=15%, signal=24%	TRIB3/HERPUD1/MDM2
GO:0005741	CC	GO:0005741	mitochondrial outer membrane	21	0.174085	0.729864	0.814748	0.970618	0.860898	67	tags=14%, list=8%, signal=13%	HK2/BNIP3L/PPP1R15A
GO:0008361	BP	GO:0008361	regulation of cell size	14	-0.190481	-0.705003	0.815846	0.971186	0.861401	569	tags=71%, list=72%, signal=21%	FN1/RAB21/RDX/RUFY3/CDH4/PTPRS/MAP2/SEMA6A/RGMA/SLIT1
GO:0061136	BP	GO:0061136	regulation of proteasomal protein catabolic process	16	0.192811	0.721887	0.816822	0.971608	0.861776	209	tags=38%, list=26%, signal=28%	TRIB3/HERPUD1/MDM2/TMF1/RYBP/HSPA1B
GO:0006357	BP	GO:0006357	regulation of transcription by RNA polymerase II	103	0.121245	0.765095	0.819672	0.974257	0.864125	288	tags=43%, list=36%, signal=31%	HSPA5/DKK1/BHLHE40/MORF4L2/DDIT3/MXI1/CALR/TRIB3/CAPRIN2/NAMPT/NFE2L1/TCF25/MDM2/EN2/CASK/ZIC2/KDM3A/TMF1/PRPF6/ANXA2/DNAJB1/IGF2/RBPJ/LOXL2/BAG3/SQSTM1/RYBP/RORA/GADD45A/PTMS/MYDGF/USP3/TGIF1/BRD4/TPR/SAP30/YY1/SAFB/ENO1/BRD2/BUD31/NR2F2/KMT2C/TNIP1
GO:1903530	BP	GO:1903530	regulation of secretion by cell	18	-0.175094	-0.699438	0.829322	0.984229	0.87297	71	tags=39%, list=9%, signal=36%	SOX4/GNAI2/ANXA1/PPIA/ABAT/PFN2/NNAT
GO:0048167	BP	GO:0048167	regulation of synaptic plasticity	14	-0.18604	-0.688567	0.828694	0.984229	0.87297	110	tags=21%, list=14%, signal=19%	NTRK2/ABHD6/GFAP
GO:0019637	BP	GO:0019637	organophosphate metabolic process	54	0.1391	0.753305	0.830088	0.984392	0.873114	211	tags=33%, list=27%, signal=26%	HK2/PFKFB3/GPI/PFKFB4/PDK1/GARS1/NAMPT/PFKP/NDUFA13/GUK1/CASK/PGAM1/ATP6V1B2/GFPT1/SERINC5/UPP1/HSPA1B/RORA
GO:0010008	CC	GO:0010008	endosome membrane	37	0.144704	0.718108	0.832461	0.986457	0.874946	138	tags=22%, list=17%, signal=19%	DKK1/NDRG1/SORCS2/ECE1/HLA-B/TFRC/PDIA3/CTSD
GO:0035295	BP	GO:0035295	tube development	70	-0.127443	-0.757217	0.835214	0.986714	0.875175	119	tags=29%, list=15%, signal=27%	ATP2B4/SEMA6A/DDAH1/ANXA1/ID1/CCN2/NFIB/NINJ1/CLDN5/NTRK2/ZIC3/SMAD1/RGMA/ASCL1/MSX2/NDRG4/SAT1/SFRP2/EDNRB/ADGRG1
GO:0032989	BP	GO:0032989	cellular component morphogenesis	61	-0.12634	-0.729393	0.83524	0.986714	0.875175	286	tags=48%, list=36%, signal=33%	PTN/UBB/APLP1/SIPA1L1/CPNE1/METRN/RPL24/LMO4/PTPRS/DDR1/MAP2/DCLK1/CORO1C/STMN1/MDK/SEMA6A/S100A6/TAOK3/NFIB/PTPRZ1/FEZ1/CHL1/NTRK2/RGMA/CD9/PMP22/SLIT1/PID1/GPM6A
GO:0061629	MF	GO:0061629	RNA polymerase II-specific DNA-binding transcription factor binding	19	0.178948	0.719399	0.833942	0.986714	0.875175	177	tags=32%, list=22%, signal=25%	BHLHE40/DDIT3/CALR/KDM3A/TMF1/RBPJ
GO:0140640	MF	GO:0140640	catalytic activity, acting on a nucleic acid	21	0.168329	0.705732	0.836331	0.986714	0.875175	192	tags=33%, list=24%, signal=26%	RNMT/GARS1/POLR2A/DDX41/BTAF1/EPRS1/POLR2H
GO:0050777	BP	GO:0050777	negative regulation of immune response	10	0.221483	0.697573	0.836466	0.986714	0.875175	103	tags=20%, list=13%, signal=18%	LGALS3/HLA-B
GO:0030308	BP	GO:0030308	negative regulation of cell growth	18	-0.172951	-0.690879	0.835886	0.986714	0.875175	255	tags=44%, list=32%, signal=31%	PTPRS/MAP2/PPT1/PSRC1/SEMA6A/RGMA/SLIT1/SFRP2
GO:0005874	CC	GO:0005874	microtubule	34	0.150388	0.719669	0.837294	0.986946	0.87538	624	tags=94%, list=78%, signal=21%	NDRG1/CDK2AP2/TUBB4B/MAP1LC3B/MT3/GOLGA2/MACF1/DCTN1/KIF5C/NUMA1/TUBB2A/HOOK3/CKAP5/KIF5B/NAV1/KLC1/KIF1A/CAMSAP2/DYNC1H1/DYNLT1/KIF21A/MAPRE1/MAP2/PSRC1/TPT1/STMN1/CHMP1B/MTA1/CALM2/SLAIN1/NCKAP5/CCT6A
GO:0006725	BP	GO:0006725	cellular aromatic compound metabolic process	249	0.109374	0.811693	0.838078	0.987126	0.87554	212	tags=29%, list=27%, signal=31%	HSPA5/DKK1/LOX/LGALS3/AHNAK2/RNMT/BHLHE40/MORF4L2/DDIT3/NRG1/MXI1/RIOK3/CALR/PDK1/TRIB3/GARS1/KCNQ1OT1/CAPRIN2/COL4A2/NAMPT/NFE2L1/HNRNPA3/TCF25/DNAJB11/RBM39/LONP1/TFRC/MDM2/NDUFA13/EN2/MT3/GUK1/CASK/ZIC2/ZCCHC7/KDM3A/SHMT2/NOL3/ESF1/TMF1/NEAT1/RPF2/PGAM1/PRPF6/EDF1/POLR2A/ANXA2/DNAJB1/DDX41/IGF2/YTHDC1/BEND5/ATP6V1B2/BTAF1/RBPJ/EPRS1/BOD1L1/GFPT1/LOXL2/POLR2H/PRPF8/ZCCHC17/EXOSC8/BAG3/UPP1/SQST…
GO:0006518	BP	GO:0006518	peptide metabolic process	89	-0.119126	-0.754437	0.839479	0.988032	0.876343	339	tags=55%, list=43%, signal=36%	RPS12/C1QBP/RPS27A/APP/RPS7/RPL13/ZFP36L1/MRPS26/RPL23A/RPL27A/RPLP0/NFE2L2/APLP1/RPS29/HSPB1/SEC11A/COA3/RPL24/RPL22/RPS25/MRPL20/RPL13A/RWDD1/SOX4/RPS3A/EIF3E/RPS13/RPL11/RPSA/RPS16/RPL15/MRPL57/RPS3/RPS23/RPL7/RPS4X/RPS2/EEF1A1/NTRK2/EEF1D/ENC1/EIF4A2/RPS6/RPS27L/MRPL13/CPE/CLU/RPL7A/KRT17
GO:0016363	CC	GO:0016363	nuclear matrix	12	0.208003	0.69718	0.840741	0.988338	0.876615	362	tags=67%, list=46%, signal=37%	CASK/ANXA2/XPOT/STAG1/NUMA1/YY1/PPIG/PBRM1
GO:0071900	BP	GO:0071900	regulation of protein serine/threonine kinase activity	15	-0.18175	-0.695268	0.841004	0.988338	0.876615	280	tags=60%, list=35%, signal=40%	CCND2/CD24/PSRC1/CCNI/CALM2/ATP2B4/TAOK3/RPS3/CALM3
GO:1901566	BP	GO:1901566	organonitrogen compound biosynthetic process	139	-0.109957	-0.761996	0.850877	0.994088	0.881714	386	tags=58%, list=49%, signal=36%	SERINC3/AIMP1/EIF4G1/APRT/NME1/ASCC3/LARP1B/MRPL21/DAP3/RPL23/CCN1/DLD/RPS12/ITM2B/C1QBP/RPS27A/APP/RPS7/RPL13/ZFP36L1/MRPS26/RPL23A/RPL27A/ATP5MC3/RPLP0/NFE2L2/APLP1/RPS29/HSPB1/PIGF/ATP5IF1/COA3/RPL24/PSAT1/RPL22/RPS25/NDUFB8/MRPL20/PPT1/RPL13A/RWDD1/SOX4/RPS3A/EIF3E/ATP5F1A/RPS13/NDUFA10/IMPDH2/RPL11/RPSA/PLPP3/ATP2B4/RPS16/RPL15/ATP5MC2/NDUFS8/MRPL57/RPS3/RPS23/RPL7/ALDH7A1/CKB/RPS4X/RPS2/EEF…
GO:0043603	BP	GO:0043603	amide metabolic process	99	-0.116607	-0.760288	0.858388	0.994088	0.881714	360	tags=59%, list=45%, signal=37%	MRPL21/DAP3/RPL23/CCN1/DLD/RPS12/PPP2R1A/C1QBP/RPS27A/APP/RPS7/RPL13/ZFP36L1/MRPS26/RPL23A/RPL27A/RPLP0/NFE2L2/APLP1/RPS29/HSPB1/SEC11A/COA3/RPL24/RPL22/RPS25/MRPL20/PPT1/RPL13A/RWDD1/SOX4/RPS3A/EIF3E/RPS13/RPL11/RPSA/PLPP3/RPS16/RPL15/MRPL57/RPS3/RPS23/RPL7/RPS4X/RPS2/EEF1A1/PLAAT3/NTRK2/EEF1D/ENC1/EIF4A2/RPS6/RPS27L/MRPL13/CPE/CLU/RPL7A/KRT17
GO:0043005	CC	GO:0043005	neuron projection	70	-0.12164	-0.722734	0.866817	0.994088	0.881714	123	tags=19%, list=15%, signal=17%	FEZ1/CLDN5/CHL1/NTRK2/SGCE/RPS6/CLU/DNER/BAALC/GPM6A/SLC1A3/VCAN/ATP1A2
GO:0099512	CC	GO:0099512	supramolecular fiber	64	-0.124009	-0.722559	0.86036	0.994088	0.881714	30	tags=6%, list=4%, signal=7%	COL1A2/FBLN5/GFAP/KRT17
GO:1901135	BP	GO:1901135	carbohydrate derivative metabolic process	61	0.128104	0.721629	0.849558	0.994088	0.881714	230	tags=34%, list=29%, signal=26%	HK2/PFKFB3/GPI/PFKFB4/PDK1/GALNT17/PFKP/NDUFA13/GUK1/CASK/GOLGA2/MAGT1/PGAM1/ATP6V1B2/GFPT1/UPP1/CD44/HSPA1B/RORA/MLEC/OSTC
GO:0045934	BP	GO:0045934	negative regulation of nucleobase-containing compound metabolic process	74	0.122121	0.715555	0.861878	0.994088	0.881714	285	tags=45%, list=36%, signal=32%	DKK1/BHLHE40/DDIT3/NRG1/MXI1/CALR/TRIB3/TCF25/MDM2/NDUFA13/ZIC2/DNAJB1/IGF2/BEND5/BTAF1/RBPJ/LOXL2/ZCCHC17/BAG3/SQSTM1/RYBP/LIMS1/GADD45A/USP3/TGIF1/TPR/TERF2IP/SAP30/YY1/CIRBP/ENO1/NR2F2/RERE
GO:0050839	MF	GO:0050839	cell adhesion molecule binding	60	-0.125282	-0.714586	0.861678	0.994088	0.881714	219	tags=35%, list=28%, signal=27%	EIF3E/CD46/ADD1/RPSA/PLPP3/IDH1/ANXA1/RPL15/EZR/PPIA/CCN2/PTPRZ1/RPS2/NINJ1/EEF1D/CPE/CD9/RPL7A/FBLN5/SFRP2/GFAP
GO:0034660	BP	GO:0034660	ncRNA metabolic process	27	0.15839	0.708581	0.852941	0.994088	0.881714	281	tags=48%, list=35%, signal=32%	RIOK3/GARS1/KCNQ1OT1/ZCCHC7/ESF1/NEAT1/RPF2/EPRS1/EXOSC8/RPS17/INTS6/YY1/SNAPC1
GO:0007346	BP	GO:0007346	regulation of mitotic cell cycle	27	0.158249	0.707953	0.854779	0.994088	0.881714	484	tags=78%, list=61%, signal=31%	WEE1/CDK2AP2/MDM2/IGF2/EIF4EBP1/BRD4/TPR/GBF1/CKS2/GIGYF2/BCL6/PBRM1/RDX/EIF4G1/PHB2/BTG3/SMARCD3/APP/FBXO7/PLK2/ZFP36L1
GO:0009615	BP	GO:0009615	response to virus	26	0.160016	0.701391	0.865065	0.994088	0.881714	70	tags=15%, list=9%, signal=15%	DDIT4/BNIP3L/RIOK3/CALR
GO:0019901	MF	GO:0019901	protein kinase binding	43	0.137018	0.70037	0.866432	0.994088	0.881714	235	tags=35%, list=30%, signal=26%	PJA2/NRG1/EEF1A2/CAMK2N1/PPP1R15A/TRIB3/TFRC/GOLGA2/YWHAG/PGAM1/SQSTM1/LIMS1/ITGB1/ANK2/DCTN1
GO:0046649	BP	GO:0046649	lymphocyte activation	42	0.137717	0.698726	0.863636	0.994088	0.881714	43	tags=10%, list=5%, signal=10%	DNAJB9/LGALS3/MIF/IGFBP2
GO:0005681	CC	GO:0005681	spliceosomal complex	19	0.173127	0.695999	0.863139	0.994088	0.881714	346	tags=58%, list=44%, signal=33%	LGALS3/HNRNPA3/PRPF6/DDX41/PRPF8/CIRBP/BUD31/SLU7/TRA2A/LUC7L2/SNRPB
GO:1901990	BP	GO:1901990	regulation of mitotic cell cycle phase transition	19	0.17308	0.695811	0.863139	0.994088	0.881714	517	tags=84%, list=65%, signal=30%	WEE1/CDK2AP2/MDM2/BRD4/TPR/GIGYF2/PBRM1/RDX/EIF4G1/PHB2/SMARCD3/APP/FBXO7/PLK2/ZFP36L1/CCND2
GO:0007051	BP	GO:0007051	spindle organization	17	0.178663	0.687179	0.850829	0.994088	0.881714	656	tags=100%, list=83%, signal=18%	GOLGA8A/GOLGA2/HSPA1B/DCTN1/STAG1/TPR/NUMA1/CKAP5/DYNC1H1/PPP2R1A/PLK2/MAPRE1/PSRC1/STMN1/CHMP1B/EZR/RPS3
GO:0051052	BP	GO:0051052	regulation of DNA metabolic process	17	0.178663	0.687179	0.850829	0.994088	0.881714	656	tags=100%, list=83%, signal=18%	MORF4L2/TFRC/TERF2IP/YY1/BCL6/PBRM1/SPIRE1/FAM168A/PPP2R1A/SMARCD3/NDFIP1/SSBP1/HNRNPA2B1/ID3/CCT6A/HNRNPAB/RPS3
GO:0070507	BP	GO:0070507	regulation of microtubule cytoskeleton organization	17	0.178663	0.687179	0.850829	0.994088	0.881714	656	tags=100%, list=83%, signal=18%	CDK2AP2/HSPA1B/DCTN1/TPR/NUMA1/CKAP5/CAMSAP2/DYNC1H1/MAPRE1/MAP2/PSRC1/STMN4/STMN1/CHMP1B/SLAIN1/ARL2/RPS3
GO:0045732	BP	GO:0045732	positive regulation of protein catabolic process	16	0.182712	0.684077	0.861682	0.994088	0.881714	122	tags=25%, list=15%, signal=22%	TRIB3/HERPUD1/MDM2/NDUFA13
GO:0044409	BP	GO:0044409	entry into host	13	0.197005	0.683291	0.862385	0.994088	0.881714	117	tags=23%, list=15%, signal=20%	P4HB/SLC3A2/TFRC
GO:0046718	BP	GO:0046718	viral entry into host cell	13	0.197005	0.683291	0.862385	0.994088	0.881714	117	tags=23%, list=15%, signal=20%	P4HB/SLC3A2/TFRC
GO:0005912	CC	GO:0005912	adherens junction	13	0.196931	0.683035	0.862385	0.994088	0.881714	641	tags=100%, list=81%, signal=20%	NDRG1/ANXA2/ZYX/PDLIM7/PARD3/TLN1/RDX/CDH4/ADD1/PLPP3/TMEM47/ANXA1/EZR
GO:0030010	BP	GO:0030010	establishment of cell polarity	11	0.20646	0.677209	0.863296	0.994088	0.881714	549	tags=91%, list=69%, signal=29%	WEE1/ITGB1/DCTN1/NUMA1/GBF1/PARD3/RUFY3/DYNLT1/MAPRE1/FAT1
GO:0015931	BP	GO:0015931	nucleobase-containing compound transport	10	-0.208917	-0.677046	0.851064	0.994088	0.881714	632	tags=100%, list=79%, signal=21%	XPOT/KIF5C/TPR/SLC25A36/CKAP5/ZFP36L1/HNRNPA2B1/PEG10/SLC25A5
GO:0010821	BP	GO:0010821	regulation of mitochondrion organization	16	-0.175033	-0.676125	0.850107	0.994088	0.881714	73	tags=19%, list=9%, signal=17%	SLC25A5/CLU/PID1
GO:0019867	CC	GO:0019867	outer membrane	23	0.157214	0.673194	0.855072	0.994088	0.881714	67	tags=13%, list=8%, signal=12%	HK2/BNIP3L/PPP1R15A
GO:0031968	CC	GO:0031968	organelle outer membrane	23	0.157214	0.673194	0.855072	0.994088	0.881714	67	tags=13%, list=8%, signal=12%	HK2/BNIP3L/PPP1R15A
GO:0006402	BP	GO:0006402	mRNA catabolic process	14	-0.181818	-0.67294	0.847966	0.994088	0.881714	654	tags=36%, list=82%, signal=6%	EIF3E/APEX1/HNRNPAB/LSM2/DDX5
GO:0008135	MF	GO:0008135	translation factor activity, RNA binding	10	-0.206889	-0.670473	0.855319	0.994088	0.881714	120	tags=30%, list=15%, signal=26%	EEF1A1/EEF1D/EIF4A2
GO:0004672	MF	GO:0004672	protein kinase activity	22	0.1582	0.668634	0.864286	0.994088	0.881714	405	tags=64%, list=51%, signal=32%	WEE1/RIOK3/PDK1/CASK/SQSTM1/TLK1/BRD4/TRIO/BRD2/CLK1/TLK2/PDK3/MKNK2/MAP2K1
GO:0019827	BP	GO:0019827	stem cell population maintenance	11	-0.197829	-0.667249	0.867521	0.994088	0.881714	224	tags=45%, list=28%, signal=33%	SOX4/TPT1/NFIB/ZIC3/HDAC2
GO:0098727	BP	GO:0098727	maintenance of cell number	11	-0.197829	-0.667249	0.867521	0.994088	0.881714	224	tags=45%, list=28%, signal=33%	SOX4/TPT1/NFIB/ZIC3/HDAC2
GO:0050770	BP	GO:0050770	regulation of axonogenesis	16	-0.170862	-0.660016	0.865096	0.994088	0.881714	297	tags=56%, list=37%, signal=36%	CDH4/SIPA1L1/METRN/PTPRS/MAP2/SEMA6A/NTRK2/RGMA/SLIT1
GO:0061387	BP	GO:0061387	regulation of extent of cell growth	13	-0.184358	-0.65997	0.857768	0.994088	0.881714	569	tags=92%, list=72%, signal=27%	GOLGA4/MACF1/NRCAM/FN1/RAB21/RUFY3/CDH4/PTPRS/MAP2/SEMA6A/RGMA/SLIT1
GO:0002460	BP	GO:0002460	adaptive immune response based on somatic recombination of immune receptors built from immunoglobulin superfamily domains	12	-0.187552	-0.654358	0.863636	0.994088	0.881714	70	tags=58%, list=9%, signal=54%	C1QBP/NDFIP1/TMEM98/CD46/ANXA1/CLU/B2M
GO:1990904	CC	GO:1990904	ribonucleoprotein complex	82	-0.120435	-0.736331	0.869663	0.995812	0.883244	396	tags=65%, list=50%, signal=36%	AKAP17A/SND1/SUZ12/RSL1D1/EIF4G1/SREK1/MRPL21/DAP3/RPL23/RPS12/RPS27A/PPIL3/RPS7/RPL13/ZFP36L1/MRPS26/RPL23A/RPL27A/HNRNPA0/RPLP0/RPS29/RPL24/SNRPD1/RPL22/RPS25/ZNHIT3/MRPL20/HNRNPA2B1/G3BP1/RPL13A/SF3B4/RWDD1/RPS3A/EIF3E/RPS13/RPL11/RPSA/HNRNPAB/RPS16/RPL15/MRPL57/RPS3/RPS23/SRP14/RPL7/RPS4X/RPS2/RPS6/RPS27L/MRPL13/LSM2/RPL7A/DDX5
GO:0002449	BP	GO:0002449	lymphocyte mediated immunity	11	-0.197077	-0.664714	0.871795	0.997522	0.884761	70	tags=18%, list=9%, signal=17%	CLU/B2M
GO:0005634	CC	GO:0005634	nucleus	368	0.103417	0.787594	0.893728	0.999311	0.886347	165	tags=21%, list=21%, signal=30%	HSP90B1/HSPA5/EGLN3/HILPDA/IGFBP3/SLC2A1/PPIB/CANX/DNAJB9/LGALS3/GAPDH/WEE1/PFKFB3/RGS6/MIF/NDRG1/AHNAK2/RNMT/MT2A/PLIN2/BHLHE40/MORF4L2/CDK2AP2/DDIT3/NRG1/MXI1/BNIP3L/P4HA2/MANF/CALR/SCD/SLC16A3/TUBB4B/TRIB3/KCNQ1OT1/CAPRIN2/NAMPT/ATP2B1/NFE2L1/HNRNPA3/TCF25/HDLBP/DNAJB11/RBM39/PFKP/COPE/CA9/LONP1/SLC3A2/MDM2/TCEAL3/PDIA3/NDUFA13/EN2/MT3/CASK/HSPA13/MALAT1/ZIC2/ZCCHC7/KDM3A/SHMT2/NOL3/ESF1/TMF1/…
GO:0071840	BP	GO:0071840	cellular component organization or biogenesis	360	0.101207	0.771468	0.892919	0.999311	0.886347	71	tags=9%, list=9%, signal=16%	HSP90B1/HSPA5/SERPINE1/ERO1A/GAP43/DKK1/IGFBP3/HK2/SLC2A1/LOX/NEFM/LGALS3/NEFL/WSB1/GAPDH/WEE1/COL4A1/MIF/NDRG1/ADM/DDIT4/PLIN2/MORF4L2/CDK2AP2/EMP1/NRG1/FAM162A/BNIP3L/MANF/SEC16A/PPP1R15A/RIOK3/CALR/TNC
GO:0031981	CC	GO:0031981	nuclear lumen	245	0.101831	0.751415	0.912727	0.999311	0.886347	285	tags=38%, list=36%, signal=35%	EGLN3/HILPDA/PPIB/DNAJB9/LGALS3/WEE1/PFKFB3/MIF/RNMT/BHLHE40/MORF4L2/CDK2AP2/NRG1/MXI1/BNIP3L/P4HA2/SCD/TRIB3/KCNQ1OT1/CAPRIN2/NAMPT/ATP2B1/NFE2L1/HNRNPA3/RBM39/COPE/CA9/LONP1/SLC3A2/MDM2/NDUFA13/EN2/CASK/ZIC2/ZCCHC7/KDM3A/NOL3/ESF1/NEAT1/RPF2/PRPF6/EDF1/POLR2A/ANXA2/DNAJB1/DDX41/YTHDC1/ANKRD11/BTAF1/RBPJ/SH3BGRL3/BOD1L1/LOXL2/POLR2H/SLC39A7/PRPF8/ZCCHC17/EXOSC8/BAG3/UPP1/SQSTM1/RYBP/HSPA1B/RORA/…
GO:0044085	BP	GO:0044085	cellular component biogenesis	179	0.106127	0.75079	0.890288	0.999311	0.886347	28	tags=6%, list=4%, signal=7%	HSP90B1/HSPA5/GAP43/DKK1/SLC2A1/LOX/NEFM/LGALS3/NEFL/WSB1
GO:0006996	BP	GO:0006996	organelle organization	183	0.104447	0.739488	0.897849	0.999311	0.886347	274	tags=37%, list=34%, signal=31%	HSP90B1/GAP43/HK2/NEFM/NEFL/GAPDH/WEE1/PLIN2/CDK2AP2/FAM162A/BNIP3L/SEC16A/CALR/TUBB4B/GOLGA8A/MAP1LC3B/TMSB10/RAB3GAP2/ARFGAP3/LONP1/TFRC/TMED9/NDUFA13/SCFD1/GOLGA2/CTSD/KDM3A/NOL3/TMF1/RPF2/ANXA2/IGF2/ATP6V1B2/SH3BGRL3/TMED2/PDCD6IP/RAB31/SEC61A1/BAG3/SQSTM1/GOLGB1/HSPA1B/GADD45A/EPS8/COX7A2/ZYX/ITGB1/MACF1/ANK2/DCTN1/KIF5C/EEA1/STAG1/RAB14/EIF5B/SEC31A/CCDC47/TPR/NUMA1/TERF2IP/TUBB2A/YY1/HSPA9…
GO:0050793	BP	GO:0050793	regulation of developmental process	150	0.105038	0.71841	0.926606	0.999311	0.886347	56	tags=9%, list=7%, signal=10%	SERPINE1/DKK1/IGFBP3/HK2/LOX/PPIB/NEFL/ADM/ANGPTL4/BHLHE40/MORF4L2/DDIT3/NRG1
GO:0005654	CC	GO:0005654	nucleoplasm	218	0.0982633	0.712127	0.939227	0.999311	0.886347	288	tags=39%, list=36%, signal=34%	EGLN3/HILPDA/PPIB/LGALS3/WEE1/PFKFB3/MIF/RNMT/BHLHE40/MORF4L2/CDK2AP2/NRG1/MXI1/BNIP3L/P4HA2/TRIB3/CAPRIN2/NAMPT/ATP2B1/NFE2L1/HNRNPA3/RBM39/COPE/LONP1/SLC3A2/MDM2/NDUFA13/EN2/ZIC2/KDM3A/ESF1/NEAT1/RPF2/PRPF6/EDF1/POLR2A/DNAJB1/DDX41/YTHDC1/ANKRD11/BTAF1/RBPJ/SH3BGRL3/BOD1L1/LOXL2/POLR2H/SLC39A7/PRPF8/EXOSC8/BAG3/UPP1/SQSTM1/RYBP/HSPA1B/RORA/GADD45A/RPS17/XPOT/USP3/TGIF1/GOLGA4/TLK1/STAG1/ANKRD12…
GO:0051173	BP	GO:0051173	positive regulation of nitrogen compound metabolic process	148	0.104047	0.708799	0.928309	0.999311	0.886347	164	tags=22%, list=21%, signal=22%	HSPA5/EGLN3/DKK1/MIF/MORF4L2/DDIT3/NRG1/FAM162A/PPP1R15A/ARRDC3/TRIB3/HERPUD1/KCNQ1OT1/CAPRIN2/NAMPT/RAB3GAP2/TFRC/MDM2/NDUFA13/EN2/MT3/CASK/GOLGA2/ZIC2/CTSD/KDM3A/TMF1/NEAT1/PRPF6/EDF1/POLR2A/ANXA2/IGF2
GO:0003723	MF	GO:0003723	RNA binding	169	0.100332	0.699615	0.936248	0.999311	0.886347	169	tags=21%, list=21%, signal=21%	HSP90B1/P4HB/PDIA4/PPIB/CANX/LGALS3/RNMT/MANF/CALR/SLC16A3/TUBB4B/KCNQ1OT1/CAPRIN2/HNRNPA3/HDLBP/RBM39/LONP1/SLC3A2/TFRC/MDM2/PDIA3/ZCCHC7/SHMT2/NOL3/ESF1/YWHAG/NEAT1/RPF2/PRPF6/EDF1/POLR2A/ANXA2/DDX41/YTHDC1/SRP72
GO:0006396	BP	GO:0006396	RNA processing	55	0.127532	0.698225	0.878307	0.999311	0.886347	165	tags=24%, list=21%, signal=20%	LGALS3/AHNAK2/RNMT/RIOK3/HNRNPA3/RBM39/NOL3/ESF1/RPF2/PRPF6/POLR2A/DDX41/YTHDC1
GO:0099513	CC	GO:0099513	polymeric cytoskeletal fiber	43	-0.13271	-0.692189	0.893764	0.999311	0.886347	10	tags=37%, list=1%, signal=39%	MAP2/PSRC1/TPT1/STMN1/CHMP1B/MTA1/CALM2/SLAIN1/NCKAP5/CCT6A/ANXA1/EZR/FEZ1/CALM3/GFAP/KRT17
GO:0043228	CC	GO:0043228	non-membrane-bounded organelle	258	0.093268	0.691294	0.971171	0.999311	0.886347	57	tags=8%, list=7%, signal=11%	AKAP12/P4HB/HILPDA/HK2/SLC2A1/NEFM/DNAJB9/NEFL/GAPDH/WEE1/NDRG1/AHNAK2/RNMT/PLIN2/PJA2/BHLHE40/MORF4L2/CDK2AP2/DDIT3/MXI1
GO:0043232	CC	GO:0043232	intracellular non-membrane-bounded organelle	258	0.093268	0.691294	0.971171	0.999311	0.886347	57	tags=8%, list=7%, signal=11%	AKAP12/P4HB/HILPDA/HK2/SLC2A1/NEFM/DNAJB9/NEFL/GAPDH/WEE1/NDRG1/AHNAK2/RNMT/PLIN2/PJA2/BHLHE40/MORF4L2/CDK2AP2/DDIT3/MXI1
GO:0009790	BP	GO:0009790	embryo development	43	-0.131906	-0.687995	0.896074	0.999311	0.886347	104	tags=19%, list=13%, signal=17%	ZIC3/SMAD1/RGMA/RPS6/HDAC2/MSX2/NDRG4/SFRP2
GO:0007017	BP	GO:0007017	microtubule-based process	59	0.123348	0.684983	0.887477	0.999311	0.886347	369	tags=53%, list=46%, signal=30%	NEFL/GAPDH/WEE1/CDK2AP2/TUBB4B/GOLGA8A/GOLGA2/TMF1/PDCD6IP/BAG3/HSPA1B/GADD45A/ITGB1/MACF1/DCTN1/KIF5C/STAG1/TPR/NUMA1/TUBB2A/HOOK3/CKAP5/KIF5B/VBP1/NAV1/KLC1/KIF1A/PARD3/CAMSAP2/SPIRE1/KTN1
GO:0006997	BP	GO:0006997	nucleus organization	10	0.213626	0.672826	0.87406	0.999311	0.886347	254	tags=50%, list=32%, signal=34%	KDM3A/TMF1/DCTN1/TPR/NUMA1
GO:0051093	BP	GO:0051093	negative regulation of developmental process	61	-0.116443	-0.67225	0.89016	0.999311	0.886347	116	tags=18%, list=15%, signal=17%	CLDN5/CST3/SMAD1/RGMA/ASCL1/HDAC2/SLIT1/MSX2/B2M/SFRP2/EDNRB
GO:0007249	BP	GO:0007249	canonical NF-kappaB signal transduction	19	0.16618	0.668073	0.883212	0.999311	0.886347	339	tags=58%, list=43%, signal=34%	GAPDH/RIOK3/TFRC/SQSTM1/RORA/BRD4/TERF2IP/TNIP1/AZI2/ATP2C1/LGALS1
GO:0051640	BP	GO:0051640	organelle localization	30	0.145692	0.664901	0.892193	0.999311	0.886347	377	tags=60%, list=47%, signal=33%	NEFL/SEC16A/ARFGAP3/TMED9/TMED2/PDCD6IP/ITGB1/DCTN1/KIF5C/NUMA1/HOOK3/GBF1/KIF5B/KIF1A/PARD3/SPIRE1/TLK2/YKT6
GO:0048589	BP	GO:0048589	developmental growth	47	-0.123857	-0.664726	0.911162	0.999311	0.886347	99	tags=17%, list=12%, signal=16%	SMAD1/RGMA/H3-3A/CD9/SLIT1/MSX2/NDRG4/SFRP2
GO:0022409	BP	GO:0022409	positive regulation of cell-cell adhesion	17	-0.169333	-0.663431	0.877996	0.999311	0.886347	244	tags=47%, list=31%, signal=33%	CD24/SOX4/CD46/MDK/PLPP3/ANXA1/RPS3/B2M
GO:0010608	BP	GO:0010608	post-transcriptional regulation of gene expression	45	0.128116	0.663025	0.905526	0.999311	0.886347	198	tags=31%, list=25%, signal=25%	GAPDH/PPP1R15A/CALR/KCNQ1OT1/CAPRIN2/IGFBP5/SHMT2/NEAT1/YTHDC1/EIF4EBP1/EPRS1/TMED2/ZCCHC17/EXOSC8
GO:0030029	BP	GO:0030029	actin filament-based process	31	-0.136158	-0.659786	0.876923	0.999311	0.886347	50	tags=10%, list=6%, signal=9%	PFN2/MARCKSL1/ATP1A2
GO:0001667	BP	GO:0001667	ameboidal-type cell migration	31	0.142177	0.658625	0.895795	0.999311	0.886347	70	tags=10%, list=9%, signal=9%	AKAP12/GPI/CALR
GO:0032990	BP	GO:0032990	cell part morphogenesis	57	-0.116347	-0.656888	0.893096	0.999311	0.886347	286	tags=47%, list=36%, signal=33%	PTN/UBB/APLP1/SIPA1L1/CPNE1/METRN/RPL24/LMO4/PTPRS/DDR1/MAP2/DCLK1/CORO1C/STMN1/MDK/SEMA6A/S100A6/TAOK3/NFIB/PTPRZ1/FEZ1/CHL1/NTRK2/RGMA/SLIT1/PID1/GPM6A
GO:0008092	MF	GO:0008092	cytoskeletal protein binding	59	0.118284	0.656857	0.920145	0.999311	0.886347	381	tags=58%, list=48%, signal=32%	P4HB/NEFM/GAPDH/NDRG1/MAP1LC3B/TMSB10/GOLGA2/ANXA2/EPS8/ITGB1/MACF1/ANK2/DCTN1/ARL4C/KIF5C/RAB14/TPR/NUMA1/HOOK3/PDLIM7/CKAP5/NRCAM/KIF5B/VBP1/KLC1/KIF1A/ARPC2/FBXO25/CAMSAP2/TLN1/SPIRE1/KTN1/SYNE1/SSNA1
GO:1903829	BP	GO:1903829	positive regulation of protein localization	25	-0.145512	-0.655947	0.889371	0.999311	0.886347	226	tags=40%, list=28%, signal=30%	STOM/SOX4/ATP2B4/CCT6A/GAS6/EZR/PPIA/PDCD5/ABAT/NNAT
GO:0032886	BP	GO:0032886	regulation of microtubule-based process	21	0.156331	0.655428	0.890288	0.999311	0.886347	674	tags=100%, list=85%, signal=16%	CDK2AP2/PDCD6IP/HSPA1B/MACF1/DCTN1/TPR/NUMA1/CKAP5/CAMSAP2/DYNC1H1/PLK2/MAPRE1/MAP2/PSRC1/STMN4/STMN1/CHMP1B/SLAIN1/ARL2/RPS3/FEZ1
GO:0044271	BP	GO:0044271	cellular nitrogen compound biosynthetic process	241	-0.0876431	-0.655413	0.975225	0.999311	0.886347	268	tags=37%, list=34%, signal=36%	MAGED2/ATP5IF1/PRDX3/COA3/RPL24/LMO4/PSAT1/ZNF302/RPL22/RPS25/NDUFB8/ZNHIT3/MRPL20/PPT1/PSRC1/HNRNPA2B1/RPL13A/ZNF24/RWDD1/SOX4/RPS3A/EIF3E/ATP5F1A/RPS13/TCF4/NDUFA10/ZNF721/MTA1/IMPDH2/RPL11/MDK/RPSA/ID3/APEX1/PLPP3/ATP2B4/DDAH1/CCT6A/GAS6/HNRNPAB/ID1/RPS16/RPL15/EZR/ATP5MC2/PPIA/NDUFS8/CCN2/NFIB/EID1/MRPL57/RPS3/RPS23/TCF12/THAP11/RPL7/RFX7/ALDH7A1/RPS4X/RPS2/EEF1A1/LITAF/EEF1D/ZIC3/HLTF/KLF6/S…
GO:1904813	CC	GO:1904813	ficolin-1-rich granule lumen	17	0.170316	0.655075	0.880295	0.999311	0.886347	218	tags=35%, list=27%, signal=26%	MIF/GPI/CTSD/PGAM1/HSPA1B/FTH1
GO:0051050	BP	GO:0051050	positive regulation of transport	55	0.119583	0.654707	0.91358	0.999311	0.886347	319	tags=49%, list=40%, signal=32%	SERPINE1/LGALS3/MIF/CALR/ATP2B1/MDM2/CASK/TMF1/ANXA2/SLC7A5/SLC38A1/PDCD6IP/CD151/RAB31/BAG3/ITGB1/ANK2/STC1/TPR/NUMA1/VAMP2/KIF5B/ATF4/ARL6IP1/ATP2C1/BCAP31/CADPS
GO:0009895	BP	GO:0009895	negative regulation of catabolic process	24	0.152496	0.654257	0.892989	0.999311	0.886347	207	tags=33%, list=26%, signal=25%	DDIT4/SCFD1/MT3/GOLGA2/ANXA2/SLC7A5/ZCCHC17/RYBP
GO:0045859	BP	GO:0045859	regulation of protein kinase activity	29	0.143359	0.65377	0.880515	0.999311	0.886347	84	tags=14%, list=11%, signal=13%	DKK1/NRG1/CAMK2N1/TRIB3
GO:0007283	BP	GO:0007283	spermatogenesis	21	0.155908	0.653655	0.892086	0.999311	0.886347	457	tags=76%, list=57%, signal=33%	CALR/KDM3A/TMF1/YTHDC1/YY1/BRD2/BCAP31/BCL6/AFF4/SCAPER/SYNE1/RNF114/DPCD/FAM50A/DLD/SEPTIN7
GO:0030097	BP	GO:0030097	hemopoiesis	42	-0.126188	-0.653538	0.930233	0.999311	0.886347	327	tags=55%, list=41%, signal=34%	SMARCD3/APP/NDFIP1/FBXO7/ZFP36L1/PTN/TMEM98/NFE2L2/ATP5IF1/PRDX3/RPL22/SOX4/CD46/MDK/GAS6/ANXA1/FAM210B/PTPRZ1/KLF6/RPS6/SLC25A5/B2M/SFRP2
GO:1903131	BP	GO:1903131	mononuclear cell differentiation	27	-0.140021	-0.653351	0.886463	0.999311	0.886347	327	tags=56%, list=41%, signal=34%	SMARCD3/NDFIP1/FBXO7/ZFP36L1/TMEM98/RPL22/SOX4/CD46/MDK/GAS6/ANXA1/KLF6/RPS6/SLC25A5/B2M
GO:0022407	BP	GO:0022407	regulation of cell-cell adhesion	22	-0.151252	-0.653191	0.886878	0.999311	0.886347	244	tags=45%, list=31%, signal=32%	CD24/SOX4/CD46/MDK/PLPP3/TNFRSF21/ANXA1/RPS3/CD9/B2M
GO:0043123	BP	GO:0043123	positive regulation of canonical NF-kappaB signal transduction	11	0.198025	0.649541	0.885768	0.999311	0.886347	494	tags=82%, list=62%, signal=31%	GAPDH/TFRC/BRD4/TERF2IP/ATP2C1/LGALS1/NDFIP1/PLK2/TNFRSF1A
GO:0042803	MF	GO:0042803	protein homodimerization activity	38	-0.129118	-0.649443	0.903226	0.999311	0.886347	37	tags=8%, list=5%, signal=8%	B2M/FBLN5/MASP1
GO:0045182	MF	GO:0045182	translation regulator activity	15	-0.169571	-0.648676	0.891213	0.999311	0.886347	120	tags=27%, list=15%, signal=23%	EEF1A1/EEF1D/EIF4A2/RPS27L
GO:0030036	BP	GO:0030036	actin cytoskeleton organization	27	0.144826	0.6479	0.897059	0.999311	0.886347	2	tags=4%, list=0%, signal=4%	HSP90B1
GO:0051047	BP	GO:0051047	positive regulation of secretion	10	0.205229	0.646378	0.900376	0.999311	0.886347	189	tags=40%, list=24%, signal=31%	MIF/TMF1/ANXA2/PDCD6IP
GO:1903532	BP	GO:1903532	positive regulation of secretion by cell	10	0.205229	0.646378	0.900376	0.999311	0.886347	189	tags=40%, list=24%, signal=31%	MIF/TMF1/ANXA2/PDCD6IP
GO:0050870	BP	GO:0050870	positive regulation of T cell activation	15	-0.16875	-0.645535	0.895397	0.999311	0.886347	244	tags=47%, list=31%, signal=33%	CD24/SOX4/CD46/MDK/ANXA1/RPS3/B2M
GO:0016746	MF	GO:0016746	acyltransferase activity	20	-0.154791	-0.644884	0.885965	0.999311	0.886347	165	tags=30%, list=21%, signal=24%	UBE2L6/UBE2E3/PLAAT3/CS/HLTF/SAT1
GO:0043933	BP	GO:0043933	protein-containing complex organization	143	0.0947395	0.642822	0.976534	0.999311	0.886347	189	tags=23%, list=24%, signal=21%	HSPA5/DKK1/SLC2A1/LGALS3/NEFL/MIF/DDIT4/MORF4L2/NRG1/SEC16A/RIOK3/CALR/MAP1LC3B/KCNQ1OT1/TMSB10/LONP1/TFRC/MDM2/PDIA3/NDUFA13/GOLGA2/KDM3A/SHMT2/NOL3/RPF2/PRPF6/IGF2/YTHDC1/BTAF1/EPRS1/TMED2/LOXL2/PDCD6IP
GO:0051254	BP	GO:0051254	positive regulation of RNA metabolic process	80	0.107221	0.641972	0.932727	0.999311	0.886347	222	tags=31%, list=28%, signal=25%	HSPA5/MORF4L2/DDIT3/KCNQ1OT1/CAPRIN2/NAMPT/EN2/MT3/CASK/ZIC2/KDM3A/TMF1/NEAT1/PRPF6/EDF1/POLR2A/ANXA2/IGF2/RBPJ/EXOSC8/SQSTM1/RYBP/RORA/PTMS/MYDGF
GO:0000082	BP	GO:0000082	G1/S transition of mitotic cell cycle	18	0.163298	0.639125	0.877064	0.999311	0.886347	482	tags=78%, list=61%, signal=31%	WEE1/CDK2AP2/MDM2/EIF4EBP1/ITGB1/BRD4/GIGYF2/BCAT1/PBRM1/RDX/EIF4G1/SMARCD3/FBXO7/PLK2
GO:0003729	MF	GO:0003729	mRNA binding	31	-0.131893	-0.639122	0.896703	0.999311	0.886347	235	tags=55%, list=30%, signal=40%	C1QBP/RPS7/ZFP36L1/HNRNPA0/RPL24/HNRNPA2B1/G3BP1/RPL13A/RPS3A/RPS13/HNRNPAB/RPS3/RPL7/RPS2/MRPL13/PEG10/DDX5
GO:0005929	CC	GO:0005929	cilium	23	0.149038	0.638183	0.88587	0.999311	0.886347	129	tags=22%, list=16%, signal=19%	GPI/PJA2/TUBB4B/MAP1LC3B/CASK
GO:0099080	CC	GO:0099080	supramolecular complex	87	-0.101789	-0.636722	0.947484	0.999311	0.886347	239	tags=34%, list=30%, signal=27%	MAP2/PSRC1/G3BP1/CORO1C/TPT1/FKBP1A/STMN1/CHMP1B/MTA1/CALM2/ATP2B4/SLAIN1/NCKAP5/CENPV/CCT6A/ANXA1/EZR/EID1/SUMO3/RPS4X/FEZ1/H3-3A/RPS6/CALM3/LSM2/LUM/COL1A2/FBLN5/GFAP/KRT17
GO:0006887	BP	GO:0006887	exocytosis	12	0.189392	0.6348	0.890741	0.999311	0.886347	406	tags=75%, list=51%, signal=37%	CASK/ANXA2/PDCD6IP/RAB31/VAMP2/CADPS/WDR41/YKT6/RAB21
GO:0045893	BP	GO:0045893	positive regulation of DNA-templated transcription	71	-0.106165	-0.63355	0.930804	0.999311	0.886347	134	tags=21%, list=17%, signal=19%	TCF12/THAP11/LITAF/ZIC3/HLTF/KLF6/SMAD1/RGMA/TFDP2/ASCL1/HDAC2/ZBTB18/LUM/PID1/SFRP2
GO:1902680	BP	GO:1902680	positive regulation of RNA biosynthetic process	71	-0.106165	-0.63355	0.930804	0.999311	0.886347	134	tags=21%, list=17%, signal=19%	TCF12/THAP11/LITAF/ZIC3/HLTF/KLF6/SMAD1/RGMA/TFDP2/ASCL1/HDAC2/ZBTB18/LUM/PID1/SFRP2
GO:0045296	MF	GO:0045296	cadherin binding	39	0.125733	0.633024	0.914634	0.999311	0.886347	161	tags=21%, list=20%, signal=17%	HSPA5/NDRG1/HDLBP/PFKP/SLC3A2/GOLGA2/ANXA2/DNAJB1
GO:0031901	CC	GO:0031901	early endosome membrane	16	0.169008	0.632767	0.900935	0.999311	0.886347	103	tags=19%, list=13%, signal=17%	DKK1/SORCS2/HLA-B
GO:0046785	BP	GO:0046785	microtubule polymerization	14	0.177977	0.632501	0.908411	0.999311	0.886347	656	tags=100%, list=83%, signal=18%	GOLGA2/HSPA1B/DCTN1/NUMA1/CKAP5/CAMSAP2/SSNA1/MAPRE1/MAP2/PSRC1/STMN1/SLAIN1/ARL2/RPS3
GO:0098978	CC	GO:0098978	glutamatergic synapse	21	-0.149112	-0.630705	0.919283	0.999311	0.886347	66	tags=14%, list=8%, signal=13%	ABHD6/PFN2/GPM6A
GO:0051056	BP	GO:0051056	regulation of small GTPase mediated signal transduction	17	0.16386	0.630243	0.895028	0.999311	0.886347	321	tags=59%, list=40%, signal=36%	ARHGAP29/ARFGEF3/DOCK3/SQSTM1/EPS8/ITGB1/TRIO/GBF1/GNA13/BCL6
GO:0008088	BP	GO:0008088	axo-dendritic transport	11	0.191895	0.629435	0.900749	0.999311	0.886347	558	tags=91%, list=70%, signal=27%	NEFL/KIF5C/KIF5B/KIF1A/RAB21/DYNC1H1/APP/HSPB1/BLOC1S1/MAP2
GO:0005768	CC	GO:0005768	endosome	57	-0.111333	-0.628577	0.924276	0.999311	0.886347	66	tags=11%, list=8%, signal=10%	ABHD6/DNER/IFITM3/B2M/IFITM2/ATP1A2
GO:0005769	CC	GO:0005769	early endosome	30	0.137473	0.627392	0.925651	0.999311	0.886347	242	tags=37%, list=30%, signal=27%	DKK1/SORCS2/ARRDC3/HLA-B/TFRC/PTP4A2/ANXA2/RAB31/ANK2/EEA1/RAB14
GO:0016072	BP	GO:0016072	rRNA metabolic process	15	0.171646	0.624472	0.896947	0.999311	0.886347	221	tags=40%, list=28%, signal=29%	RIOK3/ZCCHC7/ESF1/RPF2/EXOSC8/RPS17
GO:0002443	BP	GO:0002443	leukocyte mediated immunity	12	-0.178559	-0.622984	0.902597	0.999311	0.886347	70	tags=17%, list=9%, signal=15%	CLU/B2M
GO:0051090	BP	GO:0051090	regulation of DNA-binding transcription factor activity	18	-0.15566	-0.621808	0.932166	0.999311	0.886347	195	tags=39%, list=25%, signal=30%	ID3/PLPP3/ID1/PPIA/RPS3/HDAC2/CLU
GO:0050863	BP	GO:0050863	regulation of T cell activation	18	0.158154	0.618989	0.906422	0.999311	0.886347	43	tags=11%, list=5%, signal=11%	LGALS3/IGFBP2
GO:0007276	BP	GO:0007276	gamete generation	30	-0.127984	-0.618514	0.905172	0.999311	0.886347	653	tags=70%, list=82%, signal=13%	SPIRE1/AFF4/SCAPER/SYNE1/RNF114/DPCD/ZDBF2/FAM50A/DLD/SEPTIN7/PPP2R1A/PTN/UBB/CCNI/MDK/ATP2B4/CRTAP/SMAD1/H3-3A/RPS6/VDAC3
GO:0015629	CC	GO:0015629	actin cytoskeleton	21	0.147287	0.61751	0.915468	0.999311	0.886347	681	tags=100%, list=86%, signal=15%	SLC2A1/CASK/PDCD6IP/BAG3/ZYX/MACF1/INTS6/PDLIM7/ARPC2/TSPAN5/RDX/PTPN12/PLS3/SEPTIN7/SIPA1L1/CORO1C/ADD1/ANXA1/EZR/EEF1A1/CLDN5
GO:0051054	BP	GO:0051054	positive regulation of DNA metabolic process	13	0.177749	0.616505	0.933945	0.999311	0.886347	656	tags=100%, list=83%, signal=18%	MORF4L2/TFRC/TERF2IP/YY1/PBRM1/SPIRE1/FAM168A/SMARCD3/SSBP1/HNRNPA2B1/CCT6A/HNRNPAB/RPS3
GO:0030674	MF	GO:0030674	protein-macromolecule adaptor activity	22	0.145672	0.615684	0.925	0.999311	0.886347	27	tags=9%, list=3%, signal=9%	LGALS3/NEFL
GO:1903047	BP	GO:1903047	mitotic cell cycle process	53	0.1136	0.613107	0.943363	0.999311	0.886347	649	tags=94%, list=82%, signal=19%	WEE1/CDK2AP2/MDM2/GOLGA2/IGF2/EIF4EBP1/PDCD6IP/UNC119/HSPA1B/EPS8/ITGB1/DCTN1/STAG1/BRD4/TPR/NUMA1/CKAP5/CKS2/GIGYF2/BCL6/BCAT1/PBRM1/CCNG2/RDX/EIF4G1/DYNC1H1/PHB2/UBE2A/PPP2R1A/SMARCD3/APP/DYNLT1/FBXO7/PLK2/ZFP36L1/NFIA/RANBP1/MAPRE1/CCND2/RPL24/JTB/PSRC1/CCNI/STMN1/CHMP1B/BANF1/CALM2/ANXA1/TAOK3/NFIB
GO:0019221	BP	GO:0019221	cytokine-mediated signaling pathway	14	0.172279	0.61225	0.914019	0.999311	0.886347	6	tags=7%, list=1%, signal=7%	P4HB
GO:0098930	BP	GO:0098930	axonal transport	10	0.1939	0.610698	0.928571	0.999311	0.886347	27	tags=10%, list=3%, signal=10%	NEFL
GO:0016197	BP	GO:0016197	endosomal transport	16	-0.158058	-0.610555	0.927195	0.999311	0.886347	594	tags=94%, list=75%, signal=24%	SQSTM1/DCTN1/ARL4C/EEA1/RAB14/GBF1/YKT6/TMEM87A/VPS29/SORT1/BLOC1S1/DCLK1/CORO1C/CHMP1B/NDRG4
GO:0002696	BP	GO:0002696	positive regulation of leukocyte activation	17	0.158638	0.610155	0.907919	0.999311	0.886347	43	tags=12%, list=5%, signal=11%	MIF/IGFBP2
GO:0050867	BP	GO:0050867	positive regulation of cell activation	17	0.158638	0.610155	0.907919	0.999311	0.886347	43	tags=12%, list=5%, signal=11%	MIF/IGFBP2
GO:0051251	BP	GO:0051251	positive regulation of lymphocyte activation	17	0.158638	0.610155	0.907919	0.999311	0.886347	43	tags=12%, list=5%, signal=11%	MIF/IGFBP2
GO:0140694	BP	GO:0140694	non-membrane-bounded organelle assembly	26	-0.132816	-0.609702	0.911063	0.999311	0.886347	333	tags=58%, list=42%, signal=35%	C1QBP/PLK2/RPL23A/MAPRE1/RPLP0/RPL24/MRPL20/G3BP1/CHMP1B/RPL11/RPSA/EZR/RPS3/RPS23/RPS27L
GO:0018108	BP	GO:0018108	peptidyl-tyrosine phosphorylation	13	0.17536	0.608219	0.93578	0.999311	0.886347	204	tags=38%, list=26%, signal=29%	MIF/LONP1/IGF2/UNC119/CD44
GO:0018212	BP	GO:0018212	peptidyl-tyrosine modification	13	0.17536	0.608219	0.93578	0.999311	0.886347	204	tags=38%, list=26%, signal=29%	MIF/LONP1/IGF2/UNC119/CD44
GO:0032434	BP	GO:0032434	regulation of proteasomal ubiquitin-dependent protein catabolic process	14	0.171082	0.607997	0.917757	0.999311	0.886347	209	tags=36%, list=26%, signal=27%	TRIB3/HERPUD1/MDM2/RYBP/HSPA1B
GO:0051726	BP	GO:0051726	regulation of cell cycle	55	0.110957	0.607479	0.943563	0.999311	0.886347	70	tags=11%, list=9%, signal=11%	WEE1/MORF4L2/CDK2AP2/DDIT3/PPP1R15A/CALR
GO:0060341	BP	GO:0060341	regulation of cellular localization	53	-0.110083	-0.6066	0.949657	0.999311	0.886347	239	tags=36%, list=30%, signal=27%	MAP2/DCLK1/STOM/SOX4/FKBP1A/ATP2B4/CCT6A/GAS6/EZR/PPIA/SUMO3/PDCD5/FEZ1/GPM6B/ABAT/DCLK2/PID1/NDRG4/NNAT
GO:0019209	MF	GO:0019209	kinase activator activity	10	0.191965	0.604605	0.934211	0.999311	0.886347	164	tags=30%, list=21%, signal=24%	NRG1/MT3/IGF2
GO:0030295	MF	GO:0030295	protein kinase activator activity	10	0.191965	0.604605	0.934211	0.999311	0.886347	164	tags=30%, list=21%, signal=24%	NRG1/MT3/IGF2
GO:0090068	BP	GO:0090068	positive regulation of cell cycle process	16	-0.156509	-0.604572	0.933619	0.999311	0.886347	387	tags=69%, list=49%, signal=36%	RDX/EIF4G1/DYNC1H1/PHB2/SMARCD3/APP/RANBP1/CCND2/CENPV/ANXA1/MSX2
GO:0051046	BP	GO:0051046	regulation of secretion	20	-0.144731	-0.602976	0.91886	0.999311	0.886347	71	tags=15%, list=9%, signal=14%	ABAT/PFN2/NNAT
GO:0000922	CC	GO:0000922	spindle pole	12	-0.172414	-0.601542	0.935065	0.999311	0.886347	661	tags=100%, list=83%, signal=17%	UNC119/DCTN1/STAG1/NUMA1/CKAP5/PLK2/MAPRE1/PSRC1/TPT1/CALM2/CALM3
GO:0030516	BP	GO:0030516	regulation of axon extension	12	-0.172184	-0.600741	0.935065	0.999311	0.886347	569	tags=92%, list=72%, signal=26%	GOLGA4/MACF1/NRCAM/FN1/RAB21/RUFY3/CDH4/PTPRS/MAP2/SEMA6A/SLIT1
GO:0032880	BP	GO:0032880	regulation of protein localization	45	-0.113098	-0.600569	0.959184	0.999311	0.886347	239	tags=38%, list=30%, signal=28%	MAP2/DCLK1/STOM/SOX4/FKBP1A/ATP2B4/CCT6A/GAS6/EZR/PPIA/SUMO3/PDCD5/GPM6B/ABAT/DCLK2/PID1/NNAT
GO:0007411	BP	GO:0007411	axon guidance	15	0.164877	0.599843	0.919847	0.999311	0.886347	77	tags=13%, list=10%, signal=12%	GAP43/ECE1
GO:0097485	BP	GO:0097485	neuron projection guidance	15	0.164877	0.599843	0.919847	0.999311	0.886347	77	tags=13%, list=10%, signal=12%	GAP43/ECE1
GO:0032388	BP	GO:0032388	positive regulation of intracellular transport	17	0.155527	0.598191	0.913444	0.999311	0.886347	674	tags=100%, list=85%, signal=16%	MDM2/ANXA2/BAG3/TPR/NUMA1/VAMP2/BCAP31/RAB21/RDX/DYNC1H1/RUFY3/MAP2/STOM/GAS6/EZR/PDCD5/FEZ1
GO:0072522	BP	GO:0072522	purine-containing compound biosynthetic process	21	0.142201	0.596187	0.931655	0.999311	0.886347	145	tags=24%, list=18%, signal=20%	PDK1/NAMPT/NDUFA13/GUK1/SHMT2
GO:1903037	BP	GO:1903037	regulation of leukocyte cell-cell adhesion	19	0.147617	0.593446	0.925182	0.999311	0.886347	43	tags=11%, list=5%, signal=10%	LGALS3/IGFBP2
GO:0031334	BP	GO:0031334	positive regulation of protein-containing complex assembly	18	-0.148518	-0.593279	0.95186	0.999311	0.886347	179	tags=33%, list=23%, signal=26%	SLAIN1/ARL2/RPS3/STMP1/CLU/PFN2
GO:0005694	CC	GO:0005694	chromosome	75	-0.0976786	-0.593068	0.962472	0.999311	0.886347	235	tags=35%, list=30%, signal=27%	HNRNPA2B1/HMGN2/SOX4/EIF3E/TCF4/CHMP1B/MTA1/APEX1/BANF1/CENPV/NFIB/SUMO3/TCF12/THAP11/RFX7/KLF6/SMAD1/ENC1/H3-3A/TFDP2/ASCL1/HDAC2/MSX2/ZBTB18/HMGN3/HES4
GO:0019953	BP	GO:0019953	sexual reproduction	41	-0.115209	-0.59224	0.951276	0.999311	0.886347	99	tags=17%, list=12%, signal=16%	SMAD1/H3-3A/RPS6/VDAC3/CD9/MSX2/SELENOP
GO:0030017	CC	GO:0030017	sarcomere	14	0.165911	0.58962	0.947664	0.999311	0.886347	275	tags=43%, list=35%, signal=29%	SLC2A1/BAG3/SQSTM1/ANK2/PDLIM7/ENO1
GO:0005911	CC	GO:0005911	cell-cell junction	24	0.136994	0.58775	0.931734	0.999311	0.886347	233	tags=38%, list=29%, signal=27%	SLC2A1/NDRG1/CASK/ANXA2/PDCD6IP/LIMS1/ZYX/ITGB1/ANK2
GO:0043484	BP	GO:0043484	regulation of RNA splicing	15	0.161505	0.587576	0.929389	0.999311	0.886347	165	tags=27%, list=21%, signal=22%	AHNAK2/RBM39/POLR2A/YTHDC1
GO:0016607	CC	GO:0016607	nuclear speck	25	0.135291	0.586046	0.944547	0.999311	0.886347	434	tags=72%, list=55%, signal=34%	BNIP3L/NAMPT/RBM39/PRPF6/YTHDC1/PRPF8/HSPA1B/GADD45A/BRD2/ATF4/SLU7/LUC7L2/PPIG/SCAPER/DDX42/AKAP17A/ASCC3/SREK1
GO:0048858	BP	GO:0048858	cell projection morphogenesis	55	-0.105452	-0.583947	0.949425	0.999311	0.886347	286	tags=49%, list=36%, signal=34%	CDH4/PTN/UBB/APLP1/SIPA1L1/CPNE1/METRN/RPL24/LMO4/PTPRS/DDR1/MAP2/DCLK1/CORO1C/STMN1/MDK/SEMA6A/S100A6/TAOK3/NFIB/PTPRZ1/FEZ1/CHL1/NTRK2/RGMA/SLIT1/GPM6A
GO:0045935	BP	GO:0045935	positive regulation of nucleobase-containing compound metabolic process	90	0.0954167	0.583935	0.965201	0.999311	0.886347	288	tags=40%, list=36%, signal=29%	HSPA5/MORF4L2/DDIT3/KCNQ1OT1/CAPRIN2/NAMPT/TFRC/EN2/MT3/CASK/ZIC2/KDM3A/TMF1/NEAT1/PRPF6/EDF1/POLR2A/ANXA2/IGF2/RBPJ/EXOSC8/SQSTM1/RYBP/RORA/PTMS/MYDGF/BRD4/TERF2IP/YY1/CIRBP/ENO1/BUD31/NR2F2/KMT2C/RERE/TNIP1
GO:0055086	BP	GO:0055086	nucleobase-containing small molecule metabolic process	40	0.115252	0.582157	0.953043	0.999311	0.886347	211	tags=32%, list=27%, signal=25%	PDK1/GARS1/NAMPT/NDUFA13/GUK1/CASK/SHMT2/PGAM1/ATP6V1B2/GFPT1/UPP1/HSPA1B/RORA
GO:0034248	BP	GO:0034248	regulation of amide metabolic process	46	-0.108085	-0.579933	0.96614	0.999311	0.886347	141	tags=20%, list=18%, signal=17%	RPS3/RPS4X/NTRK2/ENC1/EIF4A2/RPS27L/MRPL13/CLU/KRT17
GO:0009165	BP	GO:0009165	nucleotide biosynthetic process	23	0.135237	0.579087	0.938406	0.999311	0.886347	128	tags=22%, list=16%, signal=19%	PDK1/GARS1/NAMPT/NDUFA13/GUK1
GO:1901293	BP	GO:1901293	nucleoside phosphate biosynthetic process	23	0.135237	0.579087	0.938406	0.999311	0.886347	128	tags=22%, list=16%, signal=19%	PDK1/GARS1/NAMPT/NDUFA13/GUK1
GO:0000902	BP	GO:0000902	cell morphogenesis	71	0.0993674	0.578716	0.951264	0.999311	0.886347	31	tags=6%, list=4%, signal=6%	GAP43/DKK1/NEFL/WEE1
GO:1901987	BP	GO:1901987	regulation of cell cycle phase transition	20	0.141281	0.578298	0.928571	0.999311	0.886347	52	tags=10%, list=7%, signal=10%	WEE1/CDK2AP2
GO:0051897	BP	GO:0051897	positive regulation of phosphatidylinositol 3-kinase/protein kinase B signal transduction	10	-0.178344	-0.577966	0.931915	0.999311	0.886347	656	tags=100%, list=83%, signal=18%	IGF2/MYDGF/ITGB1/FN1/C1QBP/CPNE1/DDR1/GAS6/NTRK2
GO:0010632	BP	GO:0010632	regulation of epithelial cell migration	17	-0.146747	-0.57494	0.945534	0.999311	0.886347	315	tags=59%, list=40%, signal=36%	PLK2/PTN/NFE2L2/HSPB1/CORO1C/ATP5F1A/PLPP3/ATP2B4/ANXA1/PFN2
GO:0098803	CC	GO:0098803	respiratory chain complex	10	-0.177133	-0.57404	0.93617	0.999311	0.886347	245	tags=50%, list=31%, signal=35%	NDUFB8/CYC1/NDUFA10/NDUFS8/UQCRB
GO:0045926	BP	GO:0045926	negative regulation of growth	20	0.139408	0.570629	0.932234	0.999311	0.886347	209	tags=35%, list=26%, signal=26%	MT2A/CAPRIN2/NDUFA13/MT3/IGFBP5/SH3BP4/HSPA1B
GO:0010631	BP	GO:0010631	epithelial cell migration	22	-0.131605	-0.568343	0.945701	0.999311	0.886347	286	tags=50%, list=36%, signal=33%	PTN/NFE2L2/HSPB1/CORO1C/ATP5F1A/PLPP3/ATP2B4/ANXA1/ID1/FSTL1/PFN2
GO:0090130	BP	GO:0090130	tissue migration	22	-0.131605	-0.568343	0.945701	0.999311	0.886347	286	tags=50%, list=36%, signal=33%	PTN/NFE2L2/HSPB1/CORO1C/ATP5F1A/PLPP3/ATP2B4/ANXA1/ID1/FSTL1/PFN2
GO:0090132	BP	GO:0090132	epithelium migration	22	-0.131605	-0.568343	0.945701	0.999311	0.886347	286	tags=50%, list=36%, signal=33%	PTN/NFE2L2/HSPB1/CORO1C/ATP5F1A/PLPP3/ATP2B4/ANXA1/ID1/FSTL1/PFN2
GO:0030099	BP	GO:0030099	myeloid cell differentiation	16	-0.146804	-0.567082	0.955032	0.999311	0.886347	90	tags=25%, list=11%, signal=23%	FAM210B/RPS6/SLC25A5/B2M
GO:0032543	BP	GO:0032543	mitochondrial translation	12	-0.162213	-0.565951	0.952381	0.999311	0.886347	360	tags=67%, list=45%, signal=37%	MRPL21/DAP3/C1QBP/MRPS26/COA3/MRPL20/MRPL57/MRPL13
GO:0007018	BP	GO:0007018	microtubule-based movement	22	0.133793	0.565478	0.944643	0.999311	0.886347	558	tags=86%, list=70%, signal=26%	NEFL/TMF1/BAG3/KIF5C/KIF5B/KLC1/KIF1A/KTN1/SSNA1/DPCD/RAB21/DYNC1H1/APP/DYNLT1/KIF21A/UBB/HSPB1/BLOC1S1/MAP2
GO:0008134	MF	GO:0008134	transcription factor binding	39	-0.111254	-0.564819	0.96028	0.999311	0.886347	361	tags=59%, list=45%, signal=34%	USP11/RPL23/PHB2/C1QBP/SMARCD3/NFIA/NFE2L2/HSPB1/CPNE1/LMO4/ZNHIT3/TPT1/TCF4/MTA1/ADD1/ID3/RPS3/TCF12/TFDP2/ASCL1/HDAC2/DDX5/HMGN3
GO:1903050	BP	GO:1903050	regulation of proteolysis involved in protein catabolic process	19	0.138766	0.557863	0.95073	0.999311	0.886347	209	tags=32%, list=26%, signal=24%	TRIB3/HERPUD1/MDM2/TMF1/RYBP/HSPA1B
GO:1905475	BP	GO:1905475	regulation of protein localization to membrane	11	-0.164694	-0.555491	0.952991	0.999311	0.886347	226	tags=45%, list=28%, signal=33%	STOM/ATP2B4/EZR/PDCD5/PID1
GO:0003006	BP	GO:0003006	developmental process involved in reproduction	40	-0.108671	-0.554822	0.974239	0.999311	0.886347	19	tags=12%, list=2%, signal=13%	H3-3A/RPS6/VDAC3/SFRP2/ADGRG1
GO:0044843	BP	GO:0044843	cell cycle G1/S phase transition	20	0.135393	0.554197	0.948718	0.999311	0.886347	482	tags=75%, list=61%, signal=30%	WEE1/CDK2AP2/MDM2/EIF4EBP1/ITGB1/BRD4/GIGYF2/BCAT1/PBRM1/RDX/EIF4G1/PHB2/SMARCD3/FBXO7/PLK2
GO:0034504	BP	GO:0034504	protein localization to nucleus	19	0.137635	0.553317	0.95073	0.999311	0.886347	203	tags=32%, list=26%, signal=24%	CALR/TFRC/MDM2/RPF2/BAG3/SQSTM1
GO:0048285	BP	GO:0048285	organelle fission	24	0.128123	0.549688	0.953875	0.999311	0.886347	605	tags=92%, list=76%, signal=23%	CALR/GOLGA2/IGF2/HSPA1B/EPS8/STAG1/TPR/NUMA1/CKS2/SPIRE1/BNIP3/PHB2/PPP2R1A/NFIA/RANBP1/MAPRE1/UBB/RPL24/PSRC1/CORO1C/CHMP1B/BANF1
GO:0071013	CC	GO:0071013	catalytic step 2 spliceosome	12	-0.157228	-0.548558	0.95671	0.999311	0.886347	78	tags=17%, list=10%, signal=15%	LSM2/DDX5
GO:0048232	BP	GO:0048232	male gamete generation	22	0.128508	0.543142	0.957143	0.999311	0.886347	457	tags=73%, list=57%, signal=32%	CALR/KDM3A/TMF1/YTHDC1/YY1/BRD2/BCAP31/BCL6/AFF4/SCAPER/SYNE1/RNF114/DPCD/FAM50A/DLD/SEPTIN7
GO:0006955	BP	GO:0006955	immune response	64	-0.0929696	-0.541705	0.977477	0.999311	0.886347	233	tags=34%, list=29%, signal=26%	G3BP1/RPL13A/HMGN2/CD46/FKBP1A/MDK/BANF1/TNFRSF21/UBE2L6/ANXA1/EZR/RPS3/TCF12/NINJ1/LITAF/STMP1/RPS6/CLU/IFITM3/B2M/IFITM2/MASP1
GO:1903039	BP	GO:1903039	positive regulation of leukocyte cell-cell adhesion	16	-0.139579	-0.539173	0.980728	0.999311	0.886347	244	tags=44%, list=31%, signal=31%	CD24/SOX4/CD46/MDK/ANXA1/RPS3/B2M
GO:1903311	BP	GO:1903311	regulation of mRNA metabolic process	17	-0.137532	-0.538839	0.96732	0.999311	0.886347	689	tags=82%, list=87%, signal=11%	SAFB/CIRBP/GIGYF2/TRA2A/CELF2/LARP1B/C1QBP/ZFP36L1/HNRNPA0/HNRNPA2B1/SF3B4/APEX1/HNRNPAB/DDX5
GO:0006259	BP	GO:0006259	DNA metabolic process	38	0.108164	0.538405	0.96831	0.999311	0.886347	656	tags=95%, list=83%, signal=17%	LOX/MORF4L2/LONP1/TFRC/BOD1L1/GADD45A/PTMS/USP3/TERF2IP/YY1/PLD3/BCL6/PBRM1/SPIRE1/RAD23A/FAM168A/NME1/ASCC3/UBE2A/PPP2R1A/SMARCD3/NDFIP1/SSBP1/NFIA/NAP1L1/HNRNPA2B1/MTA1/ID3/APEX1/BANF1/CCT6A/HNRNPAB/CCN2/TAOK3/NFIB/RPS3
GO:0003779	MF	GO:0003779	actin binding	20	0.131432	0.537982	0.957875	0.999311	0.886347	6	tags=5%, list=1%, signal=5%	P4HB
GO:0007005	BP	GO:0007005	mitochondrion organization	43	0.104904	0.536219	0.980668	0.999311	0.886347	122	tags=16%, list=15%, signal=15%	HK2/FAM162A/BNIP3L/MAP1LC3B/LONP1/TFRC/NDUFA13
GO:0009150	BP	GO:0009150	purine ribonucleotide metabolic process	27	-0.114808	-0.535708	0.956332	0.999311	0.886347	53	tags=63%, list=7%, signal=61%	PDK3/NDUFV2/APRT/NME1/DLD/NUDT5/ATP5MC3/ATP5IF1/NDUFB8/PPT1/ATP5F1A/NDUFA10/IMPDH2/ATP5MC2/NDUFS8/PID1/ATP1A2
GO:0007409	BP	GO:0007409	axonogenesis	38	-0.106451	-0.535431	0.97235	0.999311	0.886347	281	tags=47%, list=35%, signal=32%	APLP1/SIPA1L1/METRN/RPL24/LMO4/PTPRS/MAP2/DCLK1/STMN1/SEMA6A/S100A6/NFIB/PTPRZ1/FEZ1/CHL1/NTRK2/RGMA/SLIT1
GO:0120039	BP	GO:0120039	plasma membrane bounded cell projection morphogenesis	54	-0.0957533	-0.532413	0.970252	0.999311	0.886347	297	tags=48%, list=37%, signal=32%	CDH4/PTN/UBB/APLP1/SIPA1L1/CPNE1/METRN/RPL24/LMO4/PTPRS/DDR1/MAP2/DCLK1/CORO1C/STMN1/SEMA6A/S100A6/TAOK3/NFIB/PTPRZ1/FEZ1/CHL1/NTRK2/RGMA/SLIT1/GPM6A
GO:1901137	BP	GO:1901137	carbohydrate derivative biosynthetic process	38	-0.10568	-0.531556	0.974654	0.999311	0.886347	716	tags=100%, list=90%, signal=10%	GALNT17/NDUFA13/GUK1/GOLGA2/MAGT1/GFPT1/UPP1/MLEC/OSTC/DDOST/MPI/ENO1/OGA/TNIP1/CHPF/TMEM258/PDHX/PDK3/NDUFV2/APRT/NME1/TPI1/TKT/DLD/ITM2B/ATP5MC3/PIGF/NDUFB8/PPT1/ATP5F1A/NDUFA10/IMPDH2/ATP5MC2/NDUFS8/ITM2C/DUT/PID1
GO:0034655	BP	GO:0034655	nucleobase-containing compound catabolic process	21	-0.125109	-0.529179	0.96861	0.999311	0.886347	78	tags=95%, list=10%, signal=88%	ZCCHC7/NEAT1/ZCCHC17/EXOSC8/UPP1/HSPA1B/CIRBP/GIGYF2/NUDT4/SND1/LARP1B/NUDT5/ZFP36L1/HNRNPA0/EIF3E/APEX1/HNRNPAB/LSM2/DUT/DDX5
GO:0044270	BP	GO:0044270	cellular nitrogen compound catabolic process	21	-0.125109	-0.529179	0.96861	0.999311	0.886347	78	tags=95%, list=10%, signal=88%	ZCCHC7/NEAT1/ZCCHC17/EXOSC8/UPP1/HSPA1B/CIRBP/GIGYF2/NUDT4/SND1/LARP1B/NUDT5/ZFP36L1/HNRNPA0/EIF3E/APEX1/HNRNPAB/LSM2/DUT/DDX5
GO:0048812	BP	GO:0048812	neuron projection morphogenesis	52	0.0986778	0.528949	0.973404	0.999311	0.886347	31	tags=6%, list=4%, signal=6%	GAP43/NEFL/WEE1
GO:0017157	BP	GO:0017157	regulation of exocytosis	10	-0.163057	-0.528426	0.965957	0.999311	0.886347	668	tags=100%, list=84%, signal=16%	ANXA2/PDCD6IP/VAMP2/CADPS/WDR41/RAB21/GNAI2/ANXA1/PFN2
GO:0044770	BP	GO:0044770	cell cycle phase transition	34	0.110381	0.52822	0.97075	0.999311	0.886347	711	tags=100%, list=89%, signal=11%	WEE1/CDK2AP2/MDM2/EIF4EBP1/EPS8/ITGB1/BRD4/TPR/CKS2/GIGYF2/BCAT1/PBRM1/CCNG2/RDX/EIF4G1/PHB2/UBE2A/SMARCD3/APP/FBXO7/PLK2/ZFP36L1/NFIA/CCND2/RPL24/CCNI/CALM2/ATP2B4/ANXA1/TAOK3/NFIB/RPS6/CALM3/RPS27L
GO:0044772	BP	GO:0044772	mitotic cell cycle phase transition	33	0.110236	0.52634	0.967857	0.999311	0.886347	711	tags=100%, list=89%, signal=11%	WEE1/CDK2AP2/MDM2/EIF4EBP1/EPS8/ITGB1/BRD4/TPR/CKS2/GIGYF2/BCAT1/PBRM1/CCNG2/RDX/EIF4G1/PHB2/UBE2A/SMARCD3/APP/FBXO7/PLK2/ZFP36L1/NFIA/CCND2/RPL24/CCNI/CALM2/ANXA1/TAOK3/NFIB/RPS6/CALM3/RPS27L
GO:0015630	CC	GO:0015630	microtubule cytoskeleton	71	0.0901726	0.525165	0.974729	0.999311	0.886347	257	tags=32%, list=32%, signal=24%	HK2/GAPDH/NDRG1/PJA2/CDK2AP2/TUBB4B/MAP1LC3B/CAPRIN2/RBM39/MT3/GOLGA2/SHMT2/PDCD6IP/UNC119/SERINC5/HSPA1B/MACF1/DCTN1/KIF5C/STAG1/TPR/NUMA1/TUBB2A
GO:0072521	BP	GO:0072521	purine-containing compound metabolic process	35	-0.105263	-0.524179	0.948546	0.999311	0.886347	716	tags=100%, list=90%, signal=10%	NAMPT/NDUFA13/GUK1/CASK/SHMT2/PGAM1/ATP6V1B2/HSPA1B/RORA/ENO1/NUDT4/PDHX/PDK3/NDUFV2/APRT/NME1/TKT/DLD/NUDT5/TALDO1/ATP5MC3/PGLS/ATP5IF1/NDUFB8/PPT1/ATP5F1A/NDUFA10/IMPDH2/MDH2/IDH1/ATP5MC2/NDUFS8/PID1/ATP1A2
GO:0006753	BP	GO:0006753	nucleoside phosphate metabolic process	37	-0.105541	-0.523852	0.972028	0.999311	0.886347	716	tags=100%, list=90%, signal=10%	GARS1/NAMPT/NDUFA13/GUK1/CASK/PGAM1/ATP6V1B2/UPP1/HSPA1B/RORA/ENO1/NUDT4/PDHX/PDK3/NDUFV2/APRT/NME1/TKT/DLD/NUDT5/TALDO1/ATP5MC3/PGLS/ATP5IF1/NDUFB8/PPT1/ATP5F1A/NDUFA10/IMPDH2/MDH2/IDH1/ATP5MC2/NDUFS8/DUT/PID1/ATP1A2
GO:0009117	BP	GO:0009117	nucleotide metabolic process	37	-0.105541	-0.523852	0.972028	0.999311	0.886347	716	tags=100%, list=90%, signal=10%	GARS1/NAMPT/NDUFA13/GUK1/CASK/PGAM1/ATP6V1B2/UPP1/HSPA1B/RORA/ENO1/NUDT4/PDHX/PDK3/NDUFV2/APRT/NME1/TKT/DLD/NUDT5/TALDO1/ATP5MC3/PGLS/ATP5IF1/NDUFB8/PPT1/ATP5F1A/NDUFA10/IMPDH2/MDH2/IDH1/ATP5MC2/NDUFS8/DUT/PID1/ATP1A2
GO:0007159	BP	GO:0007159	leukocyte cell-cell adhesion	22	0.12339	0.521509	0.966071	0.999311	0.886347	43	tags=9%, list=5%, signal=9%	LGALS3/IGFBP2
GO:0043542	BP	GO:0043542	endothelial cell migration	19	0.129683	0.521346	0.967153	0.999311	0.886347	636	tags=95%, list=80%, signal=19%	GPI/CALR/LOXL2/GADD45A/ITGB1/STC1/SCG2/NR2F2/AAMP/PLK2/PTN/NFE2L2/HSPB1/ATP5F1A/PLPP3/ATP2B4/ANXA1/ID1
GO:0006163	BP	GO:0006163	purine nucleotide metabolic process	34	-0.105125	-0.52123	0.973626	0.999311	0.886347	716	tags=59%, list=90%, signal=6%	APRT/NME1/TKT/DLD/NUDT5/TALDO1/ATP5MC3/PGLS/ATP5IF1/NDUFB8/PPT1/ATP5F1A/NDUFA10/IMPDH2/MDH2/IDH1/ATP5MC2/NDUFS8/PID1/ATP1A2
GO:0046700	BP	GO:0046700	heterocycle catabolic process	22	-0.119552	-0.516293	0.966063	0.999311	0.886347	654	tags=95%, list=82%, signal=17%	ZCCHC7/NEAT1/ZCCHC17/EXOSC8/UPP1/HSPA1B/CIRBP/GIGYF2/NUDT4/SND1/LARP1B/NUDT5/ZFP36L1/HNRNPA0/NFE2L2/EIF3E/APEX1/HNRNPAB/LSM2/DUT/DDX5
GO:1901361	BP	GO:1901361	organic cyclic compound catabolic process	22	-0.119552	-0.516293	0.966063	0.999311	0.886347	654	tags=95%, list=82%, signal=17%	ZCCHC7/NEAT1/ZCCHC17/EXOSC8/UPP1/HSPA1B/CIRBP/GIGYF2/NUDT4/SND1/LARP1B/NUDT5/ZFP36L1/HNRNPA0/NFE2L2/EIF3E/APEX1/HNRNPAB/LSM2/DUT/DDX5
GO:0002521	BP	GO:0002521	leukocyte differentiation	30	-0.1064	-0.514203	0.969828	0.999311	0.886347	327	tags=53%, list=41%, signal=33%	SMARCD3/APP/NDFIP1/FBXO7/ZFP36L1/TMEM98/RPL22/SOX4/CD46/MDK/GAS6/ANXA1/KLF6/RPS6/SLC25A5/B2M
GO:0006164	BP	GO:0006164	purine nucleotide biosynthetic process	20	-0.123163	-0.513118	0.975877	0.999311	0.886347	410	tags=70%, list=52%, signal=35%	PDK3/NDUFV2/APRT/NME1/DLD/ATP5MC3/NDUFB8/PPT1/ATP5F1A/NDUFA10/IMPDH2/ATP5MC2/NDUFS8/PID1
GO:0031252	CC	GO:0031252	cell leading edge	27	-0.109764	-0.512169	0.969432	0.999311	0.886347	624	tags=96%, list=78%, signal=21%	ATP6V1B2/SH3BGRL3/CD44/EPS8/ITGB1/MACF1/DCTN1/PDLIM7/GBF1/ATF4/ARPC2/TLN1/TMEM87A/RDX/NME1/RUFY3/CXCR4/LMO4/FAT1/CORO1C/S100A6/EZR/RPS3/EEF1A1/SGCE/PSD3
GO:0009259	BP	GO:0009259	ribonucleotide metabolic process	28	-0.10891	-0.512167	0.97351	0.999311	0.886347	6	tags=96%, list=1%, signal=99%	NDUFA13/GUK1/CASK/ATP6V1B2/UPP1/HSPA1B/RORA/ENO1/NUDT4/PDHX/PDK3/NDUFV2/APRT/NME1/DLD/NUDT5/ATP5MC3/ATP5IF1/NDUFB8/PPT1/ATP5F1A/NDUFA10/IMPDH2/ATP5MC2/NDUFS8/PID1/ATP1A2
GO:0019693	BP	GO:0019693	ribose phosphate metabolic process	28	-0.10891	-0.512167	0.97351	0.999311	0.886347	6	tags=96%, list=1%, signal=99%	NDUFA13/GUK1/CASK/ATP6V1B2/UPP1/HSPA1B/RORA/ENO1/NUDT4/PDHX/PDK3/NDUFV2/APRT/NME1/DLD/NUDT5/ATP5MC3/ATP5IF1/NDUFB8/PPT1/ATP5F1A/NDUFA10/IMPDH2/ATP5MC2/NDUFS8/PID1/ATP1A2
GO:0006401	BP	GO:0006401	RNA catabolic process	17	0.133091	0.511899	0.974217	0.999311	0.886347	209	tags=35%, list=26%, signal=27%	KCNQ1OT1/ZCCHC7/NEAT1/ZCCHC17/EXOSC8/HSPA1B
GO:0006417	BP	GO:0006417	regulation of translation	39	-0.10063	-0.510882	0.976636	0.999311	0.886347	95	tags=13%, list=12%, signal=12%	ENC1/EIF4A2/RPS27L/MRPL13/KRT17
GO:0006281	BP	GO:0006281	DNA repair	18	0.129987	0.50875	0.968807	0.999311	0.886347	694	tags=100%, list=87%, signal=13%	MORF4L2/BOD1L1/GADD45A/USP3/TERF2IP/YY1/PBRM1/SPIRE1/RAD23A/FAM168A/ASCC3/UBE2A/SMARCD3/MTA1/APEX1/TAOK3/RPS3/HLTF
GO:0000280	BP	GO:0000280	nuclear division	22	0.119005	0.502977	0.976786	0.999311	0.886347	605	tags=91%, list=76%, signal=22%	CALR/GOLGA2/IGF2/HSPA1B/EPS8/STAG1/TPR/NUMA1/CKS2/SPIRE1/PHB2/PPP2R1A/NFIA/RANBP1/MAPRE1/UBB/RPL24/PSRC1/CHMP1B/BANF1
GO:0002285	BP	GO:0002285	lymphocyte activation involved in immune response	12	0.148489	0.497702	0.97963	0.999311	0.886347	26	tags=8%, list=3%, signal=8%	LGALS3
GO:0001101	BP	GO:0001101	response to acid chemical	10	-0.153255	-0.49666	0.978723	0.999311	0.886347	110	tags=60%, list=14%, signal=52%	COL1A1/COL6A1/LAMTOR2/ATP2B4/NTRK2/COL1A2
GO:0051301	BP	GO:0051301	cell division	35	-0.0996053	-0.496005	0.966443	0.999311	0.886347	289	tags=46%, list=36%, signal=30%	MAPRE1/PTN/CCND2/SEPTIN3/JTB/PSRC1/ANAPC13/GNAI2/STMN1/CHMP1B/MDK/CALM2/CENPV/RPS3/CALM3/SFRP2
GO:0040029	BP	GO:0040029	epigenetic regulation of gene expression	11	-0.145248	-0.489904	0.980769	0.999311	0.886347	203	tags=36%, list=26%, signal=27%	MTA1/CENPV/H3-3A/HDAC2
GO:0048609	BP	GO:0048609	multicellular organismal reproductive process	36	-0.0944859	-0.470691	0.979638	0.999311	0.886347	99	tags=14%, list=12%, signal=13%	SMAD1/H3-3A/RPS6/VDAC3/EDNRB
GO:0140110	MF	GO:0140110	transcription regulator activity	65	0.0942062	0.539561	0.982175	0.999439	0.886461	285	tags=40%, list=36%, signal=28%	BHLHE40/DDIT3/NRG1/MXI1/TRIB3/NFE2L1/TCF25/EN2/ZIC2/KDM3A/TMF1/EDF1/DNAJB1/BTAF1/RBPJ/RYBP/RORA/TGIF1/BRD4/SAP30/YY1/ENO1/BUD31/NR2F2/KMT2C/RERE
GO:0022402	BP	GO:0022402	cell cycle process	72	0.0912863	0.530177	0.981685	0.999439	0.886461	729	tags=100%, list=92%, signal=9%	WEE1/CDK2AP2/RIOK3/CALR/GOLGA8A/MDM2/GOLGA2/IGF2/EIF4EBP1/PDCD6IP/UNC119/HSPA1B/GADD45A/EPS8/ITGB1/TLK1/DCTN1/STAG1/BRD4/TPR/NUMA1/CKAP5/CKS2/GIGYF2/BCL6/BCAT1/PBRM1/SPIRE1/TLK2/SND1/CCNG2/RDX/EIF4G1/DYNC1H1/RPL23/PHB2/UBE2A/SEPTIN7/PPP2R1A/SMARCD3/APP/DYNLT1/FBXO7/PLK2/ZFP36L1/NFIA/RANBP1/MAPRE1/UBB/CCND2/SEPTIN3/RPL24/JTB/PSRC1/CCNI/STMN1/CHMP1B/BANF1/CALM2/ATP2B4/CENPV/ANXA1/ARL2/EZR/TAOK3/NFI…
GO:0032991	CC	GO:0032991	protein-containing complex	349	0.0814728	0.619535	0.989583	1	0.886958	124	tags=15%, list=16%, signal=22%	HSP90B1/HSPA5/SERPINE1/P4HB/IGFBP3/SLC2A1/LOX/PPIB/HYOU1/PDIA6/LGALS3/GAPDH/COL4A1/SEC11C/ENO2/RNMT/BHLHE40/MORF4L2/CDK2AP2/DDIT3/SSR4/MXI1/EEF1A2/PPP1R15A/SEL1L/RIOK3/CALR/TNC/SPCS2/ARHGAP29/PDK1/INSIG2/CAPRIN2/COL4A2/NFE2L1/HNRNPA3/TCF25/NDUFA4L2/HDLBP/HLA-B/RAB3GAP2/DNAJB11/RBM39/PFKP/COPE/SLC3A2/TFRC/MDM2/PDIA3/NDUFA13/EN2
GO:0034641	BP	GO:0034641	cellular nitrogen compound metabolic process	297	0.0751965	0.565148	0.996479	1	0.886958	212	tags=27%, list=27%, signal=31%	HSPA5/DKK1/LOX/LGALS3/GAPDH/AHNAK2/RNMT/BHLHE40/MORF4L2/DDIT3/NRG1/MXI1/EEF1A2/PPP1R15A/RIOK3/CALR/PDK1/TRIB3/SMS/GARS1/KCNQ1OT1/CAPRIN2/COL4A2/NAMPT/NFE2L1/HNRNPA3/TCF25/DNAJB11/RBM39/LONP1/TFRC/MDM2/NDUFA13/EN2/MT3/GUK1/CASK/ZIC2/IGFBP5/ZCCHC7/KDM3A/SHMT2/NOL3/ESF1/TMF1/NEAT1/RPF2/PGAM1/PRPF6/EDF1/POLR2A/ANXA2/DNAJB1/DDX41/IGF2/YTHDC1/BEND5/EIF4EBP1/ATP6V1B2/BTAF1/RBPJ/EPRS1/TMED2/BOD1L1/GFPT1/…
GO:0003676	MF	GO:0003676	nucleic acid binding	234	0.0734272	0.537495	0.996441	1	0.886958	285	tags=35%, list=36%, signal=32%	HSP90B1/P4HB/PDIA4/PPIB/CANX/LGALS3/RNMT/BHLHE40/DDIT3/MXI1/EEF1A2/MANF/CALR/SLC16A3/TUBB4B/KCNQ1OT1/CAPRIN2/NFE2L1/HNRNPA3/TCF25/HDLBP/RBM39/LONP1/SLC3A2/TFRC/MDM2/PDIA3/EN2/ZIC2/ZCCHC7/KDM3A/SHMT2/NOL3/ESF1/YWHAG/TMF1/NEAT1/RPF2/PRPF6/EDF1/POLR2A/ANXA2/DDX41/YTHDC1/BEND5/SRP72/BTAF1/RBPJ/EPRS1/POLR2H/PRPF8/ZCCHC17/EXOSC8/GOLGB1/RYBP/HSPA1B/RORA/ZYX/RPS17/XPOT/USP3/TGIF1/MACF1/EIF5B/CCDC47/BRD4/…
GO:2000058	BP	GO:2000058	regulation of ubiquitin-dependent protein catabolic process	16	0.132603	0.496467	0.990654	1	0.886958	209	tags=31%, list=26%, signal=24%	TRIB3/HERPUD1/MDM2/RYBP/HSPA1B
GO:0033043	BP	GO:0033043	regulation of organelle organization	70	-0.0817883	-0.485954	0.986456	1	0.886958	239	tags=36%, list=30%, signal=27%	MAP2/PSRC1/HNRNPA2B1/G3BP1/STMN4/STMN1/CHMP1B/ADD1/SLAIN1/CENPV/CCT6A/ANXA1/ARL2/EZR/CCN2/PDCD5/RPS3/FEZ1/GPM6B/H3-3A/SLC25A5/CLU/MSX2/PID1/PFN2
GO:0051091	BP	GO:0051091	positive regulation of DNA-binding transcription factor activity	14	0.136495	0.48508	0.986916	1	0.886958	280	tags=43%, list=35%, signal=28%	DDIT3/TFRC/ZIC2/HSPA1B/TERF2IP/BUD31
GO:0010638	BP	GO:0010638	positive regulation of organelle organization	38	-0.0953534	-0.479613	0.990783	1	0.886958	179	tags=26%, list=23%, signal=21%	SLAIN1/CCT6A/ANXA1/ARL2/CCN2/PDCD5/RPS3/SLC25A5/MSX2/PFN2
GO:0002366	BP	GO:0002366	leukocyte activation involved in immune response	13	0.136669	0.474023	0.990826	1	0.886958	26	tags=8%, list=3%, signal=8%	LGALS3
GO:0000278	BP	GO:0000278	mitotic cell cycle	61	-0.0801438	-0.462689	0.990847	1	0.886958	633	tags=92%, list=80%, signal=20%	IGF2/EIF4EBP1/PDCD6IP/UNC119/HSPA1B/EPS8/ITGB1/DCTN1/STAG1/BRD4/TPR/NUMA1/TUBB2A/GBF1/CKAP5/CKS2/AZI2/GIGYF2/BCL6/BCAT1/PBRM1/CCNG2/RDX/EIF4G1/DYNC1H1/PHB2/UBE2A/BTG3/PPP2R1A/SMARCD3/APP/DYNLT1/FBXO7/PLK2/ZFP36L1/NFIA/RANBP1/MAPRE1/CCND2/RPL24/JTB/PSRC1/ANAPC13/CCNI/STMN1/CHMP1B/BANF1/CALM2/ANXA1/TAOK3/NFIB/ASCL1/RPS6/CALM3/RPS27L/TTYH1
GO:0050684	BP	GO:0050684	regulation of mRNA processing	11	0.140645	0.461331	0.988764	1	0.886958	324	tags=55%, list=41%, signal=33%	RBM39/YTHDC1/SAFB/CIRBP/TRA2A/CELF2
GO:0032535	BP	GO:0032535	regulation of cellular component size	23	0.10773	0.461301	0.987319	1	0.886958	126	tags=17%, list=16%, signal=15%	NEFL/PPP1R15A/TMSB10/MT3
GO:0048638	BP	GO:0048638	regulation of developmental growth	20	0.111411	0.456031	0.990842	1	0.886958	292	tags=40%, list=37%, signal=26%	PPIB/MT3/IGF2/RBPJ/GOLGA4/MACF1/YY1/NRCAM
GO:0051348	BP	GO:0051348	negative regulation of transferase activity	14	-0.123152	-0.455806	0.995717	1	0.886958	273	tags=64%, list=34%, signal=43%	RPL23/RPS7/HSPB1/PRDX3/CORO1C/RPL11/BANF1/PPIA/EIF4A2
GO:0048667	BP	GO:0048667	cell morphogenesis involved in neuron differentiation	46	-0.083946	-0.450413	0.997743	1	0.886958	297	tags=46%, list=37%, signal=30%	CDH4/PTN/APLP1/SIPA1L1/METRN/RPL24/LMO4/PTPRS/MAP2/DCLK1/STMN1/SEMA6A/S100A6/NFIB/PTPRZ1/FEZ1/CHL1/NTRK2/RGMA/SLIT1/SLC1A3
GO:0106310	MF	GO:0106310	protein serine kinase activity	13	0.129746	0.450011	0.99633	1	0.886958	430	tags=69%, list=54%, signal=32%	RIOK3/CASK/TLK1/TRIO/CLK1/TLK2/MKNK2/MAP2K1/CAMK2D
GO:0070201	BP	GO:0070201	regulation of establishment of protein localization	23	0.104977	0.449512	0.990942	1	0.886958	315	tags=48%, list=40%, signal=30%	BNIP3L/MDM2/SCFD1/CTSD/OS9/BAG3/TPR/SELENOK/VAMP2/ATP2C1/BCAP31
GO:0010564	BP	GO:0010564	regulation of cell cycle process	38	0.0871863	0.433984	0.989437	1	0.886958	729	tags=100%, list=92%, signal=9%	WEE1/CDK2AP2/CALR/MDM2/IGF2/PDCD6IP/HSPA1B/DCTN1/BRD4/TPR/NUMA1/GIGYF2/BCL6/PBRM1/SND1/RDX/EIF4G1/DYNC1H1/RPL23/PHB2/PPP2R1A/SMARCD3/APP/FBXO7/PLK2/ZFP36L1/RANBP1/CCND2/PSRC1/CHMP1B/CALM2/ATP2B4/CENPV/ANXA1/TAOK3/CALM3/RPS27L/MSX2
GO:0002263	BP	GO:0002263	cell activation involved in immune response	15	0.118643	0.431638	0.998092	1	0.886958	26	tags=7%, list=3%, signal=7%	LGALS3
GO:0000151	CC	GO:0000151	ubiquitin ligase complex	14	0.119078	0.423184	0.998131	1	0.886958	702	tags=100%, list=88%, signal=12%	SEL1L/OS9/ZSWIM6/CKS2/CRBN/FBXO25/RHBDD2/UBE2A/FBXO7/UBE2E1/ANAPC13/PCMTD1/UBE2L6/ENC1
GO:0003730	MF	GO:0003730	mRNA 3'-UTR binding	11	-0.123724	-0.417306	1	1	0.886958	699	tags=82%, list=88%, signal=10%	CIRBP/ELAVL3/CELF2/RSL1D1/RPS7/ZFP36L1/HNRNPA0/HNRNPA2B1/DDX5
GO:0051258	BP	GO:0051258	protein polymerization	22	0.0978919	0.413741	0.994643	1	0.886958	656	tags=95%, list=83%, signal=17%	NEFL/TMSB10/GOLGA2/HSPA1B/EPS8/DCTN1/NUMA1/CKAP5/ARPC2/CAMSAP2/SPIRE1/SSNA1/RDX/MAPRE1/MAP2/PSRC1/STMN1/ADD1/SLAIN1/ARL2/RPS3
GO:0051223	BP	GO:0051223	regulation of protein transport	21	0.098468	0.412834	0.996403	1	0.886958	315	tags=48%, list=40%, signal=30%	BNIP3L/MDM2/SCFD1/OS9/BAG3/TPR/SELENOK/VAMP2/ATP2C1/BCAP31
GO:0042110	BP	GO:0042110	T cell activation	28	0.089875	0.407978	0.996357	1	0.886958	43	tags=7%, list=5%, signal=7%	LGALS3/IGFBP2
GO:0045787	BP	GO:0045787	positive regulation of cell cycle	21	-0.09009	-0.381059	0.997758	1	0.886958	411	tags=67%, list=52%, signal=33%	RAD23A/RDX/EIF4G1/DYNC1H1/PHB2/SMARCD3/APP/RANBP1/CCND2/PSRC1/CENPV/ANXA1/ASCL1/MSX2
GO:0007049	BP	GO:0007049	cell cycle	94	0.061144	0.37819	1	1	0.886958	729	tags=99%, list=92%, signal=9%	WEE1/MORF4L2/CDK2AP2/DDIT3/PPP1R15A/RIOK3/CALR/TUBB4B/GOLGA8A/MDM2/GOLGA2/IGF2/EIF4EBP1/PDCD6IP/UNC119/HSPA1B/GADD45A/EPS8/USP3/ITGB1/TLK1/DCTN1/STAG1/BRD4/TPR/NUMA1/TUBB2A/YY1/NR2F2/GBF1/CKAP5/CKS2/AZI2/GIGYF2/BCL6/BCAT1/PARD3/PBRM1/SPIRE1/TLK2/CCAR1/SSNA1/RAD23A/SND1/CCNG2/RDX/EIF4G1/DYNC1H1/RPL23/PHB2/UBE2A/SEPTIN7/BTG3/PPP2R1A/SMARCD3/APP/DYNLT1/FBXO7/PLK2/ZFP36L1/NFIA/RANBP1/MAPRE1/PCNP/UBB/…
GO:0032386	BP	GO:0032386	regulation of intracellular transport	24	-0.0809019	-0.359866	1	1	0.886958	678	tags=96%, list=85%, signal=15%	MDM2/SCFD1/OS9/ANXA2/BAG3/TPR/NUMA1/VAMP2/BCAP31/LMAN1/MAP2K1/RAB21/RDX/DYNC1H1/RUFY3/ATP5IF1/MAP2/STOM/GAS6/EZR/PDCD5/FEZ1/NDRG4
GO:1904949	CC	GO:1904949	ATPase complex	13	0.102302	0.354823	1	1	0.886958	715	tags=100%, list=90%, signal=10%	CDK2AP2/ATP6V1B2/YY1/CFDP1/PBRM1/SUZ12/ANP32E/SMARCD3/ATP5MC3/ATP5F1A/MTA1/ATP5MC2/HDAC2

## Sheet: GO AstPs.hypoxia7d
	ONTOLOGY	ID	Description	setSize	enrichmentScore	NES	pvalue	p.adjust	qvalue	rank	leading_edge	core_enrichment
GO:0043230	CC	GO:0043230	extracellular organelle	243	0.372203	3.7664	1e-10	2.6425e-08	2.13684e-08	513	tags=74%, list=45%, signal=52%	S100A6/COTL1/CD9/VIM/LGALS3/S100A10/ACTB/S100A11/GNAS/GSN/APLP2/PFN1/PEG10/ACTG1/MARCKS/SERPINE1/FTL/PRSS23/H3-3A/CXCR4/YWHAE/FSCN1/IGFBP7/CTSB/HLA-A/FTH1/SDCBP/MARCKSL1/TXN/SERPING1/EEF1A1/YWHAZ/TIMP1/NPC2/TPT1/PPIA/CD59/DDR1/CFL1/TTYH3/ADGRG1/ARPC3/PABPC1/MYL6/BASP1/PSAP/RPS4X/HNRNPK/GLUL/PCBP1/EEF2/COL1A2/GNG5/STMN1/CPNE2/GNAI3/ITM2B/RPLP2/RPS8/RAC1/MSN/PPP2R1A/PPIB/SERPINE2/CD81/SCARB2/BRK1/S…
GO:0065010	CC	GO:0065010	extracellular membrane-bounded organelle	243	0.372203	3.7664	1e-10	2.6425e-08	2.13684e-08	513	tags=74%, list=45%, signal=52%	S100A6/COTL1/CD9/VIM/LGALS3/S100A10/ACTB/S100A11/GNAS/GSN/APLP2/PFN1/PEG10/ACTG1/MARCKS/SERPINE1/FTL/PRSS23/H3-3A/CXCR4/YWHAE/FSCN1/IGFBP7/CTSB/HLA-A/FTH1/SDCBP/MARCKSL1/TXN/SERPING1/EEF1A1/YWHAZ/TIMP1/NPC2/TPT1/PPIA/CD59/DDR1/CFL1/TTYH3/ADGRG1/ARPC3/PABPC1/MYL6/BASP1/PSAP/RPS4X/HNRNPK/GLUL/PCBP1/EEF2/COL1A2/GNG5/STMN1/CPNE2/GNAI3/ITM2B/RPLP2/RPS8/RAC1/MSN/PPP2R1A/PPIB/SERPINE2/CD81/SCARB2/BRK1/S…
GO:1903561	CC	GO:1903561	extracellular vesicle	243	0.372203	3.7664	1e-10	2.6425e-08	2.13684e-08	513	tags=74%, list=45%, signal=52%	S100A6/COTL1/CD9/VIM/LGALS3/S100A10/ACTB/S100A11/GNAS/GSN/APLP2/PFN1/PEG10/ACTG1/MARCKS/SERPINE1/FTL/PRSS23/H3-3A/CXCR4/YWHAE/FSCN1/IGFBP7/CTSB/HLA-A/FTH1/SDCBP/MARCKSL1/TXN/SERPING1/EEF1A1/YWHAZ/TIMP1/NPC2/TPT1/PPIA/CD59/DDR1/CFL1/TTYH3/ADGRG1/ARPC3/PABPC1/MYL6/BASP1/PSAP/RPS4X/HNRNPK/GLUL/PCBP1/EEF2/COL1A2/GNG5/STMN1/CPNE2/GNAI3/ITM2B/RPLP2/RPS8/RAC1/MSN/PPP2R1A/PPIB/SERPINE2/CD81/SCARB2/BRK1/S…
GO:0070062	CC	GO:0070062	extracellular exosome	241	0.368066	3.75845	1e-10	2.6425e-08	2.13684e-08	513	tags=74%, list=45%, signal=52%	S100A6/COTL1/CD9/VIM/LGALS3/S100A10/ACTB/S100A11/GNAS/GSN/APLP2/PFN1/ACTG1/MARCKS/SERPINE1/FTL/PRSS23/H3-3A/CXCR4/YWHAE/FSCN1/IGFBP7/CTSB/HLA-A/FTH1/SDCBP/MARCKSL1/TXN/SERPING1/EEF1A1/YWHAZ/TIMP1/NPC2/TPT1/PPIA/CD59/DDR1/CFL1/TTYH3/ADGRG1/ARPC3/PABPC1/MYL6/BASP1/PSAP/RPS4X/HNRNPK/GLUL/PCBP1/EEF2/COL1A2/GNG5/STMN1/CPNE2/GNAI3/ITM2B/RPLP2/RPS8/RAC1/MSN/PPP2R1A/PPIB/CD81/SCARB2/BRK1/SSR4/RPS18/PCBP2…
GO:0005743	CC	GO:0005743	mitochondrial inner membrane	47	0.547545	3.58001	1e-10	2.6425e-08	2.13684e-08	416	tags=87%, list=37%, signal=58%	LGALS3/COX6C/COX7C/ATP5F1E/NDUFB1/COX6A1/UQCRQ/SLC25A5/CYCS/NDUFS3/NDUFA13/MRPS16/NDUFA1/COX6B1/ATP5ME/NDUFB11/NDUFS5/COX4I1/TMEM14C/NDUFA2/NDUFC1/MRPS6/COX8A/COX7B/ATP5PF/UQCRB/ATP5MF/MRPL51/MRPS21/MCUR1/ATP5MC3/TIMM17B/APOO/NDUFB6/COX7A2L/STMP1/MRPL42/UQCC2/ATP5MG/NDUFB2/TMEM160
GO:0005615	CC	GO:0005615	extracellular space	278	0.334963	3.51258	1e-10	2.6425e-08	2.13684e-08	513	tags=72%, list=45%, signal=52%	S100A6/VGF/COTL1/CD9/VIM/LGALS3/IGFBPL1/S100A10/ACTB/S100A11/GNAS/PTN/GSN/APLP2/PFN1/ACTG1/MARCKS/SERPINE1/DCN/FTL/PRSS23/H3-3A/RPL39/CXCR4/YWHAE/FSCN1/IGFBP7/CTSB/HLA-A/FTH1/SDCBP/MARCKSL1/TXN/DPYSL3/TNC/SERPING1/EEF1A1/YWHAZ/TIMP1/NPC2/TPT1/PPIA/CD59/DDR1/CFL1/TTYH3/ADGRG1/ARPC3/PABPC1/MYL6/BASP1/TIMP2/PSAP/RPS4X/HNRNPK/GLUL/PCBP1/SPARC/EEF2/COL1A2/GNG5/STMN1/CPNE2/PTX3/GNAI3/ITM2B/RPLP2/RPS8/R…
GO:0005576	CC	GO:0005576	extracellular region	307	0.313045	3.33875	1e-10	2.6425e-08	2.13684e-08	364	tags=52%, list=32%, signal=49%	S100A6/VGF/COTL1/CD9/VIM/LGALS3/IGFBPL1/TMSB4X/S100A10/ACTB/S100A11/GNAS/PTN/GSN/APLP2/PON2/PFN1/PEG10/ACTG1/MARCKS/SERPINE1/DCN/FTL/PRSS23/H3-3A/RPL39/CXCR4/YWHAE/FSCN1/IGFBP7/CTSB/HLA-A/FTH1/SDCBP/MARCKSL1/TXN/DPYSL3/TNC/SERPING1/EEF1A1/YWHAZ/TIMP1/NPC2/TPT1/PPIA/CD59/DDR1/CFL1/TTYH3/ADGRG1/ARPC3/PABPC1/MYL6/BASP1/TIMP2/PSAP/RPS4X/HNRNPK/GLUL/PCBP1/SPARC/EEF2/COL1A2/GNG5/STMN1/CPNE2/PTX3/GNAI3/…
GO:0031982	CC	GO:0031982	vesicle	345	0.264323	2.81187	1e-10	2.6425e-08	2.13684e-08	249	tags=36%, list=22%, signal=41%	S100A6/VGF/COTL1/CD9/VIM/LGALS3/TMSB4X/S100A10/ACTB/S100A11/IFITM3/GNAS/GSN/STMN2/APLP2/PFN1/PEG10/ACTG1/MARCKS/IFITM2/SERPINE1/FTL/PRSS23/H3-3A/CXCR4/YWHAE/FSCN1/IGFBP7/CTSB/HLA-A/FTH1/SDCBP/MARCKSL1/TXN/DPYSL3/SERPING1/EEF1A1/YWHAZ/TIMP1/NPC2/TPT1/PPIA/CD59/DDR1/CFL1/TTYH3/ADGRG1/ARPC3/PABPC1/MYL6/CAV1/BASP1/TIMP2/PSAP/RPS4X/HNRNPK/GLUL/PCBP1/SPARC/EEF2/COL1A2/GNG5/STMN1/LEPROT/CPNE2/PTX3/GNAI3…
GO:0006119	BP	GO:0006119	oxidative phosphorylation	32	0.592601	3.42718	6.77351e-10	1.30174e-07	1.05265e-07	398	tags=91%, list=35%, signal=61%	COX6C/COX7C/ATP5F1E/NDUFB1/COX6A1/UQCRQ/CYCS/NDUFS3/NDUFA13/NDUFA1/COX6B1/ATP5ME/NDUFB11/NDUFS5/COX4I1/MACROH2A1/NDUFA2/NDUFC1/COX8A/COX7B/ATP5PF/UQCRB/ATP5MF/CHCHD2/NDUFB6/COX7A2L/UQCC2/ATP5MG/NDUFB2
GO:0003735	MF	GO:0003735	structural constituent of ribosome	36	0.568699	3.42425	5.74434e-10	1.30174e-07	1.05265e-07	510	tags=100%, list=45%, signal=57%	RPL39/RPL37/RPS4X/RPL38/RPLP2/RPS8/RPS18/RPL36A/RPL12/MRPS16/RPL34/RPL35/RPS27L/RPS24/RPS20/RPL4/RPS29/MRPS6/RPLP1/RPL36/MRPL51/MRPS21/RPL24/RPL9/RPLP0/RPL41/RPL6/MRPL42/RPL5/RPS12/MRPL17/RPL27A/RPL13/RSL24D1/RPL23/RPS25
GO:0019866	CC	GO:0019866	organelle inner membrane	49	0.505849	3.33514	6.61861e-10	1.30174e-07	1.05265e-07	398	tags=82%, list=35%, signal=55%	LGALS3/COX6C/COX7C/ATP5F1E/NDUFB1/COX6A1/UQCRQ/SLC25A5/CYCS/NDUFS3/NDUFA13/MRPS16/NDUFA1/COX6B1/ATP5ME/NDUFB11/NDUFS5/COX4I1/TMEM14C/NDUFA2/NDUFC1/MRPS6/COX8A/COX7B/ATP5PF/UQCRB/ATP5MF/MRPL51/MRPS21/MCUR1/ATP5MC3/TIMM17B/APOO/NDUFB6/COX7A2L/STMP1/MRPL42/UQCC2/ATP5MG/NDUFB2
GO:0005925	CC	GO:0005925	focal adhesion	73	0.407747	3.09253	2.18744e-09	3.85355e-07	3.11615e-07	160	tags=42%, list=14%, signal=39%	CD9/VIM/ACTB/GSN/PFN1/ACTG1/MARCKS/YWHAE/SDCBP/TNC/YWHAZ/PPIA/CD59/CFL1/ARPC3/PABPC1/CAV1/RPS4X/HNRNPK/RPL38/EFNB2/RPLP2/RPS8/RAC1/MSN/PPIB/CD81/SCARB2/RPS18/PCBP2/B2M
GO:0098798	CC	GO:0098798	mitochondrial protein-containing complex	41	0.53434	3.32934	2.5743e-09	4.18621e-07	3.38515e-07	476	tags=93%, list=42%, signal=56%	COX6C/COX7C/ATP5F1E/NDUFB1/COX6A1/UQCRQ/SLC25A5/NDUFS3/NDUFA13/MRPS16/NDUFA1/COX6B1/ATP5ME/NDUFB11/NDUFS5/COX4I1/NDUFA2/NDUFC1/MRPS6/COX8A/COX7B/ATP5PF/UQCRB/ATP5MF/MRPL51/MRPS21/ATP5MC3/TIMM17B/APOO/NDUFB6/COX7A2L/MRPL42/ATP5MG/NDUFB2/MRPL17/VDAC1/BAX/UQCR10
GO:0009060	BP	GO:0009060	aerobic respiration	35	0.564177	3.37839	3.14959e-09	4.43882e-07	3.58942e-07	398	tags=89%, list=35%, signal=59%	COX6C/COX7C/ATP5F1E/NDUFB1/COX6A1/UQCRQ/CYCS/NDUFS3/NDUFA13/NDUFA1/COX6B1/ATP5ME/NDUFB11/NDUFS5/COX4I1/MACROH2A1/NDUFA2/NDUFC1/COX8A/COX7B/ATP5PF/UQCRB/ATP5MF/CHCHD2/NDUFB6/COX7A2L/HIF1A/IDH2/UQCC2/ATP5MG/NDUFB2
GO:0044391	CC	GO:0044391	ribosomal subunit	38	0.54464	3.37135	3.00793e-09	4.43882e-07	3.58942e-07	442	tags=89%, list=39%, signal=57%	RPL39/RPL37/RPS4X/RPL38/RPLP2/RPS8/RPS18/RPL36A/RPL12/MRPS16/RPL34/RPL35/RPS27L/RPS24/RPS20/RPL4/RPS29/MRPS6/RPLP1/RPL36/RACK1/MRPL51/MRPS21/RPL24/RPL9/RPLP0/RPL41/RPL6/MRPL42/SNU13/RPL5/RPS12/MRPL17/RPL27A
GO:0098800	CC	GO:0098800	inner mitochondrial membrane protein complex	32	0.561886	3.24955	7.77849e-09	1.02773e-06	8.3107e-07	340	tags=81%, list=30%, signal=59%	COX6C/COX7C/ATP5F1E/NDUFB1/COX6A1/UQCRQ/NDUFS3/NDUFA13/NDUFA1/COX6B1/ATP5ME/NDUFB11/NDUFS5/COX4I1/NDUFA2/NDUFC1/COX8A/COX7B/ATP5PF/UQCRB/ATP5MF/ATP5MC3/TIMM17B/APOO/NDUFB6/COX7A2L
GO:0045333	BP	GO:0045333	cellular respiration	36	0.535343	3.22341	9.68457e-09	1.2043e-06	9.73854e-07	398	tags=86%, list=35%, signal=58%	COX6C/COX7C/ATP5F1E/NDUFB1/COX6A1/UQCRQ/CYCS/NDUFS3/NDUFA13/NDUFA1/COX6B1/ATP5ME/NDUFB11/NDUFS5/COX4I1/MACROH2A1/NDUFA2/NDUFC1/COX8A/COX7B/ATP5PF/UQCRB/ATP5MF/CHCHD2/NDUFB6/COX7A2L/HIF1A/IDH2/UQCC2/ATP5MG/NDUFB2
GO:0005840	CC	GO:0005840	ribosome	41	0.515326	3.21087	1.13711e-08	1.33548e-06	1.07993e-06	510	tags=95%, list=45%, signal=54%	RPL39/RPL37/EEF1A1/RPS4X/RPL38/RPLP2/RPS8/RPS18/RPL36A/RPL12/MRPS16/RPL34/RPL35/RPS27L/RPS24/RPS20/RPL4/RPS29/MRPS6/RPLP1/RPL36/RACK1/MRPL51/MRPS21/RPL24/RPL9/RPLP0/RPL41/RPL6/MRPL42/SNU13/RPL5/RPS12/MRPL17/RPL27A/RPL13/RSL24D1/RPL23/RPS25
GO:0030055	CC	GO:0030055	cell-substrate junction	75	0.384698	2.9452	2.00483e-08	2.1433e-06	1.73317e-06	160	tags=41%, list=14%, signal=38%	CD9/VIM/ACTB/GSN/PFN1/ACTG1/MARCKS/YWHAE/SDCBP/TNC/YWHAZ/PPIA/CD59/CFL1/ARPC3/PABPC1/CAV1/RPS4X/HNRNPK/RPL38/EFNB2/RPLP2/RPS8/RAC1/MSN/PPIB/CD81/SCARB2/RPS18/PCBP2/B2M
GO:0005740	CC	GO:0005740	mitochondrial envelope	69	0.39274	2.90933	2.02772e-08	2.1433e-06	1.73317e-06	476	tags=78%, list=42%, signal=48%	LGALS3/COX6C/TMBIM6/COX7C/ATP5F1E/NDUFB1/COX6A1/UQCRQ/SLC25A5/CYCS/NDUFS3/NDUFA13/MRPS16/NDUFA1/COX6B1/ATP5ME/NDUFB11/NDUFS5/COX4I1/TMEM14C/NDUFA2/NDUFC1/MRPS6/COX8A/COX7B/ATP5PF/UQCRB/ATP5MF/MRPL51/MRPS21/CHCHD2/MCUR1/ATP5MC3/RNF5/TIMM17B/TMEM14A/APOO/UBB/NDUFB6/COX7A2L/STMP1/MRPL42/UQCC2/ATP5MG/NDUFB2/COX17/TMEM160/UBC/MRPL17/SOD1/VDAC1/TSPO/BAX/UQCR10
GO:0030141	CC	GO:0030141	secretory granule	76	0.373029	2.86726	4.4215e-08	4.45097e-06	3.59925e-06	221	tags=49%, list=19%, signal=42%	COTL1/CD9/LGALS3/TMSB4X/S100A11/GSN/APLP2/SERPINE1/FTL/CTSB/FTH1/SDCBP/SERPING1/EEF1A1/TIMP1/NPC2/PPIA/CD59/CAV1/TIMP2/PSAP/SPARC/EEF2/PTX3/RAC1/TRAPPC1/DYNLL1/SERPINE2/SRP14/SNX10/B2M/TUBB/CSTB/CST3/ATP6AP2/DYNLT1/CTSD
GO:0009607	BP	GO:0009607	response to biotic stimulus	92	0.338487	2.76974	5.69013e-08	5.46769e-06	4.42142e-06	181	tags=38%, list=16%, signal=35%	VGF/COTL1/VIM/LGALS3/IGFBPL1/IFITM3/GSN/ACTG1/IFITM2/SERPINE1/RPL39/CXCR4/HLA-A/SERPING1/YWHAZ/NPC2/TPT1/CFL1/IFITM1/CAV1/STMN1/PTX3/PARP1/PPP1R14B/CALM1/XIAP/ODC1/PCBP2/B2M/PPP2CA/TUBB/RTN4/BANF1/SELENOK/PRDX2
GO:0070469	CC	GO:0070469	respirasome	24	0.620011	3.18539	7.52613e-08	6.91749e-06	5.59379e-06	343	tags=88%, list=30%, signal=62%	COX6C/COX7C/NDUFB1/COX6A1/UQCRQ/CYCS/NDUFS3/NDUFA13/NDUFA1/COX6B1/NDUFB11/NDUFS5/COX4I1/NDUFA2/NDUFC1/COX8A/COX7B/UQCRB/NDUFB6/COX7A2L/STMP1
GO:0005746	CC	GO:0005746	mitochondrial respirasome	23	0.615318	3.11802	8.73006e-08	7.68973e-06	6.21825e-06	343	tags=87%, list=30%, signal=62%	COX6C/COX7C/NDUFB1/COX6A1/UQCRQ/NDUFS3/NDUFA13/NDUFA1/COX6B1/NDUFB11/NDUFS5/COX4I1/NDUFA2/NDUFC1/COX8A/COX7B/UQCRB/NDUFB6/COX7A2L/STMP1
GO:0098542	BP	GO:0098542	defense response to other organism	57	0.428178	3.00151	1.07218e-07	9.06632e-06	7.33142e-06	176	tags=46%, list=16%, signal=41%	VGF/COTL1/VIM/LGALS3/IFITM3/GSN/ACTG1/IFITM2/SERPINE1/RPL39/HLA-A/SERPING1/YWHAZ/IFITM1/CAV1/PTX3/PARP1/PPP1R14B/CALM1/XIAP/PCBP2/PPP2CA/TUBB/RTN4/BANF1/SELENOK
GO:0044419	BP	GO:0044419	biological process involved in interspecies interaction between organisms	114	0.307729	2.63634	1.38205e-07	1.12371e-05	9.08681e-06	181	tags=36%, list=16%, signal=34%	VGF/COTL1/VIM/LGALS3/IFITM3/GSN/ACTG1/IFITM2/SERPINE1/RPL39/CXCR4/CTSB/HLA-A/SERPING1/EEF1A1/YWHAZ/NPC2/TPT1/PPIA/CFL1/IFITM1/CAV1/STMN1/EFNB2/PTX3/PARP1/PPP1R14B/CALM1/XIAP/PPIB/ODC1/CD81/SCARB2/PCBP2/B2M/PPP2CA/TUBB/RTN4/BANF1/SELENOK/PRDX2
GO:0002181	BP	GO:0002181	cytoplasmic translation	36	0.499046	3.00486	1.78352e-07	1.34656e-05	1.08889e-05	510	tags=92%, list=45%, signal=52%	RPL39/RPL37/PABPC1/RPS4X/RPL38/RPLP2/RPS8/RPS18/RPL36A/RPL12/RPL34/YBX1/RPL35/RPS24/RPS20/RPL4/RPS29/RPLP1/RPL36/RACK1/RPL24/RPL9/RPLP0/RPL41/SYNCRIP/RPL6/EIF4G1/RPL5/RPS12/RPL27A/RPL13/RPL23/RPS25
GO:0031966	CC	GO:0031966	mitochondrial membrane	65	0.39197	2.90021	1.72374e-07	1.34656e-05	1.08889e-05	476	tags=78%, list=42%, signal=48%	LGALS3/COX6C/TMBIM6/COX7C/ATP5F1E/NDUFB1/COX6A1/UQCRQ/SLC25A5/CYCS/NDUFS3/NDUFA13/MRPS16/NDUFA1/COX6B1/ATP5ME/NDUFB11/NDUFS5/COX4I1/TMEM14C/NDUFA2/NDUFC1/MRPS6/COX8A/COX7B/ATP5PF/UQCRB/ATP5MF/MRPL51/MRPS21/MCUR1/ATP5MC3/RNF5/TIMM17B/TMEM14A/APOO/UBB/NDUFB6/COX7A2L/STMP1/MRPL42/UQCC2/ATP5MG/NDUFB2/TMEM160/UBC/MRPL17/VDAC1/TSPO/BAX/UQCR10
GO:0098803	CC	GO:0098803	respiratory chain complex	22	0.613894	3.06505	2.18184e-07	1.53562e-05	1.24177e-05	340	tags=86%, list=30%, signal=62%	COX6C/COX7C/NDUFB1/COX6A1/UQCRQ/NDUFS3/NDUFA13/NDUFA1/COX6B1/NDUFB11/NDUFS5/COX4I1/NDUFA2/NDUFC1/COX8A/COX7B/UQCRB/NDUFB6/COX7A2L
GO:0042773	BP	GO:0042773	ATP synthesis coupled electron transport	22	0.613548	3.06333	2.27338e-07	1.53562e-05	1.24177e-05	340	tags=86%, list=30%, signal=62%	COX6C/COX7C/NDUFB1/COX6A1/UQCRQ/CYCS/NDUFS3/NDUFA1/COX6B1/NDUFS5/COX4I1/NDUFA2/NDUFC1/COX8A/COX7B/UQCRB/CHCHD2/NDUFB6/COX7A2L
GO:0042775	BP	GO:0042775	mitochondrial ATP synthesis coupled electron transport	22	0.613548	3.06333	2.27338e-07	1.53562e-05	1.24177e-05	340	tags=86%, list=30%, signal=62%	COX6C/COX7C/NDUFB1/COX6A1/UQCRQ/CYCS/NDUFS3/NDUFA1/COX6B1/NDUFS5/COX4I1/NDUFA2/NDUFC1/COX8A/COX7B/UQCRB/CHCHD2/NDUFB6/COX7A2L
GO:0043207	BP	GO:0043207	response to external biotic stimulus	88	0.337757	2.72896	2.39714e-07	1.53562e-05	1.24177e-05	181	tags=39%, list=16%, signal=35%	VGF/COTL1/VIM/LGALS3/IFITM3/GSN/ACTG1/IFITM2/SERPINE1/RPL39/CXCR4/HLA-A/SERPING1/YWHAZ/NPC2/TPT1/CFL1/IFITM1/CAV1/STMN1/PTX3/PARP1/PPP1R14B/CALM1/XIAP/ODC1/PCBP2/B2M/PPP2CA/TUBB/RTN4/BANF1/SELENOK/PRDX2
GO:0051707	BP	GO:0051707	response to other organism	88	0.337757	2.72896	2.39714e-07	1.53562e-05	1.24177e-05	181	tags=39%, list=16%, signal=35%	VGF/COTL1/VIM/LGALS3/IFITM3/GSN/ACTG1/IFITM2/SERPINE1/RPL39/CXCR4/HLA-A/SERPING1/YWHAZ/NPC2/TPT1/CFL1/IFITM1/CAV1/STMN1/PTX3/PARP1/PPP1R14B/CALM1/XIAP/ODC1/PCBP2/B2M/PPP2CA/TUBB/RTN4/BANF1/SELENOK/PRDX2
GO:0097060	CC	GO:0097060	synaptic membrane	47	-0.514895	-2.73108	2.75129e-07	1.71065e-05	1.38331e-05	349	tags=70%, list=31%, signal=51%	NLGN4X/LRP4/ITSN1/GPR158/NRP1/TIAM1/TENM2/ERBB4/SYNDIG1/GRID2/ANK2/SYT1/DCC/SYNE1/HIP1/CASK/CACNA1C/LRRTM4/DLG2/GRIA1/PTPRD/EPHA4/GPHN/CNTNAP2/ERC1/GRIA3/DMD/GRIN2B/GRIA2/NLGN1/CDH10/LRRC7/ADGRB3
GO:0099503	CC	GO:0099503	secretory vesicle	87	0.327803	2.62758	4.01048e-07	2.42233e-05	1.9588e-05	189	tags=41%, list=17%, signal=37%	COTL1/CD9/LGALS3/TMSB4X/S100A11/GSN/APLP2/SERPINE1/FTL/CTSB/FTH1/SDCBP/DPYSL3/SERPING1/EEF1A1/TIMP1/NPC2/PPIA/CD59/CAV1/TIMP2/PSAP/SPARC/EEF2/PTX3/RAC1/TRAPPC1/DYNLL1/SERPINE2/SRP14/SNX10/B2M/TUBB/SEPTIN2/CSTB/CST3
GO:0022626	CC	GO:0022626	cytosolic ribosome	34	0.502026	2.94891	4.60883e-07	2.70641e-05	2.18852e-05	510	tags=94%, list=45%, signal=53%	RPL39/RPL37/EEF1A1/RPS4X/RPL38/RPLP2/RPS8/RPS18/RPL36A/RPL12/RPL34/RPL35/RPS27L/RPS24/RPS20/RPL4/RPS29/RPLP1/RPL36/RACK1/RPL24/RPL9/RPLP0/RPL41/RPL6/SNU13/RPL5/RPS12/RPL27A/RPL13/RPL23/RPS25
GO:0045211	CC	GO:0045211	postsynaptic membrane	33	-0.57711	-2.74997	4.8313e-07	2.76037e-05	2.23216e-05	315	tags=76%, list=28%, signal=56%	GPR158/NRP1/TIAM1/TENM2/ERBB4/SYNDIG1/GRID2/ANK2/DCC/SYNE1/HIP1/CACNA1C/LRRTM4/DLG2/GRIA1/EPHA4/GPHN/GRIA3/DMD/GRIN2B/GRIA2/NLGN1/CDH10/LRRC7/ADGRB3
GO:0015980	BP	GO:0015980	energy derivation by oxidation of organic compounds	40	0.457838	2.85748	7.90719e-07	4.2861e-05	3.46593e-05	417	tags=82%, list=37%, signal=54%	COX6C/COX7C/ATP5F1E/NDUFB1/COX6A1/UQCRQ/CYCS/NDUFS3/NDUFA13/NDUFA1/COX6B1/ATP5ME/NDUFB11/NDUFS5/COX4I1/MACROH2A1/NDUFA2/NDUFC1/COX8A/COX7B/ATP5PF/UQCRB/ATP5MF/CHCHD2/PPP1R1A/NDUFB6/COX7A2L/HIF1A/IDH2/UQCC2/ATP5MG/NDUFB2/PPP1CB
GO:0006952	BP	GO:0006952	defense response	97	0.30928	2.59705	7.77003e-07	4.2861e-05	3.46593e-05	197	tags=38%, list=17%, signal=34%	VGF/COTL1/VIM/LGALS3/TMSB4X/IFITM3/PTN/GSN/ACTG1/IFITM2/SERPINE1/RPL39/CXCR4/HLA-A/TNC/SERPING1/YWHAZ/TIMP1/CYP26B1/IFITM1/CAV1/PTX3/PARP1/PPP1R14B/CALM1/RAC1/XIAP/CD81/PCBP2/PPP2CA/TUBB/RTN4/BANF1/SELENOK/PRDX2/CST3/ITGB1
GO:0006091	BP	GO:0006091	generation of precursor metabolites and energy	47	0.418218	2.73444	1.13823e-06	6.01555e-05	4.86444e-05	417	tags=79%, list=37%, signal=52%	VGF/COX6C/COX7C/ATP5F1E/NDUFB1/COX6A1/UQCRQ/PPP2CA/CYCS/NDUFS3/NDUFA13/NDUFA1/COX6B1/ATP5ME/NDUFB11/NDUFS5/COX4I1/MACROH2A1/NDUFA2/NDUFC1/COX8A/COX7B/ATP5PF/UQCRB/ATP5MF/CHCHD2/PPP1R1A/NDUFB6/COX7A2L/ATP5IF1/HIF1A/IDH2/UQCC2/ATP5MG/NDUFB2/COX17/PPP1CB
GO:0009201	BP	GO:0009201	ribonucleoside triphosphate biosynthetic process	20	0.616548	2.919	1.26084e-06	6.05779e-05	4.89859e-05	398	tags=95%, list=35%, signal=63%	TMSB4X/ATP5F1E/NDUFB1/PARP1/NDUFS3/NDUFA13/NDUFA1/ATP5ME/NDUFB11/NDUFS5/NDUFA2/NDUFC1/ATP5PF/ATP5MF/NME1/ATP5MC3/NDUFB6/ATP5MG/NDUFB2
GO:0009206	BP	GO:0009206	purine ribonucleoside triphosphate biosynthetic process	20	0.616548	2.919	1.26084e-06	6.05779e-05	4.89859e-05	398	tags=95%, list=35%, signal=63%	TMSB4X/ATP5F1E/NDUFB1/PARP1/NDUFS3/NDUFA13/NDUFA1/ATP5ME/NDUFB11/NDUFS5/NDUFA2/NDUFC1/ATP5PF/ATP5MF/NME1/ATP5MC3/NDUFB6/ATP5MG/NDUFB2
GO:0022900	BP	GO:0022900	electron transport chain	23	0.569635	2.88653	1.22653e-06	6.05779e-05	4.89859e-05	340	tags=83%, list=30%, signal=59%	COX6C/COX7C/NDUFB1/COX6A1/UQCRQ/CYCS/NDUFS3/NDUFA1/COX6B1/NDUFS5/COX4I1/NDUFA2/NDUFC1/COX8A/COX7B/UQCRB/CHCHD2/NDUFB6/COX7A2L
GO:0022904	BP	GO:0022904	respiratory electron transport chain	23	0.569635	2.88653	1.22653e-06	6.05779e-05	4.89859e-05	340	tags=83%, list=30%, signal=59%	COX6C/COX7C/NDUFB1/COX6A1/UQCRQ/CYCS/NDUFS3/NDUFA1/COX6B1/NDUFS5/COX4I1/NDUFA2/NDUFC1/COX8A/COX7B/UQCRB/CHCHD2/NDUFB6/COX7A2L
GO:0005198	MF	GO:0005198	structural molecule activity	80	0.327958	2.58486	1.51732e-06	7.12805e-05	5.76405e-05	303	tags=54%, list=27%, signal=42%	VIM/ACTB/ACTG1/DCN/H3-3A/RPL39/IGFBP7/RPL37/GPM6B/NEFM/TNC/ARPC3/MYL6/RPS4X/SPARC/RPL38/COL1A2/RPLP2/RPS8/MSN/RPS18/RPL36A/TUBA1A/TUBB/TUBB2A/RPL12/MRPS16/RPL34/TUBB2B/RPL35/RPS27L/RPS24/MACROH2A1/RPS20/RPL4/RPS29/MRPS6/RPLP1/RPL36/MRPL51/MRPS21/RPL24/RPL9
GO:0045087	BP	GO:0045087	innate immune response	49	0.411238	2.71135	1.76179e-06	8.09658e-05	6.54725e-05	174	tags=45%, list=15%, signal=40%	VIM/LGALS3/IFITM3/GSN/ACTG1/IFITM2/RPL39/HLA-A/SERPING1/YWHAZ/IFITM1/CAV1/PTX3/PARP1/PPP1R14B/CALM1/XIAP/PCBP2/PPP2CA/TUBB/RTN4/BANF1
GO:0015934	CC	GO:0015934	large ribosomal subunit	24	0.56689	2.91247	2.1e-06	9.44552e-05	7.63807e-05	470	tags=96%, list=41%, signal=57%	RPL39/RPL37/RPL38/RPLP2/RPL36A/RPL12/RPL34/RPL35/RPL4/RPLP1/RPL36/MRPL51/RPL24/RPL9/RPLP0/RPL41/RPL6/MRPL42/SNU13/RPL5/MRPL17/RPL27A/RPL13
GO:0019646	BP	GO:0019646	aerobic electron transport chain	21	0.608917	2.93363	2.57459e-06	0.000113389	9.16916e-05	340	tags=86%, list=30%, signal=61%	COX6C/COX7C/NDUFB1/COX6A1/UQCRQ/CYCS/NDUFS3/NDUFA1/COX6B1/NDUFS5/COX4I1/NDUFA2/NDUFC1/COX8A/COX7B/UQCRB/NDUFB6/COX7A2L
GO:0006754	BP	GO:0006754	ATP biosynthetic process	19	0.613972	2.82897	2.86343e-06	0.000123537	9.98971e-05	398	tags=95%, list=35%, signal=63%	TMSB4X/ATP5F1E/NDUFB1/PARP1/NDUFS3/NDUFA13/NDUFA1/ATP5ME/NDUFB11/NDUFS5/NDUFA2/NDUFC1/ATP5PF/ATP5MF/ATP5MC3/NDUFB6/ATP5MG/NDUFB2
GO:0101002	CC	GO:0101002	ficolin-1-rich granule	28	0.514061	2.79375	3.23862e-06	0.000134244	0.000108555	249	tags=64%, list=22%, signal=51%	COTL1/LGALS3/GSN/CTSB/FTH1/EEF1A1/PPIA/TIMP2/EEF2/RAC1/DYNLL1/SRP14/CSTB/CST3/ATP6AP2/DYNLT1/CTSD/PSMD2
GO:0046034	BP	GO:0046034	ATP metabolic process	23	0.551118	2.7927	3.21185e-06	0.000134244	0.000108555	398	tags=87%, list=35%, signal=58%	TMSB4X/ATP5F1E/NDUFB1/PARP1/NDUFS3/NDUFA13/NDUFA1/ATP5ME/NDUFB11/NDUFS5/NDUFA2/NDUFC1/ATP5PF/ATP5MF/ATP5MC3/ATP1B1/NDUFB6/ATP5IF1/ATP5MG/NDUFB2
GO:0016740	MF	GO:0016740	transferase activity	160	-0.32536	-2.27311	3.39247e-06	0.000137917	0.000111526	539	tags=70%, list=47%, signal=43%	HECTD1/CERS6/HUWE1/PTAR1/MAP4K3/PPM1D/MARCHF7/STK3/ATM/C1GALT1/ANKIB1/TENT5A/FYN/CSNK1A1/RPS6KA3/KMT2C/EIF2AK3/KAT6A/COP1/TRIM22/CUL5/NSD3/DLG1/SRPK2/PRKCE/CUL4A/ETNK1/TRIP12/PEAK1/GALNT17/UST/CAMK1D/BRAF/SIK2/NEDD4L/PRDM2/NEK1/SHPRH/UBE2H/CDK14/MARK3/PELI1/SETD5/UBE2E2/FER/FTO/TAOK3/HECW2/HERC1/SETBP1/PIK3C2A/LARGE1/PTK2/ASH1L/UBR1/NRP1/TUT4/SETD2/MYCBP2/PAN3/CDK12/UBR4/FHIT/UBR5/AGPAT4/TRIO/ARI…
GO:0042776	BP	GO:0042776	proton motive force-driven mitochondrial ATP synthesis	15	0.658036	2.78696	3.47874e-06	0.000138756	0.000112204	398	tags=100%, list=35%, signal=66%	ATP5F1E/NDUFB1/NDUFS3/NDUFA13/NDUFA1/ATP5ME/NDUFB11/NDUFS5/NDUFA2/NDUFC1/ATP5PF/ATP5MF/NDUFB6/ATP5MG/NDUFB2
GO:0009199	BP	GO:0009199	ribonucleoside triphosphate metabolic process	27	0.512364	2.73586	3.73886e-06	0.000143708	0.000116209	398	tags=85%, list=35%, signal=57%	TMSB4X/ATP5F1E/NDUFB1/PARP1/GNAI3/NDUFS3/NDUFA13/NDUFA1/ATP5ME/NDUFB11/NDUFS5/NDUFA2/NDUFC1/ATP5PF/ATP5MF/NME1/ATP5MC3/ATP1B1/NDUFB6/ATP5IF1/RAN/ATP5MG/NDUFB2
GO:0009205	BP	GO:0009205	purine ribonucleoside triphosphate metabolic process	27	0.512364	2.73586	3.73886e-06	0.000143708	0.000116209	398	tags=85%, list=35%, signal=57%	TMSB4X/ATP5F1E/NDUFB1/PARP1/GNAI3/NDUFS3/NDUFA13/NDUFA1/ATP5ME/NDUFB11/NDUFS5/NDUFA2/NDUFC1/ATP5PF/ATP5MF/NME1/ATP5MC3/ATP1B1/NDUFB6/ATP5IF1/RAN/ATP5MG/NDUFB2
GO:0016773	MF	GO:0016773	phosphotransferase activity, alcohol group as acceptor	59	-0.436079	-2.47464	4.81179e-06	0.000181645	0.000146886	526	tags=85%, list=46%, signal=48%	MAP4K3/PPM1D/STK3/ATM/FYN/CSNK1A1/RPS6KA3/EIF2AK3/SRPK2/PRKCE/ETNK1/PEAK1/CAMK1D/BRAF/SIK2/NEK1/CDK14/MARK3/FER/TAOK3/PIK3C2A/PTK2/NRP1/PAN3/CDK12/TRIO/ERBB4/AAK1/ALPK2/PRKCA/CDC42BPA/DCLK2/PKN2/DYRK1A/BMPR1A/ADK/SMG1/CASK/PIKFYVE/SIK3/DCLK1/CAMK2D/TRPM7/BMPR1B/CDK13/AKT3/ACVR2A/EPHA4/FGFR1/TNIK
GO:0062023	CC	GO:0062023	collagen-containing extracellular matrix	37	0.448006	2.73473	5.683e-06	0.00021077	0.000170438	107	tags=46%, list=9%, signal=43%	S100A6/LGALS3/IGFBPL1/S100A10/SDC3/SERPINE1/DCN/IGFBP7/CTSB/TNC/SERPING1/APLP1/TIMP1/TIMP2/PSAP/SPARC/COL1A2
GO:0016301	MF	GO:0016301	kinase activity	64	-0.424269	-2.45632	5.90378e-06	0.000215183	0.000174006	526	tags=83%, list=46%, signal=47%	MAP4K3/PPM1D/STK3/ATM/FYN/CSNK1A1/RPS6KA3/EIF2AK3/DLG1/SRPK2/PRKCE/ETNK1/PEAK1/CAMK1D/BRAF/SIK2/NEK1/CDK14/MARK3/FER/TAOK3/PIK3C2A/PTK2/NRP1/PAN3/CDK12/TRIO/ERBB4/AAK1/ALPK2/PRKCA/CDC42BPA/DCLK2/PKN2/DYRK1A/BMPR1A/ADK/SMG1/CASK/PIKFYVE/SIK3/DCLK1/DLG2/CAMK2D/TRPM7/BMPR1B/CDK13/AKT3/AK3/ACVR2A/EPHA4/FGFR1/TNIK
GO:0016772	MF	GO:0016772	transferase activity, transferring phosphorus-containing groups	72	-0.402897	-2.36773	7.3528e-06	0.000263455	0.000213041	526	tags=81%, list=46%, signal=46%	MAP4K3/PPM1D/STK3/ATM/TENT5A/FYN/CSNK1A1/RPS6KA3/EIF2AK3/DLG1/SRPK2/PRKCE/ETNK1/PEAK1/CAMK1D/BRAF/SIK2/NEK1/CDK14/MARK3/FER/TAOK3/PIK3C2A/PTK2/NRP1/TUT4/PAN3/CDK12/FHIT/TRIO/ERBB4/AAK1/ALPK2/PRKCA/CDC42BPA/DCLK2/PKN2/DYRK1A/BMPR1A/ADK/REV3L/SMG1/CASK/PIKFYVE/SIK3/DCLK1/DLG2/CAMK2D/TRPM7/BMPR1B/CDK13/AKT3/AK3/ACVR2A/EPHA4/FGFR1/GPHN/TNIK
GO:0031967	CC	GO:0031967	organelle envelope	107	0.270344	2.32544	9.357e-06	0.000324274	0.000262222	400	tags=59%, list=35%, signal=42%	S100A6/LGALS3/COX6C/TMBIM6/COX7C/SDCBP/CTDNEP1/ATP5F1E/NDUFB1/PARP1/COX6A1/UQCRQ/SLC25A5/TUBB/RTN4/BANF1/CYCS/NDUFS3/NDUFA13/MRPS16/NDUFA1/COX6B1/ATP5ME/CCNI/NDUFB11/NDUFS5/COX4I1/TMEM14C/NDUFA2/NDUFC1/ATRAID/CCND1/MRPS6/COX8A/COX7B/ATP5PF/UQCRB/ATP5MF/MRPL51/MRPS21/CHCHD2/MCUR1/CANX/ATP5MC3/RNF5/TIMM17B/TMEM14A/APOO/CHMP2A/UBB/NDUFB6/COX7A2L/STMP1/RAN/EIF5A/PRNP/MRPL42/UQCC2/CHMP2B/CLIC1/ATP5MG/…
GO:0031975	CC	GO:0031975	envelope	107	0.270344	2.32544	9.357e-06	0.000324274	0.000262222	400	tags=59%, list=35%, signal=42%	S100A6/LGALS3/COX6C/TMBIM6/COX7C/SDCBP/CTDNEP1/ATP5F1E/NDUFB1/PARP1/COX6A1/UQCRQ/SLC25A5/TUBB/RTN4/BANF1/CYCS/NDUFS3/NDUFA13/MRPS16/NDUFA1/COX6B1/ATP5ME/CCNI/NDUFB11/NDUFS5/COX4I1/TMEM14C/NDUFA2/NDUFC1/ATRAID/CCND1/MRPS6/COX8A/COX7B/ATP5PF/UQCRB/ATP5MF/MRPL51/MRPS21/CHCHD2/MCUR1/CANX/ATP5MC3/RNF5/TIMM17B/TMEM14A/APOO/CHMP2A/UBB/NDUFB6/COX7A2L/STMP1/RAN/EIF5A/PRNP/MRPL42/UQCC2/CHMP2B/CLIC1/ATP5MG/…
GO:0031983	CC	GO:0031983	vesicle lumen	38	0.429067	2.65594	1.09844e-05	0.000362828	0.000293399	221	tags=61%, list=19%, signal=50%	COTL1/TMSB4X/S100A11/GSN/SERPINE1/FTL/SDCBP/SERPING1/EEF1A1/TIMP1/NPC2/PPIA/TIMP2/SPARC/EEF2/PTX3/TRAPPC1/SRP14/B2M/TUBB/CSTB/DYNLT1/CTSD
GO:0034774	CC	GO:0034774	secretory granule lumen	38	0.429067	2.65594	1.09844e-05	0.000362828	0.000293399	221	tags=61%, list=19%, signal=50%	COTL1/TMSB4X/S100A11/GSN/SERPINE1/FTL/SDCBP/SERPING1/EEF1A1/TIMP1/NPC2/PPIA/TIMP2/SPARC/EEF2/PTX3/TRAPPC1/SRP14/B2M/TUBB/CSTB/DYNLT1/CTSD
GO:0060205	CC	GO:0060205	cytoplasmic vesicle lumen	38	0.429067	2.65594	1.09844e-05	0.000362828	0.000293399	221	tags=61%, list=19%, signal=50%	COTL1/TMSB4X/S100A11/GSN/SERPINE1/FTL/SDCBP/SERPING1/EEF1A1/TIMP1/NPC2/PPIA/TIMP2/SPARC/EEF2/PTX3/TRAPPC1/SRP14/B2M/TUBB/CSTB/DYNLT1/CTSD
GO:0030312	CC	GO:0030312	external encapsulating structure	42	0.409603	2.58703	1.16873e-05	0.000374348	0.000302715	118	tags=43%, list=10%, signal=40%	S100A6/LGALS3/IGFBPL1/S100A10/SDC3/SERPINE1/DCN/IGFBP7/CTSB/TNC/SERPING1/APLP1/TIMP1/TIMP2/PSAP/SPARC/COL1A2/PTX3
GO:0031012	CC	GO:0031012	extracellular matrix	42	0.409603	2.58703	1.16873e-05	0.000374348	0.000302715	118	tags=43%, list=10%, signal=40%	S100A6/LGALS3/IGFBPL1/S100A10/SDC3/SERPINE1/DCN/IGFBP7/CTSB/TNC/SERPING1/APLP1/TIMP1/TIMP2/PSAP/SPARC/COL1A2/PTX3
GO:0099634	CC	GO:0099634	postsynaptic specialization membrane	21	-0.610115	-2.51762	1.32605e-05	0.0004184	0.000338336	290	tags=76%, list=26%, signal=58%	TIAM1/ERBB4/SYNDIG1/GRID2/DCC/CACNA1C/DLG2/GRIA1/EPHA4/GPHN/GRIA3/GRIN2B/GRIA2/NLGN1/CDH10/ADGRB3
GO:0098590	CC	GO:0098590	plasma membrane region	104	-0.353317	-2.26115	1.51281e-05	0.000470306	0.00038031	294	tags=48%, list=26%, signal=39%	NHS/NRP1/TIAM1/TENM2/ERBB4/SYNDIG1/PSD3/AP1S2/AAK1/SORBS1/AKAP6/ALPK2/GRID2/PKN2/APC/BMPR1A/ANK2/SYT1/CADM1/DCC/FZD3/SYNE1/HIP1/CASK/LRP6/DST/CACNA1C/PARD3B/LRRTM4/DLG2/PARD3/GRIA1/PTPRD/SLC1A3/EPHA4/GPHN/CNTNAP2/ERC1/GRIA3/ERBIN/PDE4D/DMD/GRIN2B/GRIA2/TNIK/NLGN1/CDH10/LRRC7/FN1/ADGRB3
GO:0004672	MF	GO:0004672	protein kinase activity	56	-0.428178	-2.39791	1.63894e-05	0.000502133	0.000406047	526	tags=84%, list=46%, signal=47%	MAP4K3/PPM1D/STK3/ATM/FYN/CSNK1A1/RPS6KA3/EIF2AK3/SRPK2/PRKCE/PEAK1/CAMK1D/BRAF/SIK2/NEK1/CDK14/MARK3/FER/TAOK3/PTK2/NRP1/PAN3/CDK12/TRIO/ERBB4/AAK1/ALPK2/PRKCA/CDC42BPA/DCLK2/PKN2/DYRK1A/BMPR1A/SMG1/CASK/PIKFYVE/SIK3/DCLK1/CAMK2D/TRPM7/BMPR1B/CDK13/AKT3/ACVR2A/EPHA4/FGFR1/TNIK
GO:0140096	MF	GO:0140096	catalytic activity, acting on a protein	171	-0.302253	-2.12206	1.94032e-05	0.000585976	0.000473846	542	tags=69%, list=48%, signal=42%	SPG7/HECTD1/HUWE1/PTAR1/MAP4K3/PPM1D/USP9X/USP25/STK3/ATM/KDM5A/C1GALT1/ANKIB1/FYN/CSNK1A1/RPS6KA3/LONP2/KMT2C/EIF2AK3/ADAM10/KAT6A/COP1/TRIM22/PPA2/CUL5/NSD3/DLG1/SRPK2/PRKCE/CUL4A/TRIP12/PEAK1/GALNT17/NRDC/CAMK1D/BRAF/SIK2/NEDD4L/PRDM2/NEK1/SHPRH/UBE2H/CDK14/MARK3/PELI1/SETD5/UBE2E2/FER/PTEN/DPP10/TAOK3/HECW2/HERC1/SETBP1/PTK2/ASH1L/UBR1/NRP1/IMMP2L/SETD2/USP32/MYCBP2/USP15/PAN3/CDK12/UBR4/UBR5…
GO:0015986	BP	GO:0015986	proton motive force-driven ATP synthesis	17	0.603691	2.71904	2.37593e-05	0.000707426	0.000572056	398	tags=94%, list=35%, signal=62%	ATP5F1E/NDUFB1/NDUFS3/NDUFA13/NDUFA1/ATP5ME/NDUFB11/NDUFS5/NDUFA2/NDUFC1/ATP5PF/ATP5MF/ATP5MC3/NDUFB6/ATP5MG/NDUFB2
GO:0009141	BP	GO:0009141	nucleoside triphosphate metabolic process	28	0.47246	2.56767	2.84677e-05	0.000824394	0.000666641	398	tags=82%, list=35%, signal=55%	TMSB4X/ATP5F1E/NDUFB1/PARP1/GNAI3/NDUFS3/NDUFA13/NDUFA1/ATP5ME/NDUFB11/NDUFS5/NDUFA2/NDUFC1/ATP5PF/ATP5MF/NME1/ATP5MC3/ATP1B1/NDUFB6/ATP5IF1/RAN/ATP5MG/NDUFB2
GO:0009144	BP	GO:0009144	purine nucleoside triphosphate metabolic process	28	0.47246	2.56767	2.84677e-05	0.000824394	0.000666641	398	tags=82%, list=35%, signal=55%	TMSB4X/ATP5F1E/NDUFB1/PARP1/GNAI3/NDUFS3/NDUFA13/NDUFA1/ATP5ME/NDUFB11/NDUFS5/NDUFA2/NDUFC1/ATP5PF/ATP5MF/NME1/ATP5MC3/ATP1B1/NDUFB6/ATP5IF1/RAN/ATP5MG/NDUFB2
GO:0030425	CC	GO:0030425	dendrite	69	-0.389639	-2.28808	3.24067e-05	0.000913436	0.000738645	349	tags=55%, list=31%, signal=41%	NLGN4X/APOE/LRP4/CTNND2/PTEN/SACS/PTK2/TIAM1/TENM2/SYNDIG1/GRID2/DYRK1A/BMPR1A/CADM1/MAP2/FZD3/SYNE1/XRN1/CHL1/CACNA1C/PPP3CA/NF1/SIPA1L1/BRINP3/GRIA1/BMPR1B/EPHA4/ANKS1B/GPHN/TANC1/CNTNAP2/GRIA3/MAGI2/GRIA2/NLGN1/KCNIP4/PDE4B/SAMD4A
GO:0097447	CC	GO:0097447	dendritic tree	69	-0.389639	-2.28808	3.24067e-05	0.000913436	0.000738645	349	tags=55%, list=31%, signal=41%	NLGN4X/APOE/LRP4/CTNND2/PTEN/SACS/PTK2/TIAM1/TENM2/SYNDIG1/GRID2/DYRK1A/BMPR1A/CADM1/MAP2/FZD3/SYNE1/XRN1/CHL1/CACNA1C/PPP3CA/NF1/SIPA1L1/BRINP3/GRIA1/BMPR1B/EPHA4/ANKS1B/GPHN/TANC1/CNTNAP2/GRIA3/MAGI2/GRIA2/NLGN1/KCNIP4/PDE4B/SAMD4A
GO:1990904	CC	GO:1990904	ribonucleoprotein complex	90	0.280088	2.28202	3.29936e-05	0.000917743	0.000742128	442	tags=64%, list=39%, signal=43%	VIM/LGALS3/ACTB/CSNK1E/RPL39/RPL37/PABPC1/RPS4X/HNRNPK/PCBP1/RPL38/EEF2/RPLP2/RPS8/ZCRB1/SRP14/RPS18/PCBP2/RPL36A/ELAVL3/CIRBP/RPL12/MRPS16/RPL34/EIF4H/YBX1/RPL35/RPS27L/RPS24/RPS20/RPL4/RPS29/MRPS6/RPLP1/RPL36/RACK1/MRPL51/MRPS21/RPL24/HNRNPA0/RPL9/RPLP0/RPL41/EIF1/SYNCRIP/HNRNPH2/RPL6/MRPL42/SNRPF/EIF4G1/SNU13/EIF1B/ZFP36L1/RPL5/RPS12/HNRNPA1/MRPL17/RPL27A
GO:0022625	CC	GO:0022625	cytosolic large ribosomal subunit	21	0.561939	2.7073	3.41487e-05	0.000937538	0.000758134	509	tags=100%, list=45%, signal=56%	RPL39/RPL37/RPL38/RPLP2/RPL36A/RPL12/RPL34/RPL35/RPL4/RPLP1/RPL36/RPL24/RPL9/RPLP0/RPL41/RPL6/SNU13/RPL5/RPL27A/RPL13/RPL23
GO:0043005	CC	GO:0043005	neuron projection	137	-0.317703	-2.13979	3.84857e-05	0.00104306	0.000843465	349	tags=49%, list=31%, signal=39%	NLGN4X/APOE/LRP4/CTNND2/PTEN/PALLD/SACS/ITSN1/WDFY3/PTK2/NFIB/NRP1/TIAM1/TENM2/MYCBP2/DOCK4/SYNDIG1/AAK1/GRID2/DYRK1A/BMPR1A/ANK2/SYT1/CADM1/DCC/MAP2/SBF2/FZD3/SYNE1/PAFAH1B1/DST/XRN1/CHL1/CACNA1C/PCDH9/PPP3CA/NF1/SIPA1L1/BRINP3/DLG2/TENM1/PARD3/GRIA1/CAMK2D/BMPR1B/SLC1A3/EPHA4/ANKS1B/GPHN/TANC1/CNTNAP2/GRIA3/EXOC4/DTNA/AUTS2/DMD/MAGI2/GRIN2B/GRIA2/NLGN1/ROBO1/NCAM2/LRRC7/KCNIP4/PDE4B/SAMD4A/RGS6
GO:0009605	BP	GO:0009605	response to external stimulus	164	0.218235	2.08669	3.94126e-05	0.00105466	0.000852846	181	tags=29%, list=16%, signal=29%	VGF/COTL1/CD9/VIM/LGALS3/TMSB4X/IFITM3/PTN/GSN/ACTG1/IFITM2/SERPINE1/RPL39/CXCR4/HLA-A/TNC/SERPING1/YWHAZ/NPC2/TPT1/PPIA/CYP26B1/CFL1/SOX2/IFITM1/CAV1/GLUL/STMN1/EFNB2/PTX3/PARP1/PPP1R14B/CALM1/RAC1/XIAP/PPIB/ODC1/SERPINE2/CD81/PCBP2/B2M/TUBA1A/PPP2CA/TUBB/RTN4/BANF1/SELENOK/PRDX2
[truncated: 2,035 more rows]

## Sheet: GO astrocytes.hypoxia48h
	ONTOLOGY	ID	Description	setSize	enrichmentScore	NES	pvalue	p.adjust	qvalue	rank	leading_edge	core_enrichment
[truncated: 4,151 more rows]

[truncated: 72 more sheets: GO astrocytes.hypoxia7d, GO endothelial cells.hypoxia48h, GO fibroblasts.hypoxia48h, GO fibroblasts.hypoxia7d, GO GABAergic neurons.hypoxia48h, GO GABAergic neurons.hypoxia7d, GO glutamatergic N.hypoxia48h, GO glutamatergic N.hypoxia7d, GO IPs.hypoxia48h, GO IPs.hypoxia7d, GO MSCs.hypoxia48h, GO MSCs.hypoxia7d, GO microglia.hypoxia48h, GO microglia.hypoxia7d, GO oRG.hypoxia48h, GO oRG.hypoxia7d, GO pericytes.hypoxia48h, GO pericytes.hypoxia7d, GO SMCs.hypoxia48h, GO SMCs.hypoxia7d …]
