# Supplementary material for: Single-cell transcriptomics of vascularized human brain organoids decipher lineage-specific stress adaptation in fetal hypoxia-reoxygenation injury
Source: Theranostics. 2025 Jun 9;15(14):7001–24. doi: 10.7150/thno.117001 (PMC12203816; doi:10.7150/thno.117001)
Supplement: Supplementary file 6 — Supplementary table 6. [file thnov15p7001s6.xlsx]

## Sheet: Subtype I._GO_enrichment
ONTOLOGY	ID	Description	GeneRatio	BgRatio	pvalue	p.adjust	qvalue	geneID	Count
BP	GO:0002181	cytoplasmic translation	26/66	156/18870	1.00653e-37	1.2471e-34	1.086e-34	RPS19/RPL41/RPS2/RPS18/RPL31/RPS16/RPS29/RPS11/RPL18/RPS27/RPL13A/RPS13/RPLP2/RPL24/RPS14/RPL13/RPS25/RPS27A/RPS5/RPL27A/RPS21/RPL8/RPL36/RPL23A/RPL35/UBA52	26
BP	GO:0042274	ribosomal small subunit biogenesis	10/66	104/18870	2.71333e-12	1.68091e-09	1.46377e-09	RPS19/RPS16/RPS11/RPS27L/RPS27/RPS13/RPS14/RPS25/RPS5/RPS21	10
BP	GO:0042254	ribosome biogenesis	14/66	325/18870	5.28451e-12	2.1825e-09	1.90057e-09	RPS19/TRMT112/RPS16/RPS11/RPS27L/RPS27/RPS13/RPL24/RPS14/RPS25/RPS5/RPS21/RPL23A/RPL35	14
BP	GO:0042255	ribosome assembly	7/66	64/18870	2.4509e-09	7.59165e-07	6.61097e-07	RPS19/RPS27L/RPS27/RPL24/RPS14/RPS5/RPL23A	7
BP	GO:0000028	ribosomal small subunit assembly	5/66	19/18870	5.02161e-09	1.24436e-06	1.08361e-06	RPS19/RPS27L/RPS27/RPS14/RPS5	5
BP	GO:0022618	protein-RNA complex assembly	9/66	235/18870	1.23481e-07	2.54988e-05	2.22049e-05	RPS19/RPS27L/RPS27/RPL13A/RPL24/RPS14/RPS5/RPL23A/SNRPD2	9
BP	GO:0071826	protein-RNA complex organization	9/66	243/18870	1.64129e-07	2.90509e-05	2.52981e-05	RPS19/RPS27L/RPS27/RPL13A/RPL24/RPS14/RPS5/RPL23A/SNRPD2	9
BP	GO:0006364	rRNA processing	8/66	225/18870	1.14334e-06	0.000177075	0.000154201	RPS19/TRMT112/RPS16/RPS27/RPS14/RPS25/RPS21/RPL35	8
BP	GO:0016072	rRNA metabolic process	8/66	264/18870	3.76028e-06	0.000517666	0.000450794	RPS19/TRMT112/RPS16/RPS27/RPS14/RPS25/RPS21/RPL35	8
BP	GO:0000041	transition metal ion transport	5/66	100/18870	2.61406e-05	0.00323882	0.00282043	FTL/FTH1/B2M/TFRC/COX17	5
BP	GO:0030490	maturation of SSU-rRNA	4/66	53/18870	3.51322e-05	0.00395716	0.00344598	RPS19/RPS16/RPS14/RPS21	4
BP	GO:0006826	iron ion transport	4/66	59/18870	5.37518e-05	0.00554987	0.00483295	FTL/FTH1/B2M/TFRC	4
BP	GO:0140694	non-membrane-bounded organelle assembly	8/66	408/18870	8.55968e-05	0.00815804	0.00710419	RPS19/RPS27L/RPS27/RPL24/LSM3/RPS14/RPS5/RPL23A	8
BP	GO:0006879	intracellular iron ion homeostasis	4/66	73/18870	0.000123915	0.0109665	0.00954982	FTL/FTH1/B2M/TFRC	4
BP	GO:0034470	ncRNA processing	8/66	439/18870	0.000141918	0.0117224	0.0102081	RPS19/TRMT112/RPS16/RPS27/RPS14/RPS25/RPS21/RPL35	8
BP	GO:0006119	oxidative phosphorylation	5/66	148/18870	0.000168679	0.0130621	0.0113747	NDUFA4/ATP5F1E/UQCRQ/COX6A1/NDUFB9	5
BP	GO:0000462	maturation of SSU-rRNA from tricistronic rRNA transcript (SSU-rRNA, 5.8S rRNA, LSU-rRNA)	3/66	36/18870	0.000268673	0.0195815	0.017052	RPS19/RPS16/RPS21	3
BP	GO:0019646	aerobic electron transport chain	4/66	94/18870	0.000328604	0.0226189	0.019697	NDUFA4/UQCRQ/COX6A1/NDUFB9	4
BP	GO:0042773	ATP synthesis coupled electron transport	4/66	102/18870	0.000448439	0.0277808	0.0241921	NDUFA4/UQCRQ/COX6A1/NDUFB9	4
BP	GO:0042775	mitochondrial ATP synthesis coupled electron transport	4/66	102/18870	0.000448439	0.0277808	0.0241921	NDUFA4/UQCRQ/COX6A1/NDUFB9	4
BP	GO:0048144	fibroblast proliferation	4/66	107/18870	0.000537505	0.0317128	0.0276162	FTH1/CDKN1A/GSTP1/COL3A1	4
BP	GO:0009060	aerobic respiration	5/66	197/18870	0.000628706	0.0354076	0.0308337	NDUFA4/ATP5F1E/UQCRQ/COX6A1/NDUFB9	5
BP	GO:0051238	sequestering of metal ion	2/66	12/18870	0.000777426	0.0418796	0.0364697	FTL/FTH1	2
BP	GO:0022904	respiratory electron transport chain	4/66	124/18870	0.000934669	0.0482523	0.0420191	NDUFA4/UQCRQ/COX6A1/NDUFB9	4
BP	GO:0010155	regulation of proton transport	2/66	17/18870	0.00158399	0.0763861	0.0665187	NDUFA4/COX17	2
BP	GO:0045333	cellular respiration	5/66	243/18870	0.00160294	0.0763861	0.0665187	NDUFA4/ATP5F1E/UQCRQ/COX6A1/NDUFB9	5
BP	GO:0002428	antigen processing and presentation of peptide antigen via MHC class Ib	2/66	18/18870	0.00177798	0.0786754	0.0685122	B2M/HLA-B	2
BP	GO:0006978	DNA damage response, signal transduction by p53 class mediator resulting in transcription of p21 class mediator	2/66	18/18870	0.00177798	0.0786754	0.0685122	RPS27L/CDKN1A	2
BP	GO:0042772	DNA damage response, signal transduction resulting in transcription	2/66	19/18870	0.00198267	0.084708	0.0737655	RPS27L/CDKN1A	2
BP	GO:0055093	response to hyperoxia	2/66	20/18870	0.00219801	0.0883301	0.0769197	CDKN1A/COL1A1	2
BP	GO:0043122	regulation of canonical NF-kappaB signal transduction	5/66	265/18870	0.00233931	0.0883301	0.0769197	TFRC/RORA/GSTP1/HSPB1/LGALS1	5
BP	GO:1902600	proton transmembrane transport	4/66	160/18870	0.0023851	0.0883301	0.0769197	NDUFA4/ATP6V1F/ATP5F1E/COX17	4
BP	GO:0042273	ribosomal large subunit biogenesis	3/66	76/18870	0.0023945	0.0883301	0.0769197	RPL24/RPL23A/RPL35	3
BP	GO:2001044	regulation of integrin-mediated signaling pathway	2/66	21/18870	0.00242391	0.0883301	0.0769197	CD63/TIMP1	2
BP	GO:0019885	antigen processing and presentation of endogenous peptide antigen via MHC class I	2/66	23/18870	0.0029071	0.102911	0.0896175	B2M/HLA-B	2
BP	GO:0018279	protein N-linked glycosylation via asparagine	2/66	24/18870	0.00316425	0.103703	0.0903071	DAD1/OST4	2
BP	GO:0032414	positive regulation of ion transmembrane transporter activity	3/66	85/18870	0.0032899	0.103703	0.0903071	NDUFA4/COX17/AKAP9	3
BP	GO:0022900	electron transport chain	4/66	176/18870	0.00336127	0.103703	0.0903071	NDUFA4/UQCRQ/COX6A1/NDUFB9	4
BP	GO:0002475	antigen processing and presentation via MHC class Ib	2/66	25/18870	0.00343167	0.103703	0.0903071	B2M/HLA-B	2
BP	GO:0002483	antigen processing and presentation of endogenous peptide antigen	2/66	25/18870	0.00343167	0.103703	0.0903071	B2M/HLA-B	2
BP	GO:0006123	mitochondrial electron transport, cytochrome c to oxygen	2/66	25/18870	0.00343167	0.103703	0.0903071	NDUFA4/COX6A1	2
BP	GO:0000027	ribosomal large subunit assembly	2/66	26/18870	0.00370928	0.107659	0.0937516	RPL24/RPL23A	2
BP	GO:0048145	regulation of fibroblast proliferation	3/66	89/18870	0.00374533	0.107659	0.0937516	FTH1/CDKN1A/GSTP1	3
BP	GO:0007249	canonical NF-kappaB signal transduction	5/66	300/18870	0.00397959	0.107659	0.0937516	TFRC/RORA/GSTP1/HSPB1/LGALS1	5
BP	GO:0036296	response to increased oxygen levels	2/66	27/18870	0.00399702	0.107659	0.0937516	CDKN1A/COL1A1	2
BP	GO:0042026	protein refolding	2/66	27/18870	0.00399702	0.107659	0.0937516	B2M/HSPB1	2
BP	GO:0018149	peptide cross-linking	2/66	28/18870	0.00429481	0.110405	0.0961431	KRT10/COL3A1	2
BP	GO:0021680	cerebellar Purkinje cell layer development	2/66	28/18870	0.00429481	0.110405	0.0961431	RORA/UQCRQ	2
BP	GO:0032411	positive regulation of transporter activity	3/66	94/18870	0.0043663	0.110405	0.0961431	NDUFA4/COX17/AKAP9	3
BP	GO:0031571	mitotic G1 DNA damage checkpoint signaling	2/66	29/18870	0.00460258	0.111816	0.0973713	RPS27L/CDKN1A	2
BP	GO:0044819	mitotic G1/S transition checkpoint signaling	2/66	29/18870	0.00460258	0.111816	0.0973713	RPS27L/CDKN1A	2
BP	GO:0010039	response to iron ion	2/66	30/18870	0.00492025	0.117235	0.10209	B2M/TFRC	2
BP	GO:0008630	intrinsic apoptotic signaling pathway in response to DNA damage	3/66	102/18870	0.00548318	0.128146	0.111592	TPT1/RPS27L/CDKN1A	3
BP	GO:0019883	antigen processing and presentation of endogenous antigen	2/66	32/18870	0.00558505	0.128146	0.111592	B2M/HLA-B	2
BP	GO:0015980	energy derivation by oxidation of organic compounds	5/66	337/18870	0.00647423	0.145847	0.127006	NDUFA4/ATP5F1E/UQCRQ/COX6A1/NDUFB9	5
BP	GO:0048147	negative regulation of fibroblast proliferation	2/66	35/18870	0.00665481	0.147238	0.128218	FTH1/GSTP1	2
BP	GO:0007229	integrin-mediated signaling pathway	3/66	111/18870	0.00692764	0.14764	0.128568	CD63/TIMP1/COL3A1	3
BP	GO:0070482	response to oxygen levels	5/66	343/18870	0.00696313	0.14764	0.128568	CDKN1A/MALAT1/TFRC/RORA/COL1A1	5
BP	GO:0002474	antigen processing and presentation of peptide antigen via MHC class I	2/66	36/18870	0.00703047	0.14764	0.128568	B2M/HLA-B	2
BP	GO:0051348	negative regulation of transferase activity	4/66	225/18870	0.00796599	0.164498	0.143248	CDKN1A/GSTP1/HSPB1/PHPT1	4
BP	GO:0001916	positive regulation of T cell mediated cytotoxicity	2/66	40/18870	0.0086266	0.175219	0.152584	B2M/HLA-B	2
BP	GO:0006413	translational initiation	3/66	123/18870	0.00917533	0.183359	0.159673	RPL13A/RPS5/HSPB1	3
BP	GO:0002824	positive regulation of adaptive immune response based on somatic recombination of immune receptors built from immunoglobulin superfamily domains	3/66	124/18870	0.00937964	0.184466	0.160637	B2M/TFRC/HLA-B	3
BP	GO:0021879	forebrain neuron differentiation	2/66	44/18870	0.0103691	0.195447	0.170199	B2M/UQCRQ	2
BP	GO:0042771	intrinsic apoptotic signaling pathway in response to DNA damage by p53 class mediator	2/66	44/18870	0.0103691	0.195447	0.170199	RPS27L/CDKN1A	2
BP	GO:0002708	positive regulation of lymphocyte mediated immunity	3/66	129/18870	0.0104411	0.195447	0.170199	B2M/TFRC/HLA-B	3
BP	GO:0002821	positive regulation of adaptive immune response	3/66	130/18870	0.0106614	0.195447	0.170199	B2M/TFRC/HLA-B	3
BP	GO:0030890	positive regulation of B cell proliferation	2/66	45/18870	0.0108271	0.195447	0.170199	CDKN1A/TFRC	2
BP	GO:0030218	erythrocyte differentiation	3/66	131/18870	0.0108845	0.195447	0.170199	RPS19/B2M/RPS14	3
BP	GO:0051353	positive regulation of oxidoreductase activity	2/66	47/18870	0.0117695	0.20832	0.18141	NDUFA4/COX17	2
BP	GO:0032964	collagen biosynthetic process	2/66	48/18870	0.0122538	0.213837	0.186214	SUCO/COL1A1	2
BP	GO:0046596	regulation of viral entry into host cell	2/66	49/18870	0.0127466	0.216344	0.188397	IFITM3/LGALS1	2
BP	GO:0046850	regulation of bone remodeling	2/66	49/18870	0.0127466	0.216344	0.188397	TFRC/SUCO	2
BP	GO:0034101	erythrocyte homeostasis	3/66	140/18870	0.0130136	0.217889	0.189742	RPS19/B2M/RPS14	3
BP	GO:0001914	regulation of T cell mediated cytotoxicity	2/66	50/18870	0.0132481	0.218541	0.19031	B2M/HLA-B	2
BP	GO:0006120	mitochondrial electron transport, NADH to ubiquinone	2/66	51/18870	0.013758	0.218541	0.19031	NDUFA4/NDUFB9	2
BP	GO:0021695	cerebellar cortex development	2/66	51/18870	0.013758	0.218541	0.19031	RORA/UQCRQ	2
BP	GO:0038084	vascular endothelial growth factor signaling pathway	2/66	51/18870	0.013758	0.218541	0.19031	CD63/HSPB1	2
BP	GO:0002699	positive regulation of immune effector process	4/66	270/18870	0.0147713	0.221271	0.192688	RPS19/B2M/TFRC/HLA-B	4
BP	GO:0021872	forebrain generation of neurons	2/66	53/18870	0.0148031	0.221271	0.192688	B2M/UQCRQ	2
BP	GO:0043124	negative regulation of canonical NF-kappaB signal transduction	2/66	53/18870	0.0148031	0.221271	0.192688	RORA/GSTP1	2
BP	GO:0048260	positive regulation of receptor-mediated endocytosis	2/66	53/18870	0.0148031	0.221271	0.192688	CD63/B2M	2
BP	GO:2000377	regulation of reactive oxygen species metabolic process	3/66	147/18870	0.0148229	0.221271	0.192688	ARF4/CDKN1A/GSTP1	3
BP	GO:0002705	positive regulation of leukocyte mediated immunity	3/66	151/18870	0.0159176	0.234516	0.204222	B2M/TFRC/HLA-B	3
BP	GO:0052372	modulation by symbiont of entry into host	2/66	56/18870	0.0164328	0.234516	0.204222	IFITM3/LGALS1	2
BP	GO:0001894	tissue homeostasis	4/66	279/18870	0.0164673	0.234516	0.204222	B2M/TFRC/COL3A1/HSPB1	4
BP	GO:0060249	anatomical structure homeostasis	4/66	279/18870	0.0164673	0.234516	0.204222	B2M/TFRC/COL3A1/HSPB1	4
BP	GO:0046718	viral entry into host cell	3/66	156/18870	0.0173486	0.244261	0.212707	TFRC/IFITM3/LGALS1	3
BP	GO:0009410	response to xenobiotic stimulus	5/66	434/18870	0.0178485	0.246982	0.215077	CDKN1A/TFRC/RORA/GSTP1/COL1A1	5
BP	GO:0034767	positive regulation of monoatomic ion transmembrane transport	3/66	158/18870	0.0179406	0.246982	0.215077	NDUFA4/COX17/AKAP9	3
BP	GO:0001913	T cell mediated cytotoxicity	2/66	60/18870	0.0187192	0.254869	0.221945	B2M/HLA-B	2
BP	GO:0060350	endochondral bone morphogenesis	2/66	61/18870	0.0193106	0.259384	0.225877	COL3A1/COL1A1	2
BP	GO:0044409	entry into host	3/66	163/18870	0.0194695	0.259384	0.225877	TFRC/IFITM3/LGALS1	3
BP	GO:0030199	collagen fibril organization	2/66	65/18870	0.0217537	0.269942	0.235071	COL3A1/COL1A1	2
BP	GO:0030888	regulation of B cell proliferation	2/66	65/18870	0.0217537	0.269942	0.235071	CDKN1A/TFRC	2
BP	GO:0043903	regulation of biological process involved in symbiotic interaction	2/66	65/18870	0.0217537	0.269942	0.235071	IFITM3/LGALS1	2
BP	GO:0002262	myeloid cell homeostasis	3/66	173/18870	0.0227378	0.269942	0.235071	RPS19/B2M/RPS14	3
BP	GO:0042776	proton motive force-driven mitochondrial ATP synthesis	2/66	67/18870	0.023021	0.269942	0.235071	ATP5F1E/NDUFB9	2
BP	GO:2000379	positive regulation of reactive oxygen species metabolic process	2/66	68/18870	0.0236658	0.269942	0.235071	CDKN1A/GSTP1	2
BP	GO:0001912	positive regulation of leukocyte mediated cytotoxicity	2/66	69/18870	0.0243181	0.269942	0.235071	B2M/HLA-B	2
BP	GO:0002711	positive regulation of T cell mediated immunity	2/66	69/18870	0.0243181	0.269942	0.235071	B2M/HLA-B	2
BP	GO:1904062	regulation of monoatomic cation transmembrane transport	4/66	315/18870	0.0244518	0.269942	0.235071	CD63/NDUFA4/COX17/AKAP9	4
BP	GO:0006469	negative regulation of protein kinase activity	3/66	179/18870	0.0248339	0.269942	0.235071	CDKN1A/GSTP1/HSPB1	3
BP	GO:0043588	skin development	4/66	317/18870	0.0249533	0.269942	0.235071	CDKN1A/KRT10/COL3A1/COL1A1	4
BP	GO:0006487	protein N-linked glycosylation	2/66	70/18870	0.0249776	0.269942	0.235071	DAD1/OST4	2
BP	GO:0097193	intrinsic apoptotic signaling pathway	4/66	319/18870	0.025461	0.269942	0.235071	TPT1/RPS27L/CDKN1A/HSPB1	4
BP	GO:0021953	central nervous system neuron differentiation	3/66	181/18870	0.025555	0.269942	0.235071	B2M/RORA/UQCRQ	3
BP	GO:0045911	positive regulation of DNA recombination	2/66	71/18870	0.0256445	0.269942	0.235071	TFRC/MORF4L2	2
BP	GO:0048002	antigen processing and presentation of peptide antigen	2/66	71/18870	0.0256445	0.269942	0.235071	B2M/HLA-B	2
BP	GO:0031348	negative regulation of defense response	4/66	321/18870	0.025975	0.269942	0.235071	RPS19/RORA/GSTP1/HLA-B	4
BP	GO:0043086	negative regulation of catalytic activity	5/66	480/18870	0.0262142	0.269942	0.235071	CDKN1A/TIMP1/GSTP1/HSPB1/PHPT1	5
BP	GO:0048771	tissue remodeling	3/66	184/18870	0.0266579	0.269942	0.235071	TFRC/TIMP1/SUCO	3
BP	GO:0030330	DNA damage response, signal transduction by p53 class mediator	2/66	73/18870	0.0269998	0.269942	0.235071	RPS27L/CDKN1A	2
BP	GO:0002706	regulation of lymphocyte mediated immunity	3/66	188/18870	0.0281676	0.269942	0.235071	B2M/TFRC/HLA-B	3
BP	GO:0044000	movement in host	3/66	188/18870	0.0281676	0.269942	0.235071	TFRC/IFITM3/LGALS1	3
BP	GO:0051251	positive regulation of lymphocyte activation	4/66	330/18870	0.0283653	0.269942	0.235071	B2M/CDKN1A/TFRC/LGALS1	4
BP	GO:0035924	cellular response to vascular endothelial growth factor stimulus	2/66	75/18870	0.0283836	0.269942	0.235071	CD63/HSPB1	2
BP	GO:0015986	proton motive force-driven ATP synthesis	2/66	76/18870	0.029086	0.269942	0.235071	ATP5F1E/NDUFB9	2
BP	GO:0031343	positive regulation of cell killing	2/66	76/18870	0.029086	0.269942	0.235071	B2M/HLA-B	2
BP	GO:0071466	cellular response to xenobiotic stimulus	3/66	192/18870	0.0297222	0.269942	0.235071	TFRC/RORA/GSTP1	3
BP	GO:0032091	negative regulation of protein binding	2/66	77/18870	0.0297954	0.269942	0.235071	B2M/CDKN1A	2
BP	GO:0002822	regulation of adaptive immune response based on somatic recombination of immune receptors built from immunoglobulin superfamily domains	3/66	193/18870	0.0301179	0.269942	0.235071	B2M/TFRC/HLA-B	3
BP	GO:0033673	negative regulation of kinase activity	3/66	193/18870	0.0301179	0.269942	0.235071	CDKN1A/GSTP1/HSPB1	3
BP	GO:0051341	regulation of oxidoreductase activity	2/66	82/18870	0.0334443	0.269942	0.235071	NDUFA4/COX17	2
BP	GO:0050728	negative regulation of inflammatory response	3/66	202/18870	0.0338042	0.269942	0.235071	RPS19/RORA/GSTP1	3
BP	GO:0001895	retina homeostasis	2/66	83/18870	0.0341941	0.269942	0.235071	B2M/HSPB1	2
BP	GO:0006446	regulation of translational initiation	2/66	83/18870	0.0341941	0.269942	0.235071	RPL13A/HSPB1	2
BP	GO:0044773	mitotic DNA damage checkpoint signaling	2/66	83/18870	0.0341941	0.269942	0.235071	RPS27L/CDKN1A	2
BP	GO:0000447	endonucleolytic cleavage in ITS1 to separate SSU-rRNA from 5.8S rRNA and LSU-rRNA from tricistronic rRNA transcript (SSU-rRNA, 5.8S rRNA, LSU-rRNA)	1/66	10/18870	0.0344388	0.269942	0.235071	RPS21	1
BP	GO:0001731	formation of translation preinitiation complex	1/66	10/18870	0.0344388	0.269942	0.235071	RPL13A	1
BP	GO:0031125	rRNA 3'-end processing	1/66	10/18870	0.0344388	0.269942	0.235071	RPS21	1
BP	GO:0033572	transferrin transport	1/66	10/18870	0.0344388	0.269942	0.235071	TFRC	1
BP	GO:0035646	endosome to melanosome transport	1/66	10/18870	0.0344388	0.269942	0.235071	CD63	1
BP	GO:0038063	collagen-activated tyrosine kinase receptor signaling pathway	1/66	10/18870	0.0344388	0.269942	0.235071	COL1A1	1
BP	GO:0043485	endosome to pigment granule transport	1/66	10/18870	0.0344388	0.269942	0.235071	CD63	1
BP	GO:0048251	elastic fiber assembly	1/66	10/18870	0.0344388	0.269942	0.235071	COL3A1	1
BP	GO:0048757	pigment granule maturation	1/66	10/18870	0.0344388	0.269942	0.235071	CD63	1
BP	GO:0060346	bone trabecula formation	1/66	10/18870	0.0344388	0.269942	0.235071	COL1A1	1
BP	GO:2000234	positive regulation of rRNA processing	1/66	10/18870	0.0344388	0.269942	0.235071	TRMT112	1
BP	GO:0050871	positive regulation of B cell activation	2/66	84/18870	0.0349505	0.269942	0.235071	CDKN1A/TFRC	2
BP	GO:0072332	intrinsic apoptotic signaling pathway by p53 class mediator	2/66	84/18870	0.0349505	0.269942	0.235071	RPS27L/CDKN1A	2
BP	GO:0050777	negative regulation of immune response	3/66	205/18870	0.0350829	0.269942	0.235071	RPS19/COL3A1/HLA-B	3
BP	GO:0034103	regulation of tissue remodeling	2/66	85/18870	0.0357134	0.269942	0.235071	TFRC/SUCO	2
BP	GO:0051591	response to cAMP	2/66	85/18870	0.0357134	0.269942	0.235071	COL1A1/AKAP9	2
BP	GO:0071230	cellular response to amino acid stimulus	2/66	85/18870	0.0357134	0.269942	0.235071	COL3A1/COL1A1	2
BP	GO:0051216	cartilage development	3/66	207/18870	0.0359493	0.269942	0.235071	TIMP1/COL3A1/COL1A1	3
BP	GO:0002819	regulation of adaptive immune response	3/66	208/18870	0.0363866	0.269942	0.235071	B2M/TFRC/HLA-B	3
BP	GO:1901379	regulation of potassium ion transmembrane transport	2/66	86/18870	0.0364828	0.269942	0.235071	CD63/AKAP9	2
BP	GO:2000134	negative regulation of G1/S transition of mitotic cell cycle	2/66	86/18870	0.0364828	0.269942	0.235071	RPS27L/CDKN1A	2
BP	GO:0044774	mitotic DNA integrity checkpoint signaling	2/66	87/18870	0.0372586	0.269942	0.235071	RPS27L/CDKN1A	2
BP	GO:0051701	biological process involved in interaction with host	3/66	211/18870	0.037715	0.269942	0.235071	TFRC/IFITM3/LGALS1	3
BP	GO:0021548	pons development	1/66	11/18870	0.0378178	0.269942	0.235071	UQCRQ	1
BP	GO:0021860	pyramidal neuron development	1/66	11/18870	0.0378178	0.269942	0.235071	UQCRQ	1
BP	GO:0070475	rRNA base methylation	1/66	11/18870	0.0378178	0.269942	0.235071	TRMT112	1
BP	GO:0071492	cellular response to UV-A	1/66	11/18870	0.0378178	0.269942	0.235071	TIMP1	1
BP	GO:1905383	protein localization to presynapse	1/66	11/18870	0.0378178	0.269942	0.235071	HSPB1	1
BP	GO:2001223	negative regulation of neuron migration	1/66	11/18870	0.0378178	0.269942	0.235071	COL3A1	1
BP	GO:0002285	lymphocyte activation involved in immune response	3/66	213/18870	0.0386144	0.269942	0.235071	TFRC/RORA/LGALS1	3
BP	GO:0046849	bone remodeling	2/66	89/18870	0.0388291	0.269942	0.235071	TFRC/SUCO	2
BP	GO:0043270	positive regulation of monoatomic ion transport	3/66	214/18870	0.0390682	0.269942	0.235071	NDUFA4/COX17/AKAP9	3
BP	GO:0060348	bone development	3/66	215/18870	0.0395247	0.269942	0.235071	RPL13/COL3A1/COL1A1	3
BP	GO:0002312	B cell activation involved in immune response	2/66	90/18870	0.0396237	0.269942	0.235071	TFRC/LGALS1	2
BP	GO:0034644	cellular response to UV	2/66	90/18870	0.0396237	0.269942	0.235071	CDKN1A/TIMP1	2
BP	GO:0051262	protein tetramerization	2/66	90/18870	0.0396237	0.269942	0.235071	B2M/KRT10	2
BP	GO:0030901	midbrain development	2/66	91/18870	0.0404245	0.269942	0.235071	CKB/UQCRQ	2
BP	GO:0045824	negative regulation of innate immune response	2/66	91/18870	0.0404245	0.269942	0.235071	RPS19/HLA-B	2
BP	GO:0034764	positive regulation of transmembrane transport	3/66	217/18870	0.040446	0.269942	0.235071	NDUFA4/COX17/AKAP9	3
BP	GO:0010635	regulation of mitochondrial fusion	1/66	12/18870	0.0411851	0.269942	0.235071	TFRC	1
BP	GO:0043476	pigment accumulation	1/66	12/18870	0.0411851	0.269942	0.235071	CD63	1
BP	GO:0043482	cellular pigment accumulation	1/66	12/18870	0.0411851	0.269942	0.235071	CD63	1
BP	GO:0043589	skin morphogenesis	1/66	12/18870	0.0411851	0.269942	0.235071	COL1A1	1
BP	GO:0071493	cellular response to UV-B	1/66	12/18870	0.0411851	0.269942	0.235071	CDKN1A	1
BP	GO:1900121	negative regulation of receptor binding	1/66	12/18870	0.0411851	0.269942	0.235071	B2M	1
BP	GO:2001046	positive regulation of integrin-mediated signaling pathway	1/66	12/18870	0.0411851	0.269942	0.235071	CD63	1
BP	GO:0001510	RNA methylation	2/66	93/18870	0.0420446	0.269942	0.235071	TRMT112/SNRPD2	2
BP	GO:0071229	cellular response to acid chemical	2/66	94/18870	0.0428637	0.269942	0.235071	COL3A1/COL1A1	2
BP	GO:0001906	cell killing	3/66	223/18870	0.0432749	0.269942	0.235071	RPS19/B2M/HLA-B	3
BP	GO:1902807	negative regulation of cell cycle G1/S phase transition	2/66	95/18870	0.0436887	0.269942	0.235071	RPS27L/CDKN1A	2
BP	GO:0002460	adaptive immune response based on somatic recombination of immune receptors built from immunoglobulin superfamily domains	4/66	380/18870	0.0439923	0.269942	0.235071	B2M/TFRC/RORA/HLA-B	4
BP	GO:0002696	positive regulation of leukocyte activation	4/66	380/18870	0.0439923	0.269942	0.235071	B2M/CDKN1A/TFRC/LGALS1	4
BP	GO:0001910	regulation of leukocyte mediated cytotoxicity	2/66	96/18870	0.0445197	0.269942	0.235071	B2M/HLA-B	2
BP	GO:0002069	columnar/cuboidal epithelial cell maturation	1/66	13/18870	0.0445408	0.269942	0.235071	CDKN1A	1
BP	GO:0002664	regulation of T cell tolerance induction	1/66	13/18870	0.0445408	0.269942	0.235071	HLA-B	1
BP	GO:0002674	negative regulation of acute inflammatory response	1/66	13/18870	0.0445408	0.269942	0.235071	GSTP1	1
BP	GO:0021702	cerebellar Purkinje cell differentiation	1/66	13/18870	0.0445408	0.269942	0.235071	RORA	1
BP	GO:0021794	thalamus development	1/66	13/18870	0.0445408	0.269942	0.235071	UQCRQ	1
BP	GO:0051657	maintenance of organelle location	1/66	13/18870	0.0445408	0.269942	0.235071	AKAP9	1
BP	GO:0061430	bone trabecula morphogenesis	1/66	13/18870	0.0445408	0.269942	0.235071	COL1A1	1
BP	GO:0061795	Golgi lumen acidification	1/66	13/18870	0.0445408	0.269942	0.235071	ATP6V1F	1
BP	GO:2001198	regulation of dendritic cell differentiation	1/66	13/18870	0.0445408	0.269942	0.235071	HLA-B	1
BP	GO:0002709	regulation of T cell mediated immunity	2/66	99/18870	0.0470479	0.269942	0.235071	B2M/HLA-B	2
BP	GO:0032412	regulation of monoatomic ion transmembrane transporter activity	3/66	231/18870	0.0471977	0.269942	0.235071	NDUFA4/COX17/AKAP9	3
BP	GO:0002697	regulation of immune effector process	4/66	389/18870	0.0472318	0.269942	0.235071	RPS19/B2M/TFRC/HLA-B	4
BP	GO:0006122	mitochondrial electron transport, ubiquinol to cytochrome c	1/66	14/18870	0.0478849	0.269942	0.235071	UQCRQ	1
BP	GO:0021819	layer formation in cerebral cortex	1/66	14/18870	0.0478849	0.269942	0.235071	COL3A1	1
BP	GO:0021859	pyramidal neuron differentiation	1/66	14/18870	0.0478849	0.269942	0.235071	UQCRQ	1
BP	GO:0043508	negative regulation of JUN kinase activity	1/66	14/18870	0.0478849	0.269942	0.235071	GSTP1	1
BP	GO:0043967	histone H4 acetylation	1/66	14/18870	0.0478849	0.269942	0.235071	MORF4L2	1
BP	GO:0046598	positive regulation of viral entry into host cell	1/66	14/18870	0.0478849	0.269942	0.235071	LGALS1	1
BP	GO:0048388	endosomal lumen acidification	1/66	14/18870	0.0478849	0.269942	0.235071	ATP6V1F	1
BP	GO:0051412	response to corticosterone	1/66	14/18870	0.0478849	0.269942	0.235071	CDKN1A	1
BP	GO:0070141	response to UV-A	1/66	14/18870	0.0478849	0.269942	0.235071	TIMP1	1
BP	GO:0075294	positive regulation by symbiont of entry into host	1/66	14/18870	0.0478849	0.269942	0.235071	LGALS1	1
BP	GO:0098840	protein transport along microtubule	1/66	14/18870	0.0478849	0.269942	0.235071	HSPB1	1
BP	GO:0099118	microtubule-based protein transport	1/66	14/18870	0.0478849	0.269942	0.235071	HSPB1	1
BP	GO:1905049	negative regulation of metallopeptidase activity	1/66	14/18870	0.0478849	0.269942	0.235071	TIMP1	1
BP	GO:2000288	positive regulation of myoblast proliferation	1/66	14/18870	0.0478849	0.269942	0.235071	MALAT1	1
BP	GO:0060349	bone morphogenesis	2/66	100/18870	0.0479021	0.269942	0.235071	COL3A1/COL1A1	2
BP	GO:0071901	negative regulation of protein serine/threonine kinase activity	2/66	100/18870	0.0479021	0.269942	0.235071	CDKN1A/GSTP1	2
BP	GO:0072593	reactive oxygen species metabolic process	3/66	234/18870	0.0487127	0.269942	0.235071	ARF4/CDKN1A/GSTP1	3
BP	GO:0033108	mitochondrial respiratory chain complex assembly	2/66	101/18870	0.0487621	0.269942	0.235071	COX17/NDUFB9	2
BP	GO:0006754	ATP biosynthetic process	2/66	102/18870	0.0496277	0.269942	0.235071	ATP5F1E/NDUFB9	2
BP	GO:0043266	regulation of potassium ion transport	2/66	102/18870	0.0496277	0.269942	0.235071	CD63/AKAP9	2
BP	GO:0050867	positive regulation of cell activation	4/66	396/18870	0.0498414	0.269942	0.235071	B2M/CDKN1A/TFRC/LGALS1	4
BP	GO:0051651	maintenance of location in cell	3/66	237/18870	0.0502516	0.269942	0.235071	FTL/FTH1/AKAP9	3
BP	GO:0009408	response to heat	2/66	103/18870	0.0504988	0.269942	0.235071	CDKN1A/HSPB1	2
BP	GO:0071356	cellular response to tumor necrosis factor	3/66	238/18870	0.0507698	0.269942	0.235071	RORA/GSTP1/COL1A1	3
BP	GO:0002517	T cell tolerance induction	1/66	15/18870	0.0512175	0.269942	0.235071	HLA-B	1
BP	GO:0021694	cerebellar Purkinje cell layer formation	1/66	15/18870	0.0512175	0.269942	0.235071	RORA	1
BP	GO:0032897	negative regulation of viral transcription	1/66	15/18870	0.0512175	0.269942	0.235071	IFITM3	1
BP	GO:0038065	collagen-activated signaling pathway	1/66	15/18870	0.0512175	0.269942	0.235071	COL1A1	1
BP	GO:0045176	apical protein localization	1/66	15/18870	0.0512175	0.269942	0.235071	ARF4	1
BP	GO:0051290	protein heterotetramerization	1/66	15/18870	0.0512175	0.269942	0.235071	KRT10	1
BP	GO:2001028	positive regulation of endothelial cell chemotaxis	1/66	15/18870	0.0512175	0.269942	0.235071	HSPB1	1
BP	GO:0022898	regulation of transmembrane transporter activity	3/66	239/18870	0.0512907	0.269942	0.235071	NDUFA4/COX17/AKAP9	3
BP	GO:0021549	cerebellum development	2/66	104/18870	0.0513755	0.269942	0.235071	RORA/UQCRQ	2
BP	GO:0033138	positive regulation of peptidyl-serine phosphorylation	2/66	104/18870	0.0513755	0.269942	0.235071	TFRC/AKAP9	2
BP	GO:0042100	B cell proliferation	2/66	104/18870	0.0513755	0.269942	0.235071	CDKN1A/TFRC	2
BP	GO:1990830	cellular response to leukemia inhibitory factor	2/66	104/18870	0.0513755	0.269942	0.235071	RPS16/TFRC	2
BP	GO:0032526	response to retinoic acid	2/66	106/18870	0.0531454	0.269942	0.235071	TFRC/COL1A1	2
BP	GO:0032963	collagen metabolic process	2/66	106/18870	0.0531454	0.269942	0.235071	SUCO/COL1A1	2
BP	GO:1990823	response to leukemia inhibitory factor	2/66	106/18870	0.0531454	0.269942	0.235071	RPS16/TFRC	2
BP	GO:2001234	negative regulation of apoptotic signaling pathway	3/66	243/18870	0.0534002	0.269942	0.235071	TPT1/GSTP1/HSPB1	3
BP	GO:0002526	acute inflammatory response	2/66	107/18870	0.0540384	0.269942	0.235071	TFRC/GSTP1	2
BP	GO:0000463	maturation of LSU-rRNA from tricistronic rRNA transcript (SSU-rRNA, 5.8S rRNA, LSU-rRNA)	1/66	16/18870	0.0545387	0.269942	0.235071	RPL35	1
BP	GO:0002399	MHC class II protein complex assembly	1/66	16/18870	0.0545387	0.269942	0.235071	B2M	1
BP	GO:0002486	antigen processing and presentation of endogenous peptide antigen via MHC class I via ER pathway, TAP-independent	1/66	16/18870	0.0545387	0.269942	0.235071	HLA-B	1
BP	GO:0002503	peptide antigen assembly with MHC class II protein complex	1/66	16/18870	0.0545387	0.269942	0.235071	B2M	1
BP	GO:0002679	respiratory burst involved in defense response	1/66	16/18870	0.0545387	0.269942	0.235071	RPS19	1
BP	GO:0016045	detection of bacterium	1/66	16/18870	0.0545387	0.269942	0.235071	HLA-B	1
BP	GO:0021534	cell proliferation in hindbrain	1/66	16/18870	0.0545387	0.269942	0.235071	RORA	1
BP	GO:0021924	cell proliferation in external granule layer	1/66	16/18870	0.0545387	0.269942	0.235071	RORA	1
BP	GO:0021930	cerebellar granule cell precursor proliferation	1/66	16/18870	0.0545387	0.269942	0.235071	RORA	1
BP	GO:0032930	positive regulation of superoxide anion generation	1/66	16/18870	0.0545387	0.269942	0.235071	GSTP1	1
BP	GO:0097401	synaptic vesicle lumen acidification	1/66	16/18870	0.0545387	0.269942	0.235071	ATP6V1F	1
BP	GO:1903358	regulation of Golgi organization	1/66	16/18870	0.0545387	0.269942	0.235071	AKAP9	1
BP	GO:2000232	regulation of rRNA processing	1/66	16/18870	0.0545387	0.269942	0.235071	TRMT112	1
BP	GO:0002703	regulation of leukocyte mediated immunity	3/66	249/18870	0.0566423	0.269942	0.235071	B2M/TFRC/HLA-B	3
BP	GO:0090398	cellular senescence	2/66	110/18870	0.0567495	0.269942	0.235071	B2M/CDKN1A	2
BP	GO:0031341	regulation of cell killing	2/66	111/18870	0.0576636	0.269942	0.235071	B2M/HLA-B	2
BP	GO:0032611	interleukin-1 beta production	2/66	111/18870	0.0576636	0.269942	0.235071	GSTP1/HSPB1	2
BP	GO:0032651	regulation of interleukin-1 beta production	2/66	111/18870	0.0576636	0.269942	0.235071	GSTP1/HSPB1	2
BP	GO:0050870	positive regulation of T cell activation	3/66	251/18870	0.0577436	0.269942	0.235071	B2M/TFRC/LGALS1	3
BP	GO:0000479	endonucleolytic cleavage of tricistronic rRNA transcript (SSU-rRNA, 5.8S rRNA, LSU-rRNA)	1/66	17/18870	0.0578483	0.269942	0.235071	RPS21	1
BP	GO:0002476	antigen processing and presentation of endogenous peptide antigen via MHC class Ib	1/66	17/18870	0.0578483	0.269942	0.235071	HLA-B	1
BP	GO:0002484	antigen processing and presentation of endogenous peptide antigen via MHC class I via ER pathway	1/66	17/18870	0.0578483	0.269942	0.235071	HLA-B	1
BP	GO:0007000	nucleolus organization	1/66	17/18870	0.0578483	0.269942	0.235071	RPS19	1
BP	GO:0032905	transforming growth factor beta1 production	1/66	17/18870	0.0578483	0.269942	0.235071	COL3A1	1
BP	GO:0046068	cGMP metabolic process	1/66	17/18870	0.0578483	0.269942	0.235071	RORA	1
BP	GO:0090399	replicative senescence	1/66	17/18870	0.0578483	0.269942	0.235071	CDKN1A	1
BP	GO:0097428	protein maturation by iron-sulfur cluster transfer	1/66	17/18870	0.0578483	0.269942	0.235071	CIAO2B	1
BP	GO:1900120	regulation of receptor binding	1/66	17/18870	0.0578483	0.269942	0.235071	B2M	1
BP	GO:1901163	regulation of trophoblast cell migration	1/66	17/18870	0.0578483	0.269942	0.235071	TIMP1	1
BP	GO:0009206	purine ribonucleoside triphosphate biosynthetic process	2/66	113/18870	0.0595074	0.269942	0.235071	ATP5F1E/NDUFB9	2
BP	GO:0009145	purine nucleoside triphosphate biosynthetic process	2/66	114/18870	0.0604369	0.269942	0.235071	ATP5F1E/NDUFB9	2
BP	GO:0022037	metencephalon development	2/66	114/18870	0.0604369	0.269942	0.235071	RORA/UQCRQ	2
BP	GO:2001243	negative regulation of intrinsic apoptotic signaling pathway	2/66	114/18870	0.0604369	0.269942	0.235071	TPT1/HSPB1	2
BP	GO:0042060	wound healing	4/66	423/18870	0.0606419	0.269942	0.235071	CDKN1A/TIMP1/COL3A1/HSPB1	4
BP	GO:0006450	regulation of translational fidelity	1/66	18/18870	0.0611466	0.269942	0.235071	RPS5	1
BP	GO:0006825	copper ion transport	1/66	18/18870	0.0611466	0.269942	0.235071	COX17	1
BP	GO:0006977	DNA damage response, signal transduction by p53 class mediator resulting in cell cycle arrest	1/66	18/18870	0.0611466	0.269942	0.235071	CDKN1A	1
BP	GO:0010042	response to manganese ion	1/66	18/18870	0.0611466	0.269942	0.235071	TFRC	1
BP	GO:0035455	response to interferon-alpha	1/66	18/18870	0.0611466	0.269942	0.235071	IFITM3	1
BP	GO:0042753	positive regulation of circadian rhythm	1/66	18/18870	0.0611466	0.269942	0.235071	RORA	1
BP	GO:0045780	positive regulation of bone resorption	1/66	18/18870	0.0611466	0.269942	0.235071	TFRC	1
BP	GO:0051350	negative regulation of lyase activity	1/66	18/18870	0.0611466	0.269942	0.235071	PHPT1	1
BP	GO:0060263	regulation of respiratory burst	1/66	18/18870	0.0611466	0.269942	0.235071	RPS19	1
BP	GO:0060576	intestinal epithelial cell development	1/66	18/18870	0.0611466	0.269942	0.235071	CDKN1A	1
BP	GO:0061450	trophoblast cell migration	1/66	18/18870	0.0611466	0.269942	0.235071	TIMP1	1
BP	GO:1904044	response to aldosterone	1/66	18/18870	0.0611466	0.269942	0.235071	CDKN1A	1
BP	GO:0048259	regulation of receptor-mediated endocytosis	2/66	115/18870	0.0613715	0.269942	0.235071	CD63/B2M	2
BP	GO:0050727	regulation of inflammatory response	4/66	425/18870	0.0614881	0.269942	0.235071	RPS19/RORA/GSTP1/LGALS1	4
BP	GO:0006898	receptor-mediated endocytosis	3/66	258/18870	0.0616781	0.269942	0.235071	CD63/B2M/TFRC	3
BP	GO:0034612	response to tumor necrosis factor	3/66	259/18870	0.0622502	0.269942	0.235071	RORA/GSTP1/COL1A1	3
BP	GO:0001824	blastocyst development	2/66	116/18870	0.062311	0.269942	0.235071	RPL13/DAD1	2
BP	GO:0019882	antigen processing and presentation	2/66	116/18870	0.062311	0.269942	0.235071	B2M/HLA-B	2
BP	GO:0030099	myeloid cell differentiation	4/66	430/18870	0.0636311	0.273401	0.238083	RPS19/B2M/RPS14/TFRC	4
BP	GO:0021692	cerebellar Purkinje cell layer morphogenesis	1/66	19/18870	0.0644335	0.273401	0.238083	RORA	1
BP	GO:0032928	regulation of superoxide anion generation	1/66	19/18870	0.0644335	0.273401	0.238083	GSTP1	1
BP	GO:0046782	regulation of viral transcription	1/66	19/18870	0.0644335	0.273401	0.238083	IFITM3	1
BP	GO:0098543	detection of other organism	1/66	19/18870	0.0644335	0.273401	0.238083	HLA-B	1
BP	GO:2000774	positive regulation of cellular senescence	1/66	19/18870	0.0644335	0.273401	0.238083	B2M	1
BP	GO:0009201	ribonucleoside triphosphate biosynthetic process	2/66	119/18870	0.065159	0.275536	0.239942	ATP5F1E/NDUFB9	2
BP	GO:0070663	regulation of leukocyte proliferation	3/66	267/18870	0.0669169	0.277786	0.241902	CDKN1A/TFRC/GSTP1	3
BP	GO:0051100	negative regulation of binding	2/66	121/18870	0.0670817	0.277786	0.241902	B2M/CDKN1A	2
BP	GO:0002396	MHC protein complex assembly	1/66	20/18870	0.067709	0.277786	0.241902	B2M	1
BP	GO:0002501	peptide antigen assembly with MHC protein complex	1/66	20/18870	0.067709	0.277786	0.241902	B2M	1
BP	GO:0002643	regulation of tolerance induction	1/66	20/18870	0.067709	0.277786	0.241902	HLA-B	1
BP	GO:0045953	negative regulation of natural killer cell mediated cytotoxicity	1/66	20/18870	0.067709	0.277786	0.241902	HLA-B	1
BP	GO:0051767	nitric-oxide synthase biosynthetic process	1/66	20/18870	0.067709	0.277786	0.241902	GSTP1	1
BP	GO:0051769	regulation of nitric-oxide synthase biosynthetic process	1/66	20/18870	0.067709	0.277786	0.241902	GSTP1	1
BP	GO:0097709	connective tissue replacement	1/66	20/18870	0.067709	0.277786	0.241902	TIMP1	1
BP	GO:0071482	cellular response to light stimulus	2/66	123/18870	0.0690233	0.280091	0.243909	CDKN1A/TIMP1	2
BP	GO:0032409	regulation of transporter activity	3/66	271/18870	0.0693091	0.280091	0.243909	NDUFA4/COX17/AKAP9	3
BP	GO:0002716	negative regulation of natural killer cell mediated immunity	1/66	21/18870	0.0709733	0.280091	0.243909	HLA-B	1
BP	GO:0010224	response to UV-B	1/66	21/18870	0.0709733	0.280091	0.243909	CDKN1A	1
BP	GO:0021554	optic nerve development	1/66	21/18870	0.0709733	0.280091	0.243909	RPL24	1
BP	GO:0033962	P-body assembly	1/66	21/18870	0.0709733	0.280091	0.243909	LSM3	1
BP	GO:0043651	linoleic acid metabolic process	1/66	21/18870	0.0709733	0.280091	0.243909	GSTP1	1
BP	GO:0071605	monocyte chemotactic protein-1 production	1/66	21/18870	0.0709733	0.280091	0.243909	GSTP1	1
BP	GO:0071637	regulation of monocyte chemotactic protein-1 production	1/66	21/18870	0.0709733	0.280091	0.243909	GSTP1	1
BP	GO:1901018	positive regulation of potassium ion transmembrane transporter activity	1/66	21/18870	0.0709733	0.280091	0.243909	AKAP9	1
BP	GO:0002698	negative regulation of immune effector process	2/66	125/18870	0.0709834	0.280091	0.243909	RPS19/HLA-B	2
BP	GO:0006805	xenobiotic metabolic process	2/66	125/18870	0.0709834	0.280091	0.243909	RORA/GSTP1	2
BP	GO:1903039	positive regulation of leukocyte cell-cell adhesion	3/66	275/18870	0.0717401	0.281297	0.24496	B2M/TFRC/LGALS1	3
BP	GO:0000077	DNA damage checkpoint signaling	2/66	126/18870	0.0719703	0.281297	0.24496	RPS27L/CDKN1A	2
BP	GO:0043200	response to amino acid	2/66	126/18870	0.0719703	0.281297	0.24496	COL3A1/COL1A1	2
BP	GO:0009142	nucleoside triphosphate biosynthetic process	2/66	127/18870	0.0729617	0.282973	0.246419	ATP5F1E/NDUFB9	2
BP	GO:0046683	response to organophosphorus	2/66	127/18870	0.0729617	0.282973	0.246419	COL1A1/AKAP9	2
BP	GO:0042113	B cell activation	3/66	278/18870	0.0735885	0.282973	0.246419	CDKN1A/TFRC/LGALS1	3
BP	GO:0031623	receptor internalization	2/66	128/18870	0.0739576	0.282973	0.246419	CD63/TFRC	2
BP	GO:0007042	lysosomal lumen acidification	1/66	22/18870	0.0742263	0.282973	0.246419	ATP6V1F	1
BP	GO:0007398	ectoderm development	1/66	22/18870	0.0742263	0.282973	0.246419	TPT1	1
BP	GO:0045947	negative regulation of translational initiation	1/66	22/18870	0.0742263	0.282973	0.246419	RPL13A	1
BP	GO:0051443	positive regulation of ubiquitin-protein transferase activity	1/66	22/18870	0.0742263	0.282973	0.246419	RPS2	1
BP	GO:0034765	regulation of monoatomic ion transmembrane transport	4/66	454/18870	0.0744607	0.282996	0.246439	CD63/NDUFA4/COX17/AKAP9	4
BP	GO:0002456	T cell mediated immunity	2/66	129/18870	0.0749578	0.284015	0.247326	B2M/HLA-B	2
BP	GO:0032612	interleukin-1 production	2/66	130/18870	0.0759625	0.285204	0.248362	GSTP1/HSPB1	2
BP	GO:0032652	regulation of interleukin-1 production	2/66	130/18870	0.0759625	0.285204	0.248362	GSTP1/HSPB1	2
BP	GO:0050864	regulation of B cell activation	2/66	130/18870	0.0759625	0.285204	0.248362	CDKN1A/TFRC	2
BP	GO:0021533	cell differentiation in hindbrain	1/66	23/18870	0.077468	0.287374	0.250251	RORA	1
BP	GO:0031290	retinal ganglion cell axon guidance	1/66	23/18870	0.077468	0.287374	0.250251	RPL24	1
BP	GO:0046597	negative regulation of viral entry into host cell	1/66	23/18870	0.077468	0.287374	0.250251	IFITM3	1
BP	GO:0060307	regulation of ventricular cardiac muscle cell membrane repolarization	1/66	23/18870	0.077468	0.287374	0.250251	AKAP9	1
BP	GO:0061448	connective tissue development	3/66	285/18870	0.0779841	0.288425	0.251166	TIMP1/COL3A1/COL1A1	3
BP	GO:0030168	platelet activation	2/66	133/18870	0.0790022	0.289677	0.252257	COL3A1/HSPB1	2
BP	GO:0048565	digestive tract development	2/66	134/18870	0.0800239	0.289677	0.252257	CDKN1A/COL3A1	2
BP	GO:0002070	epithelial cell maturation	1/66	24/18870	0.0806986	0.289677	0.252257	CDKN1A	1
BP	GO:0045736	negative regulation of cyclin-dependent protein serine/threonine kinase activity	1/66	24/18870	0.0806986	0.289677	0.252257	CDKN1A	1
BP	GO:0051043	regulation of membrane protein ectodomain proteolysis	1/66	24/18870	0.0806986	0.289677	0.252257	TIMP1	1
BP	GO:1903241	U2-type prespliceosome assembly	1/66	24/18870	0.0806986	0.289677	0.252257	SNRPD2	1
BP	GO:1903902	positive regulation of viral life cycle	1/66	24/18870	0.0806986	0.289677	0.252257	LGALS1	1
BP	GO:1904030	negative regulation of cyclin-dependent protein kinase activity	1/66	24/18870	0.0806986	0.289677	0.252257	CDKN1A	1
BP	GO:1905048	regulation of metallopeptidase activity	1/66	24/18870	0.0806986	0.289677	0.252257	TIMP1	1
BP	GO:2001026	regulation of endothelial cell chemotaxis	1/66	24/18870	0.0806986	0.289677	0.252257	HSPB1	1
BP	GO:0031570	DNA integrity checkpoint signaling	2/66	135/18870	0.0810497	0.289677	0.252257	RPS27L/CDKN1A	2
BP	GO:0000018	regulation of DNA recombination	2/66	136/18870	0.0820797	0.289677	0.252257	TFRC/MORF4L2	2
BP	GO:0002702	positive regulation of production of molecular mediator of immune response	2/66	136/18870	0.0820797	0.289677	0.252257	B2M/TFRC	2
BP	GO:0046034	ATP metabolic process	2/66	137/18870	0.0831138	0.289677	0.252257	ATP5F1E/NDUFB9	2
BP	GO:0000466	maturation of 5.8S rRNA from tricistronic rRNA transcript (SSU-rRNA, 5.8S rRNA, LSU-rRNA)	1/66	25/18870	0.0839181	0.289677	0.252257	RPS21	1
BP	GO:0021884	forebrain neuron development	1/66	25/18870	0.0839181	0.289677	0.252257	UQCRQ	1
BP	GO:0033617	mitochondrial cytochrome c oxidase assembly	1/66	25/18870	0.0839181	0.289677	0.252257	COX17	1
BP	GO:0036315	cellular response to sterol	1/66	25/18870	0.0839181	0.289677	0.252257	RORA	1
BP	GO:0050860	negative regulation of T cell receptor signaling pathway	1/66	25/18870	0.0839181	0.289677	0.252257	PHPT1	1
BP	GO:0060586	multicellular organismal-level iron ion homeostasis	1/66	25/18870	0.0839181	0.289677	0.252257	B2M	1
BP	GO:2000291	regulation of myoblast proliferation	1/66	25/18870	0.0839181	0.289677	0.252257	MALAT1	1
BP	GO:0033135	regulation of peptidyl-serine phosphorylation	2/66	138/18870	0.0841519	0.289677	0.252257	TFRC/AKAP9	2
BP	GO:0043467	regulation of generation of precursor metabolites and energy	2/66	139/18870	0.0851941	0.289677	0.252257	NDUFA4/COX17	2
BP	GO:0001909	leukocyte mediated cytotoxicity	2/66	140/18870	0.0862402	0.289677	0.252257	B2M/HLA-B	2
BP	GO:0001666	response to hypoxia	3/66	298/18870	0.0864469	0.289677	0.252257	MALAT1/TFRC/RORA	3
BP	GO:0001911	negative regulation of leukocyte mediated cytotoxicity	1/66	26/18870	0.0871265	0.289677	0.252257	HLA-B	1
BP	GO:0002726	positive regulation of T cell cytokine production	1/66	26/18870	0.0871265	0.289677	0.252257	B2M	1
BP	GO:0021697	cerebellar cortex formation	1/66	26/18870	0.0871265	0.289677	0.252257	RORA	1
BP	GO:0032967	positive regulation of collagen biosynthetic process	1/66	26/18870	0.0871265	0.289677	0.252257	SUCO	1
BP	GO:0060343	trabecula formation	1/66	26/18870	0.0871265	0.289677	0.252257	COL1A1	1
BP	GO:0098581	detection of external biotic stimulus	1/66	26/18870	0.0871265	0.289677	0.252257	HLA-B	1
BP	GO:0001101	response to acid chemical	2/66	141/18870	0.0872902	0.289677	0.252257	COL3A1/COL1A1	2
BP	GO:0032102	negative regulation of response to external stimulus	4/66	481/18870	0.0876955	0.289677	0.252257	RPS19/RORA/GSTP1/HLA-B	4
BP	GO:1903131	mononuclear cell differentiation	4/66	481/18870	0.0876955	0.289677	0.252257	B2M/RORA/HLA-B/LGALS1	4
BP	GO:0007093	mitotic cell cycle checkpoint signaling	2/66	142/18870	0.0883441	0.289677	0.252257	RPS27L/CDKN1A	2
BP	GO:0043393	regulation of protein binding	2/66	142/18870	0.0883441	0.289677	0.252257	B2M/CDKN1A	2
BP	GO:0002366	leukocyte activation involved in immune response	3/66	301/18870	0.0884537	0.289677	0.252257	TFRC/RORA/LGALS1	3
BP	GO:0014074	response to purine-containing compound	2/66	143/18870	0.0894018	0.289677	0.252257	COL1A1/AKAP9	2
BP	GO:0034341	response to type II interferon	2/66	143/18870	0.0894018	0.289677	0.252257	RPL13A/IFITM3	2
BP	GO:1903900	regulation of viral life cycle	2/66	143/18870	0.0894018	0.289677	0.252257	IFITM3/LGALS1	2
BP	GO:0002092	positive regulation of receptor internalization	1/66	27/18870	0.0903237	0.289677	0.252257	CD63	1
BP	GO:0010714	positive regulation of collagen metabolic process	1/66	27/18870	0.0903237	0.289677	0.252257	SUCO	1
BP	GO:0010804	negative regulation of tumor necrosis factor-mediated signaling pathway	1/66	27/18870	0.0903237	0.289677	0.252257	GSTP1	1
BP	GO:0016188	synaptic vesicle maturation	1/66	27/18870	0.0903237	0.289677	0.252257	ATP6V1F	1
BP	GO:0021801	cerebral cortex radial glia-guided migration	1/66	27/18870	0.0903237	0.289677	0.252257	COL3A1	1
BP	GO:0021854	hypothalamus development	1/66	27/18870	0.0903237	0.289677	0.252257	UQCRQ	1
BP	GO:0022030	telencephalon glial cell migration	1/66	27/18870	0.0903237	0.289677	0.252257	COL3A1	1
BP	GO:0031167	rRNA methylation	1/66	27/18870	0.0903237	0.289677	0.252257	TRMT112	1
BP	GO:0033119	negative regulation of RNA splicing	1/66	27/18870	0.0903237	0.289677	0.252257	RPS13	1
BP	GO:0048745	smooth muscle tissue development	1/66	27/18870	0.0903237	0.289677	0.252257	COL3A1	1
BP	GO:0071480	cellular response to gamma radiation	1/66	27/18870	0.0903237	0.289677	0.252257	CDKN1A	1
BP	GO:0001933	negative regulation of protein phosphorylation	3/66	304/18870	0.0904804	0.289677	0.252257	CDKN1A/GSTP1/HSPB1	3
BP	GO:0002263	cell activation involved in immune response	3/66	305/18870	0.0911603	0.290145	0.252664	TFRC/RORA/LGALS1	3
BP	GO:0050671	positive regulation of lymphocyte proliferation	2/66	145/18870	0.0915287	0.290145	0.252664	CDKN1A/TFRC	2
BP	GO:0055123	digestive system development	2/66	146/18870	0.0925978	0.290145	0.252664	CDKN1A/COL3A1	2
BP	GO:0000470	maturation of LSU-rRNA	1/66	28/18870	0.09351	0.290145	0.252664	RPL35	1
BP	GO:0042398	cellular modified amino acid biosynthetic process	1/66	28/18870	0.09351	0.290145	0.252664	CKB	1
BP	GO:0042759	long-chain fatty acid biosynthetic process	1/66	28/18870	0.09351	0.290145	0.252664	GSTP1	1
BP	GO:0051291	protein heterooligomerization	1/66	28/18870	0.09351	0.290145	0.252664	KRT10	1
BP	GO:0060575	intestinal epithelial cell differentiation	1/66	28/18870	0.09351	0.290145	0.252664	CDKN1A	1
BP	GO:0090594	inflammatory response to wounding	1/66	28/18870	0.09351	0.290145	0.252664	TIMP1	1
BP	GO:0099623	regulation of cardiac muscle cell membrane repolarization	1/66	28/18870	0.09351	0.290145	0.252664	AKAP9	1
BP	GO:0099625	ventricular cardiac muscle cell membrane repolarization	1/66	28/18870	0.09351	0.290145	0.252664	AKAP9	1
BP	GO:1903901	negative regulation of viral life cycle	1/66	28/18870	0.09351	0.290145	0.252664	IFITM3	1
BP	GO:0071456	cellular response to hypoxia	2/66	147/18870	0.0936706	0.290145	0.252664	MALAT1/RORA	2
BP	GO:0034504	protein localization to nucleus	3/66	310/18870	0.0945921	0.292019	0.254296	CDKN1A/TFRC/COL1A1	3
BP	GO:0032946	positive regulation of mononuclear cell proliferation	2/66	148/18870	0.094747	0.292019	0.254296	CDKN1A/TFRC	2
BP	GO:0010165	response to X-ray	1/66	29/18870	0.0966853	0.294295	0.256278	CDKN1A	1
BP	GO:0031342	negative regulation of cell killing	1/66	29/18870	0.0966853	0.294295	0.256278	HLA-B	1
BP	GO:0045830	positive regulation of isotype switching	1/66	29/18870	0.0966853	0.294295	0.256278	TFRC	1
BP	GO:0098901	regulation of cardiac muscle cell action potential	1/66	29/18870	0.0966853	0.294295	0.256278	AKAP9	1
BP	GO:1900746	regulation of vascular endothelial growth factor signaling pathway	1/66	29/18870	0.0966853	0.294295	0.256278	CD63	1
BP	GO:0002832	negative regulation of response to biotic stimulus	2/66	150/18870	0.0969106	0.294295	0.256278	RPS19/HLA-B	2
BP	GO:0036293	response to decreased oxygen levels	3/66	315/18870	0.0980771	0.294556	0.256506	MALAT1/TFRC/RORA	3
BP	GO:0048872	homeostasis of number of cells	3/66	316/18870	0.0987804	0.294556	0.256506	RPS19/B2M/RPS14	3
BP	GO:0009411	response to UV	2/66	152/18870	0.0990884	0.294556	0.256506	CDKN1A/TIMP1	2
BP	GO:0050729	positive regulation of inflammatory response	2/66	152/18870	0.0990884	0.294556	0.256506	RPS19/LGALS1	2
BP	GO:0002507	tolerance induction	1/66	30/18870	0.0998496	0.294556	0.256506	HLA-B	1
BP	GO:0008535	respiratory chain complex IV assembly	1/66	30/18870	0.0998496	0.294556	0.256506	COX17	1
BP	GO:0010575	positive regulation of vascular endothelial growth factor production	1/66	30/18870	0.0998496	0.294556	0.256506	RORA	1
BP	GO:0016226	iron-sulfur cluster assembly	1/66	30/18870	0.0998496	0.294556	0.256506	CIAO2B	1
BP	GO:0031163	metallo-sulfur cluster assembly	1/66	30/18870	0.0998496	0.294556	0.256506	CIAO2B	1
BP	GO:0035751	regulation of lysosomal lumen pH	1/66	30/18870	0.0998496	0.294556	0.256506	ATP6V1F	1
BP	GO:0071295	cellular response to vitamin	1/66	30/18870	0.0998496	0.294556	0.256506	COL1A1	1
BP	GO:1902230	negative regulation of intrinsic apoptotic signaling pathway in response to DNA damage	1/66	30/18870	0.0998496	0.294556	0.256506	TPT1	1
BP	GO:0019058	viral life cycle	3/66	321/18870	0.102328	0.294851	0.256763	TFRC/IFITM3/LGALS1	3
BP	GO:0007584	response to nutrient	2/66	155/18870	0.102381	0.294851	0.256763	TFRC/COL1A1	2
BP	GO:0045807	positive regulation of endocytosis	2/66	155/18870	0.102381	0.294851	0.256763	CD63/B2M	2
BP	GO:0008053	mitochondrial fusion	1/66	31/18870	0.103003	0.294851	0.256763	TFRC	1
BP	GO:0019886	antigen processing and presentation of exogenous peptide antigen via MHC class II	1/66	31/18870	0.103003	0.294851	0.256763	B2M	1
BP	GO:0032682	negative regulation of chemokine production	1/66	31/18870	0.103003	0.294851	0.256763	GSTP1	1
BP	GO:0034505	tooth mineralization	1/66	31/18870	0.103003	0.294851	0.256763	COL1A1	1
BP	GO:0035767	endothelial cell chemotaxis	1/66	31/18870	0.103003	0.294851	0.256763	HSPB1	1
BP	GO:0060325	face morphogenesis	1/66	31/18870	0.103003	0.294851	0.256763	COL1A1	1
BP	GO:0090322	regulation of superoxide metabolic process	1/66	31/18870	0.103003	0.294851	0.256763	GSTP1	1
BP	GO:1902547	regulation of cellular response to vascular endothelial growth factor stimulus	1/66	31/18870	0.103003	0.294851	0.256763	CD63	1
BP	GO:0022409	positive regulation of cell-cell adhesion	3/66	322/18870	0.103043	0.294851	0.256763	B2M/TFRC/LGALS1	3
BP	GO:0044403	biological process involved in symbiotic interaction	3/66	322/18870	0.103043	0.294851	0.256763	TFRC/IFITM3/LGALS1	3
BP	GO:0030902	hindbrain development	2/66	157/18870	0.104593	0.294875	0.256783	RORA/UQCRQ	2
BP	GO:0060326	cell chemotaxis	3/66	325/18870	0.105202	0.294875	0.256783	RPS19/RPL13A/HSPB1	3
BP	GO:0007605	sensory perception of sound	2/66	158/18870	0.105704	0.294875	0.256783	COL1A1/NDUFB9	2
BP	GO:0036294	cellular response to decreased oxygen levels	2/66	158/18870	0.105704	0.294875	0.256783	MALAT1/RORA	2
BP	GO:0001958	endochondral ossification	1/66	32/18870	0.106145	0.294875	0.256783	COL1A1	1
BP	GO:0002313	mature B cell differentiation involved in immune response	1/66	32/18870	0.106145	0.294875	0.256783	LGALS1	1
BP	GO:0010458	exit from mitosis	1/66	32/18870	0.106145	0.294875	0.256783	RPL24	1
BP	GO:0031116	positive regulation of microtubule polymerization	1/66	32/18870	0.106145	0.294875	0.256783	AKAP9	1
BP	GO:0036075	replacement ossification	1/66	32/18870	0.106145	0.294875	0.256783	COL1A1	1
BP	GO:0045684	positive regulation of epidermis development	1/66	32/18870	0.106145	0.294875	0.256783	KRT10	1
BP	GO:0046685	response to arsenic-containing substance	1/66	32/18870	0.106145	0.294875	0.256783	CDKN1A	1
BP	GO:0051642	centrosome localization	1/66	32/18870	0.106145	0.294875	0.256783	AKAP9	1
BP	GO:0061842	microtubule organizing center localization	1/66	32/18870	0.106145	0.294875	0.256783	AKAP9	1
BP	GO:0042326	negative regulation of phosphorylation	3/66	327/18870	0.106652	0.295618	0.257431	CDKN1A/GSTP1/HSPB1	3
BP	GO:0021700	developmental maturation	3/66	330/18870	0.10884	0.299545	0.26085	CD63/CDKN1A/ATP6V1F	3
BP	GO:0009205	purine ribonucleoside triphosphate metabolic process	2/66	161/18870	0.109056	0.299545	0.26085	ATP5F1E/NDUFB9	2
BP	GO:0050858	negative regulation of antigen receptor-mediated signaling pathway	1/66	33/18870	0.109277	0.299545	0.26085	PHPT1	1
BP	GO:0072539	T-helper 17 cell differentiation	1/66	33/18870	0.109277	0.299545	0.26085	RORA	1
BP	GO:2000765	regulation of cytoplasmic translation	1/66	33/18870	0.109277	0.299545	0.26085	RPL13A	1
BP	GO:0071214	cellular response to abiotic stimulus	3/66	334/18870	0.111786	0.302742	0.263634	CDKN1A/TIMP1/COL1A1	3
BP	GO:0104004	cellular response to environmental stimulus	3/66	334/18870	0.111786	0.302742	0.263634	CDKN1A/TIMP1/COL1A1	3
BP	GO:0007035	vacuolar acidification	1/66	34/18870	0.112398	0.302742	0.263634	ATP6V1F	1
BP	GO:0035025	positive regulation of Rho protein signal transduction	1/66	34/18870	0.112398	0.302742	0.263634	COL3A1	1
BP	GO:0035456	response to interferon-beta	1/66	34/18870	0.112398	0.302742	0.263634	IFITM3	1
BP	GO:0051450	myoblast proliferation	1/66	34/18870	0.112398	0.302742	0.263634	MALAT1	1
BP	GO:0060351	cartilage development involved in endochondral bone morphogenesis	1/66	34/18870	0.112398	0.302742	0.263634	COL1A1	1
BP	GO:1902176	negative regulation of oxidative stress-induced intrinsic apoptotic signaling pathway	1/66	34/18870	0.112398	0.302742	0.263634	HSPB1	1
BP	GO:0070665	positive regulation of leukocyte proliferation	2/66	166/18870	0.114706	0.308287	0.268463	CDKN1A/TFRC	2
BP	GO:0002495	antigen processing and presentation of peptide antigen via MHC class II	1/66	35/18870	0.115508	0.308437	0.268593	B2M	1
BP	GO:0036314	response to sterol	1/66	35/18870	0.115508	0.308437	0.268593	RORA	1
BP	GO:0086004	regulation of cardiac muscle cell contraction	1/66	35/18870	0.115508	0.308437	0.268593	AKAP9	1
BP	GO:0009144	purine nucleoside triphosphate metabolic process	2/66	167/18870	0.115844	0.308669	0.268796	ATP5F1E/NDUFB9	2
BP	GO:0009199	ribonucleoside triphosphate metabolic process	2/66	168/18870	0.116986	0.310031	0.269981	ATP5F1E/NDUFB9	2
BP	GO:0050792	regulation of viral process	2/66	168/18870	0.116986	0.310031	0.269981	IFITM3/LGALS1	2
BP	GO:0000154	rRNA modification	1/66	36/18870	0.118607	0.310031	0.269981	TRMT112	1
BP	GO:0000460	maturation of 5.8S rRNA	1/66	36/18870	0.118607	0.310031	0.269981	RPS21	1
BP	GO:0021696	cerebellar cortex morphogenesis	1/66	36/18870	0.118607	0.310031	0.269981	RORA	1
BP	GO:0021799	cerebral cortex radially oriented cell migration	1/66	36/18870	0.118607	0.310031	0.269981	COL3A1	1
BP	GO:0031112	positive regulation of microtubule polymerization or depolymerization	1/66	36/18870	0.118607	0.310031	0.269981	AKAP9	1
BP	GO:0050931	pigment cell differentiation	1/66	36/18870	0.118607	0.310031	0.269981	CD63	1
BP	GO:0071711	basement membrane organization	1/66	36/18870	0.118607	0.310031	0.269981	COL3A1	1
BP	GO:0009266	response to temperature stimulus	2/66	171/18870	0.120429	0.310432	0.270331	CDKN1A/HSPB1	2
BP	GO:0002504	antigen processing and presentation of peptide or polysaccharide antigen via MHC class II	1/66	37/18870	0.121696	0.310432	0.270331	B2M	1
BP	GO:0007095	mitotic G2 DNA damage checkpoint signaling	1/66	37/18870	0.121696	0.310432	0.270331	CDKN1A	1
BP	GO:0036260	RNA capping	1/66	37/18870	0.121696	0.310432	0.270331	SNRPD2	1
BP	GO:0046329	negative regulation of JNK cascade	1/66	37/18870	0.121696	0.310432	0.270331	GSTP1	1
BP	GO:0046688	response to copper ion	1/66	37/18870	0.121696	0.310432	0.270331	TFRC	1
BP	GO:0051385	response to mineralocorticoid	1/66	37/18870	0.121696	0.310432	0.270331	CDKN1A	1
BP	GO:0060323	head morphogenesis	1/66	37/18870	0.121696	0.310432	0.270331	COL1A1	1
BP	GO:1901381	positive regulation of potassium ion transmembrane transport	1/66	37/18870	0.121696	0.310432	0.270331	AKAP9	1
BP	GO:1905168	positive regulation of double-strand break repair via homologous recombination	1/66	37/18870	0.121696	0.310432	0.270331	MORF4L2	1
BP	GO:2000279	negative regulation of DNA biosynthetic process	1/66	37/18870	0.121696	0.310432	0.270331	CDKN1A	1
BP	GO:0051235	maintenance of location	3/66	350/18870	0.123873	0.310432	0.270331	FTL/FTH1/AKAP9	3
BP	GO:0070661	leukocyte proliferation	3/66	350/18870	0.123873	0.310432	0.270331	CDKN1A/TFRC/GSTP1	3
BP	GO:0071453	cellular response to oxygen levels	2/66	174/18870	0.123897	0.310432	0.270331	MALAT1/RORA	2
BP	GO:0002335	mature B cell differentiation	1/66	38/18870	0.124774	0.310432	0.270331	LGALS1	1
BP	GO:0002369	T cell cytokine production	1/66	38/18870	0.124774	0.310432	0.270331	B2M	1
BP	GO:0002724	regulation of T cell cytokine production	1/66	38/18870	0.124774	0.310432	0.270331	B2M	1
BP	GO:0032965	regulation of collagen biosynthetic process	1/66	38/18870	0.124774	0.310432	0.270331	SUCO	1
BP	GO:0035909	aorta morphogenesis	1/66	38/18870	0.124774	0.310432	0.270331	COL3A1	1
BP	GO:0045815	transcription initiation-coupled chromatin remodeling	1/66	38/18870	0.124774	0.310432	0.270331	TRMT112	1
BP	GO:0060306	regulation of membrane repolarization	1/66	38/18870	0.124774	0.310432	0.270331	AKAP9	1
BP	GO:0086091	regulation of heart rate by cardiac conduction	1/66	38/18870	0.124774	0.310432	0.270331	AKAP9	1
BP	GO:1902229	regulation of intrinsic apoptotic signaling pathway in response to DNA damage	1/66	38/18870	0.124774	0.310432	0.270331	TPT1	1
BP	GO:1990776	response to angiotensin	1/66	38/18870	0.124774	0.310432	0.270331	COL3A1	1
BP	GO:0072331	signal transduction by p53 class mediator	2/66	175/18870	0.125059	0.310517	0.270405	RPS27L/CDKN1A	2
BP	GO:0030216	keratinocyte differentiation	2/66	177/18870	0.12739	0.314902	0.274223	CDKN1A/KRT10	2
BP	GO:0045191	regulation of isotype switching	1/66	39/18870	0.127842	0.314902	0.274223	TFRC	1
BP	GO:0051438	regulation of ubiquitin-protein transferase activity	1/66	39/18870	0.127842	0.314902	0.274223	RPS2	1
BP	GO:0099622	cardiac muscle cell membrane repolarization	1/66	39/18870	0.127842	0.314902	0.274223	AKAP9	1
BP	GO:0031589	cell-substrate adhesion	3/66	356/18870	0.128525	0.315957	0.275142	CD63/COL3A1/COL1A1	3
BP	GO:0002183	cytoplasmic translational initiation	1/66	40/18870	0.130898	0.317403	0.276401	RPL13A	1
BP	GO:0002478	antigen processing and presentation of exogenous peptide antigen	1/66	40/18870	0.130898	0.317403	0.276401	B2M	1
BP	GO:0009595	detection of biotic stimulus	1/66	40/18870	0.130898	0.317403	0.276401	HLA-B	1
BP	GO:0017004	cytochrome complex assembly	1/66	40/18870	0.130898	0.317403	0.276401	COX17	1
BP	GO:0045730	respiratory burst	1/66	40/18870	0.130898	0.317403	0.276401	RPS19	1
BP	GO:0052652	cyclic purine nucleotide metabolic process	1/66	40/18870	0.130898	0.317403	0.276401	RORA	1
BP	GO:0009451	RNA modification	2/66	180/18870	0.130906	0.317403	0.276401	TRMT112/SNRPD2	2
BP	GO:0050954	sensory perception of mechanical stimulus	2/66	181/18870	0.132083	0.319008	0.277799	COL1A1/NDUFB9	2
BP	GO:0071478	cellular response to radiation	2/66	181/18870	0.132083	0.319008	0.277799	CDKN1A/TIMP1	2
BP	GO:0009187	cyclic nucleotide metabolic process	1/66	41/18870	0.133945	0.321001	0.279534	RORA	1
BP	GO:0042554	superoxide anion generation	1/66	41/18870	0.133945	0.321001	0.279534	GSTP1	1
BP	GO:0048246	macrophage chemotaxis	1/66	41/18870	0.133945	0.321001	0.279534	RPL13A	1
BP	GO:1903115	regulation of actin filament-based movement	1/66	41/18870	0.133945	0.321001	0.279534	AKAP9	1
BP	GO:2000045	regulation of G1/S transition of mitotic cell cycle	2/66	183/18870	0.134445	0.321578	0.280037	RPS27L/CDKN1A	2
BP	GO:0009150	purine ribonucleotide metabolic process	3/66	365/18870	0.13562	0.323163	0.281417	RORA/ATP5F1E/NDUFB9	3
BP	GO:0009141	nucleoside triphosphate metabolic process	2/66	184/18870	0.135629	0.323163	0.281417	ATP5F1E/NDUFB9	2
BP	GO:0045124	regulation of bone resorption	1/66	42/18870	0.13698	0.32389	0.282051	TFRC	1
BP	GO:0071364	cellular response to epidermal growth factor stimulus	1/66	42/18870	0.13698	0.32389	0.282051	COL1A1	1
BP	GO:1904706	negative regulation of vascular associated smooth muscle cell proliferation	1/66	42/18870	0.13698	0.32389	0.282051	CDKN1A	1
BP	GO:1990000	amyloid fibril formation	1/66	42/18870	0.13698	0.32389	0.282051	B2M	1
BP	GO:0032640	tumor necrosis factor production	2/66	186/18870	0.138005	0.32448	0.282564	GSTP1/HSPB1	2
BP	GO:0032680	regulation of tumor necrosis factor production	2/66	186/18870	0.138005	0.32448	0.282564	GSTP1/HSPB1	2
BP	GO:0002449	lymphocyte mediated immunity	3/66	368/18870	0.138015	0.32448	0.282564	B2M/TFRC/HLA-B	3
BP	GO:0002237	response to molecule of bacterial origin	3/66	369/18870	0.138817	0.324844	0.282881	B2M/RPL13A/GSTP1	3
BP	GO:0002714	positive regulation of B cell mediated immunity	1/66	43/18870	0.140006	0.324844	0.282881	TFRC	1
BP	GO:0002891	positive regulation of immunoglobulin mediated immune response	1/66	43/18870	0.140006	0.324844	0.282881	TFRC	1
BP	GO:0010712	regulation of collagen metabolic process	1/66	43/18870	0.140006	0.324844	0.282881	SUCO	1
BP	GO:0030488	tRNA methylation	1/66	43/18870	0.140006	0.324844	0.282881	TRMT112	1
BP	GO:0055090	acylglycerol homeostasis	1/66	43/18870	0.140006	0.324844	0.282881	RORA	1
BP	GO:0070328	triglyceride homeostasis	1/66	43/18870	0.140006	0.324844	0.282881	RORA	1
BP	GO:0030324	lung development	2/66	188/18870	0.140391	0.32513	0.28313	RPL13A/COL3A1	2
BP	GO:0042770	signal transduction in response to DNA damage	2/66	189/18870	0.141587	0.325641	0.283575	RPS27L/CDKN1A	2
BP	GO:2001242	regulation of intrinsic apoptotic signaling pathway	2/66	190/18870	0.142785	0.325641	0.283575	TPT1/HSPB1	2
BP	GO:0006509	membrane protein ectodomain proteolysis	1/66	44/18870	0.14302	0.325641	0.283575	TIMP1	1
BP	GO:0021587	cerebellum morphogenesis	1/66	44/18870	0.14302	0.325641	0.283575	RORA	1
BP	GO:0021762	substantia nigra development	1/66	44/18870	0.14302	0.325641	0.283575	CKB	1
BP	GO:0032691	negative regulation of interleukin-1 beta production	1/66	44/18870	0.14302	0.325641	0.283575	GSTP1	1
BP	GO:0043268	positive regulation of potassium ion transport	1/66	44/18870	0.14302	0.325641	0.283575	AKAP9	1
BP	GO:0043506	regulation of JUN kinase activity	1/66	44/18870	0.14302	0.325641	0.283575	GSTP1	1
BP	GO:0002700	regulation of production of molecular mediator of immune response	2/66	191/18870	0.143986	0.325641	0.283575	B2M/TFRC	2
BP	GO:0021543	pallium development	2/66	191/18870	0.143986	0.325641	0.283575	COL3A1/UQCRQ	2
BP	GO:0071706	tumor necrosis factor superfamily cytokine production	2/66	191/18870	0.143986	0.325641	0.283575	GSTP1/HSPB1	2
BP	GO:1903555	regulation of tumor necrosis factor superfamily cytokine production	2/66	191/18870	0.143986	0.325641	0.283575	GSTP1/HSPB1	2
BP	GO:0045936	negative regulation of phosphate metabolic process	3/66	376/18870	0.144474	0.325641	0.283575	CDKN1A/GSTP1/HSPB1	3
BP	GO:0000075	cell cycle checkpoint signaling	2/66	192/18870	0.145189	0.325641	0.283575	RPS27L/CDKN1A	2
BP	GO:0030323	respiratory tube development	2/66	192/18870	0.145189	0.325641	0.283575	RPL13A/COL3A1	2
BP	GO:0010563	negative regulation of phosphorus metabolic process	3/66	377/18870	0.145288	0.325641	0.283575	CDKN1A/GSTP1/HSPB1	3
BP	GO:0007020	microtubule nucleation	1/66	45/18870	0.146025	0.325641	0.283575	AKAP9	1
BP	GO:0050856	regulation of T cell receptor signaling pathway	1/66	45/18870	0.146025	0.325641	0.283575	PHPT1	1
BP	GO:0051602	response to electrical stimulus	1/66	45/18870	0.146025	0.325641	0.283575	AKAP9	1
BP	GO:0071604	transforming growth factor beta production	1/66	45/18870	0.146025	0.325641	0.283575	COL3A1	1
BP	GO:0006486	protein glycosylation	2/66	193/18870	0.146394	0.325641	0.283575	DAD1/OST4	2
BP	GO:0043413	macromolecule glycosylation	2/66	193/18870	0.146394	0.325641	0.283575	DAD1/OST4	2
BP	GO:0050863	regulation of T cell activation	3/66	381/18870	0.148561	0.327947	0.285583	B2M/TFRC/LGALS1	3
BP	GO:0045646	regulation of erythrocyte differentiation	1/66	46/18870	0.149019	0.327947	0.285583	B2M	1
BP	GO:0070849	response to epidermal growth factor	1/66	46/18870	0.149019	0.327947	0.285583	COL1A1	1
BP	GO:0085029	extracellular matrix assembly	1/66	46/18870	0.149019	0.327947	0.285583	COL3A1	1
BP	GO:0097028	dendritic cell differentiation	1/66	46/18870	0.149019	0.327947	0.285583	HLA-B	1
BP	GO:1902175	regulation of oxidative stress-induced intrinsic apoptotic signaling pathway	1/66	46/18870	0.149019	0.327947	0.285583	HSPB1	1
BP	GO:1903037	regulation of leukocyte cell-cell adhesion	3/66	382/18870	0.149383	0.328167	0.285774	B2M/TFRC/LGALS1	3
BP	GO:0043123	positive regulation of canonical NF-kappaB signal transduction	2/66	196/18870	0.150021	0.328403	0.28598	TFRC/LGALS1	2
BP	GO:1901991	negative regulation of mitotic cell cycle phase transition	2/66	196/18870	0.150021	0.328403	0.28598	RPS27L/CDKN1A	2
BP	GO:0009259	ribonucleotide metabolic process	3/66	385/18870	0.151859	0.330405	0.287724	RORA/ATP5F1E/NDUFB9	3
BP	GO:0021575	hindbrain morphogenesis	1/66	47/18870	0.152002	0.330405	0.287724	RORA	1
BP	GO:0061383	trabecula morphogenesis	1/66	47/18870	0.152002	0.330405	0.287724	COL1A1	1
BP	GO:0072538	T-helper 17 type immune response	1/66	47/18870	0.152002	0.330405	0.287724	RORA	1
BP	GO:0031334	positive regulation of protein-containing complex assembly	2/66	198/18870	0.15245	0.330797	0.288065	TFRC/AKAP9	2
BP	GO:0002520	immune system development	2/66	199/18870	0.153667	0.332206	0.289292	TFRC/HLA-B	2
BP	GO:1902075	cellular response to salt	2/66	199/18870	0.153667	0.332206	0.289292	B2M/COL1A1	2
BP	GO:0006953	acute-phase response	1/66	48/18870	0.154976	0.332206	0.289292	TFRC	1
BP	GO:0021795	cerebral cortex cell migration	1/66	48/18870	0.154976	0.332206	0.289292	COL3A1	1
BP	GO:0031295	T cell costimulation	1/66	48/18870	0.154976	0.332206	0.289292	LGALS1	1
BP	GO:0031670	cellular response to nutrient	1/66	48/18870	0.154976	0.332206	0.289292	COL1A1	1
BP	GO:2001222	regulation of neuron migration	1/66	48/18870	0.154976	0.332206	0.289292	COL3A1	1
BP	GO:0001701	in utero embryonic development	3/66	392/18870	0.157686	0.333367	0.290303	RPL13/DAD1/COL3A1	3
BP	GO:0002673	regulation of acute inflammatory response	1/66	49/18870	0.157939	0.333367	0.290303	GSTP1	1
BP	GO:0010171	body morphogenesis	1/66	49/18870	0.157939	0.333367	0.290303	COL1A1	1
BP	GO:0010518	positive regulation of phospholipase activity	1/66	49/18870	0.157939	0.333367	0.290303	ARF4	1
BP	GO:0019884	antigen processing and presentation of exogenous antigen	1/66	49/18870	0.157939	0.333367	0.290303	B2M	1
BP	GO:0031648	protein destabilization	1/66	49/18870	0.157939	0.333367	0.290303	SERF2	1
BP	GO:0032873	negative regulation of stress-activated MAPK cascade	1/66	49/18870	0.157939	0.333367	0.290303	GSTP1	1
BP	GO:0042269	regulation of natural killer cell mediated cytotoxicity	1/66	49/18870	0.157939	0.333367	0.290303	HLA-B	1
BP	GO:0070303	negative regulation of stress-activated protein kinase signaling cascade	1/66	49/18870	0.157939	0.333367	0.290303	GSTP1	1
BP	GO:0019693	ribose phosphate metabolic process	3/66	393/18870	0.158524	0.334034	0.290883	RORA/ATP5F1E/NDUFB9	3
BP	GO:0006693	prostaglandin metabolic process	1/66	50/18870	0.160892	0.335845	0.292461	GSTP1	1
BP	GO:0016573	histone acetylation	1/66	50/18870	0.160892	0.335845	0.292461	MORF4L2	1
BP	GO:0031294	lymphocyte costimulation	1/66	50/18870	0.160892	0.335845	0.292461	LGALS1	1
BP	GO:0048066	developmental pigmentation	1/66	50/18870	0.160892	0.335845	0.292461	CD63	1
BP	GO:0071320	cellular response to cAMP	1/66	50/18870	0.160892	0.335845	0.292461	AKAP9	1
BP	GO:0000302	response to reactive oxygen species	2/66	205/18870	0.161011	0.335845	0.292461	GSTP1/COL1A1	2
BP	GO:0010959	regulation of metal ion transport	3/66	398/18870	0.162737	0.336635	0.293149	CD63/B2M/AKAP9	3
BP	GO:2001233	regulation of apoptotic signaling pathway	3/66	398/18870	0.162737	0.336635	0.293149	TPT1/GSTP1/HSPB1	3
BP	GO:0006692	prostanoid metabolic process	1/66	51/18870	0.163834	0.336635	0.293149	GSTP1	1
BP	GO:0008089	anterograde axonal transport	1/66	51/18870	0.163834	0.336635	0.293149	HSPB1	1
BP	GO:0010332	response to gamma radiation	1/66	51/18870	0.163834	0.336635	0.293149	CDKN1A	1
BP	GO:0019083	viral transcription	1/66	51/18870	0.163834	0.336635	0.293149	IFITM3	1
BP	GO:0034198	cellular response to amino acid starvation	1/66	51/18870	0.163834	0.336635	0.293149	CDKN1A	1
BP	GO:0035094	response to nicotine	1/66	51/18870	0.163834	0.336635	0.293149	B2M	1
BP	GO:0043407	negative regulation of MAP kinase activity	1/66	51/18870	0.163834	0.336635	0.293149	GSTP1	1
BP	GO:1902806	regulation of cell cycle G1/S phase transition	2/66	209/18870	0.165942	0.338728	0.294972	RPS27L/CDKN1A	2
BP	GO:0000387	spliceosomal snRNP assembly	1/66	52/18870	0.166767	0.338728	0.294972	SNRPD2	1
BP	GO:0002066	columnar/cuboidal epithelial cell development	1/66	52/18870	0.166767	0.338728	0.294972	CDKN1A	1
BP	GO:0006890	retrograde vesicle-mediated transport, Golgi to endoplasmic reticulum	1/66	52/18870	0.166767	0.338728	0.294972	ARF4	1
BP	GO:0010823	negative regulation of mitochondrion organization	1/66	52/18870	0.166767	0.338728	0.294972	TFRC	1
BP	GO:0032692	negative regulation of interleukin-1 production	1/66	52/18870	0.166767	0.338728	0.294972	GSTP1	1
BP	GO:0060324	face development	1/66	52/18870	0.166767	0.338728	0.294972	COL1A1	1
BP	GO:0043414	macromolecule methylation	2/66	210/18870	0.16718	0.339011	0.295218	TRMT112/SNRPD2	2
BP	GO:0002715	regulation of natural killer cell mediated immunity	1/66	53/18870	0.169689	0.341307	0.297217	HLA-B	1
BP	GO:0044818	mitotic G2/M transition checkpoint	1/66	53/18870	0.169689	0.341307	0.297217	CDKN1A	1
BP	GO:0045197	establishment or maintenance of epithelial cell apical/basal polarity	1/66	53/18870	0.169689	0.341307	0.297217	ARF4	1
BP	GO:0048146	positive regulation of fibroblast proliferation	1/66	53/18870	0.169689	0.341307	0.297217	CDKN1A	1
BP	GO:0051155	positive regulation of striated muscle cell differentiation	1/66	53/18870	0.169689	0.341307	0.297217	MORF4L2	1
BP	GO:0030900	forebrain development	3/66	407/18870	0.170405	0.34219	0.297986	B2M/COL3A1/UQCRQ	3
BP	GO:0009152	purine ribonucleotide biosynthetic process	2/66	213/18870	0.170901	0.342632	0.298371	ATP5F1E/NDUFB9	2
BP	GO:0060541	respiratory system development	2/66	214/18870	0.172145	0.342714	0.298442	RPL13A/COL3A1	2
BP	GO:0002639	positive regulation of immunoglobulin production	1/66	54/18870	0.172602	0.342714	0.298442	TFRC	1
BP	GO:0060425	lung morphogenesis	1/66	54/18870	0.172602	0.342714	0.298442	RPL13A	1
BP	GO:0086009	membrane repolarization	1/66	54/18870	0.172602	0.342714	0.298442	AKAP9	1
BP	GO:1990928	response to amino acid starvation	1/66	54/18870	0.172602	0.342714	0.298442	CDKN1A	1
BP	GO:2000772	regulation of cellular senescence	1/66	54/18870	0.172602	0.342714	0.298442	B2M	1
BP	GO:0002204	somatic recombination of immunoglobulin genes involved in immune response	1/66	55/18870	0.175504	0.344813	0.30027	TFRC	1
BP	GO:0002208	somatic diversification of immunoglobulins involved in immune response	1/66	55/18870	0.175504	0.344813	0.30027	TFRC	1
BP	GO:0018393	internal peptidyl-lysine acetylation	1/66	55/18870	0.175504	0.344813	0.30027	MORF4L2	1
BP	GO:0045071	negative regulation of viral genome replication	1/66	55/18870	0.175504	0.344813	0.30027	IFITM3	1
BP	GO:0045190	isotype switching	1/66	55/18870	0.175504	0.344813	0.30027	TFRC	1
BP	GO:0051452	intracellular pH reduction	1/66	55/18870	0.175504	0.344813	0.30027	ATP6V1F	1
BP	GO:0070085	glycosylation	2/66	217/18870	0.175885	0.344813	0.30027	DAD1/OST4	2
BP	GO:0071805	potassium ion transmembrane transport	2/66	217/18870	0.175885	0.344813	0.30027	CD63/AKAP9	2
BP	GO:0007159	leukocyte cell-cell adhesion	3/66	419/18870	0.18079	0.352596	0.307048	B2M/TFRC/LGALS1	3
BP	GO:0043254	regulation of protein-containing complex assembly	3/66	419/18870	0.18079	0.352596	0.307048	RPL13A/TFRC/AKAP9	3
BP	GO:0035088	establishment or maintenance of apical/basal cell polarity	1/66	57/18870	0.181278	0.352596	0.307048	ARF4	1
BP	GO:0061245	establishment or maintenance of bipolar cell polarity	1/66	57/18870	0.181278	0.352596	0.307048	ARF4	1
BP	GO:1901016	regulation of potassium ion transmembrane transporter activity	1/66	57/18870	0.181278	0.352596	0.307048	AKAP9	1
BP	GO:0006457	protein folding	2/66	223/18870	0.183405	0.355393	0.309484	B2M/HSPB1	2
BP	GO:0002707	negative regulation of lymphocyte mediated immunity	1/66	58/18870	0.18415	0.355393	0.309484	HLA-B	1
BP	GO:0006475	internal protein amino acid acetylation	1/66	58/18870	0.18415	0.355393	0.309484	MORF4L2	1
BP	GO:0006749	glutathione metabolic process	1/66	58/18870	0.18415	0.355393	0.309484	GSTP1	1
BP	GO:0051339	regulation of lyase activity	1/66	58/18870	0.18415	0.355393	0.309484	PHPT1	1
BP	GO:0007596	blood coagulation	2/66	224/18870	0.184663	0.355828	0.309863	COL3A1/HSPB1	2
BP	GO:0010517	regulation of phospholipase activity	1/66	59/18870	0.187013	0.355835	0.309868	ARF4	1
BP	GO:0010574	regulation of vascular endothelial growth factor production	1/66	59/18870	0.187013	0.355835	0.309868	RORA	1
BP	GO:0010718	positive regulation of epithelial to mesenchymal transition	1/66	59/18870	0.187013	0.355835	0.309868	COL1A1	1
BP	GO:0033619	membrane protein proteolysis	1/66	59/18870	0.187013	0.355835	0.309868	TIMP1	1
BP	GO:0043616	keratinocyte proliferation	1/66	59/18870	0.187013	0.355835	0.309868	CDKN1A	1
BP	GO:0046579	positive regulation of Ras protein signal transduction	1/66	59/18870	0.187013	0.355835	0.309868	COL3A1	1
BP	GO:0051289	protein homotetramerization	1/66	59/18870	0.187013	0.355835	0.309868	B2M	1
BP	GO:0098900	regulation of action potential	1/66	59/18870	0.187013	0.355835	0.309868	AKAP9	1
BP	GO:0009314	response to radiation	3/66	428/18870	0.188693	0.355835	0.309868	CDKN1A/TIMP1/COL3A1	3
BP	GO:0030098	lymphocyte differentiation	3/66	429/18870	0.189577	0.355835	0.309868	B2M/RORA/LGALS1	3
BP	GO:0009260	ribonucleotide biosynthetic process	2/66	228/18870	0.189708	0.355835	0.309868	ATP5F1E/NDUFB9	2
BP	GO:0002381	immunoglobulin production involved in immunoglobulin-mediated immune response	1/66	60/18870	0.189865	0.355835	0.309868	TFRC	1
BP	GO:0007566	embryo implantation	1/66	60/18870	0.189865	0.355835	0.309868	TIMP1	1
BP	GO:0008347	glial cell migration	1/66	60/18870	0.189865	0.355835	0.309868	COL3A1	1
BP	GO:0010257	NADH dehydrogenase complex assembly	1/66	60/18870	0.189865	0.355835	0.309868	NDUFB9	1
BP	GO:0010803	regulation of tumor necrosis factor-mediated signaling pathway	1/66	60/18870	0.189865	0.355835	0.309868	GSTP1	1
BP	GO:0032981	mitochondrial respiratory chain complex I assembly	1/66	60/18870	0.189865	0.355835	0.309868	NDUFB9	1
BP	GO:0060193	positive regulation of lipase activity	1/66	60/18870	0.189865	0.355835	0.309868	ARF4	1
BP	GO:0043434	response to peptide hormone	3/66	430/18870	0.190462	0.355835	0.309868	TIMP1/COL3A1/COL1A1	3
BP	GO:0050817	coagulation	2/66	229/18870	0.190973	0.355835	0.309868	COL3A1/HSPB1	2
BP	GO:0016032	viral process	3/66	432/18870	0.192235	0.355835	0.309868	TFRC/IFITM3/LGALS1	3
BP	GO:0048705	skeletal system morphogenesis	2/66	230/18870	0.192238	0.355835	0.309868	COL3A1/COL1A1	2
BP	GO:0022029	telencephalon cell migration	1/66	61/18870	0.192708	0.355835	0.309868	COL3A1	1
BP	GO:0031113	regulation of microtubule polymerization	1/66	61/18870	0.192708	0.355835	0.309868	AKAP9	1
BP	GO:0032092	positive regulation of protein binding	1/66	61/18870	0.192708	0.355835	0.309868	B2M	1
BP	GO:0045599	negative regulation of fat cell differentiation	1/66	61/18870	0.192708	0.355835	0.309868	RORA	1
BP	GO:0048010	vascular endothelial growth factor receptor signaling pathway	1/66	61/18870	0.192708	0.355835	0.309868	HSPB1	1
BP	GO:1905517	macrophage migration	1/66	61/18870	0.192708	0.355835	0.309868	RPL13A	1
BP	GO:0007599	hemostasis	2/66	231/18870	0.193505	0.356775	0.310687	COL3A1/HSPB1	2
BP	GO:0032731	positive regulation of interleukin-1 beta production	1/66	62/18870	0.195541	0.35939	0.312964	HSPB1	1
BP	GO:0043030	regulation of macrophage activation	1/66	62/18870	0.195541	0.35939	0.312964	RORA	1
BP	GO:0009615	response to virus	3/66	436/18870	0.195794	0.35939	0.312964	TPT1/IFITM3/HSPB1	3
BP	GO:0031400	negative regulation of protein modification process	3/66	437/18870	0.196686	0.359714	0.313247	CDKN1A/GSTP1/HSPB1	3
BP	GO:0002090	regulation of receptor internalization	1/66	63/18870	0.198364	0.359714	0.313247	CD63	1
BP	GO:0008631	intrinsic apoptotic signaling pathway in response to oxidative stress	1/66	63/18870	0.198364	0.359714	0.313247	HSPB1	1
BP	GO:0010573	vascular endothelial growth factor production	1/66	63/18870	0.198364	0.359714	0.313247	RORA	1
BP	GO:0016447	somatic recombination of immunoglobulin gene segments	1/66	63/18870	0.198364	0.359714	0.313247	TFRC	1
BP	GO:0021545	cranial nerve development	1/66	63/18870	0.198364	0.359714	0.313247	RPL24	1
BP	GO:0033059	cellular pigmentation	1/66	63/18870	0.198364	0.359714	0.313247	CD63	1
BP	GO:0070050	neuron cellular homeostasis	1/66	63/18870	0.198364	0.359714	0.313247	ATP6V1F	1
BP	GO:0046390	ribose phosphate biosynthetic process	2/66	235/18870	0.198583	0.359714	0.313247	ATP5F1E/NDUFB9	2
BP	GO:0002712	regulation of B cell mediated immunity	1/66	64/18870	0.201177	0.360721	0.314123	TFRC	1
BP	GO:0002889	regulation of immunoglobulin mediated immune response	1/66	64/18870	0.201177	0.360721	0.314123	TFRC	1
BP	GO:0021885	forebrain cell migration	1/66	64/18870	0.201177	0.360721	0.314123	COL3A1	1
BP	GO:0031100	animal organ regeneration	1/66	64/18870	0.201177	0.360721	0.314123	CDKN1A	1
BP	GO:0032615	interleukin-12 production	1/66	64/18870	0.201177	0.360721	0.314123	HLA-B	1
BP	GO:0032655	regulation of interleukin-12 production	1/66	64/18870	0.201177	0.360721	0.314123	HLA-B	1
BP	GO:0048524	positive regulation of viral process	1/66	64/18870	0.201177	0.360721	0.314123	LGALS1	1
BP	GO:0050670	regulation of lymphocyte proliferation	2/66	238/18870	0.202403	0.362395	0.315581	CDKN1A/TFRC	2
BP	GO:0007160	cell-matrix adhesion	2/66	239/18870	0.203678	0.362599	0.315759	CD63/COL3A1	2
BP	GO:0010812	negative regulation of cell-substrate adhesion	1/66	65/18870	0.20398	0.362599	0.315759	COL1A1	1
BP	GO:0035904	aorta development	1/66	65/18870	0.20398	0.362599	0.315759	COL3A1	1
BP	GO:0045453	bone resorption	1/66	65/18870	0.20398	0.362599	0.315759	TFRC	1
BP	GO:0098930	axonal transport	1/66	65/18870	0.20398	0.362599	0.315759	HSPB1	1
BP	GO:0030595	leukocyte chemotaxis	2/66	240/18870	0.204954	0.363808	0.316812	RPS19/RPL13A	2
BP	GO:0006813	potassium ion transport	2/66	241/18870	0.206231	0.364947	0.317804	CD63/AKAP9	2
BP	GO:0034605	cellular response to heat	1/66	66/18870	0.206774	0.364947	0.317804	CDKN1A	1
BP	GO:0045682	regulation of epidermis development	1/66	66/18870	0.206774	0.364947	0.317804	KRT10	1
BP	GO:0050854	regulation of antigen receptor-mediated signaling pathway	1/66	66/18870	0.206774	0.364947	0.317804	PHPT1	1
BP	GO:0032944	regulation of mononuclear cell proliferation	2/66	242/18870	0.207509	0.365205	0.318028	CDKN1A/TFRC	2
BP	GO:0097529	myeloid leukocyte migration	2/66	242/18870	0.207509	0.365205	0.318028	RPS19/RPL13A	2
BP	GO:0010972	negative regulation of G2/M transition of mitotic cell cycle	1/66	67/18870	0.209558	0.366727	0.319353	CDKN1A	1
BP	GO:0048857	neural nucleus development	1/66	67/18870	0.209558	0.366727	0.319353	CKB	1
BP	GO:0051057	positive regulation of small GTPase mediated signal transduction	1/66	67/18870	0.209558	0.366727	0.319353	COL3A1	1
BP	GO:0071300	cellular response to retinoic acid	1/66	67/18870	0.209558	0.366727	0.319353	COL1A1	1
BP	GO:0009913	epidermal cell differentiation	2/66	245/18870	0.211349	0.369338	0.321628	CDKN1A/KRT10	2
BP	GO:0006919	activation of cysteine-type endopeptidase activity involved in apoptotic process	1/66	68/18870	0.212333	0.369495	0.321764	RPS27L	1
BP	GO:0016445	somatic diversification of immunoglobulins	1/66	68/18870	0.212333	0.369495	0.321764	TFRC	1
BP	GO:0018394	peptidyl-lysine acetylation	1/66	68/18870	0.212333	0.369495	0.321764	MORF4L2	1
BP	GO:0002704	negative regulation of leukocyte mediated immunity	1/66	69/18870	0.215098	0.373427	0.325188	HLA-B	1
BP	GO:0045930	negative regulation of mitotic cell cycle	2/66	248/18870	0.215195	0.373427	0.325188	RPS27L/CDKN1A	2
BP	GO:0006414	translational elongation	1/66	70/18870	0.217853	0.37541	0.326915	RPLP2	1
BP	GO:0032922	circadian regulation of gene expression	1/66	70/18870	0.217853	0.37541	0.326915	RORA	1
BP	GO:0048662	negative regulation of smooth muscle cell proliferation	1/66	70/18870	0.217853	0.37541	0.326915	CDKN1A	1
BP	GO:0071479	cellular response to ionizing radiation	1/66	70/18870	0.217853	0.37541	0.326915	CDKN1A	1
BP	GO:1902750	negative regulation of cell cycle G2/M phase transition	1/66	70/18870	0.217853	0.37541	0.326915	CDKN1A	1
BP	GO:0031669	cellular response to nutrient levels	2/66	251/18870	0.219049	0.376947	0.328253	CDKN1A/COL1A1	2
BP	GO:0006163	purine nucleotide metabolic process	3/66	463/18870	0.220228	0.377516	0.328749	RORA/ATP5F1E/NDUFB9	3
BP	GO:0000082	G1/S transition of mitotic cell cycle	2/66	252/18870	0.220335	0.377516	0.328749	RPS27L/CDKN1A	2
BP	GO:0002548	monocyte chemotaxis	1/66	71/18870	0.220599	0.377516	0.328749	RPS19	1
BP	GO:1902017	regulation of cilium assembly	1/66	71/18870	0.220599	0.377516	0.328749	ARF4	1
BP	GO:0002443	leukocyte mediated immunity	3/66	466/18870	0.222983	0.378162	0.329311	B2M/TFRC/HLA-B	3
BP	GO:0002562	somatic diversification of immune receptors via germline recombination within a single locus	1/66	72/18870	0.223335	0.378162	0.329311	TFRC	1
BP	GO:0006801	superoxide metabolic process	1/66	72/18870	0.223335	0.378162	0.329311	GSTP1	1
BP	GO:0016444	somatic cell DNA recombination	1/66	72/18870	0.223335	0.378162	0.329311	TFRC	1
BP	GO:0061512	protein localization to cilium	1/66	72/18870	0.223335	0.378162	0.329311	ARF4	1
BP	GO:0070527	platelet aggregation	1/66	72/18870	0.223335	0.378162	0.329311	HSPB1	1
BP	GO:0071260	cellular response to mechanical stimulus	1/66	72/18870	0.223335	0.378162	0.329311	COL1A1	1
BP	GO:0051259	protein complex oligomerization	2/66	255/18870	0.224197	0.378162	0.329311	B2M/KRT10	2
BP	GO:0006935	chemotaxis	3/66	468/18870	0.224824	0.378162	0.329311	RPS19/RPL13A/HSPB1	3
BP	GO:0006809	nitric oxide biosynthetic process	1/66	73/18870	0.226062	0.378162	0.329311	RORA	1
BP	GO:0010569	regulation of double-strand break repair via homologous recombination	1/66	73/18870	0.226062	0.378162	0.329311	MORF4L2	1
BP	GO:0032732	positive regulation of interleukin-1 production	1/66	73/18870	0.226062	0.378162	0.329311	HSPB1	1
BP	GO:0042093	T-helper cell differentiation	1/66	73/18870	0.226062	0.378162	0.329311	RORA	1
BP	GO:0045109	intermediate filament organization	1/66	73/18870	0.226062	0.378162	0.329311	KRT10	1
BP	GO:0045665	negative regulation of neuron differentiation	1/66	73/18870	0.226062	0.378162	0.329311	B2M	1
BP	GO:0140962	multicellular organismal-level chemical homeostasis	1/66	73/18870	0.226062	0.378162	0.329311	B2M	1
BP	GO:0042330	taxis	3/66	470/18870	0.226668	0.378162	0.329311	RPS19/RPL13A/HSPB1	3
BP	GO:0044772	mitotic cell cycle phase transition	3/66	470/18870	0.226668	0.378162	0.329311	RPS27L/CDKN1A/RPL24	3
BP	GO:0001649	osteoblast differentiation	2/66	257/18870	0.226775	0.378162	0.329311	SUCO/COL1A1	2
BP	GO:0006164	purine nucleotide biosynthetic process	2/66	258/18870	0.228065	0.379292	0.330295	ATP5F1E/NDUFB9	2
BP	GO:0009636	response to toxic substance	2/66	258/18870	0.228065	0.379292	0.330295	CDKN1A/GSTP1	2
BP	GO:0045669	positive regulation of osteoblast differentiation	1/66	74/18870	0.228779	0.379462	0.330443	SUCO	1
BP	GO:0060415	muscle tissue morphogenesis	1/66	74/18870	0.228779	0.379462	0.330443	COL3A1	1
BP	GO:0002294	CD4-positive, alpha-beta T cell differentiation involved in immune response	1/66	75/18870	0.231488	0.382288	0.332905	RORA	1
BP	GO:0042246	tissue regeneration	1/66	75/18870	0.231488	0.382288	0.332905	CDKN1A	1
BP	GO:0061077	chaperone-mediated protein folding	1/66	75/18870	0.231488	0.382288	0.332905	HSPB1	1
BP	GO:0051098	regulation of binding	2/66	262/18870	0.23323	0.382288	0.332905	B2M/CDKN1A	2
BP	GO:0008380	RNA splicing	3/66	478/18870	0.234073	0.382288	0.332905	RPS13/LSM3/SNRPD2	3
BP	GO:0002287	alpha-beta T cell activation involved in immune response	1/66	76/18870	0.234186	0.382288	0.332905	RORA	1
BP	GO:0002293	alpha-beta T cell differentiation involved in immune response	1/66	76/18870	0.234186	0.382288	0.332905	RORA	1
BP	GO:0042267	natural killer cell mediated cytotoxicity	1/66	76/18870	0.234186	0.382288	0.332905	HLA-B	1
BP	GO:0043536	positive regulation of blood vessel endothelial cell migration	1/66	76/18870	0.234186	0.382288	0.332905	HSPB1	1
BP	GO:0086001	cardiac muscle cell action potential	1/66	76/18870	0.234186	0.382288	0.332905	AKAP9	1
BP	GO:0086003	cardiac muscle cell contraction	1/66	76/18870	0.234186	0.382288	0.332905	AKAP9	1
BP	GO:2000242	negative regulation of reproductive process	1/66	76/18870	0.234186	0.382288	0.332905	TIMP1	1
BP	GO:0002637	regulation of immunoglobulin production	1/66	77/18870	0.236876	0.385156	0.335402	TFRC	1
BP	GO:0008088	axo-dendritic transport	1/66	77/18870	0.236876	0.385156	0.335402	HSPB1	1
BP	GO:0070373	negative regulation of ERK1 and ERK2 cascade	1/66	77/18870	0.236876	0.385156	0.335402	GSTP1	1
BP	GO:0045785	positive regulation of cell adhesion	3/66	482/18870	0.237793	0.385693	0.33587	B2M/TFRC/LGALS1	3
BP	GO:0002200	somatic diversification of immune receptors	1/66	78/18870	0.239556	0.385693	0.33587	TFRC	1
BP	GO:0032720	negative regulation of tumor necrosis factor production	1/66	78/18870	0.239556	0.385693	0.33587	GSTP1	1
BP	GO:0035418	protein localization to synapse	1/66	78/18870	0.239556	0.385693	0.33587	HSPB1	1
BP	GO:0046209	nitric oxide metabolic process	1/66	78/18870	0.239556	0.385693	0.33587	RORA	1
BP	GO:0055117	regulation of cardiac muscle contraction	1/66	78/18870	0.239556	0.385693	0.33587	AKAP9	1
BP	GO:0060191	regulation of lipase activity	1/66	78/18870	0.239556	0.385693	0.33587	ARF4	1
BP	GO:0072522	purine-containing compound biosynthetic process	2/66	267/18870	0.239696	0.385693	0.33587	ATP5F1E/NDUFB9	2
BP	GO:0002228	natural killer cell mediated immunity	1/66	79/18870	0.242226	0.388252	0.338098	HLA-B	1
BP	GO:0021536	diencephalon development	1/66	79/18870	0.242226	0.388252	0.338098	UQCRQ	1
BP	GO:2001057	reactive nitrogen species metabolic process	1/66	79/18870	0.242226	0.388252	0.338098	RORA	1
BP	GO:0006479	protein methylation	1/66	80/18870	0.244888	0.390497	0.340053	TRMT112	1
BP	GO:0008213	protein alkylation	1/66	80/18870	0.244888	0.390497	0.340053	TRMT112	1
BP	GO:0048844	artery morphogenesis	1/66	80/18870	0.244888	0.390497	0.340053	COL3A1	1
BP	GO:1903556	negative regulation of tumor necrosis factor superfamily cytokine production	1/66	80/18870	0.244888	0.390497	0.340053	GSTP1	1
BP	GO:0002720	positive regulation of cytokine production involved in immune response	1/66	81/18870	0.24754	0.393557	0.342718	B2M	1
BP	GO:0048644	muscle organ morphogenesis	1/66	81/18870	0.24754	0.393557	0.342718	COL3A1	1
BP	GO:0022407	regulation of cell-cell adhesion	3/66	493/18870	0.248078	0.393557	0.342718	B2M/TFRC/LGALS1	3
BP	GO:0072521	purine-containing compound metabolic process	3/66	493/18870	0.248078	0.393557	0.342718	RORA/ATP5F1E/NDUFB9	3
BP	GO:0007611	learning or memory	2/66	274/18870	0.248766	0.394145	0.34323	ARF4/B2M	2
BP	GO:0031667	response to nutrient levels	3/66	495/18870	0.249955	0.394876	0.343866	CDKN1A/TFRC/COL1A1	3
BP	GO:0000079	regulation of cyclin-dependent protein serine/threonine kinase activity	1/66	82/18870	0.250183	0.394876	0.343866	CDKN1A	1
BP	GO:0060337	type I interferon-mediated signaling pathway	1/66	82/18870	0.250183	0.394876	0.343866	IFITM3	1
BP	GO:0021537	telencephalon development	2/66	276/18870	0.25136	0.396006	0.34485	COL3A1/UQCRQ	2
BP	GO:1901988	negative regulation of cell cycle phase transition	2/66	277/18870	0.252658	0.396006	0.34485	RPS27L/CDKN1A	2
BP	GO:0035023	regulation of Rho protein signal transduction	1/66	83/18870	0.252817	0.396006	0.34485	COL3A1	1
BP	GO:0051149	positive regulation of muscle cell differentiation	1/66	83/18870	0.252817	0.396006	0.34485	MORF4L2	1
BP	GO:0061844	antimicrobial humoral immune response mediated by antimicrobial peptide	1/66	83/18870	0.252817	0.396006	0.34485	RPS19	1
BP	GO:0071357	cellular response to type I interferon	1/66	83/18870	0.252817	0.396006	0.34485	IFITM3	1
BP	GO:0001819	positive regulation of cytokine production	3/66	499/18870	0.253718	0.396915	0.345642	B2M/RORA/HSPB1	3
BP	GO:0044843	cell cycle G1/S phase transition	2/66	279/18870	0.255253	0.398606	0.347114	RPS27L/CDKN1A	2
BP	GO:0002292	T cell differentiation involved in immune response	1/66	84/18870	0.255442	0.398606	0.347114	RORA	1
BP	GO:0031668	cellular response to extracellular stimulus	2/66	281/18870	0.257849	0.401172	0.349349	CDKN1A/COL1A1	2
BP	GO:0045069	regulation of viral genome replication	1/66	85/18870	0.258058	0.401172	0.349349	IFITM3	1
BP	GO:1904029	regulation of cyclin-dependent protein kinase activity	1/66	85/18870	0.258058	0.401172	0.349349	CDKN1A	1
BP	GO:0032259	methylation	2/66	282/18870	0.259147	0.40236	0.350384	TRMT112/SNRPD2	2
BP	GO:0008589	regulation of smoothened signaling pathway	1/66	86/18870	0.260665	0.403201	0.351116	RORA	1
BP	GO:0033273	response to vitamin	1/66	86/18870	0.260665	0.403201	0.351116	COL1A1	1
BP	GO:2000781	positive regulation of double-strand break repair	1/66	86/18870	0.260665	0.403201	0.351116	MORF4L2	1
BP	GO:0071900	regulation of protein serine/threonine kinase activity	2/66	285/18870	0.263043	0.405196	0.352853	CDKN1A/GSTP1	2
BP	GO:0010232	vascular transport	1/66	87/18870	0.263263	0.405196	0.352853	TFRC	1
BP	GO:0033077	T cell differentiation in thymus	1/66	87/18870	0.263263	0.405196	0.352853	B2M	1
BP	GO:0150104	transport across blood-brain barrier	1/66	87/18870	0.263263	0.405196	0.352853	TFRC	1
BP	GO:0071560	cellular response to transforming growth factor beta stimulus	2/66	287/18870	0.265641	0.408348	0.355598	COL3A1/COL1A1	2
BP	GO:0052548	regulation of endopeptidase activity	2/66	288/18870	0.26694	0.409589	0.356679	RPS27L/TIMP1	2
BP	GO:0001960	negative regulation of cytokine-mediated signaling pathway	1/66	89/18870	0.268431	0.409589	0.356679	GSTP1	1
BP	GO:0021954	central nervous system neuron development	1/66	89/18870	0.268431	0.409589	0.356679	UQCRQ	1
BP	GO:0034340	response to type I interferon	1/66	89/18870	0.268431	0.409589	0.356679	IFITM3	1
BP	GO:0050829	defense response to Gram-negative bacterium	1/66	89/18870	0.268431	0.409589	0.356679	RPS19	1
BP	GO:0051453	regulation of intracellular pH	1/66	89/18870	0.268431	0.409589	0.356679	ATP6V1F	1
BP	GO:0030100	regulation of endocytosis	2/66	291/18870	0.270836	0.41275	0.359432	CD63/B2M	2
BP	GO:0071559	response to transforming growth factor beta	2/66	293/18870	0.273434	0.415375	0.361717	COL3A1/COL1A1	2
BP	GO:0032273	positive regulation of protein polymerization	1/66	91/18870	0.273564	0.415375	0.361717	AKAP9	1
BP	GO:0097581	lamellipodium organization	1/66	91/18870	0.273564	0.415375	0.361717	PHPT1	1
BP	GO:0009165	nucleotide biosynthetic process	2/66	295/18870	0.276032	0.417206	0.363312	ATP5F1E/NDUFB9	2
BP	GO:0018105	peptidyl-serine phosphorylation	2/66	295/18870	0.276032	0.417206	0.363312	TFRC/AKAP9	2
BP	GO:0031640	killing of cells of another organism	1/66	92/18870	0.276117	0.417206	0.363312	RPS19	1
BP	GO:0141061	disruption of cell in another organism	1/66	92/18870	0.276117	0.417206	0.363312	RPS19	1
BP	GO:1901293	nucleoside phosphate biosynthetic process	2/66	297/18870	0.278629	0.417992	0.363996	ATP5F1E/NDUFB9	2
BP	GO:0030641	regulation of cellular pH	1/66	93/18870	0.278661	0.417992	0.363996	ATP6V1F	1
BP	GO:0043367	CD4-positive, alpha-beta T cell differentiation	1/66	93/18870	0.278661	0.417992	0.363996	RORA	1
BP	GO:0048525	negative regulation of viral process	1/66	93/18870	0.278661	0.417992	0.363996	IFITM3	1
BP	GO:1900182	positive regulation of protein localization to nucleus	1/66	93/18870	0.278661	0.417992	0.363996	TFRC	1
BP	GO:1904705	regulation of vascular associated smooth muscle cell proliferation	1/66	93/18870	0.278661	0.417992	0.363996	CDKN1A	1
BP	GO:0051054	positive regulation of DNA metabolic process	2/66	298/18870	0.279928	0.418294	0.364259	TFRC/MORF4L2	2
BP	GO:0006400	tRNA modification	1/66	94/18870	0.281197	0.418294	0.364259	TRMT112	1
BP	GO:0021766	hippocampus development	1/66	94/18870	0.281197	0.418294	0.364259	UQCRQ	1
BP	GO:0045104	intermediate filament cytoskeleton organization	1/66	94/18870	0.281197	0.418294	0.364259	KRT10	1
BP	GO:0046785	microtubule polymerization	1/66	94/18870	0.281197	0.418294	0.364259	AKAP9	1
BP	GO:0060761	negative regulation of response to cytokine stimulus	1/66	94/18870	0.281197	0.418294	0.364259	GSTP1	1
BP	GO:0009101	glycoprotein biosynthetic process	2/66	299/18870	0.281226	0.418294	0.364259	DAD1/OST4	2
BP	GO:0000245	spliceosomal complex assembly	1/66	95/18870	0.283724	0.419491	0.365302	SNRPD2	1
BP	GO:0031110	regulation of microtubule polymerization or depolymerization	1/66	95/18870	0.283724	0.419491	0.365302	AKAP9	1
BP	GO:0045103	intermediate filament-based process	1/66	95/18870	0.283724	0.419491	0.365302	KRT10	1
BP	GO:0060996	dendritic spine development	1/66	95/18870	0.283724	0.419491	0.365302	ARF4	1
BP	GO:1990874	vascular associated smooth muscle cell proliferation	1/66	95/18870	0.283724	0.419491	0.365302	CDKN1A	1
BP	GO:0007032	endosome organization	1/66	96/18870	0.286242	0.421704	0.367229	ATP6V1F	1
BP	GO:0034109	homotypic cell-cell adhesion	1/66	96/18870	0.286242	0.421704	0.367229	HSPB1	1
BP	GO:0070664	negative regulation of leukocyte proliferation	1/66	96/18870	0.286242	0.421704	0.367229	GSTP1	1
BP	GO:0021675	nerve development	1/66	97/18870	0.288751	0.423889	0.369131	RPL24	1
BP	GO:0051153	regulation of striated muscle cell differentiation	1/66	97/18870	0.288751	0.423889	0.369131	MORF4L2	1
BP	GO:0061337	cardiac conduction	1/66	97/18870	0.288751	0.423889	0.369131	AKAP9	1
BP	GO:0030217	T cell differentiation	2/66	307/18870	0.291607	0.42707	0.371902	B2M/RORA	2
BP	GO:0046651	lymphocyte proliferation	2/66	307/18870	0.291607	0.42707	0.371902	CDKN1A/TFRC	2
BP	GO:0018209	peptidyl-serine modification	2/66	308/18870	0.292904	0.427671	0.372425	TFRC/AKAP9	2
BP	GO:0006942	regulation of striated muscle contraction	1/66	99/18870	0.293743	0.427671	0.372425	AKAP9	1
BP	GO:0098869	cellular oxidant detoxification	1/66	99/18870	0.293743	0.427671	0.372425	GSTP1	1
BP	GO:0141060	disruption of anatomical structure in another organism	1/66	99/18870	0.293743	0.427671	0.372425	RPS19	1
BP	GO:2001237	negative regulation of extrinsic apoptotic signaling pathway	1/66	99/18870	0.293743	0.427671	0.372425	GSTP1	1
BP	GO:0042632	cholesterol homeostasis	1/66	100/18870	0.296226	0.43078	0.375132	RORA	1
BP	GO:0052547	regulation of peptidase activity	2/66	312/18870	0.298088	0.432855	0.376939	RPS27L/TIMP1	2
BP	GO:0042542	response to hydrogen peroxide	1/66	101/18870	0.298701	0.432855	0.376939	COL1A1	1
BP	GO:0055092	sterol homeostasis	1/66	101/18870	0.298701	0.432855	0.376939	RORA	1
BP	GO:0002440	production of molecular mediator of immune response	2/66	314/18870	0.300678	0.433891	0.377841	B2M/TFRC	2
BP	GO:0032943	mononuclear cell proliferation	2/66	314/18870	0.300678	0.433891	0.377841	CDKN1A/TFRC	2
BP	GO:0002027	regulation of heart rate	1/66	102/18870	0.301167	0.433891	0.377841	AKAP9	1
BP	GO:0019080	viral gene expression	1/66	102/18870	0.301167	0.433891	0.377841	IFITM3	1
BP	GO:0031123	RNA 3'-end processing	1/66	102/18870	0.301167	0.433891	0.377841	RPS21	1
BP	GO:0006885	regulation of pH	1/66	103/18870	0.303625	0.435911	0.3796	ATP6V1F	1
BP	GO:0010906	regulation of glucose metabolic process	1/66	103/18870	0.303625	0.435911	0.3796	RORA	1
BP	GO:0099175	regulation of postsynapse organization	1/66	103/18870	0.303625	0.435911	0.3796	ARF4	1
BP	GO:0006790	sulfur compound metabolic process	2/66	317/18870	0.304561	0.436244	0.37989	GSTP1/CIAO2B	2
BP	GO:0050890	cognition	2/66	317/18870	0.304561	0.436244	0.37989	ARF4/B2M	2
BP	GO:0009416	response to light stimulus	2/66	318/18870	0.305854	0.436393	0.38002	CDKN1A/TIMP1	2
BP	GO:0010389	regulation of G2/M transition of mitotic cell cycle	1/66	104/18870	0.306074	0.436393	0.38002	CDKN1A	1
BP	GO:0019218	regulation of steroid metabolic process	1/66	104/18870	0.306074	0.436393	0.38002	RORA	1
BP	GO:0032642	regulation of chemokine production	1/66	104/18870	0.306074	0.436393	0.38002	GSTP1	1
BP	GO:0010948	negative regulation of cell cycle process	2/66	320/18870	0.30844	0.437857	0.381295	RPS27L/CDKN1A	2
BP	GO:0032602	chemokine production	1/66	105/18870	0.308514	0.437857	0.381295	GSTP1	1
BP	GO:0042102	positive regulation of T cell proliferation	1/66	105/18870	0.308514	0.437857	0.381295	TFRC	1
BP	GO:0070252	actin-mediated cell contraction	1/66	105/18870	0.308514	0.437857	0.381295	AKAP9	1
BP	GO:0030198	extracellular matrix organization	2/66	321/18870	0.309732	0.438406	0.381773	COL3A1/COL1A1	2
BP	GO:0002532	production of molecular mediator involved in inflammatory response	1/66	106/18870	0.310946	0.438406	0.381773	RPS19	1
BP	GO:0006473	protein acetylation	1/66	106/18870	0.310946	0.438406	0.381773	MORF4L2	1
BP	GO:0030316	osteoclast differentiation	1/66	106/18870	0.310946	0.438406	0.381773	TFRC	1
BP	GO:0032760	positive regulation of tumor necrosis factor production	1/66	106/18870	0.310946	0.438406	0.381773	HSPB1	1
BP	GO:0043062	extracellular structure organization	2/66	322/18870	0.311024	0.438406	0.381773	COL3A1/COL1A1	2
BP	GO:0045229	external encapsulating structure organization	2/66	323/18870	0.312315	0.439726	0.382923	COL3A1/COL1A1	2
BP	GO:0140888	interferon-mediated signaling pathway	1/66	107/18870	0.31337	0.44071	0.383779	IFITM3	1
BP	GO:0031647	regulation of protein stability	2/66	325/18870	0.314897	0.442355	0.385212	SERF2/DAD1	2
BP	GO:1902414	protein localization to cell junction	1/66	108/18870	0.315785	0.443101	0.385861	HSPB1	1
BP	GO:0007040	lysosome organization	1/66	109/18870	0.318192	0.445469	0.387924	ATP6V1F	1
BP	GO:0080171	lytic vacuole organization	1/66	109/18870	0.318192	0.445469	0.387924	ATP6V1F	1
BP	GO:0001676	long-chain fatty acid metabolic process	1/66	110/18870	0.320591	0.445805	0.388216	GSTP1	1
BP	GO:0031398	positive regulation of protein ubiquitination	1/66	110/18870	0.320591	0.445805	0.388216	RPS2	1
BP	GO:0042116	macrophage activation	1/66	110/18870	0.320591	0.445805	0.388216	RORA	1
BP	GO:0045445	myoblast differentiation	1/66	110/18870	0.320591	0.445805	0.388216	LGALS1	1
BP	GO:0090263	positive regulation of canonical Wnt signaling pathway	1/66	110/18870	0.320591	0.445805	0.388216	COL1A1	1
BP	GO:1903557	positive regulation of tumor necrosis factor superfamily cytokine production	1/66	110/18870	0.320591	0.445805	0.388216	HSPB1	1
BP	GO:0048545	response to steroid hormone	2/66	330/18870	0.321341	0.446124	0.388494	CDKN1A/COL1A1	2
BP	GO:0010717	regulation of epithelial to mesenchymal transition	1/66	111/18870	0.322981	0.446124	0.388494	COL1A1	1
BP	GO:0033209	tumor necrosis factor-mediated signaling pathway	1/66	111/18870	0.322981	0.446124	0.388494	GSTP1	1
BP	GO:0043280	positive regulation of cysteine-type endopeptidase activity involved in apoptotic process	1/66	111/18870	0.322981	0.446124	0.388494	RPS27L	1
BP	GO:0060840	artery development	1/66	111/18870	0.322981	0.446124	0.388494	COL3A1	1
BP	GO:0071347	cellular response to interleukin-1	1/66	111/18870	0.322981	0.446124	0.388494	RORA	1
BP	GO:0000377	RNA splicing, via transesterification reactions with bulged adenosine as nucleophile	2/66	332/18870	0.323915	0.44642	0.388752	LSM3/SNRPD2	2
BP	GO:0000398	mRNA splicing, via spliceosome	2/66	332/18870	0.323915	0.44642	0.388752	LSM3/SNRPD2	2
BP	GO:0032355	response to estradiol	1/66	113/18870	0.327737	0.450683	0.392465	COL1A1	1
BP	GO:0042177	negative regulation of protein catabolic process	1/66	113/18870	0.327737	0.450683	0.392465	TIMP1	1
BP	GO:0000375	RNA splicing, via transesterification reactions	2/66	336/18870	0.329057	0.451997	0.393609	LSM3/SNRPD2	2
BP	GO:0042752	regulation of circadian rhythm	1/66	114/18870	0.330102	0.452931	0.394422	RORA	1
BP	GO:0033559	unsaturated fatty acid metabolic process	1/66	115/18870	0.332459	0.454153	0.395486	GSTP1	1
BP	GO:0043473	pigmentation	1/66	115/18870	0.332459	0.454153	0.395486	CD63	1
BP	GO:0044344	cellular response to fibroblast growth factor stimulus	1/66	115/18870	0.332459	0.454153	0.395486	COL1A1	1
BP	GO:0048640	negative regulation of developmental growth	1/66	115/18870	0.332459	0.454153	0.395486	CDKN1A	1
BP	GO:0006310	DNA recombination	2/66	340/18870	0.334188	0.455855	0.396968	TFRC/MORF4L2	2
BP	GO:0002062	chondrocyte differentiation	1/66	116/18870	0.334808	0.455855	0.396968	COL3A1	1
BP	GO:1902749	regulation of cell cycle G2/M phase transition	1/66	116/18870	0.334808	0.455855	0.396968	CDKN1A	1
BP	GO:0007265	Ras protein signal transduction	2/66	341/18870	0.33547	0.456253	0.397315	CDKN1A/COL3A1	2
BP	GO:2000278	regulation of DNA biosynthetic process	1/66	117/18870	0.337149	0.458035	0.398867	CDKN1A	1
BP	GO:0035710	CD4-positive, alpha-beta T cell activation	1/66	119/18870	0.341807	0.46292	0.40312	RORA	1
BP	GO:1990748	cellular detoxification	1/66	119/18870	0.341807	0.46292	0.40312	GSTP1	1
BP	GO:0071496	cellular response to external stimulus	2/66	346/18870	0.341866	0.46292	0.40312	CDKN1A/COL1A1	2
BP	GO:0002718	regulation of cytokine production involved in immune response	1/66	120/18870	0.344124	0.464347	0.404363	B2M	1
BP	GO:0016570	histone modification	1/66	120/18870	0.344124	0.464347	0.404363	MORF4L2	1
BP	GO:0071346	cellular response to type II interferon	1/66	120/18870	0.344124	0.464347	0.404363	RPL13A	1
BP	GO:0032496	response to lipopolysaccharide	2/66	348/18870	0.344419	0.464347	0.404363	RPL13A/GSTP1	2
BP	GO:0002367	cytokine production involved in immune response	1/66	122/18870	0.348733	0.469653	0.408983	B2M	1
BP	GO:0002065	columnar/cuboidal epithelial cell differentiation	1/66	123/18870	0.351026	0.470694	0.40989	CDKN1A	1
BP	GO:0002286	T cell activation involved in immune response	1/66	123/18870	0.351026	0.470694	0.40989	RORA	1
BP	GO:0021761	limbic system development	1/66	123/18870	0.351026	0.470694	0.40989	UQCRQ	1
BP	GO:0071774	response to fibroblast growth factor	1/66	123/18870	0.351026	0.470694	0.40989	COL1A1	1
BP	GO:0046632	alpha-beta T cell differentiation	1/66	124/18870	0.353311	0.472763	0.411692	RORA	1
BP	GO:1901990	regulation of mitotic cell cycle phase transition	2/66	355/18870	0.353332	0.472763	0.411692	RPS27L/CDKN1A	2
BP	GO:0006690	icosanoid metabolic process	1/66	125/18870	0.355587	0.475267	0.413873	GSTP1	1
BP	GO:0006575	cellular modified amino acid metabolic process	1/66	126/18870	0.357856	0.477785	0.416065	CKB	1
BP	GO:0010038	response to metal ion	2/66	359/18870	0.358407	0.478005	0.416257	B2M/TFRC	2
BP	GO:0021987	cerebral cortex development	1/66	127/18870	0.360117	0.47874	0.416897	COL3A1	1
BP	GO:0051099	positive regulation of binding	1/66	127/18870	0.360117	0.47874	0.416897	B2M	1
BP	GO:0051384	response to glucocorticoid	1/66	127/18870	0.360117	0.47874	0.416897	CDKN1A	1
BP	GO:0010951	negative regulation of endopeptidase activity	1/66	128/18870	0.362371	0.48019	0.418159	TIMP1	1
BP	GO:0048706	embryonic skeletal system development	1/66	128/18870	0.362371	0.48019	0.418159	COL1A1	1
BP	GO:0097237	cellular response to toxic substance	1/66	128/18870	0.362371	0.48019	0.418159	GSTP1	1
BP	GO:2001056	positive regulation of cysteine-type endopeptidase activity	1/66	129/18870	0.364616	0.482649	0.420301	RPS27L	1
BP	GO:0050878	regulation of body fluid levels	2/66	365/18870	0.365995	0.483957	0.42144	COL3A1/HSPB1	2
BP	GO:0010595	positive regulation of endothelial cell migration	1/66	130/18870	0.366854	0.484059	0.421529	HSPB1	1
BP	GO:0045739	positive regulation of DNA repair	1/66	130/18870	0.366854	0.484059	0.421529	MORF4L2	1
BP	GO:1902074	response to salt	2/66	366/18870	0.367256	0.484075	0.421542	B2M/COL1A1	2
BP	GO:0019079	viral genome replication	1/66	131/18870	0.369084	0.485967	0.42319	IFITM3	1
BP	GO:0006888	endoplasmic reticulum to Golgi vesicle-mediated transport	1/66	132/18870	0.371306	0.486823	0.423936	ARF4	1
BP	GO:0042476	odontogenesis	1/66	132/18870	0.371306	0.486823	0.423936	COL1A1	1
BP	GO:0046328	regulation of JNK cascade	1/66	132/18870	0.371306	0.486823	0.423936	GSTP1	1
BP	GO:1903322	positive regulation of protein modification by small protein conjugation or removal	1/66	132/18870	0.371306	0.486823	0.423936	RPS2	1
BP	GO:0009100	glycoprotein metabolic process	2/66	370/18870	0.372292	0.487601	0.424613	DAD1/OST4	2
BP	GO:0019730	antimicrobial humoral response	1/66	133/18870	0.37352	0.487662	0.424667	RPS19	1
BP	GO:0030048	actin filament-based movement	1/66	133/18870	0.37352	0.487662	0.424667	AKAP9	1
BP	GO:2000779	regulation of double-strand break repair	1/66	133/18870	0.37352	0.487662	0.424667	MORF4L2	1
BP	GO:0008033	tRNA processing	1/66	134/18870	0.375727	0.489431	0.426207	TRMT112	1
BP	GO:0031109	microtubule polymerization or depolymerization	1/66	134/18870	0.375727	0.489431	0.426207	AKAP9	1
BP	GO:0030336	negative regulation of cell migration	2/66	373/18870	0.37606	0.489431	0.426207	TIMP1/COL3A1	2
BP	GO:0006986	response to unfolded protein	1/66	137/18870	0.382301	0.495991	0.431919	HSPB1	1
BP	GO:0007266	Rho protein signal transduction	1/66	137/18870	0.382301	0.495991	0.431919	COL3A1	1
BP	GO:0010466	negative regulation of peptidase activity	1/66	137/18870	0.382301	0.495991	0.431919	TIMP1	1
BP	GO:0010212	response to ionizing radiation	1/66	138/18870	0.384478	0.498293	0.433924	CDKN1A	1
BP	GO:0060048	cardiac muscle contraction	1/66	139/18870	0.386646	0.50058	0.435915	AKAP9	1
BP	GO:0000086	G2/M transition of mitotic cell cycle	1/66	140/18870	0.388807	0.501805	0.436982	CDKN1A	1
BP	GO:0010977	negative regulation of neuron projection development	1/66	140/18870	0.388807	0.501805	0.436982	B2M	1
BP	GO:0070555	response to interleukin-1	1/66	140/18870	0.388807	0.501805	0.436982	RORA	1
BP	GO:0045727	positive regulation of translation	1/66	141/18870	0.390961	0.503112	0.43812	RPS27L	1
BP	GO:1904064	positive regulation of cation transmembrane transport	1/66	141/18870	0.390961	0.503112	0.43812	AKAP9	1
BP	GO:0008544	epidermis development	2/66	385/18870	0.391038	0.503112	0.43812	CDKN1A/KRT10	2
BP	GO:0043405	regulation of MAP kinase activity	1/66	142/18870	0.393107	0.505249	0.439982	GSTP1	1
BP	GO:2000146	negative regulation of cell motility	2/66	388/18870	0.394759	0.506847	0.441373	TIMP1/COL3A1	2
BP	GO:1900180	regulation of protein localization to nucleus	1/66	143/18870	0.395246	0.506946	0.441459	TFRC	1
BP	GO:0006997	nucleus organization	1/66	144/18870	0.397378	0.508627	0.442923	RPS19	1
BP	GO:0050852	T cell receptor signaling pathway	1/66	144/18870	0.397378	0.508627	0.442923	PHPT1	1
BP	GO:0050921	positive regulation of chemotaxis	1/66	145/18870	0.399501	0.510364	0.444436	HSPB1	1
BP	GO:0001508	action potential	1/66	146/18870	0.401618	0.510364	0.444436	AKAP9	1
BP	GO:0030177	positive regulation of Wnt signaling pathway	1/66	146/18870	0.401618	0.510364	0.444436	COL1A1	1
BP	GO:0035107	appendage morphogenesis	1/66	146/18870	0.401618	0.510364	0.444436	COL3A1	1
BP	GO:0035108	limb morphogenesis	1/66	146/18870	0.401618	0.510364	0.444436	COL3A1	1
BP	GO:0045598	regulation of fat cell differentiation	1/66	146/18870	0.401618	0.510364	0.444436	RORA	1
BP	GO:0051053	negative regulation of DNA metabolic process	1/66	146/18870	0.401618	0.510364	0.444436	CDKN1A	1
BP	GO:0031333	negative regulation of protein-containing complex assembly	1/66	147/18870	0.403727	0.51147	0.445399	RPL13A	1
BP	GO:0035264	multicellular organism growth	1/66	147/18870	0.403727	0.51147	0.445399	COL3A1	1
BP	GO:0043543	protein acylation	1/66	147/18870	0.403727	0.51147	0.445399	MORF4L2	1
BP	GO:0050900	leukocyte migration	2/66	396/18870	0.404633	0.512094	0.445943	RPS19/RPL13A	2
BP	GO:0007224	smoothened signaling pathway	1/66	148/18870	0.405829	0.513084	0.446804	RORA	1
BP	GO:0031960	response to corticosteroid	1/66	149/18870	0.407924	0.514682	0.448196	CDKN1A	1
BP	GO:0050768	negative regulation of neurogenesis	1/66	149/18870	0.407924	0.514682	0.448196	B2M	1
BP	GO:0006979	response to oxidative stress	2/66	400/18870	0.409542	0.515217	0.448662	GSTP1/COL1A1	2
BP	GO:0007612	learning	1/66	150/18870	0.410011	0.515217	0.448662	ARF4	1
BP	GO:0045667	regulation of osteoblast differentiation	1/66	150/18870	0.410011	0.515217	0.448662	SUCO	1
BP	GO:0051092	positive regulation of NF-kappaB transcription factor activity	1/66	150/18870	0.410011	0.515217	0.448662	TFRC	1
BP	GO:0010821	regulation of mitochondrion organization	1/66	152/18870	0.414164	0.519908	0.452747	TFRC	1
BP	GO:0030183	B cell differentiation	1/66	153/18870	0.41623	0.521445	0.454085	LGALS1	1
BP	GO:0043535	regulation of blood vessel endothelial cell migration	1/66	153/18870	0.41623	0.521445	0.454085	HSPB1	1
BP	GO:0045786	negative regulation of cell cycle	2/66	407/18870	0.418088	0.523243	0.455651	RPS27L/CDKN1A	2
BP	GO:0044839	cell cycle G2/M phase transition	1/66	155/18870	0.42034	0.525001	0.457182	CDKN1A	1
BP	GO:0051961	negative regulation of nervous system development	1/66	155/18870	0.42034	0.525001	0.457182	B2M	1
BP	GO:0010950	positive regulation of endopeptidase activity	1/66	156/18870	0.422384	0.527023	0.458942	RPS27L	1
BP	GO:0007030	Golgi organization	1/66	157/18870	0.424421	0.529032	0.460692	AKAP9	1
BP	GO:0048284	organelle fusion	1/66	158/18870	0.426451	0.529583	0.461172	TFRC	1
BP	GO:0098754	detoxification	1/66	158/18870	0.426451	0.529583	0.461172	GSTP1	1
BP	GO:2001236	regulation of extrinsic apoptotic signaling pathway	1/66	158/18870	0.426451	0.529583	0.461172	GSTP1	1
BP	GO:0051347	positive regulation of transferase activity	2/66	414/18870	0.426573	0.529583	0.461172	RPS2/CDKN1A	2
BP	GO:0035966	response to topologically incorrect protein	1/66	159/18870	0.428474	0.530349	0.461839	HSPB1	1
BP	GO:0060041	retina development in camera-type eye	1/66	159/18870	0.428474	0.530349	0.461839	RPL24	1
BP	GO:1901875	positive regulation of post-translational protein modification	1/66	159/18870	0.428474	0.530349	0.461839	RPS2	1
BP	GO:1903706	regulation of hemopoiesis	2/66	417/18870	0.43019	0.531942	0.463226	B2M/HLA-B	2
BP	GO:0006606	protein import into nucleus	1/66	161/18870	0.432499	0.532789	0.463964	CDKN1A	1
BP	GO:0044272	sulfur compound biosynthetic process	1/66	161/18870	0.432499	0.532789	0.463964	GSTP1	1
BP	GO:0070507	regulation of microtubule cytoskeleton organization	1/66	161/18870	0.432499	0.532789	0.463964	AKAP9	1
BP	GO:0042692	muscle cell differentiation	2/66	419/18870	0.432595	0.532789	0.463964	MORF4L2/RORA	2
BP	GO:0051147	regulation of muscle cell differentiation	1/66	162/18870	0.434501	0.534074	0.465083	MORF4L2	1
BP	GO:0120254	olefinic compound metabolic process	1/66	162/18870	0.434501	0.534074	0.465083	GSTP1	1
BP	GO:0007254	JNK cascade	1/66	163/18870	0.436496	0.535464	0.466293	GSTP1	1
BP	GO:0043281	regulation of cysteine-type endopeptidase activity involved in apoptotic process	1/66	163/18870	0.436496	0.535464	0.466293	RPS27L	1
BP	GO:0040013	negative regulation of locomotion	2/66	423/18870	0.43739	0.53603	0.466786	TIMP1/COL3A1	2
BP	GO:0045088	regulation of innate immune response	2/66	425/18870	0.439779	0.538425	0.468872	RPS19/HLA-B	2
BP	GO:0051170	import into nucleus	1/66	166/18870	0.442439	0.540614	0.470778	CDKN1A	1
BP	GO:0061351	neural precursor cell proliferation	1/66	166/18870	0.442439	0.540614	0.470778	RORA	1
BP	GO:0006633	fatty acid biosynthetic process	1/66	168/18870	0.446368	0.54434	0.474023	GSTP1	1
BP	GO:1990845	adaptive thermogenesis	1/66	168/18870	0.446368	0.54434	0.474023	CKB	1
BP	GO:0034250	positive regulation of amide metabolic process	1/66	169/18870	0.448321	0.546185	0.475629	RPS27L	1
BP	GO:0006937	regulation of muscle contraction	1/66	170/18870	0.450268	0.54748	0.476757	AKAP9	1
BP	GO:0010952	positive regulation of peptidase activity	1/66	170/18870	0.450268	0.54748	0.476757	RPS27L	1
BP	GO:0001959	regulation of cytokine-mediated signaling pathway	1/66	171/18870	0.452209	0.548762	0.477874	GSTP1	1
BP	GO:0048660	regulation of smooth muscle cell proliferation	1/66	171/18870	0.452209	0.548762	0.477874	CDKN1A	1
BP	GO:0010970	transport along microtubule	1/66	173/18870	0.456069	0.552365	0.481011	HSPB1	1
BP	GO:0050680	negative regulation of epithelial cell proliferation	1/66	173/18870	0.456069	0.552365	0.481011	B2M	1
BP	GO:0000724	double-strand break repair via homologous recombination	1/66	175/18870	0.459902	0.554299	0.482695	MORF4L2	1
BP	GO:0031214	biomineral tissue development	1/66	175/18870	0.459902	0.554299	0.482695	COL1A1	1
BP	GO:0048659	smooth muscle cell proliferation	1/66	175/18870	0.459902	0.554299	0.482695	CDKN1A	1
BP	GO:0055088	lipid homeostasis	1/66	175/18870	0.459902	0.554299	0.482695	RORA	1
BP	GO:1902905	positive regulation of supramolecular fiber organization	1/66	175/18870	0.459902	0.554299	0.482695	AKAP9	1
BP	GO:0010634	positive regulation of epithelial cell migration	1/66	176/18870	0.461809	0.555454	0.483701	HSPB1	1
BP	GO:0043409	negative regulation of MAPK cascade	1/66	176/18870	0.461809	0.555454	0.483701	GSTP1	1
BP	GO:0001503	ossification	2/66	444/18870	0.462206	0.555454	0.483701	SUCO/COL1A1	2
BP	GO:0001764	neuron migration	1/66	177/18870	0.463709	0.555644	0.483866	COL3A1	1
BP	GO:0032635	interleukin-6 production	1/66	177/18870	0.463709	0.555644	0.483866	HLA-B	1
BP	GO:0032675	regulation of interleukin-6 production	1/66	177/18870	0.463709	0.555644	0.483866	HLA-B	1
BP	GO:0001837	epithelial to mesenchymal transition	1/66	178/18870	0.465603	0.557374	0.485373	COL1A1	1
BP	GO:0000725	recombinational repair	1/66	179/18870	0.467489	0.558553	0.4864	MORF4L2	1
BP	GO:0009267	cellular response to starvation	1/66	179/18870	0.467489	0.558553	0.4864	CDKN1A	1
BP	GO:0043484	regulation of RNA splicing	1/66	181/18870	0.471244	0.561414	0.488891	RPS13	1
BP	GO:0043534	blood vessel endothelial cell migration	1/66	181/18870	0.471244	0.561414	0.488891	HSPB1	1
BP	GO:0046631	alpha-beta T cell activation	1/66	181/18870	0.471244	0.561414	0.488891	RORA	1
BP	GO:0042129	regulation of T cell proliferation	1/66	182/18870	0.473111	0.562018	0.489417	TFRC	1
BP	GO:0048736	appendage development	1/66	182/18870	0.473111	0.562018	0.489417	COL3A1	1
BP	GO:0060173	limb development	1/66	182/18870	0.473111	0.562018	0.489417	COL3A1	1
BP	GO:0019827	stem cell population maintenance	1/66	183/18870	0.474972	0.56261	0.489933	TPT1	1
BP	GO:0046578	regulation of Ras protein signal transduction	1/66	183/18870	0.474972	0.56261	0.489933	COL3A1	1
BP	GO:0060759	regulation of response to cytokine stimulus	1/66	183/18870	0.474972	0.56261	0.489933	GSTP1	1
BP	GO:1901987	regulation of cell cycle phase transition	2/66	456/18870	0.476107	0.563416	0.490634	RPS27L/CDKN1A	2
BP	GO:0051495	positive regulation of cytoskeleton organization	1/66	184/18870	0.476826	0.563729	0.490907	AKAP9	1
BP	GO:0045766	positive regulation of angiogenesis	1/66	185/18870	0.478674	0.564835	0.49187	HSPB1	1
BP	GO:1904018	positive regulation of vasculature development	1/66	185/18870	0.478674	0.564835	0.49187	HSPB1	1
BP	GO:0006941	striated muscle contraction	1/66	186/18870	0.480515	0.565393	0.492356	AKAP9	1
BP	GO:0007565	female pregnancy	1/66	186/18870	0.480515	0.565393	0.492356	TIMP1	1
BP	GO:0032872	regulation of stress-activated MAPK cascade	1/66	186/18870	0.480515	0.565393	0.492356	GSTP1	1
BP	GO:0098727	maintenance of cell number	1/66	187/18870	0.48235	0.567014	0.493767	TPT1	1
BP	GO:0006109	regulation of carbohydrate metabolic process	1/66	188/18870	0.484179	0.568085	0.494701	RORA	1
BP	GO:0031503	protein-containing complex localization	1/66	188/18870	0.484179	0.568085	0.494701	AKAP9	1
BP	GO:0030308	negative regulation of cell growth	1/66	189/18870	0.486001	0.569145	0.495624	CDKN1A	1
BP	GO:0070302	regulation of stress-activated protein kinase signaling cascade	1/66	189/18870	0.486001	0.569145	0.495624	GSTP1	1
BP	GO:0031099	regeneration	1/66	191/18870	0.489627	0.57285	0.49885	CDKN1A	1
BP	GO:0031345	negative regulation of cell projection organization	1/66	192/18870	0.49143	0.574417	0.500215	B2M	1
BP	GO:0006006	glucose metabolic process	1/66	193/18870	0.493227	0.575974	0.501571	RORA	1
BP	GO:0051260	protein homooligomerization	1/66	194/18870	0.495018	0.576978	0.502445	B2M	1
BP	GO:0071897	DNA biosynthetic process	1/66	194/18870	0.495018	0.576978	0.502445	CDKN1A	1
BP	GO:0048469	cell maturation	1/66	195/18870	0.496803	0.577971	0.503309	CDKN1A	1
BP	GO:2000116	regulation of cysteine-type endopeptidase activity	1/66	195/18870	0.496803	0.577971	0.503309	RPS27L	1
BP	GO:0002377	immunoglobulin production	1/66	196/18870	0.498581	0.578952	0.504164	TFRC	1
BP	GO:0099173	postsynapse organization	1/66	196/18870	0.498581	0.578952	0.504164	ARF4	1
BP	GO:0006399	tRNA metabolic process	1/66	197/18870	0.500353	0.580466	0.505482	TRMT112	1
BP	GO:0045664	regulation of neuron differentiation	1/66	198/18870	0.502119	0.581426	0.506318	B2M	1
BP	GO:0099504	synaptic vesicle cycle	1/66	198/18870	0.502119	0.581426	0.506318	ATP6V1F	1
BP	GO:0031349	positive regulation of defense response	2/66	480/18870	0.503263	0.581663	0.506524	RPS19/LGALS1	2
BP	GO:0050673	epithelial cell proliferation	2/66	480/18870	0.503263	0.581663	0.506524	B2M/CDKN1A	2
BP	GO:0031396	regulation of protein ubiquitination	1/66	200/18870	0.505633	0.583314	0.507962	RPS2	1
BP	GO:0071248	cellular response to metal ion	1/66	200/18870	0.505633	0.583314	0.507962	B2M	1
BP	GO:0006470	protein dephosphorylation	1/66	203/18870	0.510858	0.588246	0.512257	PHPT1	1
BP	GO:0120032	regulation of plasma membrane bounded cell projection assembly	1/66	203/18870	0.510858	0.588246	0.512257	ARF4	1
BP	GO:0007623	circadian rhythm	1/66	204/18870	0.512587	0.589142	0.513038	RORA	1
BP	GO:0032271	regulation of protein polymerization	1/66	204/18870	0.512587	0.589142	0.513038	AKAP9	1
BP	GO:0016064	immunoglobulin mediated immune response	1/66	205/18870	0.51431	0.589483	0.513334	TFRC	1
BP	GO:0050851	antigen receptor-mediated signaling pathway	1/66	205/18870	0.51431	0.589483	0.513334	PHPT1	1
BP	GO:0060491	regulation of cell projection assembly	1/66	205/18870	0.51431	0.589483	0.513334	ARF4	1
BP	GO:0007264	small GTPase mediated signal transduction	2/66	491/18870	0.515412	0.590199	0.513958	CDKN1A/COL3A1	2
BP	GO:0044703	multi-organism reproductive process	1/66	206/18870	0.516028	0.590359	0.514097	TIMP1	1
BP	GO:0071674	mononuclear cell migration	1/66	207/18870	0.517739	0.590994	0.51465	RPS19	1
BP	GO:2000241	regulation of reproductive process	1/66	207/18870	0.517739	0.590994	0.51465	TIMP1	1
BP	GO:0008016	regulation of heart contraction	1/66	208/18870	0.519445	0.590994	0.51465	AKAP9	1
BP	GO:0019724	B cell mediated immunity	1/66	208/18870	0.519445	0.590994	0.51465	TFRC	1
BP	GO:0031330	negative regulation of cellular catabolic process	1/66	208/18870	0.519445	0.590994	0.51465	TIMP1	1
BP	GO:1901654	response to ketone	1/66	208/18870	0.519445	0.590994	0.51465	CDKN1A	1
BP	GO:0001667	ameboidal-type cell migration	2/66	497/18870	0.521958	0.593308	0.516665	TIMP1/HSPB1	2
BP	GO:0009612	response to mechanical stimulus	1/66	213/18870	0.527883	0.59785	0.52062	COL1A1	1
BP	GO:0030705	cytoskeleton-dependent intracellular transport	1/66	213/18870	0.527883	0.59785	0.52062	HSPB1	1
BP	GO:0042098	T cell proliferation	1/66	213/18870	0.527883	0.59785	0.52062	TFRC	1
BP	GO:0045637	regulation of myeloid cell differentiation	1/66	213/18870	0.527883	0.59785	0.52062	B2M	1
BP	GO:0002064	epithelial cell development	1/66	214/18870	0.529554	0.598647	0.521314	CDKN1A	1
BP	GO:0099111	microtubule-based transport	1/66	214/18870	0.529554	0.598647	0.521314	HSPB1	1
BP	GO:0006282	regulation of DNA repair	1/66	215/18870	0.531218	0.599981	0.522476	MORF4L2	1
BP	GO:0044706	multi-multicellular organism process	1/66	216/18870	0.532876	0.601306	0.52363	TIMP1	1
BP	GO:0042594	response to starvation	1/66	218/18870	0.536176	0.603381	0.525437	CDKN1A	1
BP	GO:0051346	negative regulation of hydrolase activity	1/66	218/18870	0.536176	0.603381	0.525437	TIMP1	1
BP	GO:1902115	regulation of organelle assembly	1/66	218/18870	0.536176	0.603381	0.525437	ARF4	1
BP	GO:0007601	visual perception	1/66	219/18870	0.537817	0.60413	0.526089	COL1A1	1
BP	GO:0018205	peptidyl-lysine modification	1/66	219/18870	0.537817	0.60413	0.526089	MORF4L2	1
BP	GO:0010810	regulation of cell-substrate adhesion	1/66	220/18870	0.539453	0.604871	0.526734	COL1A1	1
BP	GO:0099003	vesicle-mediated transport in synapse	1/66	220/18870	0.539453	0.604871	0.526734	ATP6V1F	1
BP	GO:0050953	sensory perception of light stimulus	1/66	223/18870	0.544325	0.609782	0.531011	COL1A1	1
BP	GO:0071222	cellular response to lipopolysaccharide	1/66	226/18870	0.549147	0.614073	0.534748	GSTP1	1
BP	GO:0072330	monocarboxylic acid biosynthetic process	1/66	226/18870	0.549147	0.614073	0.534748	GSTP1	1
BP	GO:0007163	establishment or maintenance of cell polarity	1/66	228/18870	0.552333	0.616626	0.536971	ARF4	1
BP	GO:0007179	transforming growth factor beta receptor signaling pathway	1/66	229/18870	0.553918	0.616626	0.536971	COL3A1	1
BP	GO:0040029	epigenetic regulation of gene expression	1/66	229/18870	0.553918	0.616626	0.536971	TRMT112	1
BP	GO:0071241	cellular response to inorganic substance	1/66	229/18870	0.553918	0.616626	0.536971	B2M	1
BP	GO:0097191	extrinsic apoptotic signaling pathway	1/66	229/18870	0.553918	0.616626	0.536971	GSTP1	1
BP	GO:0051403	stress-activated MAPK cascade	1/66	230/18870	0.555498	0.617829	0.538019	GSTP1	1
BP	GO:0010594	regulation of endothelial cell migration	1/66	231/18870	0.557072	0.619024	0.539059	HSPB1	1
BP	GO:0007033	vacuole organization	1/66	232/18870	0.55864	0.619172	0.539188	ATP6V1F	1
BP	GO:0050920	regulation of chemotaxis	1/66	232/18870	0.55864	0.619172	0.539188	HSPB1	1
BP	GO:0007411	axon guidance	1/66	233/18870	0.560203	0.619172	0.539188	RPL24	1
BP	GO:0016358	dendrite development	1/66	233/18870	0.560203	0.619172	0.539188	ARF4	1
BP	GO:0019318	hexose metabolic process	1/66	233/18870	0.560203	0.619172	0.539188	RORA	1
BP	GO:0097485	neuron projection guidance	1/66	233/18870	0.560203	0.619172	0.539188	RPL24	1
BP	GO:0002573	myeloid leukocyte differentiation	1/66	235/18870	0.563312	0.6215	0.541215	TFRC	1
BP	GO:0045861	negative regulation of proteolysis	1/66	235/18870	0.563312	0.6215	0.541215	TIMP1	1
BP	GO:0031098	stress-activated protein kinase signaling cascade	1/66	238/18870	0.567936	0.626044	0.545172	GSTP1	1
BP	GO:0071219	cellular response to molecule of bacterial origin	1/66	239/18870	0.569467	0.627173	0.546155	GSTP1	1
BP	GO:0002274	myeloid leukocyte activation	1/66	241/18870	0.572512	0.629966	0.548588	RORA	1
BP	GO:0060047	heart contraction	1/66	243/18870	0.575535	0.632171	0.550508	AKAP9	1
BP	GO:1903320	regulation of protein modification by small protein conjugation or removal	1/66	243/18870	0.575535	0.632171	0.550508	RPS2	1
BP	GO:0050807	regulation of synapse organization	1/66	244/18870	0.577039	0.632701	0.550969	ARF4	1
BP	GO:0051091	positive regulation of DNA-binding transcription factor activity	1/66	244/18870	0.577039	0.632701	0.550969	TFRC	1
BP	GO:0033002	muscle cell proliferation	1/66	247/18870	0.58152	0.635925	0.553777	CDKN1A	1
BP	GO:0045926	negative regulation of growth	1/66	247/18870	0.58152	0.635925	0.553777	CDKN1A	1
BP	GO:0090257	regulation of muscle system process	1/66	247/18870	0.58152	0.635925	0.553777	AKAP9	1
BP	GO:0045444	fat cell differentiation	1/66	248/18870	0.583003	0.636985	0.5547	RORA	1
BP	GO:0050803	regulation of synapse structure or activity	1/66	250/18870	0.585954	0.639645	0.557016	ARF4	1
BP	GO:0097305	response to alcohol	1/66	254/18870	0.591794	0.645451	0.562072	CDKN1A	1
BP	GO:0003015	heart process	1/66	255/18870	0.593241	0.64646	0.562951	AKAP9	1
BP	GO:0006959	humoral immune response	1/66	258/18870	0.597552	0.649445	0.56555	RPS19	1
BP	GO:0032886	regulation of microtubule-based process	1/66	258/18870	0.597552	0.649445	0.56555	AKAP9	1
BP	GO:1903522	regulation of blood circulation	1/66	258/18870	0.597552	0.649445	0.56555	AKAP9	1
BP	GO:0005996	monosaccharide metabolic process	1/66	261/18870	0.601819	0.652936	0.568591	RORA	1
BP	GO:0071695	anatomical structure maturation	1/66	261/18870	0.601819	0.652936	0.568591	CDKN1A	1
BP	GO:0048762	mesenchymal cell differentiation	1/66	262/18870	0.603231	0.653324	0.568929	COL1A1	1
BP	GO:0060828	regulation of canonical Wnt signaling pathway	1/66	262/18870	0.603231	0.653324	0.568929	COL1A1	1
BP	GO:0071216	cellular response to biotic stimulus	1/66	265/18870	0.607438	0.657306	0.572396	GSTP1	1
BP	GO:0003018	vascular process in circulatory system	1/66	269/18870	0.612979	0.662146	0.576611	TFRC	1
BP	GO:0032868	response to insulin	1/66	269/18870	0.612979	0.662146	0.576611	COL1A1	1
BP	GO:0140014	mitotic nuclear division	1/66	274/18870	0.619797	0.668928	0.582516	RPL24	1
BP	GO:0045860	positive regulation of protein kinase activity	1/66	282/18870	0.630461	0.679845	0.592023	CDKN1A	1
BP	GO:0043542	endothelial cell migration	1/66	284/18870	0.633081	0.681484	0.59345	HSPB1	1
BP	GO:1901873	regulation of post-translational protein modification	1/66	284/18870	0.633081	0.681484	0.59345	RPS2	1
BP	GO:0051258	protein polymerization	1/66	286/18870	0.635682	0.68369	0.595371	AKAP9	1
BP	GO:0010721	negative regulation of cell development	1/66	287/18870	0.636976	0.684487	0.596066	B2M	1
BP	GO:0048193	Golgi vesicle transport	1/66	294/18870	0.645907	0.693483	0.6039	ARF4	1
BP	GO:0010632	regulation of epithelial cell migration	1/66	295/18870	0.647166	0.693632	0.604029	HSPB1	1
BP	GO:0051056	regulation of small GTPase mediated signal transduction	1/66	295/18870	0.647166	0.693632	0.604029	COL3A1	1
BP	GO:0048511	rhythmic process	1/66	296/18870	0.648419	0.694375	0.604676	RORA	1
BP	GO:0016311	dephosphorylation	1/66	302/18870	0.65585	0.701725	0.611077	PHPT1	1
BP	GO:0051146	striated muscle cell differentiation	1/66	305/18870	0.659507	0.705029	0.613954	MORF4L2	1
BP	GO:0006302	double-strand break repair	1/66	307/18870	0.661923	0.707003	0.615673	MORF4L2	1
BP	GO:0006874	intracellular calcium ion homeostasis	1/66	308/18870	0.663125	0.707676	0.61626	TPT1	1
BP	GO:0007162	negative regulation of cell adhesion	1/66	312/18870	0.667892	0.712149	0.620155	COL1A1	1
BP	GO:0070372	regulation of ERK1 and ERK2 cascade	1/66	313/18870	0.669073	0.712795	0.620717	GSTP1	1
BP	GO:0060070	canonical Wnt signaling pathway	1/66	316/18870	0.672591	0.715928	0.623446	COL1A1	1
BP	GO:0017148	negative regulation of translation	1/66	317/18870	0.673756	0.716552	0.623989	RPL13A	1
BP	GO:0002429	immune response-activating cell surface receptor signaling pathway	1/66	318/18870	0.674916	0.717171	0.624528	PHPT1	1
BP	GO:1902105	regulation of leukocyte differentiation	1/66	321/18870	0.678374	0.720227	0.627189	HLA-B	1
BP	GO:0008202	steroid metabolic process	1/66	327/18870	0.68518	0.726209	0.632398	RORA	1
BP	GO:0060485	mesenchyme development	1/66	327/18870	0.68518	0.726209	0.632398	COL1A1	1
BP	GO:0048638	regulation of developmental growth	1/66	328/18870	0.686301	0.726775	0.632891	CDKN1A	1
BP	GO:0006913	nucleocytoplasmic transport	1/66	330/18870	0.68853	0.727271	0.633323	CDKN1A	1
BP	GO:0042742	defense response to bacterium	1/66	330/18870	0.68853	0.727271	0.633323	RPS19	1
BP	GO:0051169	nuclear transport	1/66	330/18870	0.68853	0.727271	0.633323	CDKN1A	1
BP	GO:0055074	calcium ion homeostasis	1/66	331/18870	0.689639	0.727822	0.633803	TPT1	1
BP	GO:0046394	carboxylic acid biosynthetic process	1/66	334/18870	0.692942	0.730064	0.635755	GSTP1	1
BP	GO:0051607	defense response to virus	1/66	334/18870	0.692942	0.730064	0.635755	IFITM3	1
BP	GO:0140546	defense response to symbiont	1/66	335/18870	0.694035	0.7303	0.635961	IFITM3	1
BP	GO:0070371	ERK1 and ERK2 cascade	1/66	336/18870	0.695125	0.7303	0.635961	GSTP1	1
BP	GO:0016053	organic acid biosynthetic process	1/66	337/18870	0.696211	0.7303	0.635961	GSTP1	1
BP	GO:0033674	positive regulation of kinase activity	1/66	337/18870	0.696211	0.7303	0.635961	CDKN1A	1
BP	GO:0062012	regulation of small molecule metabolic process	1/66	337/18870	0.696211	0.7303	0.635961	RORA	1
BP	GO:0030111	regulation of Wnt signaling pathway	1/66	338/18870	0.697292	0.7303	0.635961	COL1A1	1
BP	GO:0042063	gliogenesis	1/66	338/18870	0.697292	0.7303	0.635961	COL3A1	1
BP	GO:0019216	regulation of lipid metabolic process	1/66	342/18870	0.701582	0.734172	0.639333	RORA	1
BP	GO:0045089	positive regulation of innate immune response	1/66	343/18870	0.702645	0.734664	0.639761	RPS19	1
BP	GO:0043010	camera-type eye development	1/66	344/18870	0.703704	0.735151	0.640185	RPL24	1
BP	GO:0034249	negative regulation of amide metabolic process	1/66	345/18870	0.70476	0.735634	0.640606	RPL13A	1
BP	GO:0002768	immune response-regulating cell surface receptor signaling pathway	1/66	346/18870	0.705812	0.736112	0.641022	PHPT1	1
BP	GO:0009895	negative regulation of catabolic process	1/66	349/18870	0.708945	0.738137	0.642785	TIMP1	1
BP	GO:0045765	regulation of angiogenesis	1/66	349/18870	0.708945	0.738137	0.642785	HSPB1	1
BP	GO:0045862	positive regulation of proteolysis	1/66	350/18870	0.709982	0.738596	0.643185	RPS27L	1
BP	GO:0006936	muscle contraction	1/66	351/18870	0.711016	0.739051	0.643581	AKAP9	1
BP	GO:0030522	intracellular receptor signaling pathway	1/66	353/18870	0.713072	0.740388	0.644745	RORA	1
BP	GO:0007517	muscle organ development	1/66	354/18870	0.714095	0.740388	0.644745	COL3A1	1
BP	GO:1901342	regulation of vasculature development	1/66	354/18870	0.714095	0.740388	0.644745	HSPB1	1
BP	GO:0010506	regulation of autophagy	1/66	355/18870	0.715114	0.740825	0.645126	HSPB1	1
BP	GO:0090287	regulation of cellular response to growth factor stimulus	1/66	357/18870	0.717141	0.742304	0.646414	CD63	1
BP	GO:0010639	negative regulation of organelle organization	1/66	363/18870	0.723139	0.747888	0.651276	TFRC	1
BP	GO:0042176	regulation of protein catabolic process	1/66	364/18870	0.724126	0.748284	0.651622	TIMP1	1
BP	GO:0016050	vesicle organization	1/66	366/18870	0.726091	0.749689	0.652845	ATP6V1F	1
BP	GO:0002833	positive regulation of response to biotic stimulus	1/66	369/18870	0.729011	0.752078	0.654925	RPS19	1
BP	GO:0010631	epithelial cell migration	1/66	372/18870	0.731901	0.754431	0.656974	HSPB1	1
BP	GO:0090132	epithelium migration	1/66	375/18870	0.734761	0.756749	0.658993	HSPB1	1
BP	GO:0060271	cilium assembly	1/66	378/18870	0.737591	0.759032	0.660981	ARF4	1
BP	GO:0032970	regulation of actin filament-based process	1/66	379/18870	0.738527	0.759365	0.661271	AKAP9	1
BP	GO:0090130	tissue migration	1/66	380/18870	0.73946	0.759694	0.661558	HSPB1	1
BP	GO:0001818	negative regulation of cytokine production	1/66	381/18870	0.74039	0.76002	0.661841	GSTP1	1
BP	GO:1902903	regulation of supramolecular fiber organization	1/66	389/18870	0.747714	0.766902	0.667834	AKAP9	1
BP	GO:0050767	regulation of neurogenesis	1/66	390/18870	0.748615	0.767191	0.668086	B2M	1
BP	GO:0001654	eye development	1/66	391/18870	0.749512	0.767476	0.668334	RPL24	1
BP	GO:0150063	visual system development	1/66	395/18870	0.753072	0.770484	0.670954	RPL24	1
BP	GO:0006631	fatty acid metabolic process	1/66	401/18870	0.758319	0.774573	0.674514	GSTP1	1
BP	GO:0048880	sensory system development	1/66	401/18870	0.758319	0.774573	0.674514	RPL24	1
BP	GO:0051090	regulation of DNA-binding transcription factor activity	1/66	406/18870	0.762607	0.777895	0.677408	TFRC	1
BP	GO:0044782	cilium organization	1/66	407/18870	0.763455	0.777895	0.677408	ARF4	1
BP	GO:0050678	regulation of epithelial cell proliferation	1/66	407/18870	0.763455	0.777895	0.677408	B2M	1
BP	GO:0007178	transmembrane receptor protein serine/threonine kinase signaling pathway	1/66	410/18870	0.765983	0.77983	0.679092	COL3A1	1
BP	GO:0001558	regulation of cell growth	1/66	417/18870	0.771778	0.785085	0.683668	CDKN1A	1
BP	GO:0007018	microtubule-based movement	1/66	420/18870	0.774218	0.786921	0.685267	HSPB1	1
BP	GO:0007059	chromosome segregation	1/66	424/18870	0.777432	0.78954	0.687548	CIAO2B	1
BP	GO:0060537	muscle tissue development	1/66	433/18870	0.784499	0.796064	0.693229	COL3A1	1
BP	GO:0042391	regulation of membrane potential	1/66	440/18870	0.789842	0.80083	0.69738	AKAP9	1
BP	GO:0000280	nuclear division	1/66	441/18870	0.790595	0.800938	0.697474	RPL24	1
BP	GO:0006816	calcium ion transport	1/66	445/18870	0.793579	0.803304	0.699534	TPT1	1
BP	GO:0007409	axonogenesis	1/66	448/18870	0.795789	0.804884	0.70091	RPL24	1
BP	GO:0003012	muscle system process	1/66	452/18870	0.7987	0.807169	0.7029	AKAP9	1
BP	GO:0010975	regulation of neuron projection development	1/66	453/18870	0.799422	0.80724	0.702962	B2M	1
BP	GO:0007608	sensory perception of smell	1/66	456/18870	0.80157	0.808751	0.704277	B2M	1
BP	GO:0043161	proteasome-mediated ubiquitin-dependent protein catabolic process	1/66	458/18870	0.80299	0.80892	0.704424	PSMD8	1
BP	GO:0016055	Wnt signaling pathway	1/66	459/18870	0.803697	0.80892	0.704424	COL1A1	1
BP	GO:0072594	establishment of protein localization to organelle	1/66	459/18870	0.803697	0.80892	0.704424	CDKN1A	1
BP	GO:0198738	cell-cell signaling by wnt	1/66	461/18870	0.805102	0.809676	0.705083	COL1A1	1
BP	GO:0051960	regulation of nervous system development	1/66	466/18870	0.808571	0.812505	0.707547	B2M	1
BP	GO:0002757	immune response-activating signaling pathway	1/66	473/18870	0.813326	0.816621	0.711131	PHPT1	1
BP	GO:1903829	positive regulation of protein localization	1/66	476/18870	0.815328	0.817968	0.712304	TFRC	1
BP	GO:0050808	synapse organization	1/66	483/18870	0.819917	0.821907	0.715734	ARF4	1
BP	GO:0048285	organelle fission	1/66	488/18870	0.823126	0.824457	0.717955	RPL24	1
BP	GO:0016049	cell growth	1/66	497/18870	0.828762	0.829431	0.722286	CDKN1A	1
BP	GO:0002764	immune response-regulating signaling pathway	1/66	500/18870	0.830601	0.830601	0.723304	PHPT1	1
CC	GO:0022626	cytosolic ribosome	27/66	118/19886	6.32142e-44	1.31486e-41	8.0515e-42	RPS19/RPL41/RPS2/RPS18/RPL31/RPS16/RPS29/RPS11/RPS27L/RPL18/RPS27/RPL13A/RPS13/RPLP2/RPL24/RPS14/RPL13/RPS25/RPS27A/RPS5/RPL27A/RPS21/RPL8/RPL36/RPL23A/RPL35/UBA52	27
CC	GO:0044391	ribosomal subunit	27/66	188/19886	5.66968e-38	5.89646e-36	3.61069e-36	RPS19/RPL41/RPS2/RPS18/RPL31/RPS16/RPS29/RPS11/RPS27L/RPL18/RPS27/RPL13A/RPS13/RPLP2/RPL24/RPS14/RPL13/RPS25/RPS27A/RPS5/RPL27A/RPS21/RPL8/RPL36/RPL23A/RPL35/UBA52	27
CC	GO:0005840	ribosome	27/66	246/19886	1.16694e-34	8.09081e-33	4.95439e-33	RPS19/RPL41/RPS2/RPS18/RPL31/RPS16/RPS29/RPS11/RPS27L/RPL18/RPS27/RPL13A/RPS13/RPLP2/RPL24/RPS14/RPL13/RPS25/RPS27A/RPS5/RPL27A/RPS21/RPL8/RPL36/RPL23A/RPL35/UBA52	27
CC	GO:0022627	cytosolic small ribosomal subunit	15/66	41/19886	6.98886e-28	3.63421e-26	2.2254e-26	RPS19/RPS2/RPS18/RPS16/RPS29/RPS11/RPS27L/RPS27/RPS13/RPS14/RPS25/RPS27A/RPS5/RPS21/UBA52	15
CC	GO:0015935	small ribosomal subunit	15/66	75/19886	2.31422e-23	9.62715e-22	5.89517e-22	RPS19/RPS2/RPS18/RPS16/RPS29/RPS11/RPS27L/RPS27/RPS13/RPS14/RPS25/RPS27A/RPS5/RPS21/UBA52	15
CC	GO:0022625	cytosolic large ribosomal subunit	13/66	60/19886	7.72881e-21	2.67932e-19	1.64068e-19	RPL41/RPL31/RPL18/RPL13A/RPLP2/RPL24/RPL13/RPL27A/RPL8/RPL36/RPL23A/RPL35/UBA52	13
CC	GO:0015934	large ribosomal subunit	13/66	117/19886	8.0363e-17	2.38793e-15	1.46224e-15	RPL41/RPL31/RPL18/RPL13A/RPLP2/RPL24/RPL13/RPL27A/RPL8/RPL36/RPL23A/RPL35/UBA52	13
CC	GO:0042788	polysomal ribosome	8/66	31/19886	7.04689e-14	1.83219e-12	1.12194e-12	RPL41/RPL31/RPS29/RPL18/RPL24/RPS21/RPL8/RPL36	8
CC	GO:0005925	focal adhesion	16/66	421/19886	3.98882e-13	9.2186e-12	5.64499e-12	RPS19/RPS2/RPS18/RPL31/RPS16/RPS29/RPS11/B2M/RPL18/RPL13A/RPS13/RPLP2/RPS14/RPS5/RPL8/HSPB1	16
CC	GO:0030055	cell-substrate junction	16/66	431/19886	5.70751e-13	1.18716e-11	7.26957e-12	RPS19/RPS2/RPS18/RPL31/RPS16/RPS29/RPS11/B2M/RPL18/RPL13A/RPS13/RPLP2/RPS14/RPS5/RPL8/HSPB1	16
CC	GO:0005844	polysome	8/66	67/19886	5.30606e-11	1.00333e-09	6.14386e-10	RPL41/RPL31/RPS29/RPL18/RPL24/RPS21/RPL8/RPL36	8
CC	GO:0032040	small-subunit processome	8/66	74/19886	1.20399e-10	2.08691e-09	1.27792e-09	RPS19/RPS16/RPS11/RPS27/RPS13/RPS14/RPS27A/RPS5	8
CC	GO:0030684	preribosome	8/66	109/19886	2.77097e-09	4.43355e-08	2.71488e-08	RPS19/RPS16/RPS11/RPS27/RPS13/RPS14/RPS27A/RPS5	8
CC	GO:0014069	postsynaptic density	8/66	315/19886	9.37902e-06	0.000139345	8.53279e-05	RPS19/RPS18/RPS27/RPS13/RPS14/RPS25/RPL8/AKAP9	8
CC	GO:0032279	asymmetric synapse	8/66	331/19886	1.34305e-05	0.000186236	0.000114041	RPS19/RPS18/RPS27/RPS13/RPS14/RPS25/RPL8/AKAP9	8
CC	GO:0099572	postsynaptic specialization	8/66	346/19886	1.84808e-05	0.000240251	0.000147117	RPS19/RPS18/RPS27/RPS13/RPS14/RPS25/RPL8/AKAP9	8
CC	GO:0098984	neuron to neuron synapse	8/66	362/19886	2.55418e-05	0.000312512	0.000191366	RPS19/RPS18/RPS27/RPS13/RPS14/RPS25/RPL8/AKAP9	8
CC	GO:0005791	rough endoplasmic reticulum	4/66	56/19886	3.56952e-05	0.000412478	0.00025258	RPS29/RPL18/RPS21/SUCO	4
CC	GO:0098800	inner mitochondrial membrane protein complex	5/66	158/19886	0.000179685	0.00196708	0.00120454	NDUFA4/ATP5F1E/UQCRQ/COX6A1/NDUFB9	5
CC	GO:0098803	respiratory chain complex	4/66	91/19886	0.000238094	0.00247618	0.00151629	NDUFA4/UQCRQ/COX6A1/NDUFB9	4
CC	GO:0005746	mitochondrial respirasome	4/66	94/19886	0.000269648	0.0026708	0.00163546	NDUFA4/UQCRQ/COX6A1/NDUFB9	4
CC	GO:0070069	cytochrome complex	3/66	42/19886	0.000365423	0.00333138	0.00203997	NDUFA4/UQCRQ/COX6A1	3
CC	GO:0070469	respirasome	4/66	102/19886	0.000368374	0.00333138	0.00203997	NDUFA4/UQCRQ/COX6A1/NDUFB9	4
CC	GO:0030666	endocytic vesicle membrane	5/66	202/19886	0.00055648	0.00482282	0.00295325	B2M/RPS27A/TFRC/HLA-B/UBA52	5
CC	GO:0005583	fibrillar collagen trimer	2/66	12/19886	0.000700824	0.00539894	0.00330603	COL3A1/COL1A1	2
CC	GO:0044754	autolysosome	2/66	12/19886	0.000700824	0.00539894	0.00330603	FTL/FTH1	2
CC	GO:0098643	banded collagen fibril	2/66	12/19886	0.000700824	0.00539894	0.00330603	COL3A1/COL1A1	2
CC	GO:0008250	oligosaccharyltransferase complex	2/66	14/19886	0.000962155	0.00714744	0.00437672	DAD1/OST4	2
CC	GO:0005767	secondary lysosome	2/66	18/19886	0.00160389	0.0115038	0.00704432	FTL/FTH1	2
CC	GO:0033178	proton-transporting two-sector ATPase complex, catalytic domain	2/66	19/19886	0.00178875	0.012402	0.00759436	ATP6V1F/ATP5F1E	2
CC	GO:0098644	complex of collagen trimers	2/66	21/19886	0.00218734	0.0146763	0.00898702	COL3A1/COL1A1	2
CC	GO:0030867	rough endoplasmic reticulum membrane	2/66	24/19886	0.0028564	0.0185666	0.0113692	RPS29/SUCO	2
CC	GO:0005751	mitochondrial respiratory chain complex IV	2/66	25/19886	0.00309816	0.0189421	0.0115991	NDUFA4/COX6A1	2
CC	GO:0042611	MHC protein complex	2/66	25/19886	0.00309816	0.0189421	0.0115991	B2M/HLA-B	2
CC	GO:0098798	mitochondrial protein-containing complex	5/66	300/19886	0.00318737	0.0189421	0.0115991	NDUFA4/ATP5F1E/UQCRQ/COX6A1/NDUFB9	5
CC	GO:0005788	endoplasmic reticulum lumen	5/66	313/19886	0.00381827	0.0218048	0.0133522	B2M/TIMP1/COL3A1/COL1A1/LGALS1	5
CC	GO:0045277	respiratory chain complex IV	2/66	28/19886	0.00387874	0.0218048	0.0133522	NDUFA4/COX6A1	2
CC	GO:0030662	coated vesicle membrane	4/66	203/19886	0.00463819	0.025388	0.0155463	B2M/TFRC/ATP6V1F/HLA-B	4
CC	GO:0055038	recycling endosome membrane	3/66	107/19886	0.00542007	0.028907	0.0177012	B2M/TFRC/HLA-B	3
CC	GO:0030139	endocytic vesicle	5/66	348/19886	0.005957	0.0309764	0.0189683	B2M/RPS27A/TFRC/HLA-B/UBA52	5
CC	GO:0031904	endosome lumen	2/66	38/19886	0.00706142	0.0358238	0.0219366	CD63/B2M	2
CC	GO:0140534	endoplasmic reticulum protein-containing complex	3/66	126/19886	0.00850107	0.0421005	0.0257802	B2M/DAD1/OST4	3
CC	GO:1990204	oxidoreductase complex	3/66	128/19886	0.00887403	0.0429255	0.0262854	NDUFA4/UQCRQ/NDUFB9	3
CC	GO:0046540	U4/U6 x U5 tri-snRNP complex	2/66	45/19886	0.00979719	0.0457654	0.0280244	LSM3/SNRPD2	2
CC	GO:1902495	transmembrane transporter complex	5/66	394/19886	0.00990117	0.0457654	0.0280244	NDUFA4/ATP6V1F/AKAP9/UQCRQ/NDUFB9	5
CC	GO:0097526	spliceosomal tri-snRNP complex	2/66	46/19886	0.0102208	0.0462156	0.0283	LSM3/SNRPD2	2
CC	GO:0005747	mitochondrial respiratory chain complex I	2/66	49/19886	0.0115393	0.0489193	0.0299556	NDUFA4/NDUFB9	2
CC	GO:0030964	NADH dehydrogenase complex	2/66	49/19886	0.0115393	0.0489193	0.0299556	NDUFA4/NDUFB9	2
CC	GO:0045271	respiratory chain complex I	2/66	49/19886	0.0115393	0.0489193	0.0299556	NDUFA4/NDUFB9	2
CC	GO:0016469	proton-transporting two-sector ATPase complex	2/66	50/19886	0.0119946	0.0489193	0.0299556	ATP6V1F/ATP5F1E	2
CC	GO:0071005	U2-type precatalytic spliceosome	2/66	50/19886	0.0119946	0.0489193	0.0299556	LSM3/SNRPD2	2
CC	GO:1990351	transporter complex	5/66	421/19886	0.0129064	0.0516257	0.0316129	NDUFA4/ATP6V1F/AKAP9/UQCRQ/NDUFB9	5
CC	GO:0071011	precatalytic spliceosome	2/66	53/19886	0.0134071	0.0526164	0.0322196	LSM3/SNRPD2	2
CC	GO:1904724	tertiary granule lumen	2/66	55/19886	0.0143869	0.0554163	0.0339341	FTH1/B2M	2
CC	GO:0005765	lysosomal membrane	5/66	441/19886	0.015496	0.0575565	0.0352446	CD63/B2M/IFITM3/ATP6V1F/UBA52	5
CC	GO:0098852	lytic vacuole membrane	5/66	441/19886	0.015496	0.0575565	0.0352446	CD63/B2M/IFITM3/ATP6V1F/UBA52	5
CC	GO:0000502	proteasome complex	2/66	60/19886	0.0169672	0.060848	0.0372601	HSPB1/PSMD8	2
CC	GO:0001533	cornified envelope	2/66	60/19886	0.0169672	0.060848	0.0372601	KRT10/HSPB1	2
CC	GO:0012507	ER to Golgi transport vesicle membrane	2/66	64/19886	0.0191623	0.0675554	0.0413674	B2M/HLA-B	2
CC	GO:0030135	coated vesicle	4/66	311/19886	0.0198102	0.0686755	0.0420533	B2M/TFRC/ATP6V1F/HLA-B	4
CC	GO:0031902	late endosome membrane	3/66	175/19886	0.0204513	0.0692835	0.0424256	CD63/B2M/IFITM3	3
CC	GO:0005770	late endosome	4/66	315/19886	0.0206518	0.0692835	0.0424256	TPT1/CD63/B2M/IFITM3	4
CC	GO:0005771	multivesicular body	2/66	68/19886	0.0214702	0.0708858	0.0434068	TPT1/CD63	2
CC	GO:0034774	secretory granule lumen	4/66	322/19886	0.0221771	0.0710249	0.043492	FTL/B2M/TIMP1/GSTP1	4
CC	GO:0005774	vacuolar membrane	5/66	484/19886	0.0221953	0.0710249	0.043492	CD63/B2M/IFITM3/ATP6V1F/UBA52	5
CC	GO:0060205	cytoplasmic vesicle lumen	4/66	325/19886	0.0228515	0.0716483	0.0438737	FTL/B2M/TIMP1/GSTP1	4
CC	GO:0031983	vesicle lumen	4/66	326/19886	0.023079	0.0716483	0.0438737	FTL/B2M/TIMP1/GSTP1	4
CC	GO:0005743	mitochondrial inner membrane	5/66	497/19886	0.0245417	0.0750687	0.0459682	NDUFA4/ATP5F1E/UQCRQ/COX6A1/NDUFB9	5
CC	GO:0031901	early endosome membrane	3/66	195/19886	0.0270582	0.0815667	0.0499472	B2M/IFITM3/HLA-B	3
CC	GO:0030670	phagocytic vesicle membrane	2/66	80/19886	0.0290379	0.0862839	0.0528358	B2M/HLA-B	2
CC	GO:0055037	recycling endosome	3/66	202/19886	0.0296096	0.0867436	0.0531173	B2M/TFRC/HLA-B	3
CC	GO:1905369	endopeptidase complex	2/66	84/19886	0.0317646	0.0917645	0.0561918	HSPB1/PSMD8	2
CC	GO:0005581	collagen trimer	2/66	86/19886	0.0331646	0.0944964	0.0578647	COL3A1/COL1A1	2
CC	GO:0000221	vacuolar proton-transporting V-type ATPase, V1 domain	1/66	11/19886	0.0359171	0.0982995	0.0601935	ATP6V1F	1
CC	GO:0005688	U6 snRNP	1/66	11/19886	0.0359171	0.0982995	0.0601935	LSM3	1
CC	GO:0033180	proton-transporting V-type ATPase, V1 domain	1/66	11/19886	0.0359171	0.0982995	0.0601935	ATP6V1F	1
CC	GO:0071013	catalytic step 2 spliceosome	2/66	91/19886	0.0367682	0.0993218	0.0608195	LSM3/SNRPD2	2
CC	GO:0005684	U2-type spliceosomal complex	2/66	92/19886	0.0375063	0.100017	0.0612451	LSM3/SNRPD2	2
CC	GO:0030134	COPII-coated ER to Golgi transport vesicle	2/66	94/19886	0.0389996	0.102683	0.0628775	B2M/HLA-B	2
CC	GO:0097525	spliceosomal snRNP complex	2/66	96/19886	0.0405154	0.10534	0.0645047	LSM3/SNRPD2	2
CC	GO:0005687	U4 snRNP	1/66	13/19886	0.0423096	0.107322	0.0657184	SNRPD2	1
CC	GO:0034709	methylosome	1/66	13/19886	0.0423096	0.107322	0.0657184	SNRPD2	1
CC	GO:0030658	transport vesicle membrane	3/66	236/19886	0.0437433	0.109622	0.0671267	B2M/ATP6V1F/HLA-B	3
CC	GO:0005750	mitochondrial respiratory chain complex III	1/66	14/19886	0.0454902	0.110023	0.0673723	UQCRQ	1
CC	GO:0045275	respiratory chain complex III	1/66	14/19886	0.0454902	0.110023	0.0673723	UQCRQ	1
CC	GO:0099243	extrinsic component of synaptic membrane	1/66	14/19886	0.0454902	0.110023	0.0673723	AKAP9	1
CC	GO:0030532	small nuclear ribonucleoprotein complex	2/66	106/19886	0.0484184	0.115759	0.0708848	LSM3/SNRPD2	2
CC	GO:0098554	cytoplasmic side of endoplasmic reticulum membrane	1/66	16/19886	0.0518202	0.122074	0.074752	RPS29	1
CC	GO:0005769	early endosome	4/66	427/19886	0.0534008	0.122074	0.074752	B2M/TFRC/IFITM3/HLA-B	4
CC	GO:0042470	melanosome	2/66	112/19886	0.0534075	0.122074	0.074752	CD63/TFRC	2
CC	GO:0048770	pigment granule	2/66	112/19886	0.0534075	0.122074	0.074752	CD63/TFRC	2
CC	GO:0062023	collagen-containing extracellular matrix	4/66	429/19886	0.0541499	0.122426	0.0749672	TIMP1/COL3A1/COL1A1/LGALS1	4
CC	GO:0042613	MHC class II protein complex	1/66	17/19886	0.0549696	0.122943	0.0752838	B2M	1
CC	GO:0005776	autophagosome	2/66	116/19886	0.056831	0.125754	0.0770051	FTL/FTH1	2
CC	GO:0120114	Sm-like protein family complex	2/66	117/19886	0.0576987	0.125902	0.0770961	LSM3/SNRPD2	2
CC	GO:0034719	SMN-Sm protein complex	1/66	18/19886	0.0581088	0.125902	0.0770961	SNRPD2	1
CC	GO:1905368	peptidase complex	2/66	120/19886	0.0603295	0.129366	0.0792172	HSPB1/PSMD8	2
CC	GO:0005838	proteasome regulatory particle	1/66	19/19886	0.0612377	0.129974	0.0795893	PSMD8	1
CC	GO:1904813	ficolin-1-rich granule lumen	2/66	124/19886	0.0639005	0.134256	0.0822111	FTH1/GSTP1	2
CC	GO:0005753	mitochondrial proton-transporting ATP synthase complex	1/66	21/19886	0.0674648	0.138937	0.0850781	ATP5F1E	1
CC	GO:0042827	platelet dense granule	1/66	21/19886	0.0674648	0.138937	0.0850781	CD63	1
CC	GO:0045259	proton-transporting ATP synthase complex	1/66	22/19886	0.0705631	0.143893	0.0881128	ATP5F1E	1
CC	GO:0022624	proteasome accessory complex	1/66	23/19886	0.0736512	0.148733	0.0910761	PSMD8	1
CC	GO:0030665	clathrin-coated vesicle membrane	2/66	136/19886	0.0750239	0.150048	0.0918815	TFRC/ATP6V1F	2
CC	GO:0005682	U5 snRNP	1/66	25/19886	0.0797972	0.156583	0.0958835	SNRPD2	1
CC	GO:0016471	vacuolar proton-transporting V-type ATPase complex	1/66	25/19886	0.0797972	0.156583	0.0958835	ATP6V1F	1
CC	GO:0045335	phagocytic vesicle	2/66	142/19886	0.080802	0.157073	0.0961834	B2M/HLA-B	2
CC	GO:1904949	ATPase complex	2/66	146/19886	0.0847289	0.163182	0.099924	ATP6V1F/ATP5F1E	2
CC	GO:0033176	proton-transporting V-type ATPase complex	1/66	27/19886	0.0859031	0.163925	0.100379	ATP6V1F	1
CC	GO:0005686	U2 snRNP	1/66	29/19886	0.091969	0.169288	0.103663	SNRPD2	1
CC	GO:0005689	U12-type spliceosomal complex	1/66	29/19886	0.091969	0.169288	0.103663	SNRPD2	1
CC	GO:0032585	multivesicular body membrane	1/66	29/19886	0.091969	0.169288	0.103663	CD63	1
CC	GO:0098553	lumenal side of endoplasmic reticulum membrane	1/66	29/19886	0.091969	0.169288	0.103663	HLA-B	1
CC	GO:0005766	primary lysosome	2/66	155/19886	0.0937711	0.169603	0.103856	FTL/CD63	2
CC	GO:0042582	azurophil granule	2/66	155/19886	0.0937711	0.169603	0.103856	FTL/CD63	2
CC	GO:0071007	U2-type catalytic step 2 spliceosome	1/66	30/19886	0.0949871	0.170322	0.104296	SNRPD2	1
CC	GO:0035267	NuA4 histone acetyltransferase complex	1/66	31/19886	0.0979953	0.172737	0.105775	MORF4L2	1
CC	GO:0043189	H4/H2A histone acetyltransferase complex	1/66	31/19886	0.0979953	0.172737	0.105775	MORF4L2	1
CC	GO:0070820	tertiary granule	2/66	164/19886	0.10308	0.180173	0.110329	FTH1/B2M	2
CC	GO:0005685	U1 snRNP	1/66	33/19886	0.103982	0.180236	0.110367	SNRPD2	1
CC	GO:0098576	lumenal side of membrane	1/66	38/19886	0.118779	0.204182	0.12503	HLA-B	1
CC	GO:0101002	ficolin-1-rich granule	2/66	185/19886	0.125709	0.214323	0.13124	FTH1/GSTP1	2
CC	GO:0009897	external side of plasma membrane	3/66	387/19886	0.137412	0.232372	0.142293	B2M/TFRC/HLA-B	3
CC	GO:1902562	H4 histone acetyltransferase complex	1/66	45/19886	0.13909	0.233313	0.142869	MORF4L2	1
CC	GO:0005681	spliceosomal complex	2/66	205/19886	0.148247	0.246683	0.151056	LSM3/SNRPD2	2
CC	GO:0030136	clathrin-coated vesicle	2/66	212/19886	0.156323	0.258057	0.158021	TFRC/ATP6V1F	2
CC	GO:0005741	mitochondrial outer membrane	2/66	217/19886	0.162143	0.265557	0.162614	RPS27A/UBA52	2
CC	GO:0000307	cyclin-dependent protein kinase holoenzyme complex	1/66	54/19886	0.164529	0.26736	0.163717	CDKN1A	1
CC	GO:0005819	spindle	3/66	431/19886	0.172119	0.274438	0.168051	TPT1/HSPB1/CIAO2B	3
CC	GO:0030133	transport vesicle	3/66	431/19886	0.172119	0.274438	0.168051	B2M/ATP6V1F/HLA-B	3
CC	GO:0098636	protein complex involved in cell adhesion	1/66	57/19886	0.172843	0.274438	0.168051	LGALS1	1
CC	GO:0035577	azurophil granule membrane	1/66	58/19886	0.175596	0.276697	0.169435	CD63	1
CC	GO:0035580	specific granule lumen	1/66	62/19886	0.186519	0.291699	0.178621	B2M	1
CC	GO:1904115	axon cytoplasm	1/66	63/19886	0.189227	0.293726	0.179862	HSPB1	1
CC	GO:0031968	organelle outer membrane	2/66	246/19886	0.196596	0.302904	0.185483	RPS27A/UBA52	2
CC	GO:0019867	outer membrane	2/66	248/19886	0.199008	0.303607	0.185913	RPS27A/UBA52	2
CC	GO:0031093	platelet alpha granule lumen	1/66	67/19886	0.199972	0.303607	0.185913	TIMP1	1
CC	GO:0005801	cis-Golgi network	1/66	74/19886	0.218439	0.326872	0.20016	AKAP9	1
CC	GO:0030669	clathrin-coated endocytic vesicle membrane	1/66	74/19886	0.218439	0.326872	0.20016	TFRC	1
CC	GO:0005905	clathrin-coated pit	1/66	75/19886	0.221042	0.328406	0.201099	TFRC	1
CC	GO:0005758	mitochondrial intermembrane space	1/66	79/19886	0.231372	0.338911	0.207531	COX17	1
CC	GO:0008076	voltage-gated potassium channel complex	1/66	79/19886	0.231372	0.338911	0.207531	AKAP9	1
CC	GO:0120111	neuron projection cytoplasm	1/66	88/19886	0.254122	0.367594	0.225095	HSPB1	1
CC	GO:0031970	organelle envelope lumen	1/66	89/19886	0.256609	0.367594	0.225095	COX17	1
CC	GO:0005604	basement membrane	1/66	90/19886	0.259087	0.367594	0.225095	TIMP1	1
CC	GO:0034705	potassium channel complex	1/66	90/19886	0.259087	0.367594	0.225095	AKAP9	1
CC	GO:0031091	platelet alpha granule	1/66	91/19886	0.261557	0.367594	0.225095	TIMP1	1
CC	GO:0035578	azurophil granule lumen	1/66	91/19886	0.261557	0.367594	0.225095	FTL	1
CC	GO:0045334	clathrin-coated endocytic vesicle	1/66	92/19886	0.264019	0.368564	0.225689	TFRC	1
CC	GO:0000123	histone acetyltransferase complex	1/66	94/19886	0.268919	0.372901	0.228345	MORF4L2	1
CC	GO:0034708	methyltransferase complex	1/66	96/19886	0.273787	0.377123	0.230931	SNRPD2	1
CC	GO:0045095	keratin filament	1/66	97/19886	0.276209	0.377123	0.230931	KRT10	1
CC	GO:0030667	secretory granule membrane	2/66	314/19886	0.279871	0.377123	0.230931	CD63/HLA-B	2
CC	GO:0000932	P-body	1/66	99/19886	0.281029	0.377123	0.230931	LSM3	1
CC	GO:0098839	postsynaptic density membrane	1/66	99/19886	0.281029	0.377123	0.230931	AKAP9	1
CC	GO:0032587	ruffle membrane	1/66	100/19886	0.283427	0.377903	0.231408	ARF4	1
CC	GO:0098802	plasma membrane signaling receptor complex	2/66	321/19886	0.288492	0.382206	0.234043	B2M/TFRC	2
CC	GO:0031248	protein acetyltransferase complex	1/66	104/19886	0.292941	0.385644	0.236149	MORF4L2	1
CC	GO:1902493	acetyltransferase complex	1/66	105/19886	0.2953	0.386305	0.236553	MORF4L2	1
CC	GO:0005881	cytoplasmic microtubule	1/66	106/19886	0.297652	0.386947	0.236946	TPT1	1
CC	GO:0099634	postsynaptic specialization membrane	1/66	122/19886	0.334238	0.43181	0.264418	AKAP9	1
CC	GO:0019897	extrinsic component of plasma membrane	1/66	126/19886	0.343087	0.435135	0.266454	AKAP9	1
CC	GO:0030672	synaptic vesicle membrane	1/66	126/19886	0.343087	0.435135	0.266454	ATP6V1F	1
CC	GO:0099501	exocytic vesicle membrane	1/66	126/19886	0.343087	0.435135	0.266454	ATP6V1F	1
CC	GO:1902554	serine/threonine protein kinase complex	1/66	128/19886	0.347468	0.43802	0.268221	CDKN1A	1
CC	GO:0030018	Z disc	1/66	132/19886	0.356144	0.446253	0.273262	HSPB1	1
CC	GO:0000786	nucleosome	1/66	134/19886	0.360439	0.44893	0.274902	MORF4L2	1
CC	GO:0072562	blood microparticle	1/66	144/19886	0.381496	0.472328	0.289229	TFRC	1
CC	GO:0031674	I band	1/66	146/19886	0.385625	0.474615	0.29063	HSPB1	1
CC	GO:1902911	protein kinase complex	1/66	148/19886	0.389726	0.476841	0.291993	CDKN1A	1
CC	GO:0098978	glutamatergic synapse	2/66	407/19886	0.392525	0.477457	0.29237	ARF4/AKAP9	2
CC	GO:0005795	Golgi stack	1/66	151/19886	0.395828	0.478676	0.293116	AKAP9	1
CC	GO:0031252	cell leading edge	2/66	423/19886	0.41123	0.494427	0.302761	ARF4/PHPT1	2
CC	GO:0042581	specific granule	1/66	160/19886	0.413775	0.494628	0.302884	B2M	1
CC	GO:0043197	dendritic spine	1/66	174/19886	0.440654	0.519291	0.317987	ARF4	1
CC	GO:0000922	spindle pole	1/66	176/19886	0.444394	0.519291	0.317987	TPT1	1
CC	GO:0005775	vacuolar lumen	1/66	176/19886	0.444394	0.519291	0.317987	FTL	1
CC	GO:0044309	neuron spine	1/66	176/19886	0.444394	0.519291	0.317987	ARF4	1
CC	GO:0031256	leading edge membrane	1/66	179/19886	0.449957	0.522855	0.320169	ARF4	1
CC	GO:0001726	ruffle	1/66	182/19886	0.455465	0.526315	0.322288	ARF4	1
CC	GO:0034703	cation channel complex	1/66	193/19886	0.475201	0.546087	0.334395	AKAP9	1
CC	GO:0030027	lamellipodium	1/66	201/19886	0.48911	0.558983	0.342292	PHPT1	1
CC	GO:0030496	midbody	1/66	204/19886	0.494232	0.56175	0.343986	CIAO2B	1
CC	GO:0019898	extrinsic component of membrane	1/66	207/19886	0.499303	0.564429	0.345627	AKAP9	1
CC	GO:0098562	cytoplasmic side of membrane	1/66	211/19886	0.505987	0.56832	0.34801	RPS29	1
CC	GO:0008021	synaptic vesicle	1/66	213/19886	0.509296	0.56832	0.34801	ATP6V1F	1
CC	GO:0005882	intermediate filament	1/66	214/19886	0.510942	0.56832	0.34801	KRT10	1
CC	GO:0030017	sarcomere	1/66	216/19886	0.514218	0.568922	0.348378	HSPB1	1
CC	GO:0070382	exocytic vesicle	1/66	232/19886	0.539661	0.593912	0.363681	ATP6V1F	1
CC	GO:0030016	myofibril	1/66	236/19886	0.545814	0.597522	0.365892	HSPB1	1
CC	GO:0043292	contractile fiber	1/66	245/19886	0.559363	0.609144	0.373008	HSPB1	1
CC	GO:0016323	basolateral plasma membrane	1/66	249/19886	0.565256	0.609144	0.373008	TFRC	1
CC	GO:0045111	intermediate filament cytoskeleton	1/66	250/19886	0.566718	0.609144	0.373008	KRT10	1
CC	GO:0032838	plasma membrane bounded cell projection cytoplasm	1/66	253/19886	0.571072	0.609144	0.373008	HSPB1	1
CC	GO:0036464	cytoplasmic ribonucleoprotein granule	1/66	253/19886	0.571072	0.609144	0.373008	LSM3	1
CC	GO:0035770	ribonucleoprotein granule	1/66	270/19886	0.594946	0.631371	0.386619	LSM3	1
CC	GO:0045211	postsynaptic membrane	1/66	275/19886	0.601715	0.635313	0.389033	AKAP9	1
CC	GO:0009925	basal plasma membrane	1/66	282/19886	0.611005	0.641864	0.393044	TFRC	1
CC	GO:0099568	cytoplasmic region	1/66	291/19886	0.622637	0.650796	0.398514	HSPB1	1
CC	GO:0034702	monoatomic ion channel complex	1/66	300/19886	0.633925	0.657279	0.402484	AKAP9	1
CC	GO:0045178	basal part of cell	1/66	301/19886	0.635159	0.657279	0.402484	TFRC	1
CC	GO:0061695	transferase complex, transferring phosphorus-containing groups	1/66	306/19886	0.641266	0.660313	0.404342	CDKN1A	1
CC	GO:0031253	cell projection membrane	1/66	352/19886	0.692927	0.709994	0.434764	ARF4	1
CC	GO:0098791	Golgi apparatus subcompartment	1/66	382/19886	0.722596	0.736764	0.451156	AKAP9	1
CC	GO:0097060	synaptic membrane	1/66	393/19886	0.732751	0.743474	0.455265	AKAP9	1
CC	GO:0005874	microtubule	1/66	467/19886	0.792168	0.799859	0.489792	TPT1	1
CC	GO:0005759	mitochondrial matrix	1/66	487/19886	0.805855	0.807173	0.494271	ATP5F1E	1
CC	GO:0043025	neuronal cell body	1/66	489/19886	0.807173	0.807173	0.494271	AKAP9	1
MF	GO:0003735	structural constituent of ribosome	27/63	176/18496	1.20315e-38	1.81675e-36	1.5071e-36	RPS19/RPL41/RPS2/RPS18/RPL31/RPS16/RPS29/RPS11/RPS27L/RPL18/RPS27/RPL13A/RPS13/RPLP2/RPL24/RPS14/RPL13/RPS25/RPS27A/RPS5/RPL27A/RPS21/RPL8/RPL36/RPL23A/RPL35/UBA52	27
MF	GO:0019843	rRNA binding	6/63	66/18496	9.48022e-08	7.15756e-06	5.93761e-06	RPS18/RPS11/RPS13/RPS5/RPL8/RPL23A	6
MF	GO:0048027	mRNA 5'-UTR binding	3/63	25/18496	8.21067e-05	0.0041327	0.00342831	RPL41/RPS13/RPS14	3
MF	GO:0008199	ferric iron binding	2/63	11/18496	0.000615696	0.018594	0.0154248	FTL/FTH1	2
MF	GO:0048407	platelet-derived growth factor binding	2/63	11/18496	0.000615696	0.018594	0.0154248	COL3A1/COL1A1	2
MF	GO:0031386	protein tag activity	2/63	13/18496	0.000869342	0.018753	0.0155567	RPS27A/UBA52	2
MF	GO:0141047	molecular tag activity	2/63	13/18496	0.000869342	0.018753	0.0155567	RPS27A/UBA52	2
MF	GO:0019838	growth factor binding	4/63	135/18496	0.00115854	0.0218674	0.0181403	RPS19/RPS2/COL3A1/COL1A1	4
MF	GO:0017134	fibroblast growth factor binding	2/63	23/18496	0.00275862	0.0462835	0.0383948	RPS19/RPS2	2
MF	GO:0008198	ferrous iron binding	2/63	27/18496	0.0037938	0.0572864	0.0475223	FTL/FTH1	2
MF	GO:0030291	protein serine/threonine kinase inhibitor activity	2/63	37/18496	0.00704285	0.0913817	0.0758064	CDKN1A/HSPB1	2
MF	GO:0140313	molecular sequestering activity	2/63	40/18496	0.00819455	0.0913817	0.0758064	FTH1/CDKN1A	2
MF	GO:0008137	NADH dehydrogenase (ubiquinone) activity	2/63	41/18496	0.00859601	0.0913817	0.0758064	NDUFA4/NDUFB9	2
MF	GO:0050136	NADH dehydrogenase (quinone) activity	2/63	42/18496	0.00900615	0.0913817	0.0758064	NDUFA4/NDUFB9	2
MF	GO:0003954	NADH dehydrogenase activity	2/63	44/18496	0.00985221	0.0913817	0.0758064	NDUFA4/NDUFB9	2
MF	GO:0003955	NAD(P)H dehydrogenase (quinone) activity	2/63	45/18496	0.010288	0.0913817	0.0758064	NDUFA4/NDUFB9	2
MF	GO:0030020	extracellular matrix structural constituent conferring tensile strength	2/63	45/18496	0.010288	0.0913817	0.0758064	COL3A1/COL1A1	2
MF	GO:0042605	peptide antigen binding	2/63	47/18496	0.0111848	0.0938283	0.077836	B2M/HLA-B	2
MF	GO:0002020	protease binding	3/63	142/18496	0.0125771	0.0999546	0.082918	TIMP1/COL3A1/COL1A1	3
MF	GO:0016655	oxidoreductase activity, acting on NAD(P)H, quinone or similar compound as acceptor	2/63	57/18496	0.0161581	0.121993	0.101201	NDUFA4/NDUFB9	2
MF	GO:0015399	primary active transmembrane transporter activity	3/63	164/18496	0.0184357	0.132562	0.109967	NDUFA4/ATP6V1F/NDUFB9	3
MF	GO:0031625	ubiquitin protein ligase binding	4/63	308/18496	0.0208305	0.142973	0.118604	CDKN1A/RPS27A/CKB/UBA52	4
MF	GO:0015453	oxidoreduction-driven active transmembrane transporter activity	2/63	68/18496	0.0225188	0.147841	0.122643	NDUFA4/NDUFB9	2
MF	GO:0004860	protein kinase inhibitor activity	2/63	72/18496	0.025049	0.152625	0.126611	CDKN1A/HSPB1	2
MF	GO:0044389	ubiquitin-like protein ligase binding	4/63	327/18496	0.025269	0.152625	0.126611	CDKN1A/RPS27A/CKB/UBA52	4
MF	GO:0019210	kinase inhibitor activity	2/63	76/18496	0.0276896	0.160813	0.133403	CDKN1A/HSPB1	2
MF	GO:0016651	oxidoreductase activity, acting on NAD(P)H	2/63	87/18496	0.0354931	0.191852	0.159152	NDUFA4/NDUFB9	2
MF	GO:0008432	JUN kinase binding	1/63	11/18496	0.0368457	0.191852	0.159152	GSTP1	1
MF	GO:0019855	calcium channel inhibitor activity	1/63	11/18496	0.0368457	0.191852	0.159152	PHPT1	1
MF	GO:0004861	cyclin-dependent protein serine/threonine kinase inhibitor activity	1/63	12/18496	0.0401283	0.201979	0.167553	CDKN1A	1
MF	GO:0008494	translation activator activity	1/63	13/18496	0.0433999	0.2114	0.175368	RPS27L	1
MF	GO:0016530	metallochaperone activity	1/63	14/18496	0.0466605	0.220179	0.182651	COX17	1
MF	GO:0008191	metalloendopeptidase inhibitor activity	1/63	16/18496	0.0531489	0.2293	0.190217	TIMP1	1
MF	GO:0016722	oxidoreductase activity, acting on metal ions	1/63	16/18496	0.0531489	0.2293	0.190217	FTH1	1
MF	GO:0017070	U6 snRNA binding	1/63	16/18496	0.0531489	0.2293	0.190217	LSM3	1
MF	GO:0019207	kinase regulator activity	3/63	256/18496	0.0567601	0.237464	0.19699	CDKN1A/GSTP1/HSPB1	3
MF	GO:0046933	proton-transporting ATP synthase activity, rotational mechanism	1/63	18/18496	0.0595939	0.237464	0.19699	ATP5F1E	1
MF	GO:0009055	electron transfer activity	2/63	117/18496	0.060365	0.237464	0.19699	NDUFA4/NDUFB9	2
MF	GO:1901681	sulfur compound binding	3/63	275/18496	0.0673419	0.237464	0.19699	FTL/FTH1/GSTP1	3
MF	GO:0008656	cysteine-type endopeptidase activator activity involved in apoptotic process	1/63	21/18496	0.0691805	0.237464	0.19699	RPS27L	1
MF	GO:0004602	glutathione peroxidase activity	1/63	22/18496	0.0723546	0.237464	0.19699	GSTP1	1
MF	GO:0044325	transmembrane transporter binding	2/63	133/18496	0.0754623	0.237464	0.19699	AKAP9/PHPT1	2
MF	GO:0051087	protein-folding chaperone binding	2/63	133/18496	0.0754623	0.237464	0.19699	TFRC/HLA-B	2
MF	GO:0140311	protein sequestering activity	1/63	23/18496	0.0755181	0.237464	0.19699	CDKN1A	1
MF	GO:1990404	NAD+-protein ADP-ribosyltransferase activity	1/63	23/18496	0.0755181	0.237464	0.19699	ARF4	1
MF	GO:0099106	ion channel regulator activity	2/63	134/18496	0.0764427	0.237464	0.19699	AKAP9/PHPT1	2
MF	GO:0016505	peptidase activator activity involved in apoptotic process	1/63	24/18496	0.0786709	0.237464	0.19699	RPS27L	1
MF	GO:0042625	ATPase-coupled ion transmembrane transporter activity	1/63	24/18496	0.0786709	0.237464	0.19699	ATP6V1F	1
MF	GO:0044769	ATPase activity, coupled to transmembrane movement of ions, rotational mechanism	1/63	24/18496	0.0786709	0.237464	0.19699	ATP6V1F	1
MF	GO:0046961	proton-transporting ATPase activity, rotational mechanism	1/63	24/18496	0.0786709	0.237464	0.19699	ATP6V1F	1
MF	GO:0016247	channel regulator activity	2/63	139/18496	0.081405	0.237464	0.19699	AKAP9/PHPT1	2
MF	GO:0034237	protein kinase A regulatory subunit binding	1/63	25/18496	0.0818132	0.237464	0.19699	AKAP9	1
MF	GO:0015078	proton transmembrane transporter activity	2/63	142/18496	0.0844295	0.237464	0.19699	ATP6V1F/ATP5F1E	2
MF	GO:0015252	proton channel activity	1/63	26/18496	0.0849449	0.237464	0.19699	ATP5F1E	1
MF	GO:0004364	glutathione transferase activity	1/63	27/18496	0.0880661	0.237464	0.19699	GSTP1	1
MF	GO:0023026	MHC class II protein complex binding	1/63	27/18496	0.0880661	0.237464	0.19699	B2M	1
MF	GO:0043236	laminin binding	1/63	28/18496	0.0911768	0.241538	0.20037	LGALS1	1
MF	GO:0005506	iron ion binding	2/63	153/18496	0.0958037	0.24942	0.206908	FTL/FTH1	2
MF	GO:0045296	cadherin binding	3/63	334/18496	0.105326	0.26581	0.220505	RPS2/RPL24/RPL23A	3
MF	GO:0008200	ion channel inhibitor activity	1/63	34/18496	0.109623	0.26581	0.220505	PHPT1	1
MF	GO:0030332	cyclin binding	1/63	34/18496	0.109623	0.26581	0.220505	CDKN1A	1
MF	GO:0005201	extracellular matrix structural constituent	2/63	166/18496	0.109773	0.26581	0.220505	COL3A1/COL1A1	2
MF	GO:0005154	epidermal growth factor receptor binding	1/63	35/18496	0.112661	0.26581	0.220505	ARF4	1
MF	GO:0016248	channel inhibitor activity	1/63	35/18496	0.112661	0.26581	0.220505	PHPT1	1
MF	GO:0030280	structural constituent of skin epidermis	1/63	36/18496	0.115689	0.268755	0.222948	KRT10	1
MF	GO:0023023	MHC protein complex binding	1/63	37/18496	0.118707	0.271588	0.225298	B2M	1
MF	GO:0003823	antigen binding	2/63	178/18496	0.123115	0.277467	0.230175	B2M/HLA-B	2
MF	GO:0043028	cysteine-type endopeptidase regulator activity involved in apoptotic process	1/63	42/18496	0.133646	0.29614	0.245665	RPS27L	1
MF	GO:0001223	transcription coactivator binding	1/63	44/18496	0.139551	0.29614	0.245665	RORA	1
MF	GO:0005246	calcium channel regulator activity	1/63	45/18496	0.142489	0.29614	0.245665	PHPT1	1
MF	GO:0004857	enzyme inhibitor activity	3/63	386/18496	0.144325	0.29614	0.245665	CDKN1A/TIMP1/HSPB1	3
MF	GO:0001222	transcription corepressor binding	1/63	47/18496	0.148335	0.29614	0.245665	RORA	1
MF	GO:0005504	fatty acid binding	1/63	48/18496	0.151243	0.29614	0.245665	GSTP1	1
MF	GO:0015459	potassium channel regulator activity	1/63	48/18496	0.151243	0.29614	0.245665	AKAP9	1
MF	GO:0016763	pentosyltransferase activity	1/63	49/18496	0.154142	0.29614	0.245665	ARF4	1
MF	GO:0016538	cyclin-dependent protein serine/threonine kinase regulator activity	1/63	50/18496	0.157031	0.29614	0.245665	CDKN1A	1
MF	GO:0005080	protein kinase C binding	1/63	51/18496	0.15991	0.29614	0.245665	HSPB1	1
MF	GO:0030544	Hsp70 protein binding	1/63	51/18496	0.15991	0.29614	0.245665	TFRC	1
MF	GO:0004879	nuclear receptor activity	1/63	52/18496	0.162779	0.29614	0.245665	RORA	1
MF	GO:0016504	peptidase activator activity	1/63	52/18496	0.162779	0.29614	0.245665	RPS27L	1
MF	GO:0019829	ATPase-coupled monoatomic cation transmembrane transporter activity	1/63	52/18496	0.162779	0.29614	0.245665	ATP6V1F	1
MF	GO:0051018	protein kinase A binding	1/63	52/18496	0.162779	0.29614	0.245665	AKAP9	1
MF	GO:0098531	ligand-activated transcription factor activity	1/63	52/18496	0.162779	0.29614	0.245665	RORA	1
MF	GO:0017069	snRNA binding	1/63	54/18496	0.168489	0.300823	0.24955	LSM3	1
MF	GO:0004601	peroxidase activity	1/63	55/18496	0.171329	0.300823	0.24955	GSTP1	1
MF	GO:0050840	extracellular matrix binding	1/63	55/18496	0.171329	0.300823	0.24955	LGALS1	1
MF	GO:0016684	oxidoreductase activity, acting on peroxide as acceptor	1/63	57/18496	0.176982	0.307175	0.25482	GSTP1	1
MF	GO:0019887	protein kinase regulator activity	2/63	226/18496	0.179731	0.308402	0.255837	CDKN1A/HSPB1	2
MF	GO:0061134	peptidase regulator activity	2/63	228/18496	0.182175	0.309084	0.256403	RPS27L/TIMP1	2
MF	GO:0016765	transferase activity, transferring alkyl or aryl (other than methyl) groups	1/63	60/18496	0.185389	0.311042	0.258027	GSTP1	1
MF	GO:0032934	sterol binding	1/63	62/18496	0.190948	0.316847	0.262843	RORA	1
MF	GO:0005507	copper ion binding	1/63	63/18496	0.193713	0.317941	0.26375	COX17	1
MF	GO:0038024	cargo receptor activity	1/63	64/18496	0.196468	0.318997	0.264626	TFRC	1
MF	GO:0022804	active transmembrane transporter activity	3/63	454/18496	0.201214	0.320997	0.266286	NDUFA4/ATP6V1F/NDUFB9	3
MF	GO:0044183	protein folding chaperone	1/63	66/18496	0.201952	0.320997	0.266286	HSPB1	1
MF	GO:0003725	double-stranded RNA binding	1/63	73/18496	0.220856	0.347388	0.288179	TFRC	1
MF	GO:0001618	virus receptor activity	1/63	79/18496	0.236709	0.36104	0.299504	TFRC	1
MF	GO:0033293	monocarboxylic acid binding	1/63	79/18496	0.236709	0.36104	0.299504	GSTP1	1
MF	GO:0046332	SMAD binding	1/63	79/18496	0.236709	0.36104	0.299504	COL3A1	1
MF	GO:0140272	exogenous protein binding	1/63	80/18496	0.23932	0.361373	0.299779	TFRC	1
MF	GO:0016209	antioxidant activity	1/63	83/18496	0.2471	0.369427	0.306461	GSTP1	1
MF	GO:0008013	beta-catenin binding	1/63	85/18496	0.252244	0.373419	0.309773	RORA	1
MF	GO:0008276	protein methyltransferase activity	1/63	94/18496	0.274964	0.402552	0.33394	TRMT112	1
MF	GO:0140104	molecular carrier activity	1/63	95/18496	0.277446	0.402552	0.33394	COX17	1
MF	GO:0042626	ATPase-coupled transmembrane transporter activity	1/63	96/18496	0.27992	0.402552	0.33394	ATP6V1F	1
MF	GO:0043130	ubiquitin binding	1/63	99/18496	0.287292	0.409255	0.339501	HSPB1	1
MF	GO:0005496	steroid binding	1/63	102/18496	0.294589	0.415729	0.344871	RORA	1
MF	GO:0042277	peptide binding	2/63	325/18496	0.303928	0.424936	0.352509	B2M/HLA-B	2
MF	GO:0090079	translation regulator activity, nucleic acid binding	1/63	110/18496	0.313691	0.434563	0.360495	RPS27L	1
MF	GO:0001221	transcription coregulator binding	1/63	112/18496	0.318386	0.437058	0.362564	RORA	1
MF	GO:0046982	protein heterodimerization activity	2/63	344/18496	0.3278	0.445926	0.369921	TRMT112/KRT10	2
MF	GO:0032182	ubiquitin-like protein binding	1/63	119/18496	0.334573	0.451076	0.374193	HSPB1	1
MF	GO:0051082	unfolded protein binding	1/63	122/18496	0.341393	0.456198	0.378442	HSPB1	1
MF	GO:0030295	protein kinase activator activity	1/63	124/18496	0.345902	0.458168	0.380077	CDKN1A	1
MF	GO:0031072	heat shock protein binding	1/63	128/18496	0.354829	0.465905	0.386495	TFRC	1
MF	GO:0019209	kinase activator activity	1/63	133/18496	0.365818	0.476195	0.395031	CDKN1A	1
MF	GO:0070851	growth factor receptor binding	1/63	138/18496	0.376624	0.48607	0.403223	ARF4	1
MF	GO:0033218	amide binding	2/63	405/18496	0.402735	0.515364	0.427524	B2M/HLA-B	2
MF	GO:0005178	integrin binding	1/63	154/18496	0.409999	0.52025	0.431577	COL3A1	1
MF	GO:0045182	translation regulator activity	2/63	420/18496	0.420608	0.529265	0.439056	RPS27L/RPS14	2
MF	GO:0008083	growth factor activity	1/63	162/18496	0.42602	0.531645	0.44103	TIMP1	1
MF	GO:0016874	ligase activity	1/63	166/18496	0.433869	0.533072	0.442214	ATP5F1E	1
MF	GO:0004866	endopeptidase inhibitor activity	1/63	168/18496	0.437754	0.533072	0.442214	TIMP1	1
MF	GO:0043021	ribonucleoprotein complex binding	1/63	168/18496	0.437754	0.533072	0.442214	SNRPD2	1
MF	GO:0030414	peptidase inhibitor activity	1/63	175/18496	0.451146	0.542921	0.450384	TIMP1	1
MF	GO:0004721	phosphoprotein phosphatase activity	1/63	176/18496	0.453034	0.542921	0.450384	PHPT1	1
MF	GO:0061135	endopeptidase regulator activity	1/63	184/18496	0.467904	0.556327	0.461505	TIMP1	1
MF	GO:0140297	DNA-binding transcription factor binding	2/63	477/18496	0.485964	0.570878	0.473576	TPT1/HSPB1	2
MF	GO:0031406	carboxylic acid binding	1/63	195/18496	0.487703	0.570878	0.473576	GSTP1	1
MF	GO:0043177	organic acid binding	1/63	207/18496	0.508476	0.588057	0.487827	GSTP1	1
MF	GO:0051015	actin filament binding	1/63	208/18496	0.510169	0.588057	0.487827	PHPT1	1
MF	GO:0008168	methyltransferase activity	1/63	215/18496	0.521861	0.596978	0.495227	TRMT112	1
MF	GO:0005085	guanyl-nucleotide exchange factor activity	1/63	225/18496	0.53809	0.60815	0.504495	ARF4	1
MF	GO:0016741	transferase activity, transferring one-carbon groups	1/63	226/18496	0.539683	0.60815	0.504495	TRMT112	1
MF	GO:0005125	cytokine activity	1/63	237/18496	0.556849	0.622846	0.516687	TIMP1	1
MF	GO:0022853	active monoatomic ion transmembrane transporter activity	1/63	244/18496	0.567444	0.63003	0.522646	ATP6V1F	1
MF	GO:0003730	mRNA 3'-UTR binding	1/63	258/18496	0.587891	0.647968	0.537527	RPL41	1
MF	GO:0016757	glycosyltransferase activity	1/63	268/18496	0.601911	0.656574	0.544666	ARF4	1
MF	GO:0016791	phosphatase activity	1/63	270/18496	0.604658	0.656574	0.544666	PHPT1	1
MF	GO:0030246	carbohydrate binding	1/63	273/18496	0.608744	0.656574	0.544666	LGALS1	1
MF	GO:0003924	GTPase activity	1/63	333/18496	0.682259	0.725501	0.601845	ARF4	1
MF	GO:0005261	monoatomic cation channel activity	1/63	333/18496	0.682259	0.725501	0.601845	ATP5F1E	1
MF	GO:0061629	RNA polymerase II-specific DNA-binding transcription factor binding	1/63	344/18496	0.694178	0.733013	0.608076	HSPB1	1
MF	GO:0042578	phosphoric ester hydrolase activity	1/63	358/18496	0.708712	0.743163	0.616497	PHPT1	1
MF	GO:0005525	GTP binding	1/63	382/18496	0.732063	0.762355	0.632417	ARF4	1
MF	GO:0019001	guanyl nucleotide binding	1/63	403/18496	0.750976	0.771411	0.63993	ARF4	1
MF	GO:0032561	guanyl ribonucleotide binding	1/63	403/18496	0.750976	0.771411	0.63993	ARF4	1
MF	GO:0003779	actin binding	1/63	438/18496	0.779621	0.793955	0.658631	PHPT1	1
MF	GO:0005216	monoatomic ion channel activity	1/63	443/18496	0.783439	0.793955	0.658631	ATP5F1E	1
MF	GO:0030695	GTPase regulator activity	1/63	486/18496	0.813696	0.813696	0.675008	ARF4	1
MF	GO:0060589	nucleoside-triphosphatase regulator activity	1/63	486/18496	0.813696	0.813696	0.675008	ARF4	1

## Sheet: Subtype II._GO_enrichment
ONTOLOGY	ID	Description	GeneRatio	BgRatio	pvalue	p.adjust	qvalue	geneID	Count
BP	GO:0030900	forebrain development	34/324	407/18870	2.49886e-14	9.07586e-11	7.33876e-11	TUBB2B/ZIC1/NEUROD6/NEUROD1/FOXP2/ID2/CDK5R1/LHX5/POU3F2/POU3F3/DCLK2/NR2F2/TUBB2A/FEZ1/TUBA1A/LHX1/PCDH9/APLP1/SLC38A2/DNAJB1/ZIC3/ID4/ATAT1/NHLH2/CORO1C/ELAVL4/FYN/PAFAH1B1/RTN4/NEFL/TOP2B/AKIRIN2/HPRT1/CXCR4	34
BP	GO:0021537	telencephalon development	26/324	276/18870	2.10006e-12	3.8137e-09	3.08377e-09	TUBB2B/ZIC1/NEUROD6/NEUROD1/FOXP2/ID2/CDK5R1/LHX5/POU3F2/POU3F3/DCLK2/TUBB2A/FEZ1/TUBA1A/LHX1/SLC38A2/ZIC3/ID4/ATAT1/CORO1C/PAFAH1B1/RTN4/NEFL/AKIRIN2/HPRT1/CXCR4	26
BP	GO:0007409	axonogenesis	32/324	448/18870	1.01929e-11	1.23402e-08	9.97835e-09	ACTG1/ACTB/STMN1/TUBB2B/CDK5R1/POU3F2/EFNB2/OLFM1/GAP43/MAPT/CHL1/FEZ1/EIF4G2/LHX1/UCHL1/NDN/GDI1/KIF5C/APLP1/LMO4/ENAH/TUBB3/FZD3/SEMA6A/FYN/PAFAH1B1/RTN4/NEFL/TOP2B/RAC1/SKIL/KLF7	32
BP	GO:0021543	pallium development	21/324	191/18870	1.59241e-11	1.44591e-08	1.16917e-08	TUBB2B/ZIC1/NEUROD6/NEUROD1/FOXP2/CDK5R1/LHX5/POU3F2/POU3F3/DCLK2/TUBB2A/FEZ1/TUBA1A/SLC38A2/ZIC3/ID4/ATAT1/PAFAH1B1/RTN4/NEFL/AKIRIN2	21
BP	GO:0043254	regulation of protein-containing complex assembly	29/324	419/18870	2.11149e-10	1.53379e-07	1.24022e-07	TMSB4X/STMN1/H3-3A/TMSB15A/STMN2/INSM1/CDK5R1/FSCN1/MAPT/HMGB1/COTL1/ATAT1/THRA/LMO4/H3-3B/PFN2/STMP1/CAPZB/GRB2/EVL/CDC42/PPP2CA/SPTAN1/CLIP3/RAC1/DUT/DCTN1/ADD1/HSPA1B	29
BP	GO:0031400	negative regulation of protein modification process	29/324	437/18870	5.64705e-10	3.41835e-07	2.76408e-07	SOX4/CALM1/CALM2/INSM1/MAPT/NR2F2/PRKAR2B/PKIA/UCHL1/BEX1/CALM3/CORO1C/TRIB2/CAMK2N2/CBLB/YWHAB/VPS28/PPP2CA/FYN/YWHAG/APC/BEX3/PPP2R1A/DNAJA1/HSPA1B/BEX4/FKBP8/IVNS1ABP/CDKN1C	29
BP	GO:0048857	neural nucleus development	12/324	67/18870	1.38057e-09	7.16316e-07	5.79215e-07	CALM1/ACTB/INA/BASP1/CALM2/FOXP2/CDK5R1/YWHAQ/YWHAH/CALM3/DYNLL1/CDC42	12
BP	GO:0001764	neuron migration	18/324	177/18870	1.65556e-09	7.51626e-07	6.07766e-07	DCX/TUBB2B/DNER/GPM6A/CDK5R1/NR2F2/CHL1/TUBA1A/LHX1/NDN/FZD3/SEMA6A/FYN/PAFAH1B1/TOP2B/NAV1/RAC1/CXCR4	18
BP	GO:0021762	substantia nigra development	10/324	44/18870	2.86836e-09	1.15213e-06	9.31613e-07	CALM1/ACTB/INA/BASP1/CALM2/YWHAQ/YWHAH/CALM3/DYNLL1/CDC42	10
BP	GO:0021761	limbic system development	15/324	123/18870	3.17216e-09	1.15213e-06	9.31613e-07	ZIC1/NEUROD6/NEUROD1/CDK5R1/LHX5/POU3F2/DCLK2/FEZ1/TUBA1A/ZIC3/ID4/ATAT1/NHLH2/PAFAH1B1/NEFL	15
BP	GO:0021766	hippocampus development	13/324	94/18870	7.66773e-09	2.53174e-06	2.04717e-06	ZIC1/NEUROD6/NEUROD1/CDK5R1/LHX5/DCLK2/FEZ1/TUBA1A/ZIC3/ID4/ATAT1/PAFAH1B1/NEFL	13
BP	GO:0042326	negative regulation of phosphorylation	23/324	327/18870	1.24154e-08	3.75773e-06	3.03851e-06	CALM1/CALM2/INSM1/MAPT/NR2F2/PRKAR2B/PKIA/UCHL1/CDKN2D/MIDN/CALM3/CORO1C/DYNLL1/TRIB2/CAMK2N2/CBLB/PPP2CA/YWHAG/APC/PPP2R1A/DNAJA1/FKBP8/CDKN1C	23
BP	GO:0045936	negative regulation of phosphate metabolic process	24/324	376/18870	3.84146e-08	1.04796e-05	8.47385e-06	CALM1/CALM2/INSM1/MAPT/NR2F2/PRKAR2B/PKIA/UCHL1/CDKN2D/MIDN/CALM3/CORO1C/DYNLL1/TRIB2/CAMK2N2/CBLB/YWHAB/PPP2CA/YWHAG/APC/PPP2R1A/DNAJA1/FKBP8/CDKN1C	24
BP	GO:0010563	negative regulation of phosphorus metabolic process	24/324	377/18870	4.03951e-08	1.04796e-05	8.47385e-06	CALM1/CALM2/INSM1/MAPT/NR2F2/PRKAR2B/PKIA/UCHL1/CDKN2D/MIDN/CALM3/CORO1C/DYNLL1/TRIB2/CAMK2N2/CBLB/YWHAB/PPP2CA/YWHAG/APC/PPP2R1A/DNAJA1/FKBP8/CDKN1C	24
BP	GO:0030901	midbrain development	12/324	91/18870	5.02639e-08	1.21706e-05	9.84114e-06	CALM1/ACTB/INA/BASP1/CALM2/EN2/YWHAQ/YWHAH/CALM3/DYNLL1/FZD3/CDC42	12
BP	GO:0031346	positive regulation of cell projection organization	23/324	355/18870	5.67232e-08	1.28762e-05	1.04117e-05	TUBB2B/DPYSL3/STMN2/GPM6A/FNBP1L/PTN/FSCN1/MAPT/FEZ1/EIF4G2/GDI1/DDR1/CORO1C/ELAVL4/DBN1/CDC42/FYN/CCDC88A/PAFAH1B1/NEFL/RAC1/SKIL/APC	23
BP	GO:0031110	regulation of microtubule polymerization or depolymerization	12/324	95/18870	8.19008e-08	1.7488e-05	1.41409e-05	STMN1/STMN2/STMN4/CDK5R1/MAPT/HDGFL3/CLIP3/RAC1/APC/DCTN1/MAPRE2/HSPA1B	12
BP	GO:0010975	regulation of neuron projection development	26/324	453/18870	8.66698e-08	1.7488e-05	1.41409e-05	TUBB2B/DPYSL3/CFL1/STMN2/CRMP1/CDK5R1/PTN/POU3F2/EFNB2/MAPT/FEZ1/EIF4G2/NR2F1/GDI1/DDR1/YWHAH/ELAVL4/DBN1/SEMA6A/FYN/CCDC88A/PAFAH1B1/RTN4/NEFL/SKIL/KIF1A	26
BP	GO:0032271	regulation of protein polymerization	17/324	204/18870	9.23658e-08	1.76564e-05	1.4277e-05	TMSB4X/STMN1/TMSB15A/STMN2/CDK5R1/MAPT/COTL1/PFN2/CAPZB/GRB2/EVL/SPTAN1/CLIP3/RAC1/DCTN1/ADD1/HSPA1B	17
BP	GO:0070507	regulation of microtubule cytoskeleton organization	15/324	161/18870	1.24267e-07	2.15382e-05	1.74158e-05	STMN1/STMN2/STMN4/CDK5R1/MAPT/ATAT1/HDGFL3/PAFAH1B1/CLIP3/RAC1/APC/DCTN1/CHMP2B/MAPRE2/HSPA1B	15
BP	GO:0051258	protein polymerization	20/324	286/18870	1.24533e-07	2.15382e-05	1.74158e-05	TMSB4X/STMN1/TMSB15A/STMN2/CDK5R1/MAPT/TUBA1A/COTL1/PFN2/HDGFL3/CAPZB/GRB2/EVL/SPTAN1/CLIP3/NEFL/RAC1/DCTN1/ADD1/HSPA1B	20
BP	GO:0030705	cytoskeleton-dependent intracellular transport	17/324	213/18870	1.72454e-07	2.84706e-05	2.30214e-05	TUBB/FNBP1L/ARHGAP21/MAPT/FEZ1/TUBA1A/UCHL1/KIF5C/DYNLL1/KIF1B/HSBP1/CDC42/CCDC88A/PAFAH1B1/CLIP3/NEFL/KIF1A	17
BP	GO:0031109	microtubule polymerization or depolymerization	13/324	134/18870	5.44232e-07	8.40117e-05	6.7932e-05	STMN1/STMN2/STMN4/CDK5R1/MAPT/TUBA1A/HDGFL3/CLIP3/RAC1/APC/DCTN1/MAPRE2/HSPA1B	13
BP	GO:0032886	regulation of microtubule-based process	18/324	258/18870	5.55144e-07	8.40117e-05	6.7932e-05	STMN1/STMN2/STMN4/CDK5R1/MAPT/FEZ1/ATAT1/HDGFL3/CFAP20/PAFAH1B1/CLIP3/RAC1/APC/DCTN1/CHMP2B/MAPRE2/PLK2/HSPA1B	18
BP	GO:0001558	regulation of cell growth	23/324	417/18870	9.81344e-07	0.00014257	0.000115282	H3-3A/OLFM1/MAPT/BTG1/EIF4G2/CDKN2D/GDI1/DDR1/H3-3B/SDCBP/SEMA6A/SMARCA4/CDC42/PPP2CA/PAFAH1B1/RTN4/FHL1/PPP2R1A/SYT1/HSPA1B/YY1/CXCR4/IGFBP5	23
BP	GO:1902903	regulation of supramolecular fiber organization	22/324	389/18870	1.12241e-06	0.000156792	0.000126782	TMSB4X/ACTG1/STMN1/TMSB15A/STMN2/CDK5R1/MAPT/COTL1/PFN2/HDGFL3/CAPZB/GRB2/EVL/CDC42/CCDC88A/SPTAN1/CLIP3/RAC1/APC/DCTN1/ADD1/HSPA1B	22
BP	GO:0001933	negative regulation of protein phosphorylation	19/324	304/18870	1.42054e-06	0.000191089	0.000154515	CALM1/CALM2/INSM1/NR2F2/PRKAR2B/PKIA/UCHL1/CALM3/CORO1C/TRIB2/CAMK2N2/CBLB/PPP2CA/YWHAG/APC/PPP2R1A/DNAJA1/FKBP8/CDKN1C	19
BP	GO:0031333	negative regulation of protein-containing complex assembly	13/324	147/18870	1.56913e-06	0.000199696	0.000161474	TMSB4X/STMN1/TMSB15A/STMN2/HMGB1/THRA/LMO4/PFN2/CAPZB/CDC42/SPTAN1/CLIP3/ADD1	13
BP	GO:0098930	axonal transport	9/324	65/18870	1.59449e-06	0.000199696	0.000161474	MAPT/FEZ1/UCHL1/KIF5C/KIF1B/HSBP1/PAFAH1B1/NEFL/KIF1A	9
BP	GO:0007015	actin filament organization	24/324	464/18870	1.76366e-06	0.000211916	0.000171355	TAGLN3/TMSB4X/MARCKSL1/ACTG1/STMN1/MARCKS/TMSB15A/DPYSL3/CFL1/RND3/FSCN1/COTL1/CORO1C/PFN2/ENAH/DBN1/CAPZB/GRB2/EVL/CDC42/CCDC88A/SPTAN1/RAC1/ADD1	24
BP	GO:0010970	transport along microtubule	14/324	173/18870	1.80875e-06	0.000211916	0.000171355	ARHGAP21/MAPT/FEZ1/TUBA1A/UCHL1/KIF5C/DYNLL1/KIF1B/HSBP1/CDC42/PAFAH1B1/CLIP3/NEFL/KIF1A	14
BP	GO:0021987	cerebral cortex development	12/324	127/18870	1.97407e-06	0.000224057	0.000181173	TUBB2B/FOXP2/CDK5R1/POU3F2/POU3F3/TUBB2A/TUBA1A/SLC38A2/PAFAH1B1/RTN4/NEFL/AKIRIN2	12
BP	GO:0071900	regulation of protein serine/threonine kinase activity	18/324	285/18870	2.32493e-06	0.000255883	0.000206908	CALM1/ACTB/CALM2/CDK5R1/NR2F2/PRKAR2B/PKIA/CD24/UCHL1/CDKN2D/CALM3/TRIB2/PPP2CA/CCND2/APC/DNAJA1/CCNG2/CDKN1C	18
BP	GO:0007411	axon guidance	16/324	233/18870	2.9213e-06	0.000299594	0.000242252	TUBB2B/CDK5R1/EFNB2/GAP43/CHL1/FEZ1/LHX1/KIF5C/LMO4/ENAH/TUBB3/FZD3/SEMA6A/FYN/RAC1/KLF7	16
BP	GO:0097485	neuron projection guidance	16/324	233/18870	2.9213e-06	0.000299594	0.000242252	TUBB2B/CDK5R1/EFNB2/GAP43/CHL1/FEZ1/LHX1/KIF5C/LMO4/ENAH/TUBB3/FZD3/SEMA6A/FYN/RAC1/KLF7	16
BP	GO:0072384	organelle transport along microtubule	10/324	89/18870	2.96955e-06	0.000299594	0.000242252	ARHGAP21/MAPT/FEZ1/TUBA1A/UCHL1/HSBP1/CDC42/PAFAH1B1/NEFL/KIF1A	10
BP	GO:0050808	synapse organization	24/324	483/18870	3.52515e-06	0.000346036	0.000279806	ACTG1/ACTB/DNER/CFL1/INA/TUBB/NEUROD2/GPM6A/CDK5R1/GAP43/MAPT/TUBA1A/YWHAZ/NRXN2/PFN2/SDCBP/DBN1/CDC42/FYN/PAFAH1B1/NEFL/DCTN1/CHMP2B/KIF1A	24
BP	GO:0046785	microtubule polymerization	10/324	94/18870	4.89507e-06	0.000467866	0.000378317	STMN1/STMN2/CDK5R1/MAPT/TUBA1A/HDGFL3/CLIP3/RAC1/DCTN1/HSPA1B	10
BP	GO:0048813	dendrite morphogenesis	12/324	139/18870	5.09245e-06	0.000474251	0.00038348	CFL1/CDK5R1/PTN/YWHAH/ELAVL4/DBN1/CDC42/FYN/PAFAH1B1/KIF1A/KLF7/HPRT1	12
BP	GO:0016049	cell growth	24/324	497/18870	5.72618e-06	0.000515259	0.00041664	H3-3A/OLFM1/MAPT/BTG1/EIF4G2/NDN/CDKN2D/GDI1/DDR1/H3-3B/SDCBP/SEMA6A/SMARCA4/CDC42/PPP2CA/PAFAH1B1/RTN4/FHL1/PPP2R1A/SYT1/HSPA1B/YY1/CXCR4/IGFBP5	24
BP	GO:1902074	response to salt	20/324	366/18870	5.81653e-06	0.000515259	0.00041664	CALM1/NEUROD2/CALM2/CDK5R1/LYPD1/HNRNPA1/TUBA1A/GDI1/CALM3/FOS/ELAVL4/JUND/GNB1/FYN/NEFL/TOP2B/ADD1/SYT1/GNAI2/JUNB	20
BP	GO:0061351	neural precursor cell proliferation	13/324	166/18870	6.07102e-06	0.000518237	0.000419048	ID2/INSM1/PTN/LHX5/POU3F2/POU3F3/LHX1/ID4/DBN1/FZD3/PAFAH1B1/VCAN/GNAI2	13
BP	GO:0031345	negative regulation of cell projection organization	14/324	192/18870	6.13552e-06	0.000518237	0.000419048	DPYSL3/STMN2/CRMP1/EFNB2/NR2F1/GDI1/YWHAH/PFN2/CAPZB/SEMA6A/EVL/FYN/PAFAH1B1/RTN4	14
BP	GO:0033673	negative regulation of kinase activity	14/324	193/18870	6.51449e-06	0.000537741	0.000434819	MAPT/NR2F2/PRKAR2B/PKIA/UCHL1/MIDN/CORO1C/TRIB2/CAMK2N2/CBLB/YWHAG/APC/DNAJA1/CDKN1C	14
BP	GO:0008088	axo-dendritic transport	9/324	77/18870	6.71842e-06	0.000542251	0.000438466	MAPT/FEZ1/UCHL1/KIF5C/KIF1B/HSBP1/PAFAH1B1/NEFL/KIF1A	9
BP	GO:0031397	negative regulation of protein ubiquitination	9/324	78/18870	7.48151e-06	0.000590714	0.000477653	SOX4/BEX1/VPS28/FYN/BEX3/DNAJA1/HSPA1B/BEX4/IVNS1ABP	9
BP	GO:0099173	postsynapse organization	14/324	196/18870	7.77905e-06	0.000601139	0.000486082	ACTG1/ACTB/CFL1/INA/CDK5R1/GAP43/NRXN2/DBN1/CDC42/FYN/PAFAH1B1/NEFL/CHMP2B/KIF1A	14
BP	GO:0051348	negative regulation of transferase activity	15/324	225/18870	8.53265e-06	0.000645638	0.000522064	MAPT/NR2F2/PRKAR2B/PKIA/UCHL1/MIDN/CORO1C/TRIB2/CAMK2N2/CBLB/YWHAG/EIF4A2/APC/DNAJA1/CDKN1C	15
BP	GO:0032272	negative regulation of protein polymerization	9/324	80/18870	9.23221e-06	0.000659213	0.000533041	TMSB4X/STMN1/TMSB15A/STMN2/PFN2/CAPZB/SPTAN1/CLIP3/ADD1	9
BP	GO:0031113	regulation of microtubule polymerization	8/324	61/18870	9.24851e-06	0.000659213	0.000533041	STMN1/STMN2/CDK5R1/MAPT/CLIP3/RAC1/DCTN1/HSPA1B	8
BP	GO:1902075	cellular response to salt	14/324	199/18870	9.25657e-06	0.000659213	0.000533041	NEUROD2/CDK5R1/LYPD1/HNRNPA1/TUBA1A/FOS/JUND/GNB1/FYN/TOP2B/ADD1/SYT1/GNAI2/JUNB	14
BP	GO:0031396	regulation of protein ubiquitination	14/324	200/18870	9.80154e-06	0.0006846	0.000553569	SOX4/NDFIP1/BEX1/UBE2D1/CBLB/SKP1/VPS28/FYN/BEX3/RBX1/DNAJA1/HSPA1B/BEX4/IVNS1ABP	14
BP	GO:0019896	axonal transport of mitochondrion	5/324	18/18870	1.03172e-05	0.000707023	0.0005717	MAPT/FEZ1/UCHL1/HSBP1/NEFL	5
BP	GO:0022411	cellular component disassembly	23/324	497/18870	1.77686e-05	0.0011951	0.000966363	CALM1/STMN1/CFL1/STMN2/KLC1/STMN4/FSCN1/DDR1/SLC25A5/BLCAP/HDGFL3/CAPZB/SMARCA4/GABARAPL2/PAFAH1B1/SPTAN1/APC/DCTN1/CHMP2B/MAPRE2/ADD1/MAP1LC3A/FKBP8	23
BP	GO:0010639	negative regulation of organelle organization	19/324	363/18870	1.82172e-05	0.001203	0.000972747	TMSB4X/STMN1/H3-3A/TMSB15A/STMN2/MAPT/HNRNPA1/FEZ1/H3-3B/PFN2/SLC25A5/HDGFL3/CAPZB/TMEM14A/SPTAN1/CLIP3/IER3/APC/ADD1	19
BP	GO:0099111	microtubule-based transport	14/324	214/18870	2.10283e-05	0.00135528	0.00109588	ARHGAP21/MAPT/FEZ1/TUBA1A/UCHL1/KIF5C/DYNLL1/KIF1B/HSBP1/CDC42/PAFAH1B1/CLIP3/NEFL/KIF1A	14
BP	GO:2001234	negative regulation of apoptotic signaling pathway	15/324	243/18870	2.12695e-05	0.00135528	0.00109588	MCL1/CDKN2D/PRDX2/SLC25A5/PEA15/TMEM14A/FYN/IER3/NONO/SCG2/DNAJA1/HSPA1B/GNAI2/MIF/IVNS1ABP	15
BP	GO:0050807	regulation of synapse organization	15/324	244/18870	2.23166e-05	0.00139748	0.00113001	CFL1/TUBB/NEUROD2/GPM6A/CDK5R1/TUBA1A/YWHAZ/DBN1/CDC42/FYN/PAFAH1B1/NEFL/DCTN1/CHMP2B/KIF1A	15
BP	GO:1903321	negative regulation of protein modification by small protein conjugation or removal	9/324	90/18870	2.4199e-05	0.00148967	0.00120455	SOX4/BEX1/VPS28/FYN/BEX3/DNAJA1/HSPA1B/BEX4/IVNS1ABP	9
BP	GO:0051489	regulation of filopodium assembly	7/324	51/18870	2.49641e-05	0.00151116	0.00122193	DPYSL3/GPM6A/FNBP1L/FSCN1/GAP43/CAPZB/CDC42	7
BP	GO:0050803	regulation of synapse structure or activity	15/324	250/18870	2.96113e-05	0.00173456	0.00140257	CFL1/TUBB/NEUROD2/GPM6A/CDK5R1/TUBA1A/YWHAZ/DBN1/CDC42/FYN/PAFAH1B1/NEFL/DCTN1/CHMP2B/KIF1A	15
BP	GO:0048485	sympathetic nervous system development	5/324	22/18870	2.99696e-05	0.00173456	0.00140257	SOX4/SOX11/TFAP2B/INSM1/FZD3	5
BP	GO:0010720	positive regulation of cell development	21/324	444/18870	3.00874e-05	0.00173456	0.00140257	SOX4/SOX11/ACTB/ID2/PTN/MAPT/EIF4G2/GDI1/HMGB1/ID4/FOS/DBN1/FZD3/SMARCA4/PAFAH1B1/VCAN/NEFL/SKIL/ADD1/KLF10/CXCR4	21
BP	GO:0031112	positive regulation of microtubule polymerization or depolymerization	6/324	36/18870	3.08614e-05	0.00175139	0.00141617	STMN2/CDK5R1/MAPT/RAC1/DCTN1/HSPA1B	6
BP	GO:0051592	response to calcium ion	11/324	144/18870	3.96873e-05	0.00221761	0.00179316	CALM1/NEUROD2/CALM2/TUBA1A/GDI1/CALM3/FOS/JUND/ADD1/SYT1/JUNB	11
BP	GO:1901874	negative regulation of post-translational protein modification	9/324	97/18870	4.40912e-05	0.00242635	0.00196195	SOX4/BEX1/VPS28/FYN/BEX3/DNAJA1/HSPA1B/BEX4/IVNS1ABP	9
BP	GO:0120032	regulation of plasma membrane bounded cell projection assembly	13/324	203/18870	5.15553e-05	0.00279476	0.00225985	DPYSL3/GPM6A/FNBP1L/FSCN1/GAP43/CORO1C/PFN2/CAPZB/EVL/CDC42/CCDC88A/RAC1/APC	13
BP	GO:0005513	detection of calcium ion	4/324	13/18870	5.39733e-05	0.00288281	0.00233104	CALM1/CALM2/CALM3/SYT1	4
BP	GO:2000177	regulation of neural precursor cell proliferation	9/324	100/18870	5.61083e-05	0.00295341	0.00238813	ID2/INSM1/PTN/LHX5/LHX1/ID4/FZD3/VCAN/GNAI2	9
BP	GO:0060491	regulation of cell projection assembly	13/324	205/18870	5.70219e-05	0.00295862	0.00239235	DPYSL3/GPM6A/FNBP1L/FSCN1/GAP43/CORO1C/PFN2/CAPZB/EVL/CDC42/CCDC88A/RAC1/APC	13
BP	GO:0006469	negative regulation of protein kinase activity	12/324	179/18870	6.43361e-05	0.00329111	0.0026612	NR2F2/PRKAR2B/PKIA/UCHL1/CORO1C/TRIB2/CAMK2N2/CBLB/YWHAG/APC/DNAJA1/CDKN1C	12
BP	GO:0021510	spinal cord development	9/324	102/18870	6.55654e-05	0.00330741	0.00267438	SOX4/SOX11/ZIC1/LHX5/LHX1/PBX3/LMO4/NEFL/DCTN1	9
BP	GO:0034643	establishment of mitochondrion localization, microtubule-mediated	5/324	26/18870	7.07582e-05	0.00347289	0.00280819	MAPT/FEZ1/UCHL1/HSBP1/NEFL	5
BP	GO:0047497	mitochondrion transport along microtubule	5/324	26/18870	7.07582e-05	0.00347289	0.00280819	MAPT/FEZ1/UCHL1/HSBP1/NEFL	5
BP	GO:0032535	regulation of cellular component size	18/324	370/18870	7.78981e-05	0.00377111	0.00304933	TMSB4X/TMSB15A/OLFM1/MAPT/EIF4G2/GDI1/COTL1/PFN2/CAPZB/SEMA6A/GRB2/EVL/PAFAH1B1/SPTAN1/RTN4/NEFL/RAC1/ADD1	18
BP	GO:0032956	regulation of actin cytoskeleton organization	17/324	337/18870	7.91112e-05	0.00377111	0.00304933	TMSB4X/ACTG1/STMN1/TMSB15A/CDK5R1/GPM6B/FSCN1/COTL1/PFN2/CAPZB/GRB2/EVL/CDC42/CCDC88A/SPTAN1/RAC1/ADD1	17
BP	GO:0050769	positive regulation of neurogenesis	14/324	242/18870	8.05631e-05	0.00377111	0.00304933	SOX11/ID2/PTN/MAPT/EIF4G2/GDI1/ID4/DBN1/FZD3/PAFAH1B1/VCAN/NEFL/SKIL/CXCR4	14
BP	GO:0000079	regulation of cyclin-dependent protein serine/threonine kinase activity	8/324	82/18870	8.1941e-05	0.00377111	0.00304933	ACTB/CDK5R1/NR2F2/CDKN2D/CCND2/APC/CCNG2/CDKN1C	8
BP	GO:0042063	gliogenesis	17/324	338/18870	8.20258e-05	0.00377111	0.00304933	SOX4/SOX11/DNER/ID2/CDK5R1/PTN/GPM6B/POU3F2/GAP43/MAPT/TUBA1A/NDN/ID4/PAFAH1B1/RTN4/VCAN/CXCR4	17
BP	GO:1903320	regulation of protein modification by small protein conjugation or removal	14/324	243/18870	8.4188e-05	0.00382214	0.00309059	SOX4/NDFIP1/BEX1/UBE2D1/CBLB/SKP1/VPS28/FYN/BEX3/RBX1/DNAJA1/HSPA1B/BEX4/IVNS1ABP	14
BP	GO:0032984	protein-containing complex disassembly	14/324	245/18870	9.18659e-05	0.00411922	0.00333081	CALM1/STMN1/CFL1/STMN2/KLC1/STMN4/HDGFL3/CAPZB/SMARCA4/SPTAN1/APC/CHMP2B/ADD1/MAP1LC3A	14
BP	GO:2000179	positive regulation of neural precursor cell proliferation	7/324	63/18870	0.000100053	0.00443163	0.00358342	INSM1/LHX5/LHX1/ID4/FZD3/VCAN/GNAI2	7
BP	GO:0000910	cytokinesis	12/324	188/18870	0.000102946	0.00450482	0.0036426	CALM1/STMN1/CFL1/CALM2/KLHL13/CALM3/CENPV/CDC42/APC/CHMP2B/UNC119/SEPTIN3	12
BP	GO:1904029	regulation of cyclin-dependent protein kinase activity	8/324	85/18870	0.000105828	0.00454868	0.00367807	ACTB/CDK5R1/NR2F2/CDKN2D/CCND2/APC/CCNG2/CDKN1C	8
BP	GO:1903828	negative regulation of protein localization	13/324	218/18870	0.000106453	0.00454868	0.00367807	GPM6B/LYPD1/DCLK2/MAPT/PKIA/YWHAZ/NDFIP1/GDI1/MIDN/TXN/CD200/DNAJA1/KLF7	13
BP	GO:0051017	actin filament bundle assembly	11/324	161/18870	0.000109191	0.00461144	0.00372882	ACTG1/STMN1/MARCKS/DPYSL3/FSCN1/PFN2/EVL/CDC42/CCDC88A/RAC1/ADD1	11
BP	GO:0050804	modulation of chemical synaptic transmission	21/324	489/18870	0.000118978	0.004967	0.00401633	TUBB2B/INA/NEUROD2/PTN/NSG1/MAPT/PRKAR2B/SLC38A2/YWHAH/PFN2/DBN1/FYN/PAFAH1B1/YWHAG/RTN4/VGF/NEFL/CHMP2B/PLK2/SYT1/GNAI2	21
BP	GO:0051494	negative regulation of cytoskeleton organization	11/324	163/18870	0.000121875	0.00499481	0.00403882	TMSB4X/STMN1/TMSB15A/STMN2/PFN2/HDGFL3/CAPZB/SPTAN1/CLIP3/APC/ADD1	11
BP	GO:0099177	regulation of trans-synaptic signaling	21/324	490/18870	0.000122395	0.00499481	0.00403882	TUBB2B/INA/NEUROD2/PTN/NSG1/MAPT/PRKAR2B/SLC38A2/YWHAH/PFN2/DBN1/FYN/PAFAH1B1/YWHAG/RTN4/VGF/NEFL/CHMP2B/PLK2/SYT1/GNAI2	21
BP	GO:0050890	cognition	16/324	317/18870	0.00012708	0.00512818	0.00414666	NEUROD2/PTN/MAPT/PRKAR2B/CHL1/TUBA1A/THRA/NRXN2/FOS/ELAVL4/ARL6IP5/FYN/PAFAH1B1/CCND2/CHMP2B/PLK2	16
BP	GO:0048483	autonomic nervous system development	6/324	46/18870	0.000128487	0.00512818	0.00414666	SOX4/SOX11/TFAP2B/TFAP2A/INSM1/FZD3	6
BP	GO:1900034	regulation of cellular response to heat	4/324	16/18870	0.000131899	0.00520712	0.00421049	IER5/MAPT/DNAJB1/DNAJB6	4
BP	GO:0061572	actin filament bundle organization	11/324	165/18870	0.000135794	0.00530326	0.00428822	ACTG1/STMN1/MARCKS/DPYSL3/FSCN1/PFN2/EVL/CDC42/CCDC88A/RAC1/ADD1	11
BP	GO:0051654	establishment of mitochondrion localization	5/324	30/18870	0.000144902	0.00559875	0.00452716	MAPT/FEZ1/UCHL1/HSBP1/NEFL	5
BP	GO:1902904	negative regulation of supramolecular fiber organization	11/324	167/18870	0.000151042	0.00577154	0.00466688	TMSB4X/STMN1/TMSB15A/STMN2/PFN2/HDGFL3/CAPZB/SPTAN1/CLIP3/APC/ADD1	11
BP	GO:0008154	actin polymerization or depolymerization	12/324	196/18870	0.000152552	0.00577154	0.00466688	TMSB4X/TMSB15A/CFL1/COTL1/PFN2/ENAH/CAPZB/GRB2/EVL/SPTAN1/RAC1/ADD1	12
BP	GO:0051261	protein depolymerization	9/324	115/18870	0.000165737	0.00614928	0.00497232	STMN1/CFL1/STMN2/STMN4/HDGFL3/CAPZB/SPTAN1/APC/ADD1	9
BP	GO:0031334	positive regulation of protein-containing complex assembly	12/324	198/18870	0.000167748	0.00614928	0.00497232	CDK5R1/FSCN1/MAPT/ATAT1/PFN2/STMP1/GRB2/EVL/PPP2CA/RAC1/DCTN1/HSPA1B	12
BP	GO:0051491	positive regulation of filopodium assembly	5/324	31/18870	0.000170356	0.00614928	0.00497232	DPYSL3/GPM6A/FNBP1L/FSCN1/CDC42	5
BP	GO:0032273	positive regulation of protein polymerization	8/324	91/18870	0.000171001	0.00614928	0.00497232	CDK5R1/MAPT/PFN2/GRB2/EVL/RAC1/DCTN1/HSPA1B	8
BP	GO:0106027	neuron projection organization	8/324	91/18870	0.000171001	0.00614928	0.00497232	CFL1/CDK5R1/DBN1/CDC42/FYN/PAFAH1B1/DCTN1/KIF1A	8
BP	GO:0009266	response to temperature stimulus	11/324	171/18870	0.000185941	0.00660669	0.00534218	IER5/MAPT/PCSK1N/DNAJB1/THRA/HSBP1/DNAJB6/VGF/DNAJA1/HSPA1B/CXCR4	11
BP	GO:0051051	negative regulation of transport	20/324	469/18870	0.000189178	0.00660669	0.00534218	CALM1/CALM2/GPM6B/YWHAQ/PKIA/NDFIP1/GDI1/HMGB1/MIDN/TXN/OAZ2/CALM3/SDCBP/PEA15/ARL6IP5/CD200/RAC1/UNC119/GNAI2/KLF7	20
BP	GO:0051656	establishment of organelle localization	20/324	469/18870	0.000189178	0.00660669	0.00534218	CFL1/FNBP1L/ARHGAP21/MAPT/FEZ1/TUBA1A/YWHAZ/UCHL1/KIF5C/SDCBP/HSBP1/CDC42/PAFAH1B1/NEFL/RAB11B/APC/DCTN1/CHMP2B/DCTN2/KIF1A	20
BP	GO:2001233	regulation of apoptotic signaling pathway	18/324	398/18870	0.000193666	0.0066952	0.00541375	SFPQ/MCL1/CDKN2D/PRDX2/SLC25A5/PEA15/TMEM14A/FYN/IER3/SKIL/NONO/PPP2R1A/SCG2/DNAJA1/HSPA1B/GNAI2/MIF/IVNS1ABP	18
BP	GO:0046847	filopodium assembly	7/324	70/18870	0.000195685	0.0066952	0.00541375	DPYSL3/GPM6A/FNBP1L/FSCN1/GAP43/CAPZB/CDC42	7
BP	GO:0010644	cell communication by electrical coupling	5/324	32/18870	0.000199086	0.0066952	0.00541375	CALM1/CALM2/ATP1B1/CALM3/DBN1	5
BP	GO:0031116	positive regulation of microtubule polymerization	5/324	32/18870	0.000199086	0.0066952	0.00541375	CDK5R1/MAPT/RAC1/DCTN1/HSPA1B	5
BP	GO:0016358	dendrite development	13/324	233/18870	0.000205965	0.00686299	0.00554943	CFL1/CDK5R1/PTN/EIF4G2/YWHAH/ELAVL4/DBN1/CDC42/FYN/PAFAH1B1/KIF1A/KLF7/HPRT1	13
BP	GO:1902905	positive regulation of supramolecular fiber organization	11/324	175/18870	0.000227451	0.00751001	0.00607261	STMN2/CDK5R1/MAPT/PFN2/GRB2/EVL/CDC42/CCDC88A/RAC1/DCTN1/HSPA1B	11
BP	GO:0008380	RNA splicing	20/324	478/18870	0.000242612	0.00793844	0.00641903	HNRNPA2B1/DDX5/SRSF3/HNRNPA1/SFPQ/SLC38A2/RBFOX2/SRSF2/ELAVL4/SNRPN/KHDRBS1/RBMX/USP22/RALY/PPP2CA/NONO/SRSF7/FUS/PPP2R1A/IVNS1ABP	20
BP	GO:1990138	neuron projection extension	11/324	179/18870	0.000276542	0.00896787	0.00725144	OLFM1/MAPT/EIF4G2/NDN/GDI1/DDR1/SEMA6A/PAFAH1B1/RTN4/SYT1/CXCR4	11
BP	GO:0110053	regulation of actin filament organization	14/324	273/18870	0.000283181	0.00910188	0.0073598	TMSB4X/ACTG1/STMN1/TMSB15A/COTL1/PFN2/CAPZB/GRB2/EVL/CDC42/CCDC88A/SPTAN1/RAC1/ADD1	14
BP	GO:0045732	positive regulation of protein catabolic process	12/324	210/18870	0.000288874	0.00920342	0.0074419	SUMO2/NDFIP1/OAZ2/TRIB2/CBLB/CD81/VPS28/IER3/APC/RBX1/PLK2/HSPA1B	12
BP	GO:0007611	learning or memory	14/324	274/18870	0.000293899	0.00928209	0.00750552	NEUROD2/PTN/MAPT/PRKAR2B/TUBA1A/THRA/NRXN2/FOS/ELAVL4/ARL6IP5/FYN/PAFAH1B1/CCND2/PLK2	14
BP	GO:0043484	regulation of RNA splicing	11/324	181/18870	0.000304262	0.0095002	0.00768188	HNRNPA2B1/DDX5/SRSF3/HNRNPA1/SLC38A2/RBFOX2/KHDRBS1/RBMX/USP22/SRSF7/FUS	11
BP	GO:1903312	negative regulation of mRNA metabolic process	8/324	99/18870	0.000306036	0.0095002	0.00768188	HNRNPA2B1/HNRNPA0/ELAVL4/HNRNPAB/RBMX/SRSF7/FUS/UPF3A	8
BP	GO:0032970	regulation of actin filament-based process	17/324	379/18870	0.000319373	0.00983018	0.0079487	TMSB4X/ACTG1/STMN1/TMSB15A/CDK5R1/GPM6B/FSCN1/COTL1/PFN2/CAPZB/GRB2/EVL/CDC42/CCDC88A/SPTAN1/RAC1/ADD1	17
BP	GO:0021516	dorsal spinal cord development	4/324	20/18870	0.000332585	0.0100662	0.00813958	LHX5/LHX1/PBX3/LMO4	4
BP	GO:0099188	postsynaptic cytoskeleton organization	4/324	20/18870	0.000332585	0.0100662	0.00813958	ACTG1/ACTB/INA/NEFL	4
BP	GO:0051495	positive regulation of cytoskeleton organization	11/324	184/18870	0.000350211	0.0104898	0.00848208	STMN2/CDK5R1/MAPT/PFN2/GRB2/EVL/CDC42/CCDC88A/RAC1/DCTN1/HSPA1B	11
BP	GO:0021799	cerebral cortex radially oriented cell migration	5/324	36/18870	0.000352356	0.0104898	0.00848208	CDK5R1/POU3F2/POU3F3/PAFAH1B1/RTN4	5
BP	GO:0007018	microtubule-based movement	18/324	420/18870	0.000370886	0.0109517	0.00885555	KLC1/ARHGAP21/MAPT/FEZ1/TUBA1A/UCHL1/KIF5C/DYNLL1/KIF1B/HSBP1/VDAC3/CDC42/CFAP20/PAFAH1B1/CLIP3/NEFL/DNAJA1/KIF1A	18
BP	GO:0007565	female pregnancy	11/324	186/18870	0.000383977	0.0112085	0.00906319	H3-3A/CITED2/PTN/NR2F2/SLC38A2/IGFBP2/DDR1/H3-3B/FOS/JUNB/IGFBP5	11
BP	GO:0060997	dendritic spine morphogenesis	6/324	56/18870	0.000385754	0.0112085	0.00906319	CFL1/CDK5R1/DBN1/CDC42/PAFAH1B1/KIF1A	6
BP	GO:0001667	ameboidal-type cell migration	20/324	497/18870	0.000400549	0.0114575	0.00926458	TMSB4X/PTN/EFNB2/ZFAND5/NR2F2/HMGB1/CORO1C/PFN2/ID1/CENPV/SEMA6A/GLUL/EVL/CDC42/PAFAH1B1/RTN4/RAC1/MAPRE2/PLK2/SCG2	20
BP	GO:0099175	regulation of postsynapse organization	8/324	103/18870	0.000400635	0.0114575	0.00926458	CFL1/CDK5R1/DBN1/CDC42/FYN/PAFAH1B1/CHMP2B/KIF1A	8
BP	GO:0010976	positive regulation of neuron projection development	10/324	158/18870	0.000412183	0.0116957	0.00945717	TUBB2B/DPYSL3/STMN2/PTN/FEZ1/DDR1/ELAVL4/DBN1/FYN/PAFAH1B1	10
BP	GO:1901873	regulation of post-translational protein modification	14/324	284/18870	0.000421687	0.0118726	0.00960022	SOX4/NDFIP1/BEX1/UBE2D1/CBLB/SKP1/VPS28/FYN/BEX3/RBX1/DNAJA1/HSPA1B/BEX4/IVNS1ABP	14
BP	GO:0030522	intracellular receptor signaling pathway	16/324	353/18870	0.000425026	0.0118746	0.00960181	CITED2/DDX5/NR2F2/NR2F1/HMGB1/RBFOX2/ATAT1/THRA/YWHAH/STMP1/SMARCA4/LBH/PPP2CA/RTN4/DNAJA1/HSPA1B	16
BP	GO:0010001	glial cell differentiation	13/324	252/18870	0.000438461	0.0121564	0.0098297	SOX4/SOX11/DNER/ID2/PTN/GPM6B/POU3F2/GAP43/MAPT/TUBA1A/ID4/VCAN/CXCR4	13
BP	GO:0050767	regulation of neurogenesis	17/324	390/18870	0.000443103	0.012192	0.0098585	SOX11/ID2/PTN/MAPT/EIF4G2/GDI1/ID4/YWHAH/DBN1/FZD3/SEMA6A/PAFAH1B1/RTN4/VCAN/NEFL/SKIL/CXCR4	17
BP	GO:0097061	dendritic spine organization	7/324	80/18870	0.000448122	0.0122374	0.00989522	CFL1/CDK5R1/DBN1/CDC42/FYN/PAFAH1B1/KIF1A	7
BP	GO:0031111	negative regulation of microtubule polymerization or depolymerization	5/324	38/18870	0.000456169	0.0122726	0.00992369	STMN1/STMN2/HDGFL3/CLIP3/APC	5
BP	GO:0060563	neuroepithelial cell differentiation	5/324	38/18870	0.000456169	0.0122726	0.00992369	SOX4/SOX11/TUBB/INSM1/POU3F2	5
BP	GO:0008344	adult locomotory behavior	7/324	81/18870	0.000483413	0.01291	0.010439	ZIC1/CHL1/TUBA1A/UCHL1/PBX3/PAFAH1B1/CCND2	7
BP	GO:1904950	negative regulation of establishment of protein localization	9/324	133/18870	0.000490323	0.0129989	0.010511	MAPT/PKIA/NDFIP1/GDI1/MIDN/TXN/CD200/DNAJA1/KLF7	9
BP	GO:0010038	response to metal ion	16/324	359/18870	0.000510561	0.0134374	0.0108655	CALM1/TFAP2A/NEUROD2/CALM2/MAPT/TUBA1A/GDI1/CALM3/FOS/JUN/JUND/PPP2CA/ADD1/SYT1/MAP1LC3A/JUNB	16
BP	GO:0048024	regulation of mRNA splicing, via spliceosome	8/324	107/18870	0.000517746	0.0134671	0.0108896	HNRNPA2B1/DDX5/SRSF3/HNRNPA1/RBFOX2/KHDRBS1/RBMX/SRSF7	8
BP	GO:0051962	positive regulation of nervous system development	14/324	290/18870	0.000519108	0.0134671	0.0108896	SOX11/ID2/PTN/MAPT/EIF4G2/GDI1/ID4/DBN1/FZD3/PAFAH1B1/VCAN/NEFL/SKIL/CXCR4	14
BP	GO:0030307	positive regulation of cell growth	10/324	163/18870	0.000526935	0.0135732	0.0109754	H3-3A/MAPT/EIF4G2/GDI1/H3-3B/SDCBP/CDC42/PAFAH1B1/SYT1/CXCR4	10
BP	GO:1990034	calcium ion export across plasma membrane	3/324	10/18870	0.000550292	0.0140751	0.0113811	CALM1/CALM2/CALM3	3
BP	GO:0030833	regulation of actin filament polymerization	9/324	136/18870	0.000576732	0.0146482	0.0118445	TMSB4X/TMSB15A/COTL1/PFN2/CAPZB/GRB2/EVL/SPTAN1/ADD1	9
BP	GO:0021542	dentate gyrus development	4/324	23/18870	0.000583664	0.0147213	0.0119037	NEUROD6/NEUROD1/TUBA1A/ATAT1	4
BP	GO:0022029	telencephalon cell migration	6/324	61/18870	0.00061405	0.0153809	0.012437	CDK5R1/POU3F2/POU3F3/PAFAH1B1/RTN4/CXCR4	6
BP	GO:0120034	positive regulation of plasma membrane bounded cell projection assembly	8/324	110/18870	0.000622618	0.0154887	0.0125242	DPYSL3/GPM6A/FNBP1L/FSCN1/CDC42/CCDC88A/RAC1/APC	8
BP	GO:0030041	actin filament polymerization	10/324	167/18870	0.000636762	0.0157328	0.0127216	TMSB4X/TMSB15A/COTL1/PFN2/CAPZB/GRB2/EVL/SPTAN1/RAC1/ADD1	10
BP	GO:0032781	positive regulation of ATP-dependent activity	5/324	41/18870	0.000653038	0.0160259	0.0129586	ATP1B1/ATP1B3/DNAJB1/PFN2/GABARAPL2	5
BP	GO:0070841	inclusion body assembly	4/324	24/18870	0.000690991	0.0168435	0.0136197	MAPT/DNAJB1/DNAJB6/HSPA1B	4
BP	GO:0010977	negative regulation of neuron projection development	9/324	140/18870	0.000710964	0.0172148	0.0139199	DPYSL3/STMN2/CRMP1/EFNB2/NR2F1/GDI1/SEMA6A/PAFAH1B1/RTN4	9
BP	GO:0061001	regulation of dendritic spine morphogenesis	5/324	42/18870	0.000730986	0.0173929	0.0140639	CFL1/CDK5R1/DBN1/PAFAH1B1/KIF1A	5
BP	GO:0007626	locomotory behavior	11/324	201/18870	0.000735278	0.0173929	0.0140639	ZIC1/ID2/CHL1/TUBA1A/UCHL1/GAD1/PBX3/ELAVL4/PAFAH1B1/CCND2/HPRT1	11
BP	GO:0071277	cellular response to calcium ion	7/324	87/18870	0.000744375	0.0173929	0.0140639	NEUROD2/TUBA1A/FOS/JUND/ADD1/SYT1/JUNB	7
BP	GO:0003357	noradrenergic neuron differentiation	3/324	11/18870	0.000747052	0.0173929	0.0140639	SOX4/SOX11/INSM1	3
BP	GO:0060315	negative regulation of ryanodine-sensitive calcium-release channel activity	3/324	11/18870	0.000747052	0.0173929	0.0140639	CALM1/CALM2/CALM3	3
BP	GO:1901844	regulation of cell communication by electrical coupling involved in cardiac conduction	3/324	11/18870	0.000747052	0.0173929	0.0140639	CALM1/CALM2/CALM3	3
BP	GO:0021885	forebrain cell migration	6/324	64/18870	0.000794268	0.0182581	0.0147636	CDK5R1/POU3F2/POU3F3/PAFAH1B1/RTN4/CXCR4	6
BP	GO:0062208	positive regulation of pattern recognition receptor signaling pathway	6/324	64/18870	0.000794268	0.0182581	0.0147636	HMGB1/ATAT1/STMP1/PPP2CA/RTN4/HSPA1B	6
BP	GO:0008045	motor neuron axon guidance	4/324	25/18870	0.000811568	0.0184226	0.0148966	LHX1/KIF5C/LMO4/RAC1	4
BP	GO:0086064	cell communication by electrical coupling involved in cardiac conduction	4/324	25/18870	0.000811568	0.0184226	0.0148966	CALM1/CALM2/ATP1B1/CALM3	4
BP	GO:0032507	maintenance of protein location in cell	6/324	65/18870	0.000862608	0.0194596	0.015735	TMSB4X/TMSB15A/TXN/DBN1/SKP1/CCDC88A	6
BP	GO:0048568	embryonic organ development	18/324	453/18870	0.000894308	0.020047	0.01621	SOX11/TUBB2B/TFAP2A/ZIC1/NEUROD1/EN2/CITED2/ID2/NR2F2/LHX1/ZIC3/PBX3/DNAJB6/FZD3/GRB2/CDC42/JUNB/CDKN1C	18
BP	GO:0044703	multi-organism reproductive process	11/324	206/18870	0.000899685	0.020047	0.01621	H3-3A/CITED2/PTN/NR2F2/SLC38A2/IGFBP2/DDR1/H3-3B/FOS/JUNB/IGFBP5	11
BP	GO:0048588	developmental cell growth	12/324	239/18870	0.000914112	0.0202442	0.0163695	OLFM1/MAPT/EIF4G2/NDN/GDI1/DDR1/SEMA6A/PAFAH1B1/RTN4/SYT1/YY1/CXCR4	12
BP	GO:0030837	negative regulation of actin filament polymerization	6/324	66/18870	0.00093539	0.0204573	0.0165418	TMSB4X/TMSB15A/PFN2/CAPZB/SPTAN1/ADD1	6
BP	GO:0034605	cellular response to heat	6/324	66/18870	0.00093539	0.0204573	0.0165418	IER5/MAPT/DNAJB1/HSBP1/DNAJB6/HSPA1B	6
BP	GO:0043010	camera-type eye development	15/324	344/18870	0.000945935	0.0204573	0.0165418	SOX11/DCX/TFAP2B/TFAP2A/NEUROD1/CITED2/GPM6A/LHX1/HMGN1/GNB1/SMARCA4/SKIL/YY1/FKBP8/CDKN1C	15
BP	GO:0010882	regulation of cardiac muscle contraction by calcium ion signaling	4/324	26/18870	0.000946261	0.0204573	0.0165418	CALM1/CALM2/ATP1B1/CALM3	4
BP	GO:0021527	spinal cord association neuron differentiation	3/324	12/18870	0.000983444	0.021011	0.0169895	LHX5/LHX1/LMO4	3
BP	GO:0090084	negative regulation of inclusion body assembly	3/324	12/18870	0.000983444	0.021011	0.0169895	DNAJB1/DNAJB6/HSPA1B	3
BP	GO:0007019	microtubule depolymerization	5/324	45/18870	0.00100674	0.0212586	0.0171898	STMN1/STMN2/STMN4/HDGFL3/APC	5
BP	GO:0008038	neuron recognition	5/324	45/18870	0.00100674	0.0212586	0.0171898	CDK5R1/GAP43/NDN/RTN4/CXCR4	5
BP	GO:0030516	regulation of axon extension	7/324	92/18870	0.00103771	0.0217858	0.0176161	OLFM1/MAPT/EIF4G2/GDI1/SEMA6A/PAFAH1B1/RTN4	7
BP	GO:0009267	cellular response to starvation	10/324	179/18870	0.00108495	0.0224884	0.0181841	HNRNPA1/YWHAZ/SLC38A2/FOS/GLUL/GABARAPL2/YWHAG/CPEB4/MAP1LC3A/KLF10	10
BP	GO:0060560	developmental growth involved in morphogenesis	12/324	244/18870	0.00109287	0.0224884	0.0181841	OLFM1/MAPT/EIF4G2/LHX1/NDN/GDI1/DDR1/SEMA6A/PAFAH1B1/RTN4/SYT1/CXCR4	12
BP	GO:0009065	glutamine family amino acid catabolic process	4/324	27/18870	0.00109594	0.0224884	0.0181841	GAD2/DDAH2/GAD1/GLUL	4
BP	GO:0021895	cerebral cortex neuron differentiation	4/324	27/18870	0.00109594	0.0224884	0.0181841	ID4/ELAVL4/PAFAH1B1/HPRT1	4
BP	GO:0045185	maintenance of protein location	7/324	93/18870	0.00110598	0.0225669	0.0182476	TMSB4X/TMSB15A/TXN/DBN1/YWHAB/SKP1/CCDC88A	7
BP	GO:0048675	axon extension	8/324	121/18870	0.00116282	0.0235942	0.0190783	OLFM1/MAPT/EIF4G2/NDN/GDI1/SEMA6A/PAFAH1B1/RTN4	8
BP	GO:0051492	regulation of stress fiber assembly	7/324	94/18870	0.00117773	0.0236802	0.0191478	ACTG1/STMN1/PFN2/EVL/CDC42/CCDC88A/RAC1	7
BP	GO:0021953	central nervous system neuron differentiation	10/324	181/18870	0.0011801	0.0236802	0.0191478	LHX5/DCLK2/MAPT/LHX1/ID4/LMO4/NHLH2/ELAVL4/PAFAH1B1/HPRT1	10
BP	GO:0048872	homeostasis of number of cells	14/324	316/18870	0.00119266	0.0238008	0.0192454	SOX4/CITED2/ID2/TUBA1A/HMGB1/PRDX2/THRA/SLC25A5/PRDX1/PPP2CA/SKIL/PPP2R1A/HSPA1B/MIF	14
BP	GO:0045926	negative regulation of growth	12/324	247/18870	0.00121341	0.0240826	0.0194733	CITED2/BTG1/CDKN2D/SEMA6A/SMARCA4/PPP2CA/RTN4/FHL1/PPP2R1A/HSPA1B/YY1/IGFBP5	12
BP	GO:0060996	dendritic spine development	7/324	95/18870	0.00125307	0.0243863	0.0197188	CFL1/CDK5R1/EIF4G2/DBN1/CDC42/PAFAH1B1/KIF1A	7
BP	GO:0001654	eye development	16/324	391/18870	0.00125992	0.0243863	0.0197188	SOX11/DCX/TFAP2B/TFAP2A/NEUROD1/CITED2/GPM6A/LHX1/PBX3/HMGN1/GNB1/SMARCA4/SKIL/YY1/FKBP8/CDKN1C	16
BP	GO:0031115	negative regulation of microtubule polymerization	3/324	13/18870	0.00126228	0.0243863	0.0197188	STMN1/STMN2/CLIP3	3
BP	GO:0051280	negative regulation of release of sequestered calcium ion into cytosol	3/324	13/18870	0.00126228	0.0243863	0.0197188	CALM1/CALM2/CALM3	3
BP	GO:0140719	constitutive heterochromatin formation	3/324	13/18870	0.00126228	0.0243863	0.0197188	H3-3A/H3-3B/CENPV	3
BP	GO:1901880	negative regulation of protein depolymerization	6/324	70/18870	0.00127482	0.0244981	0.0198092	STMN2/HDGFL3/CAPZB/SPTAN1/APC/ADD1	6
BP	GO:0097193	intrinsic apoptotic signaling pathway	14/324	319/18870	0.00130411	0.0249291	0.0201577	MLLT11/DDX5/SFPQ/CD24/MCL1/CDKN2D/ARL6IP5/FYN/IER3/SKIL/NONO/DNAJA1/MIF/IVNS1ABP	14
BP	GO:0044706	multi-multicellular organism process	11/324	216/18870	0.00132036	0.0251076	0.020302	H3-3A/CITED2/PTN/NR2F2/SLC38A2/IGFBP2/DDR1/H3-3B/FOS/JUNB/IGFBP5	11
BP	GO:0044772	mitotic cell cycle phase transition	18/324	470/18870	0.00135289	0.025463	0.0205894	CALM1/ACTB/CALM2/ID2/PKIA/CDKN2D/ID4/CALM3/KHDRBS1/SMARCA4/PPP2CA/CCND2/FHL1/IER3/APC/PLK2/CCNG2/CDKN1C	18
BP	GO:0021795	cerebral cortex cell migration	5/324	48/18870	0.00135307	0.025463	0.0205894	CDK5R1/POU3F2/POU3F3/PAFAH1B1/RTN4	5
BP	GO:0000380	alternative mRNA splicing, via spliceosome	6/324	71/18870	0.00137275	0.0257001	0.0207811	DDX5/HNRNPA1/SFPQ/RBFOX2/KHDRBS1/RBMX	6
BP	GO:0008064	regulation of actin polymerization or depolymerization	9/324	154/18870	0.00139506	0.0257933	0.0208565	TMSB4X/TMSB15A/COTL1/PFN2/CAPZB/GRB2/EVL/SPTAN1/ADD1	9
BP	GO:0034614	cellular response to reactive oxygen species	9/324	154/18870	0.00139506	0.0257933	0.0208565	MAPT/TXN/PRDX2/FOS/JUN/PRDX1/FYN/TOP2B/MAP1LC3A	9
BP	GO:0150063	visual system development	16/324	395/18870	0.00139903	0.0257933	0.0208565	SOX11/DCX/TFAP2B/TFAP2A/NEUROD1/CITED2/GPM6A/LHX1/PBX3/HMGN1/GNB1/SMARCA4/SKIL/YY1/FKBP8/CDKN1C	16
BP	GO:0098727	maintenance of cell number	10/324	187/18870	0.00150717	0.0276466	0.0223551	SOX4/ACTB/ZIC1/PTN/ZIC3/RTF1/ZNF706/SMARCA4/LBH/KLF10	10
BP	GO:0051645	Golgi localization	3/324	14/18870	0.00158621	0.0286735	0.0231855	ARHGAP21/YWHAZ/CDC42	3
BP	GO:1901029	negative regulation of mitochondrial outer membrane permeabilization involved in apoptotic signaling pathway	3/324	14/18870	0.00158621	0.0286735	0.0231855	SLC25A5/TMEM14A/IER3	3
BP	GO:0030832	regulation of actin filament length	9/324	157/18870	0.00159473	0.0286735	0.0231855	TMSB4X/TMSB15A/COTL1/PFN2/CAPZB/GRB2/EVL/SPTAN1/ADD1	9
BP	GO:0050770	regulation of axonogenesis	9/324	157/18870	0.00159473	0.0286735	0.0231855	POU3F2/MAPT/EIF4G2/GDI1/SEMA6A/PAFAH1B1/RTN4/NEFL/SKIL	9
BP	GO:0051646	mitochondrion localization	5/324	50/18870	0.00162819	0.028719	0.0232222	MAPT/FEZ1/UCHL1/HSBP1/NEFL	5
BP	GO:0030308	negative regulation of cell growth	10/324	189/18870	0.00163126	0.028719	0.0232222	BTG1/CDKN2D/SEMA6A/SMARCA4/PPP2CA/RTN4/FHL1/PPP2R1A/HSPA1B/YY1	10
BP	GO:0048880	sensory system development	16/324	401/18870	0.00163186	0.028719	0.0232222	SOX11/DCX/TFAP2B/TFAP2A/NEUROD1/CITED2/GPM6A/LHX1/PBX3/HMGN1/GNB1/SMARCA4/SKIL/YY1/FKBP8/CDKN1C	16
BP	GO:0045927	positive regulation of growth	12/324	256/18870	0.00164295	0.028719	0.0232222	H3-3A/BASP1/POU3F2/MAPT/EIF4G2/GDI1/H3-3B/SDCBP/CDC42/PAFAH1B1/SYT1/CXCR4	12
BP	GO:1901021	positive regulation of calcium ion transmembrane transporter activity	4/324	30/18870	0.00164352	0.028719	0.0232222	CALM1/CALM2/ATP1B1/CALM3	4
BP	GO:0060485	mesenchyme development	14/324	327/18870	0.0016447	0.028719	0.0232222	SOX4/BASP1/CITED2/DDX5/OLFM1/ZIC3/CORO1C/SDCBP/HNRNPAB/SEMA6A/CDC42/PPP2CA/RTN4/APC	14
BP	GO:0042176	regulation of protein catabolic process	15/324	364/18870	0.00165456	0.0287529	0.0232496	SUMO2/NDFIP1/OAZ2/TRIB2/CBLB/CD81/VPS28/FYN/GABARAPL2/IER3/APC/AZIN1/RBX1/PLK2/HSPA1B	15
BP	GO:0071901	negative regulation of protein serine/threonine kinase activity	7/324	100/18870	0.00168816	0.0291972	0.0236089	NR2F2/PRKAR2B/PKIA/UCHL1/APC/DNAJA1/CDKN1C	7
BP	GO:0043086	negative regulation of catalytic activity	18/324	480/18870	0.00170626	0.0293703	0.0237489	MAPT/NR2F2/PRKAR2B/PKIA/UCHL1/CDKN2D/MIDN/CORO1C/TRIB2/CAMK2N2/DNAJB6/CBLB/YWHAG/EIF4A2/APC/DNAJA1/GNAI2/CDKN1C	18
BP	GO:0050684	regulation of mRNA processing	8/324	129/18870	0.00175136	0.0300044	0.0242616	HNRNPA2B1/DDX5/SRSF3/HNRNPA1/RBFOX2/KHDRBS1/RBMX/SRSF7	8
BP	GO:0008089	anterograde axonal transport	5/324	51/18870	0.00178018	0.0302132	0.0244304	FEZ1/KIF5C/KIF1B/NEFL/KIF1A	5
BP	GO:0051496	positive regulation of stress fiber assembly	5/324	51/18870	0.00178018	0.0302132	0.0244304	PFN2/EVL/CDC42/CCDC88A/RAC1	5
BP	GO:0010649	regulation of cell communication by electrical coupling	3/324	15/18870	0.0019577	0.0329183	0.0266178	CALM1/CALM2/CALM3	3
BP	GO:0051284	positive regulation of sequestering of calcium ion	3/324	15/18870	0.0019577	0.0329183	0.0266178	CALM1/CALM2/CALM3	3
BP	GO:0051098	regulation of binding	12/324	262/18870	0.00199356	0.0333309	0.0269515	SOX11/TMSB4X/ACTB/STMN1/NEUROD1/CRMP1/HMGB1/TXN/TLE5/JUN/PPP2CA/ADD1	12
BP	GO:0009408	response to heat	7/324	103/18870	0.00200059	0.0333309	0.0269515	IER5/MAPT/DNAJB1/HSBP1/DNAJB6/DNAJA1/HSPA1B	7
BP	GO:0010631	epithelial cell migration	15/324	372/18870	0.00204174	0.0338613	0.0273803	TMSB4X/PTN/EFNB2/NR2F2/HMGB1/CORO1C/PFN2/ID1/GLUL/EVL/RTN4/RAC1/MAPRE2/PLK2/SCG2	15
BP	GO:0095500	acetylcholine receptor signaling pathway	4/324	32/18870	0.00209929	0.0346017	0.027979	CDK5R1/LYPD1/GNB1/GNAI2	4
BP	GO:1902692	regulation of neuroblast proliferation	5/324	53/18870	0.00211497	0.0346017	0.027979	PTN/LHX5/ID4/FZD3/VCAN	5
BP	GO:1902743	regulation of lamellipodium organization	5/324	53/18870	0.00211497	0.0346017	0.027979	FSCN1/CORO1C/CAPZB/CDC42/RAC1	5
BP	GO:0090132	epithelium migration	15/324	375/18870	0.00220516	0.0359154	0.0290413	TMSB4X/PTN/EFNB2/NR2F2/HMGB1/CORO1C/PFN2/ID1/GLUL/EVL/RTN4/RAC1/MAPRE2/PLK2/SCG2	15
BP	GO:0050772	positive regulation of axonogenesis	6/324	78/18870	0.00222796	0.0360379	0.0291403	MAPT/EIF4G2/GDI1/PAFAH1B1/NEFL/SKIL	6
BP	GO:0110020	regulation of actomyosin structure organization	7/324	105/18870	0.00223253	0.0360379	0.0291403	ACTG1/STMN1/PFN2/EVL/CDC42/CCDC88A/RAC1	7
BP	GO:0045664	regulation of neuron differentiation	10/324	198/18870	0.00229636	0.0366157	0.0296075	SOX11/NREP/TCF4/NEUROD2/NEUROD1/ID2/CDK5R1/ID4/YWHAH/YWHAG	10
BP	GO:0000381	regulation of alternative mRNA splicing, via spliceosome	5/324	54/18870	0.00229856	0.0366157	0.0296075	DDX5/HNRNPA1/RBFOX2/KHDRBS1/RBMX	5
BP	GO:0042743	hydrogen peroxide metabolic process	5/324	54/18870	0.00229856	0.0366157	0.0296075	TXN/PRDX2/PRDX1/FYN/RAC1	5
BP	GO:0071248	cellular response to metal ion	10/324	200/18870	0.00247028	0.0391793	0.0316804	TFAP2A/NEUROD2/TUBA1A/FOS/JUN/JUND/ADD1/SYT1/MAP1LC3A/JUNB	10
BP	GO:0032231	regulation of actin filament bundle assembly	7/324	107/18870	0.00248469	0.0392364	0.0317266	ACTG1/STMN1/PFN2/EVL/CDC42/CCDC88A/RAC1	7
BP	GO:0090130	tissue migration	15/324	380/18870	0.00250162	0.0393328	0.0318046	TMSB4X/PTN/EFNB2/NR2F2/HMGB1/CORO1C/PFN2/ID1/GLUL/EVL/RTN4/RAC1/MAPRE2/PLK2/SCG2	15
BP	GO:0003407	neural retina development	6/324	80/18870	0.00253337	0.0394901	0.0319318	TFAP2B/TFAP2A/NEUROD1/GPM6A/LHX1/SMARCA4	6
BP	GO:0043242	negative regulation of protein-containing complex disassembly	6/324	80/18870	0.00253337	0.0394901	0.0319318	STMN2/HDGFL3/CAPZB/SPTAN1/APC/ADD1	6
BP	GO:1902414	protein localization to cell junction	7/324	108/18870	0.0026187	0.0406459	0.0328663	ACTG1/ACTB/NSG1/MAPT/KIF5C/NRXN2/NETO2	7
BP	GO:1905145	cellular response to acetylcholine	4/324	34/18870	0.00263553	0.040733	0.0329367	CDK5R1/LYPD1/GNB1/GNAI2	4
BP	GO:0007051	spindle organization	10/324	202/18870	0.00265461	0.040854	0.0330346	STMN1/TUBB/CHD3/DCTN1/CHMP2B/MAPRE2/PLK2/PPP2R1A/DCTN2/HSPA1B	10
BP	GO:0007405	neuroblast proliferation	6/324	81/18870	0.00269736	0.0413368	0.033425	PTN/LHX5/ID4/FZD3/PAFAH1B1/VCAN	6
BP	GO:0051651	maintenance of location in cell	11/324	237/18870	0.00273511	0.0417392	0.0337504	TMSB4X/CALM1/TMSB15A/CALM2/ARHGAP21/TXN/CALM3/DBN1/SKP1/CCDC88A/PAFAH1B1	11
BP	GO:0061387	regulation of extent of cell growth	7/324	109/18870	0.00275821	0.0419156	0.033893	OLFM1/MAPT/EIF4G2/GDI1/SEMA6A/PAFAH1B1/RTN4	7
BP	GO:0061548	ganglion development	3/324	17/18870	0.00285237	0.0429867	0.0347592	INSM1/TUBB3/FZD3	3
BP	GO:0090083	regulation of inclusion body assembly	3/324	17/18870	0.00285237	0.0429867	0.0347592	DNAJB1/DNAJB6/HSPA1B	3
BP	GO:0030038	contractile actin filament bundle assembly	7/324	110/18870	0.00290335	0.0433949	0.0350892	ACTG1/STMN1/PFN2/EVL/CDC42/CCDC88A/RAC1	7
BP	GO:0043149	stress fiber assembly	7/324	110/18870	0.00290335	0.0433949	0.0350892	ACTG1/STMN1/PFN2/EVL/CDC42/CCDC88A/RAC1	7
BP	GO:0001893	maternal placenta development	4/324	35/18870	0.00293589	0.0437015	0.0353371	CITED2/PTN/NR2F2/JUNB	4
BP	GO:0051960	regulation of nervous system development	17/324	466/18870	0.00301487	0.0446938	0.0361395	SOX11/ID2/PTN/MAPT/EIF4G2/GDI1/ID4/YWHAH/DBN1/FZD3/SEMA6A/PAFAH1B1/RTN4/VCAN/NEFL/SKIL/CXCR4	17
BP	GO:0001706	endoderm formation	5/324	58/18870	0.00315016	0.0465097	0.0376078	DUSP4/LHX1/RTF1/HSBP1/GRB2	5
BP	GO:1902745	positive regulation of lamellipodium organization	4/324	36/18870	0.00325884	0.0479194	0.0387477	FSCN1/CORO1C/CDC42/RAC1	4
BP	GO:0010310	regulation of hydrogen peroxide metabolic process	3/324	18/18870	0.00337968	0.0492573	0.0398295	PRDX2/FYN/RAC1	3
BP	GO:0043649	dicarboxylic acid catabolic process	3/324	18/18870	0.00337968	0.0492573	0.0398295	GAD2/GAD1/GLUL	3
BP	GO:0031122	cytoplasmic microtubule organization	5/324	59/18870	0.00339436	0.0492573	0.0398295	MAPT/CCDC88A/PAFAH1B1/CLIP3/TBCB	5
BP	GO:0090150	establishment of protein localization to membrane	12/324	280/18870	0.00342921	0.0492573	0.0398295	ATP1B1/CDK5R1/NSG1/CD24/AFDN/GDI1/SDCBP/SRP14/MTCH1/FYN/RAB11B/SRP9	12
BP	GO:0032414	positive regulation of ion transmembrane transporter activity	6/324	85/18870	0.00343396	0.0492573	0.0398295	TMSB4X/CALM1/CALM2/ATP1B1/ATP1B3/CALM3	6
BP	GO:0051101	regulation of DNA binding	6/324	85/18870	0.00343396	0.0492573	0.0398295	SOX11/TMSB4X/NEUROD1/HMGB1/TXN/JUN	6
BP	GO:0062197	cellular response to chemical stress	13/324	317/18870	0.00344475	0.0492573	0.0398295	MAPT/TXN/PRDX2/FOS/JUN/PRDX1/ARL6IP5/FYN/TOP2B/RBX1/DNAJA1/HSPA1B/MAP1LC3A	13
BP	GO:0031668	cellular response to extracellular stimulus	12/324	281/18870	0.0035286	0.0502584	0.040639	HNRNPA1/YWHAZ/SLC38A2/FOS/TLE5/GLUL/GABARAPL2/YWHAG/NONO/CPEB4/MAP1LC3A/KLF10	12
BP	GO:0045773	positive regulation of axon extension	4/324	37/18870	0.00360515	0.0509404	0.0411905	MAPT/EIF4G2/GDI1/PAFAH1B1	4
BP	GO:1905144	response to acetylcholine	4/324	37/18870	0.00360515	0.0509404	0.0411905	CDK5R1/LYPD1/GNB1/GNAI2	4
BP	GO:0030534	adult behavior	8/324	145/18870	0.00361857	0.0509404	0.0411905	ZIC1/CHL1/TUBA1A/UCHL1/PBX3/NRXN2/PAFAH1B1/CCND2	8
BP	GO:1901879	regulation of protein depolymerization	6/324	86/18870	0.00363942	0.0510362	0.041268	STMN2/HDGFL3/CAPZB/SPTAN1/APC/ADD1	6
BP	GO:0009612	response to mechanical stimulus	10/324	213/18870	0.00387477	0.0541275	0.0437676	CITED2/PTN/TUBA1A/SLC38A2/IGFBP2/ATAT1/NRXN2/FOS/FYN/CXCR4	10
BP	GO:0032233	positive regulation of actin filament bundle assembly	5/324	61/18870	0.00392312	0.0544885	0.0440595	PFN2/EVL/CDC42/CCDC88A/RAC1	5
BP	GO:2000377	regulation of reactive oxygen species metabolic process	8/324	147/18870	0.00393193	0.0544885	0.0440595	TFAP2A/MAPT/PRDX2/GRB2/FYN/IER3/RAC1/GNAI2	8
BP	GO:0010801	negative regulation of peptidyl-threonine phosphorylation	3/324	19/18870	0.0039628	0.0544885	0.0440595	CALM1/CALM2/CALM3	3
BP	GO:0032516	positive regulation of phosphoprotein phosphatase activity	3/324	19/18870	0.0039628	0.0544885	0.0440595	CALM1/CALM2/CALM3	3
BP	GO:0007212	dopamine receptor signaling pathway	4/324	38/18870	0.00397562	0.0544885	0.0440595	NSG2/GNG2/NSG1/GNB1	4
BP	GO:0045165	cell fate commitment	12/324	286/18870	0.00406103	0.0554498	0.0448369	NEUROD1/ID2/POU3F2/GAP43/NR2F2/MCL1/CHD3/LMO4/RTF1/CDC42/APC/FKBP8	12
BP	GO:0001892	embryonic placenta development	6/324	88/18870	0.00407754	0.0554667	0.0448505	CITED2/NR2F2/DNAJB6/GRB2/JUNB/CDKN1C	6
BP	GO:0031669	cellular response to nutrient levels	11/324	251/18870	0.00422455	0.0572521	0.0462941	HNRNPA1/YWHAZ/SLC38A2/FOS/GLUL/GABARAPL2/YWHAG/NONO/CPEB4/MAP1LC3A/KLF10	11
BP	GO:0048732	gland development	16/324	443/18870	0.00434936	0.0585384	0.0473343	CITED2/ID2/INSM1/PTN/POU3F2/ZIC3/ID4/PRDX2/THRA/DDR1/LMO4/LBH/RTN4/DUT/CDKN1C/IGFBP5	16
BP	GO:0000082	G1/S transition of mitotic cell cycle	11/324	252/18870	0.0043517	0.0585384	0.0473343	ACTB/ID2/CDKN2D/ID4/KHDRBS1/SMARCA4/PPP2CA/CCND2/FHL1/APC/PLK2	11
BP	GO:0098926	postsynaptic signal transduction	4/324	39/18870	0.00437101	0.0585812	0.0473689	CDK5R1/LYPD1/GNB1/GNAI2	4
BP	GO:0007612	learning	8/324	150/18870	0.00444079	0.0588862	0.0476155	NEUROD2/PTN/PRKAR2B/TUBA1A/NRXN2/FOS/ELAVL4/FYN	8
BP	GO:0072073	kidney epithelium development	8/324	150/18870	0.00444079	0.0588862	0.0476155	TFAP2B/BASP1/EFNB2/POU3F3/LHX1/CD24/IRX2/TMEM59L	8
BP	GO:0019827	stem cell population maintenance	9/324	183/18870	0.00445862	0.0588862	0.0476155	SOX4/ACTB/PTN/ZIC3/RTF1/ZNF706/SMARCA4/LBH/KLF10	9
BP	GO:2000045	regulation of G1/S transition of mitotic cell cycle	9/324	183/18870	0.00445862	0.0588862	0.0476155	ACTB/ID2/CDKN2D/SMARCA4/PPP2CA/CCND2/FHL1/APC/PLK2	9
BP	GO:0008631	intrinsic apoptotic signaling pathway in response to oxidative stress	5/324	63/18870	0.00450832	0.05908	0.0477722	SFPQ/MCL1/ARL6IP5/FYN/NONO	5
BP	GO:0033059	cellular pigmentation	5/324	63/18870	0.00450832	0.05908	0.0477722	AP1S2/RAB11B/DCTN1/DCTN2/AP1S1	5
BP	GO:0042594	response to starvation	10/324	218/18870	0.00455896	0.05908	0.0477722	HNRNPA1/YWHAZ/SLC38A2/FOS/GLUL/GABARAPL2/YWHAG/CPEB4/MAP1LC3A/KLF10	10
BP	GO:0048638	regulation of developmental growth	13/324	328/18870	0.00458295	0.05908	0.0477722	BASP1/CITED2/POU3F2/OLFM1/MAPT/EIF4G2/GDI1/SEMA6A/PAFAH1B1/RTN4/SYT1/YY1/CXCR4	13
BP	GO:0031053	primary miRNA processing	3/324	20/18870	0.00460343	0.05908	0.0477722	HNRNPA2B1/DDX5/SRSF3	3
BP	GO:0035795	negative regulation of mitochondrial membrane permeability	3/324	20/18870	0.00460343	0.05908	0.0477722	SLC25A5/TMEM14A/IER3	3
BP	GO:0090128	regulation of synapse maturation	3/324	20/18870	0.00460343	0.05908	0.0477722	NEUROD2/YWHAZ/NEFL	3
BP	GO:1900227	positive regulation of NLRP3 inflammasome complex assembly	3/324	20/18870	0.00460343	0.05908	0.0477722	ATAT1/STMP1/PPP2CA	3
BP	GO:0072009	nephron epithelium development	7/324	120/18870	0.00469741	0.060074	0.0485759	TFAP2B/BASP1/POU3F3/LHX1/CD24/IRX2/TMEM59L	7
BP	GO:0034599	cellular response to oxidative stress	11/324	255/18870	0.00475153	0.0605528	0.0489631	MAPT/TXN/PRDX2/FOS/JUN/PRDX1/ARL6IP5/FYN/TOP2B/HSPA1B/MAP1LC3A	11
BP	GO:0097581	lamellipodium organization	6/324	91/18870	0.00480625	0.061036	0.0493538	FSCN1/CORO1C/CAPZB/CDC42/CCDC88A/RAC1	6
BP	GO:0043462	regulation of ATP-dependent activity	5/324	64/18870	0.00482307	0.0610362	0.049354	ATP1B1/ATP1B3/DNAJB1/PFN2/GABARAPL2	5
BP	GO:0007178	transmembrane receptor protein serine/threonine kinase signaling pathway	15/324	410/18870	0.00505399	0.0637067	0.0515134	SOX11/NREP/TFAP2B/RGMB/CITED2/PEG10/DDX5/FOS/ID1/JUN/SDCBP/UBE2D1/SKIL/FKBP8/CDKN1C	15
BP	GO:0001738	morphogenesis of a polarized epithelium	6/324	92/18870	0.00506917	0.0637067	0.0515134	ACTG1/ACTB/FZD3/CDC42/PAFAH1B1/RAC1	6
BP	GO:0070936	protein K48-linked ubiquitination	5/324	65/18870	0.0051531	0.0645382	0.0521857	UBE2E3/UBE2D1/UBE2R2/RBX1/MARCHF6	5
BP	GO:0010632	regulation of epithelial cell migration	12/324	295/18870	0.00518097	0.0646339	0.0522631	TMSB4X/PTN/NR2F2/HMGB1/CORO1C/PFN2/GLUL/EVL/RTN4/RAC1/MAPRE2/PLK2	12
BP	GO:0010591	regulation of lamellipodium assembly	4/324	41/18870	0.00523953	0.0646339	0.0522631	FSCN1/CAPZB/CDC42/RAC1	4
BP	GO:0007213	G protein-coupled acetylcholine receptor signaling pathway	3/324	21/18870	0.00530311	0.0646339	0.0522631	CDK5R1/GNB1/GNAI2	3
BP	GO:0007413	axonal fasciculation	3/324	21/18870	0.00530311	0.0646339	0.0522631	CDK5R1/NDN/RTN4	3
BP	GO:0010288	response to lead ion	3/324	21/18870	0.00530311	0.0646339	0.0522631	MAPT/PPP2CA/MAP1LC3A	3
BP	GO:0032402	melanosome transport	3/324	21/18870	0.00530311	0.0646339	0.0522631	RAB11B/DCTN1/DCTN2	3
BP	GO:0106030	neuron projection fasciculation	3/324	21/18870	0.00530311	0.0646339	0.0522631	CDK5R1/NDN/RTN4	3
BP	GO:0141087	positive regulation of inflammasome-mediated signaling pathway	3/324	21/18870	0.00530311	0.0646339	0.0522631	ATAT1/STMP1/PPP2CA	3
BP	GO:0032465	regulation of cytokinesis	6/324	93/18870	0.0053425	0.0646798	0.0523002	CALM1/CALM2/KLHL13/CALM3/CENPV/CDC42	6
BP	GO:0039531	regulation of viral-induced cytoplasmic pattern recognition receptor signaling pathway	6/324	93/18870	0.0053425	0.0646798	0.0523002	HMGB1/ATAT1/STMP1/PPP2CA/RTN4/HSPA1B	6
BP	GO:0051347	positive regulation of transferase activity	15/324	414/18870	0.00551494	0.0665457	0.053809	CALM1/CALM2/HNRNPA2B1/MAPT/CD24/TXN/DDR1/LMO4/CALM3/SKP1/PPP2CA/CD200/CCDC88A/CCND2/UNC119	15
BP	GO:0032411	positive regulation of transporter activity	6/324	94/18870	0.00562646	0.0676665	0.0547153	TMSB4X/CALM1/CALM2/ATP1B1/ATP1B3/CALM3	6
BP	GO:0015931	nucleobase-containing compound transport	10/324	225/18870	0.00567282	0.0678578	0.0548699	HNRNPA2B1/PEG10/SRSF3/HNRNPA1/KIF5C/SLC25A5/KHDRBS1/SRSF7/SLC25A36/UPF3A	10
BP	GO:2001242	regulation of intrinsic apoptotic signaling pathway	9/324	190/18870	0.00567973	0.0678578	0.0548699	SFPQ/MCL1/CDKN2D/FYN/SKIL/NONO/DNAJA1/MIF/IVNS1ABP	9
BP	GO:0030902	hindbrain development	8/324	157/18870	0.00582463	0.0693608	0.0560853	NEUROD2/NEUROD1/EN2/CDK5R1/LHX5/TUBA1A/LHX1/NHLH2	8
BP	GO:0050657	nucleic acid transport	8/324	158/18870	0.00604641	0.0699105	0.0565298	HNRNPA2B1/PEG10/SRSF3/HNRNPA1/KIF5C/KHDRBS1/SRSF7/UPF3A	8
BP	GO:0050658	RNA transport	8/324	158/18870	0.00604641	0.0699105	0.0565298	HNRNPA2B1/PEG10/SRSF3/HNRNPA1/KIF5C/KHDRBS1/SRSF7/UPF3A	8
BP	GO:0008090	retrograde axonal transport	3/324	22/18870	0.00606328	0.0699105	0.0565298	PAFAH1B1/NEFL/KIF1A	3
BP	GO:0010881	regulation of cardiac muscle contraction by regulation of the release of sequestered calcium ion	3/324	22/18870	0.00606328	0.0699105	0.0565298	CALM1/CALM2/CALM3	3
BP	GO:0032401	establishment of melanosome localization	3/324	22/18870	0.00606328	0.0699105	0.0565298	RAB11B/DCTN1/DCTN2	3
BP	GO:0035739	CD4-positive, alpha-beta T cell proliferation	3/324	22/18870	0.00606328	0.0699105	0.0565298	NDFIP1/CBLB/CD81	3
BP	GO:0048025	negative regulation of mRNA splicing, via spliceosome	3/324	22/18870	0.00606328	0.0699105	0.0565298	HNRNPA2B1/RBMX/SRSF7	3
BP	GO:0051220	cytoplasmic sequestering of protein	3/324	22/18870	0.00606328	0.0699105	0.0565298	TMSB4X/DBN1/YWHAB	3
BP	GO:0051904	pigment granule transport	3/324	22/18870	0.00606328	0.0699105	0.0565298	RAB11B/DCTN1/DCTN2	3
BP	GO:2000561	regulation of CD4-positive, alpha-beta T cell proliferation	3/324	22/18870	0.00606328	0.0699105	0.0565298	NDFIP1/CBLB/CD81	3
BP	GO:0045663	positive regulation of myoblast differentiation	4/324	43/18870	0.00621652	0.0714506	0.0577751	SOX4/ACTB/BTG1/SMARCA4	4
BP	GO:0150116	regulation of cell-substrate junction organization	5/324	68/18870	0.00623881	0.0714807	0.0577994	ACTG1/GPM6B/CORO1C/RAC1/MAPRE2	5
BP	GO:0060041	retina development in camera-type eye	8/324	159/18870	0.00627456	0.0716642	0.0579478	DCX/TFAP2B/TFAP2A/NEUROD1/GPM6A/LHX1/GNB1/SMARCA4	8
BP	GO:0051028	mRNA transport	7/324	127/18870	0.0063789	0.072398	0.0585412	HNRNPA2B1/PEG10/SRSF3/HNRNPA1/KIF5C/SRSF7/UPF3A	7
BP	GO:0007179	transforming growth factor beta receptor signaling pathway	10/324	229/18870	0.00639861	0.072398	0.0585412	SOX11/NREP/CITED2/PEG10/FOS/ID1/JUN/SDCBP/SKIL/CDKN1C	10
BP	GO:0071241	cellular response to inorganic substance	10/324	229/18870	0.00639861	0.072398	0.0585412	TFAP2A/NEUROD2/TUBA1A/FOS/JUN/JUND/ADD1/SYT1/MAP1LC3A/JUNB	10
BP	GO:0097178	ruffle assembly	4/324	44/18870	0.00674742	0.0759054	0.0613773	CORO1C/PFN2/EVL/RAC1	4
BP	GO:0051236	establishment of RNA localization	8/324	161/18870	0.0067504	0.0759054	0.0613773	HNRNPA2B1/PEG10/SRSF3/HNRNPA1/KIF5C/KHDRBS1/SRSF7/UPF3A	8
BP	GO:0040019	positive regulation of embryonic development	3/324	23/18870	0.00688522	0.0767089	0.062027	CFL1/LHX1/PAFAH1B1	3
BP	GO:0051905	establishment of pigment granule localization	3/324	23/18870	0.00688522	0.0767089	0.062027	RAB11B/DCTN1/DCTN2	3
BP	GO:1905709	negative regulation of membrane permeability	3/324	23/18870	0.00688522	0.0767089	0.062027	SLC25A5/TMEM14A/IER3	3
BP	GO:0051224	negative regulation of protein transport	7/324	129/18870	0.00693264	0.077001	0.0622632	PKIA/NDFIP1/GDI1/MIDN/TXN/CD200/KLF7	7
BP	GO:0050920	regulation of chemotaxis	10/324	232/18870	0.00698884	0.0773886	0.0625766	TMSB4X/TUBB2B/PTN/EFNB2/HMGB1/SEMA6A/RAC1/SCG2/MIF/CXCR4	10
BP	GO:0006403	RNA localization	9/324	197/18870	0.00714454	0.0788723	0.0637763	HNRNPA2B1/PEG10/SRSF3/HNRNPA1/KIF5C/KHDRBS1/SRSF7/YY1/UPF3A	9
BP	GO:0001825	blastocyst formation	4/324	45/18870	0.00730749	0.0804266	0.0650331	CITED2/RTN4/SKIL/JUNB	4
BP	GO:0072593	reactive oxygen species metabolic process	10/324	234/18870	0.00740519	0.0812557	0.0657035	TFAP2A/MAPT/TXN/PRDX2/GRB2/PRDX1/FYN/IER3/RAC1/GNAI2	10
BP	GO:0061614	miRNA transcription	5/324	71/18870	0.00747588	0.0817844	0.066131	DDX5/FOS/JUN/SMARCA4/YY1	5
BP	GO:0072080	nephron tubule development	6/324	100/18870	0.00756678	0.0822702	0.0665238	TFAP2B/POU3F3/LHX1/CD24/IRX2/TMEM59L	6
BP	GO:0034504	protein localization to nucleus	12/324	310/18870	0.0075823	0.0822702	0.0665238	ZIC1/DCLK2/PKIA/YWHAZ/KPNA2/TXN/DNAJB6/CBLB/GLUL/SKP1/FYN/AKIRIN2	12
BP	GO:0009895	negative regulation of catabolic process	13/324	349/18870	0.00758824	0.0822702	0.0665238	FEZ1/EIF4G2/MCL1/HNRNPA0/ELAVL4/HNRNPAB/PPP2CA/FYN/GABARAPL2/IER3/AZIN1/FUS/UPF3A	13
BP	GO:0032400	melanosome localization	3/324	24/18870	0.00777011	0.0825176	0.0667239	RAB11B/DCTN1/DCTN2	3
BP	GO:0045736	negative regulation of cyclin-dependent protein serine/threonine kinase activity	3/324	24/18870	0.00777011	0.0825176	0.0667239	NR2F2/APC/CDKN1C	3
BP	GO:0046426	negative regulation of receptor signaling pathway via JAK-STAT	3/324	24/18870	0.00777011	0.0825176	0.0667239	NEUROD1/PPP2CA/PPP2R1A	3
BP	GO:0050686	negative regulation of mRNA processing	3/324	24/18870	0.00777011	0.0825176	0.0667239	HNRNPA2B1/RBMX/SRSF7	3
BP	GO:0061615	glycolytic process through fructose-6-phosphate	3/324	24/18870	0.00777011	0.0825176	0.0667239	ENO2/PPP2CA/PGK1	3
BP	GO:1904030	negative regulation of cyclin-dependent protein kinase activity	3/324	24/18870	0.00777011	0.0825176	0.0667239	NR2F2/APC/CDKN1C	3
BP	GO:2000209	regulation of anoikis	3/324	24/18870	0.00777011	0.0825176	0.0667239	TLE1/MCL1/TLE5	3
BP	GO:1902175	regulation of oxidative stress-induced intrinsic apoptotic signaling pathway	4/324	46/18870	0.00789736	0.0833814	0.0674224	SFPQ/MCL1/FYN/NONO	4
BP	GO:2001239	regulation of extrinsic apoptotic signaling pathway in absence of ligand	4/324	46/18870	0.00789736	0.0833814	0.0674224	MCL1/PRDX2/PPP2R1A/HSPA1B	4
BP	GO:0030032	lamellipodium assembly	5/324	72/18870	0.00792361	0.0834161	0.0674504	FSCN1/CAPZB/CDC42/CCDC88A/RAC1	5
BP	GO:0048593	camera-type eye morphogenesis	7/324	133/18870	0.00814611	0.0855106	0.0691441	SOX11/TFAP2B/TFAP2A/CITED2/LHX1/HMGN1/YY1	7
BP	GO:0060537	muscle tissue development	15/324	433/18870	0.00819095	0.0857335	0.0693243	SOX11/TFAP2B/DNER/CITED2/ID2/DDX5/EFNB2/ZFAND5/NR2F2/ZIC3/FOS/CSRP2/CDC42/YY1/IGFBP5	15
BP	GO:0048639	positive regulation of developmental growth	8/324	167/18870	0.00834251	0.0869097	0.0702753	BASP1/POU3F2/MAPT/EIF4G2/GDI1/PAFAH1B1/SYT1/CXCR4	8
BP	GO:0001822	kidney development	12/324	314/18870	0.00835118	0.0869097	0.0702753	SOX4/SOX11/TFAP2B/TFAP2A/BASP1/EFNB2/POU3F3/LHX1/CD24/IRX2/TMEM59L/CDKN1C	12
BP	GO:0048663	neuron fate commitment	5/324	73/18870	0.00838963	0.0870604	0.0703972	ID2/POU3F2/LMO4/CDC42/FKBP8	5
BP	GO:0050798	activated T cell proliferation	4/324	47/18870	0.00851765	0.0881371	0.0712678	CD24/HMGB1/IGFBP2/FYN	4
BP	GO:0007097	nuclear migration	3/324	25/18870	0.008719	0.089204	0.0721305	CDC42/PAFAH1B1/DCTN1	3
BP	GO:0010842	retina layer formation	3/324	25/18870	0.008719	0.089204	0.0721305	TFAP2B/TFAP2A/LHX1	3
BP	GO:0046697	decidualization	3/324	25/18870	0.008719	0.089204	0.0721305	CITED2/PTN/JUNB	3
BP	GO:0051875	pigment granule localization	3/324	25/18870	0.008719	0.089204	0.0721305	RAB11B/DCTN1/DCTN2	3
BP	GO:2000036	regulation of stem cell population maintenance	5/324	74/18870	0.0088743	0.0905378	0.0732091	ACTB/PTN/ZNF706/SMARCA4/LBH	5
BP	GO:0044843	cell cycle G1/S phase transition	11/324	279/18870	0.0091004	0.0918359	0.0742587	ACTB/ID2/CDKN2D/ID4/KHDRBS1/SMARCA4/PPP2CA/CCND2/FHL1/APC/PLK2	11
BP	GO:0021549	cerebellum development	6/324	104/18870	0.00910268	0.0918359	0.0742587	NEUROD2/NEUROD1/CDK5R1/LHX5/TUBA1A/LHX1	6
BP	GO:0061326	renal tubule development	6/324	104/18870	0.00910268	0.0918359	0.0742587	TFAP2B/POU3F3/LHX1/CD24/IRX2/TMEM59L	6
BP	GO:1990830	cellular response to leukemia inhibitory factor	6/324	104/18870	0.00910268	0.0918359	0.0742587	INA/SRSF3/SLC25A5/EIF4A2/SRSF7/MAT2A	6
BP	GO:0000302	response to reactive oxygen species	9/324	205/18870	0.00915491	0.0919938	0.0743863	MAPT/TXN/PRDX2/FOS/JUN/PRDX1/FYN/TOP2B/MAP1LC3A	9
BP	GO:0031295	T cell costimulation	4/324	48/18870	0.00916898	0.0919938	0.0743863	EFNB2/CD24/CD81/FYN	4
BP	GO:1902373	negative regulation of mRNA catabolic process	5/324	75/18870	0.00937797	0.0938314	0.0758722	HNRNPA0/ELAVL4/HNRNPAB/FUS/UPF3A	5
BP	GO:0007026	negative regulation of microtubule depolymerization	3/324	26/18870	0.00973284	0.0960588	0.0776734	STMN2/HDGFL3/APC	3
BP	GO:0031954	positive regulation of protein autophosphorylation	3/324	26/18870	0.00973284	0.0960588	0.0776734	CALM1/CALM2/CALM3	3
BP	GO:0048596	embryonic camera-type eye morphogenesis	3/324	26/18870	0.00973284	0.0960588	0.0776734	SOX11/TFAP2A/CITED2	3
BP	GO:0060314	regulation of ryanodine-sensitive calcium-release channel activity	3/324	26/18870	0.00973284	0.0960588	0.0776734	CALM1/CALM2/CALM3	3
BP	GO:1901028	regulation of mitochondrial outer membrane permeabilization involved in apoptotic signaling pathway	3/324	26/18870	0.00973284	0.0960588	0.0776734	SLC25A5/TMEM14A/IER3	3
BP	GO:2001259	positive regulation of cation channel activity	4/324	49/18870	0.00985192	0.0969706	0.0784106	TMSB4X/CALM1/CALM2/CALM3	4
BP	GO:1990823	response to leukemia inhibitory factor	6/324	106/18870	0.00994883	0.0976599	0.078968	INA/SRSF3/SLC25A5/EIF4A2/SRSF7/MAT2A	6
BP	GO:1903311	regulation of mRNA metabolic process	13/324	362/18870	0.0101179	0.0990518	0.0800935	HNRNPA2B1/DDX5/SRSF3/HNRNPA1/RBFOX2/HNRNPA0/ELAVL4/HNRNPAB/KHDRBS1/RBMX/SRSF7/FUS/UPF3A	13
BP	GO:0001503	ossification	15/324	444/18870	0.0101599	0.099196	0.0802101	SOX11/H3-3A/TFAP2A/DDX5/PTN/GPM6B/ID4/THRA/H3-3B/RBMX/JUND/VCAN/KLF10/JUNB/IGFBP5	15
BP	GO:0035270	endocrine system development	7/324	139/18870	0.0102503	0.0998096	0.0807062	SOX4/NEUROD1/CITED2/INSM1/POU3F2/THRA/CDKN1C	7
BP	GO:1902806	regulation of cell cycle G1/S phase transition	9/324	209/18870	0.0103079	0.100103	0.0809431	ACTB/ID2/CDKN2D/SMARCA4/PPP2CA/CCND2/FHL1/APC/PLK2	9
BP	GO:0002260	lymphocyte homeostasis	5/324	77/18870	0.0104437	0.101151	0.0817906	PRDX2/PPP2CA/SKIL/PPP2R1A/MIF	5
BP	GO:0072001	renal system development	12/324	324/18870	0.0105412	0.101533	0.0820997	SOX4/SOX11/TFAP2B/TFAP2A/BASP1/EFNB2/POU3F3/LHX1/CD24/IRX2/TMEM59L/CDKN1C	12
BP	GO:0031294	lymphocyte costimulation	4/324	50/18870	0.010567	0.101533	0.0820997	EFNB2/CD24/CD81/FYN	4
BP	GO:0042149	cellular response to glucose starvation	4/324	50/18870	0.010567	0.101533	0.0820997	HNRNPA1/YWHAZ/YWHAG/CPEB4	4
BP	GO:0033044	regulation of chromosome organization	10/324	247/18870	0.0105975	0.101557	0.0821191	ACTB/H3-3A/HNRNPA2B1/MAPT/HNRNPA1/H3-3B/CENPV/SMARCA4/APC/YY1	10
BP	GO:0000086	G2/M transition of mitotic cell cycle	7/324	140/18870	0.0106361	0.101659	0.0822014	CALM1/CALM2/PKIA/CALM3/KHDRBS1/FHL1/IER3	7
BP	GO:0021801	cerebral cortex radial glia-guided migration	3/324	27/18870	0.0108124	0.101738	0.0822654	CDK5R1/PAFAH1B1/RTN4	3
BP	GO:0021846	cell proliferation in forebrain	3/324	27/18870	0.0108124	0.101738	0.0822654	LHX5/POU3F2/POU3F3	3
BP	GO:0022030	telencephalon glial cell migration	3/324	27/18870	0.0108124	0.101738	0.0822654	CDK5R1/PAFAH1B1/RTN4	3
BP	GO:0033119	negative regulation of RNA splicing	3/324	27/18870	0.0108124	0.101738	0.0822654	HNRNPA2B1/RBMX/SRSF7	3
BP	GO:0042104	positive regulation of activated T cell proliferation	3/324	27/18870	0.0108124	0.101738	0.0822654	CD24/HMGB1/IGFBP2	3
BP	GO:0060669	embryonic placenta morphogenesis	3/324	27/18870	0.0108124	0.101738	0.0822654	DNAJB6/GRB2/CDKN1C	3
BP	GO:0035418	protein localization to synapse	5/324	78/18870	0.0110064	0.103029	0.0833095	NSG1/MAPT/KIF5C/NRXN2/NETO2	5
BP	GO:2000514	regulation of CD4-positive, alpha-beta T cell activation	5/324	78/18870	0.0110064	0.103029	0.0833095	NDFIP1/HMGB1/CBLB/CD81/JUNB	5
BP	GO:0010721	negative regulation of cell development	11/324	287/18870	0.011086	0.103242	0.0834814	SOX11/ID2/PTN/TSC22D1/GDI1/HMGB1/ID4/PRDX2/YWHAH/SEMA6A/RTN4	11
BP	GO:0071560	cellular response to transforming growth factor beta stimulus	11/324	287/18870	0.011086	0.103242	0.0834814	SOX11/NREP/CITED2/PEG10/FOS/ID1/JUN/SDCBP/FYN/SKIL/CDKN1C	11
BP	GO:0021695	cerebellar cortex development	4/324	51/18870	0.0113148	0.104891	0.0848152	NEUROD2/LHX5/TUBA1A/LHX1	4
BP	GO:0001776	leukocyte homeostasis	6/324	109/18870	0.0113209	0.104891	0.0848152	HMGB1/PRDX2/PPP2CA/SKIL/PPP2R1A/MIF	6
BP	GO:0048167	regulation of synaptic plasticity	9/324	214/18870	0.011899	0.108475	0.0877128	NEUROD2/PTN/NSG1/MAPT/YWHAH/DBN1/YWHAG/VGF/PLK2	9
BP	GO:0010592	positive regulation of lamellipodium assembly	3/324	28/18870	0.0119586	0.108475	0.0877128	FSCN1/CDC42/RAC1	3
BP	GO:0010922	positive regulation of phosphatase activity	3/324	28/18870	0.0119586	0.108475	0.0877128	CALM1/CALM2/CALM3	3
BP	GO:0030325	adrenal gland development	3/324	28/18870	0.0119586	0.108475	0.0877128	CITED2/INSM1/CDKN1C	3
BP	GO:0099563	modification of synaptic structure	3/324	28/18870	0.0119586	0.108475	0.0877128	PFN2/CDC42/CHMP2B	3
BP	GO:0031667	response to nutrient levels	16/324	495/18870	0.0119685	0.108475	0.0877128	PCSK1N/HNRNPA1/YWHAZ/CDKN2D/SLC38A2/IGFBP2/FOS/GLUL/GABARAPL2/YWHAG/VGF/NONO/CPEB4/MAP1LC3A/KLF10/GNAI2	16
BP	GO:0006913	nucleocytoplasmic transport	12/324	330/18870	0.012054	0.108475	0.0877128	ZIC1/HNRNPA2B1/NEUROD1/SRSF3/HNRNPA1/PKIA/KPNA2/TXN/KHDRBS1/CBLB/IER3/AKIRIN2	12
BP	GO:0051169	nuclear transport	12/324	330/18870	0.012054	0.108475	0.0877128	ZIC1/HNRNPA2B1/NEUROD1/SRSF3/HNRNPA1/PKIA/KPNA2/TXN/KHDRBS1/CBLB/IER3/AKIRIN2	12
BP	GO:0051081	nuclear membrane disassembly	2/324	10/18870	0.0120748	0.108475	0.0877128	PAFAH1B1/DCTN1	2
BP	GO:0060052	neurofilament cytoskeleton organization	2/324	10/18870	0.0120748	0.108475	0.0877128	INA/NEFL	2
BP	GO:1903044	protein localization to membrane raft	2/324	10/18870	0.0120748	0.108475	0.0877128	ATP1B1/CD24	2
BP	GO:0010823	negative regulation of mitochondrion organization	4/324	52/18870	0.0120959	0.108475	0.0877128	MAPT/SLC25A5/TMEM14A/IER3	4
BP	GO:0031103	axon regeneration	4/324	52/18870	0.0120959	0.108475	0.0877128	NREP/PTN/GAP43/NEFL	4
BP	GO:0002437	inflammatory response to antigenic stimulus	5/324	80/18870	0.0121932	0.109078	0.0882009	HMGB1/CD81/PNMA1/FYN/PLK2	5
BP	GO:0034763	negative regulation of transmembrane transport	7/324	144/18870	0.0122855	0.109634	0.08865	CALM1/CALM2/YWHAQ/OAZ2/CALM3/PEA15/ARL6IP5	7
BP	GO:0000377	RNA splicing, via transesterification reactions with bulged adenosine as nucleophile	12/324	332/18870	0.0125937	0.111835	0.0904297	HNRNPA2B1/DDX5/SRSF3/HNRNPA1/SFPQ/RBFOX2/SRSF2/SNRPN/KHDRBS1/RBMX/RALY/SRSF7	12
BP	GO:0000398	mRNA splicing, via spliceosome	12/324	332/18870	0.0125937	0.111835	0.0904297	HNRNPA2B1/DDX5/SRSF3/HNRNPA1/SFPQ/RBFOX2/SRSF2/SNRPN/KHDRBS1/RBMX/RALY/SRSF7	12
BP	GO:0071559	response to transforming growth factor beta	11/324	293/18870	0.012781	0.113221	0.0915509	SOX11/NREP/CITED2/PEG10/FOS/ID1/JUN/SDCBP/FYN/SKIL/CDKN1C	11
BP	GO:0045778	positive regulation of ossification	4/324	53/18870	0.0129107	0.114091	0.0922544	SOX11/TFAP2A/PTN/GPM6B	4
BP	GO:1905475	regulation of protein localization to membrane	8/324	181/18870	0.0131356	0.115797	0.0936338	ACTB/CDK5R1/LYPD1/GDI1/NETO2/CD81/FYN/CLIP3	8
BP	GO:0010800	positive regulation of peptidyl-threonine phosphorylation	3/324	29/18870	0.0131718	0.115835	0.0936648	CALM1/CALM2/CALM3	3
BP	GO:0016055	Wnt signaling pathway	15/324	459/18870	0.013427	0.117794	0.0952487	SOX4/TLE1/CD24/IGFBP2/CPE/TLE5/RTF1/FZD3/SMARCA4/CDC42/PPP2CA/RAC1/APC/RBX1/PPP2R1A	15
BP	GO:0140115	export across plasma membrane	5/324	82/18870	0.013464	0.117834	0.0952809	CALM1/CALM2/ATP1B1/ATP1B3/CALM3	5
BP	GO:0001649	osteoblast differentiation	10/324	257/18870	0.0136933	0.118988	0.0962139	SOX11/H3-3A/DDX5/ID4/H3-3B/RBMX/JUND/VCAN/JUNB/IGFBP5	10
BP	GO:0048511	rhythmic process	11/324	296/18870	0.0136991	0.118988	0.0962139	ID2/DDX5/CDK5R1/PTN/SFPQ/CBX3/ID4/NHLH2/ID1/NONO/KLF10	11
BP	GO:0000375	RNA splicing, via transesterification reactions	12/324	336/18870	0.0137285	0.118988	0.0962139	HNRNPA2B1/DDX5/SRSF3/HNRNPA1/SFPQ/RBFOX2/SRSF2/SNRPN/KHDRBS1/RBMX/RALY/SRSF7	12
BP	GO:0032386	regulation of intracellular transport	12/324	336/18870	0.0137285	0.118988	0.0962139	ZIC1/CDK5R1/FEZ1/PKIA/GDI1/TXN/OAZ2/KHDRBS1/CD81/FYN/IER3/RAB11B	12
BP	GO:0045744	negative regulation of G protein-coupled receptor signaling pathway	4/324	54/18870	0.0137596	0.118988	0.0962139	STMN1/APLP1/YWHAB/GNAI2	4
BP	GO:0022037	metencephalon development	6/324	114/18870	0.0138961	0.119506	0.0966324	NEUROD2/NEUROD1/CDK5R1/LHX5/TUBA1A/LHX1	6
BP	GO:2001243	negative regulation of intrinsic apoptotic signaling pathway	6/324	114/18870	0.0138961	0.119506	0.0966324	CDKN2D/FYN/NONO/DNAJA1/MIF/IVNS1ABP	6
BP	GO:0198738	cell-cell signaling by wnt	15/324	461/18870	0.0139182	0.119506	0.0966324	SOX4/TLE1/CD24/IGFBP2/CPE/TLE5/RTF1/FZD3/SMARCA4/CDC42/PPP2CA/RAC1/APC/RBX1/PPP2R1A	15
BP	GO:0033674	positive regulation of kinase activity	12/324	337/18870	0.0140241	0.120131	0.0971379	CALM1/CALM2/MAPT/CD24/TXN/DDR1/LMO4/CALM3/PPP2CA/CCDC88A/CCND2/UNC119	12
BP	GO:0007492	endoderm development	5/324	83/18870	0.0141316	0.12022	0.0972104	DUSP4/LHX1/RTF1/HSBP1/GRB2	5
BP	GO:0050848	regulation of calcium-mediated signaling	5/324	83/18870	0.0141316	0.12022	0.0972104	CALM1/NEUROD2/CALM2/MAPT/CALM3	5
BP	GO:0031114	regulation of microtubule depolymerization	3/324	30/18870	0.0144527	0.12022	0.0972104	STMN2/HDGFL3/APC	3
BP	GO:0034508	centromere complex assembly	3/324	30/18870	0.0144527	0.12022	0.0972104	H3-3A/H3-3B/CENPV	3
BP	GO:0003310	pancreatic A cell differentiation	2/324	11/18870	0.0145921	0.12022	0.0972104	NEUROD1/INSM1	2
BP	GO:0021936	regulation of cerebellar granule cell precursor proliferation	2/324	11/18870	0.0145921	0.12022	0.0972104	LHX5/LHX1	2
BP	GO:0030397	membrane disassembly	2/324	11/18870	0.0145921	0.12022	0.0972104	PAFAH1B1/DCTN1	2
BP	GO:0031915	positive regulation of synaptic plasticity	2/324	11/18870	0.0145921	0.12022	0.0972104	NEUROD2/DBN1	2
BP	GO:0034163	regulation of toll-like receptor 9 signaling pathway	2/324	11/18870	0.0145921	0.12022	0.0972104	HMGB1/RTN4	2
BP	GO:0042989	sequestering of actin monomers	2/324	11/18870	0.0145921	0.12022	0.0972104	TMSB4X/TMSB15A	2
BP	GO:0060900	embryonic camera-type eye formation	2/324	11/18870	0.0145921	0.12022	0.0972104	SOX11/TFAP2A	2
BP	GO:0072178	nephric duct morphogenesis	2/324	11/18870	0.0145921	0.12022	0.0972104	EFNB2/LHX1	2
BP	GO:0090009	primitive streak formation	2/324	11/18870	0.0145921	0.12022	0.0972104	LHX1/ZIC3	2
BP	GO:0106072	negative regulation of adenylate cyclase-activating G protein-coupled receptor signaling pathway	2/324	11/18870	0.0145921	0.12022	0.0972104	APLP1/GNAI2	2
BP	GO:1901841	regulation of high voltage-gated calcium channel activity	2/324	11/18870	0.0145921	0.12022	0.0972104	CALM1/CALM3	2
BP	GO:2000343	positive regulation of chemokine (C-X-C motif) ligand 2 production	2/324	11/18870	0.0145921	0.12022	0.0972104	HMGB1/MIF	2
BP	GO:0050768	negative regulation of neurogenesis	7/324	149/18870	0.0145972	0.12022	0.0972104	SOX11/PTN/GDI1/ID4/YWHAH/SEMA6A/RTN4	7
BP	GO:0048678	response to axon injury	5/324	84/18870	0.0148211	0.121788	0.0984779	NREP/DPYSL3/PTN/GAP43/NEFL	5
BP	GO:0050863	regulation of T cell activation	13/324	381/18870	0.0149467	0.122543	0.0990885	SOX4/ACTB/EFNB2/CD24/NDFIP1/HMGB1/IGFBP2/PRDX2/CBLB/CD81/SMARCA4/FYN/JUNB	13
BP	GO:0051302	regulation of cell division	8/324	186/18870	0.0152583	0.124816	0.100926	CALM1/CALM2/PTN/KLHL13/CALM3/CENPV/LBH/CDC42	8
BP	GO:0048762	mesenchymal cell differentiation	10/324	262/18870	0.0154744	0.126299	0.102126	CITED2/DDX5/OLFM1/CORO1C/SDCBP/HNRNPAB/SEMA6A/CDC42/PPP2CA/RTN4	10
BP	GO:0031529	ruffle organization	4/324	56/18870	0.0155619	0.12638	0.102191	CORO1C/PFN2/EVL/RAC1	4
BP	GO:0043525	positive regulation of neuron apoptotic process	4/324	56/18870	0.0155619	0.12638	0.102191	TFAP2B/TFAP2A/CDK5R1/MCL1	4
BP	GO:0001890	placenta development	7/324	151/18870	0.0156035	0.12638	0.102191	CITED2/PTN/NR2F2/DNAJB6/GRB2/JUNB/CDKN1C	7
BP	GO:0061640	cytoskeleton-dependent cytokinesis	6/324	117/18870	0.0156236	0.12638	0.102191	STMN1/CFL1/APC/CHMP2B/UNC119/SEPTIN3	6
BP	GO:0008361	regulation of cell size	8/324	187/18870	0.0157111	0.126806	0.102535	OLFM1/MAPT/EIF4G2/GDI1/SEMA6A/PAFAH1B1/RTN4/RAC1	8
BP	GO:0010880	regulation of release of sequestered calcium ion into cytosol by sarcoplasmic reticulum	3/324	31/18870	0.0158018	0.126974	0.102671	CALM1/CALM2/CALM3	3
BP	GO:1900027	regulation of ruffle assembly	3/324	31/18870	0.0158018	0.126974	0.102671	CORO1C/PFN2/EVL	3
BP	GO:0034332	adherens junction organization	4/324	57/18870	0.0165161	0.131839	0.106605	ACTB/EFNB2/CDC42/ADD1	4
BP	GO:0060998	regulation of dendritic spine development	4/324	57/18870	0.0165161	0.131839	0.106605	EIF4G2/DBN1/PAFAH1B1/KIF1A	4
BP	GO:0061005	cell differentiation involved in kidney development	4/324	57/18870	0.0165161	0.131839	0.106605	BASP1/POU3F3/LHX1/CD24	4
BP	GO:0071496	cellular response to external stimulus	12/324	346/18870	0.016907	0.132387	0.107048	HNRNPA1/YWHAZ/SLC38A2/FOS/TLE5/GLUL/GABARAPL2/YWHAG/NONO/CPEB4/MAP1LC3A/KLF10	12
BP	GO:0048708	astrocyte differentiation	5/324	87/18870	0.0170239	0.132387	0.107048	ID2/POU3F2/GAP43/MAPT/ID4	5
BP	GO:0071868	cellular response to monoamine stimulus	5/324	87/18870	0.0170239	0.132387	0.107048	NSG2/GNG2/NSG1/APLP1/GNB1	5
BP	GO:0071870	cellular response to catecholamine stimulus	5/324	87/18870	0.0170239	0.132387	0.107048	NSG2/GNG2/NSG1/APLP1/GNB1	5
BP	GO:1902369	negative regulation of RNA catabolic process	5/324	87/18870	0.0170239	0.132387	0.107048	HNRNPA0/ELAVL4/HNRNPAB/FUS/UPF3A	5
BP	GO:0008037	cell recognition	7/324	154/18870	0.017204	0.132387	0.107048	CDK5R1/GAP43/NDN/CD81/RTN4/VCAN/CXCR4	7
BP	GO:0034694	response to prostaglandin	3/324	32/18870	0.0172193	0.132387	0.107048	GNG2/GNB1/YY1	3
BP	GO:0046685	response to arsenic-containing substance	3/324	32/18870	0.0172193	0.132387	0.107048	HNRNPA1/SLC38A2/NEFL	3
BP	GO:1901020	negative regulation of calcium ion transmembrane transporter activity	3/324	32/18870	0.0172193	0.132387	0.107048	CALM1/CALM2/CALM3	3
BP	GO:0006863	purine nucleobase transport	2/324	12/18870	0.0173138	0.132387	0.107048	SLC25A5/VDAC3	2
BP	GO:0006995	cellular response to nitrogen starvation	2/324	12/18870	0.0173138	0.132387	0.107048	GABARAPL2/MAP1LC3A	2
BP	GO:0010917	negative regulation of mitochondrial membrane potential	2/324	12/18870	0.0173138	0.132387	0.107048	MAPT/ARL6IP5	2
BP	GO:0042532	negative regulation of tyrosine phosphorylation of STAT protein	2/324	12/18870	0.0173138	0.132387	0.107048	PPP2CA/PPP2R1A	2
BP	GO:0043562	cellular response to nitrogen levels	2/324	12/18870	0.0173138	0.132387	0.107048	GABARAPL2/MAP1LC3A	2
BP	GO:0045837	negative regulation of membrane potential	2/324	12/18870	0.0173138	0.132387	0.107048	MAPT/ARL6IP5	2
BP	GO:0048012	hepatocyte growth factor receptor signaling pathway	2/324	12/18870	0.0173138	0.132387	0.107048	STMN1/RAC1	2
BP	GO:0072017	distal tubule development	2/324	12/18870	0.0173138	0.132387	0.107048	TFAP2B/POU3F3	2
BP	GO:0072070	loop of Henle development	2/324	12/18870	0.0173138	0.132387	0.107048	POU3F3/IRX2	2
BP	GO:0072182	regulation of nephron tubule epithelial cell differentiation	2/324	12/18870	0.0173138	0.132387	0.107048	LHX1/CD24	2
BP	GO:2000562	negative regulation of CD4-positive, alpha-beta T cell proliferation	2/324	12/18870	0.0173138	0.132387	0.107048	NDFIP1/CBLB	2
BP	GO:0046651	lymphocyte proliferation	11/324	307/18870	0.0174975	0.13274	0.107334	SOX11/CD24/NDFIP1/HMGB1/IGFBP2/PRDX2/CBLB/CD81/FYN/MIF/HPRT1	11
BP	GO:0030042	actin filament depolymerization	4/324	58/18870	0.0175062	0.13274	0.107334	CFL1/CAPZB/SPTAN1/ADD1	4
BP	GO:0031102	neuron projection regeneration	4/324	58/18870	0.0175062	0.13274	0.107334	NREP/PTN/GAP43/NEFL	4
BP	GO:0086065	cell communication involved in cardiac conduction	4/324	58/18870	0.0175062	0.13274	0.107334	CALM1/CALM2/ATP1B1/CALM3	4
BP	GO:0044839	cell cycle G2/M phase transition	7/324	155/18870	0.0177623	0.133878	0.108254	CALM1/CALM2/PKIA/CALM3/KHDRBS1/FHL1/IER3	7
BP	GO:0051961	negative regulation of nervous system development	7/324	155/18870	0.0177623	0.133878	0.108254	SOX11/PTN/GDI1/ID4/YWHAH/SEMA6A/RTN4	7
BP	GO:0097191	extrinsic apoptotic signaling pathway	9/324	229/18870	0.0177762	0.133878	0.108254	MLLT11/MCL1/PRDX2/PEA15/SKIL/BEX3/PPP2R1A/SCG2/HSPA1B	9
BP	GO:0000281	mitotic cytokinesis	5/324	88/18870	0.0178038	0.133878	0.108254	STMN1/CFL1/APC/CHMP2B/UNC119	5
BP	GO:0051100	negative regulation of binding	6/324	121/18870	0.0181507	0.136205	0.110136	SOX11/TMSB4X/ACTB/CRMP1/TLE5/JUN	6
BP	GO:0051235	maintenance of location	12/324	350/18870	0.018323	0.136697	0.110533	TMSB4X/CALM1/TMSB15A/CALM2/ARHGAP21/TXN/CALM3/DBN1/YWHAB/SKP1/CCDC88A/PAFAH1B1	12
BP	GO:0070661	leukocyte proliferation	12/324	350/18870	0.018323	0.136697	0.110533	SOX11/CD24/NDFIP1/HMGB1/IGFBP2/PRDX2/CBLB/CD81/FYN/MIF/JUNB/HPRT1	12
BP	GO:0072006	nephron development	7/324	156/18870	0.0183332	0.136697	0.110533	TFAP2B/BASP1/POU3F3/LHX1/CD24/IRX2/TMEM59L	7
BP	GO:0060135	maternal process involved in female pregnancy	4/324	59/18870	0.0185325	0.136697	0.110533	CITED2/PTN/NR2F2/JUNB	4
BP	GO:0021954	central nervous system neuron development	5/324	89/18870	0.0186069	0.136697	0.110533	DCLK2/MAPT/NHLH2/PAFAH1B1/HPRT1	5
BP	GO:0019932	second-messenger-mediated signaling	11/324	310/18870	0.018658	0.136697	0.110533	CALM1/NEUROD2/CALM2/NEUROD1/ATP1B1/DDAH2/MAPT/CALM3/PPP2CA/PPP2R1A/CXCR4	11
BP	GO:0001556	oocyte maturation	3/324	33/18870	0.0187055	0.136697	0.110533	H3-3A/H3-3B/PPP2R1A	3
BP	GO:0006536	glutamate metabolic process	3/324	33/18870	0.0187055	0.136697	0.110533	GAD2/GAD1/GLUL	3
BP	GO:0030511	positive regulation of transforming growth factor beta receptor signaling pathway	3/324	33/18870	0.0187055	0.136697	0.110533	CITED2/SDCBP/CDKN1C	3
BP	GO:0036336	dendritic cell migration	3/324	33/18870	0.0187055	0.136697	0.110533	HMGB1/CDC42/CXCR4	3
BP	GO:0051647	nucleus localization	3/324	33/18870	0.0187055	0.136697	0.110533	CDC42/PAFAH1B1/DCTN1	3
BP	GO:1903846	positive regulation of cellular response to transforming growth factor beta stimulus	3/324	33/18870	0.0187055	0.136697	0.110533	CITED2/SDCBP/CDKN1C	3
BP	GO:1904893	negative regulation of receptor signaling pathway via STAT	3/324	33/18870	0.0187055	0.136697	0.110533	NEUROD1/PPP2CA/PPP2R1A	3
BP	GO:0021782	glial cell development	6/324	122/18870	0.0188237	0.13701	0.110786	SOX4/SOX11/GPM6B/POU3F2/MAPT/ID4	6
BP	GO:0030518	intracellular steroid hormone receptor signaling pathway	6/324	122/18870	0.0188237	0.13701	0.110786	DDX5/RBFOX2/YWHAH/SMARCA4/LBH/DNAJA1	6
BP	GO:0032409	regulation of transporter activity	10/324	271/18870	0.0191073	0.138795	0.11223	TMSB4X/CALM1/ACTB/CALM2/ATP1B1/NDFIP1/ATP1B3/YWHAH/CALM3/FHL1	10
BP	GO:0043523	regulation of neuron apoptotic process	9/324	232/18870	0.0191681	0.138959	0.112363	TFAP2B/TFAP2A/EN2/CDK5R1/CHL1/MCL1/NEFL/NONO/CPEB4	9
BP	GO:0071867	response to monoamine	5/324	90/18870	0.0194336	0.139328	0.112661	NSG2/GNG2/NSG1/APLP1/GNB1	5
BP	GO:0071869	response to catecholamine	5/324	90/18870	0.0194336	0.139328	0.112661	NSG2/GNG2/NSG1/APLP1/GNB1	5
BP	GO:2001236	regulation of extrinsic apoptotic signaling pathway	7/324	158/18870	0.0195136	0.139328	0.112661	MCL1/PRDX2/PEA15/SKIL/PPP2R1A/SCG2/HSPA1B	7
BP	GO:0002065	columnar/cuboidal epithelial cell differentiation	6/324	123/18870	0.0195136	0.139328	0.112661	SOX4/SOX11/TUBB/NEUROD1/INSM1/POU3F2	6
BP	GO:0043244	regulation of protein-containing complex disassembly	6/324	123/18870	0.0195136	0.139328	0.112661	STMN2/HDGFL3/CAPZB/SPTAN1/APC/ADD1	6
BP	GO:0008347	glial cell migration	4/324	60/18870	0.0195954	0.139328	0.112661	CDK5R1/NDN/PAFAH1B1/RTN4	4
BP	GO:0042886	amide transport	12/324	354/18870	0.0198262	0.139328	0.112661	SOX4/NNAT/TFAP2B/NEUROD1/POU3F3/SLC38A2/MIDN/CPE/ARL6IP5/VGF/RAB11B/KLF7	12
BP	GO:1901990	regulation of mitotic cell cycle phase transition	12/324	355/18870	0.020216	0.139328	0.112661	ACTB/ID2/PKIA/CDKN2D/SMARCA4/PPP2CA/CCND2/FHL1/IER3/APC/PLK2/CDKN1C	12
BP	GO:0006596	polyamine biosynthetic process	2/324	13/18870	0.0202323	0.139328	0.112661	OAZ2/AZIN1	2
BP	GO:0015851	nucleobase transport	2/324	13/18870	0.0202323	0.139328	0.112661	SLC25A5/VDAC3	2
BP	GO:0021702	cerebellar Purkinje cell differentiation	2/324	13/18870	0.0202323	0.139328	0.112661	LHX5/LHX1	2
BP	GO:0021979	hypothalamus cell differentiation	2/324	13/18870	0.0202323	0.139328	0.112661	POU3F2/NHLH2	2
BP	GO:0031272	regulation of pseudopodium assembly	2/324	13/18870	0.0202323	0.139328	0.112661	CDC42/APC	2
BP	GO:0031274	positive regulation of pseudopodium assembly	2/324	13/18870	0.0202323	0.139328	0.112661	CDC42/APC	2
BP	GO:0051657	maintenance of organelle location	2/324	13/18870	0.0202323	0.139328	0.112661	ARHGAP21/PAFAH1B1	2
BP	GO:0051764	actin crosslink formation	2/324	13/18870	0.0202323	0.139328	0.112661	MARCKS/DPYSL3	2
BP	GO:0060623	regulation of chromosome condensation	2/324	13/18870	0.0202323	0.139328	0.112661	H3-3A/H3-3B	2
BP	GO:0061029	eyelid development in camera-type eye	2/324	13/18870	0.0202323	0.139328	0.112661	SOX11/TFAP2A	2
BP	GO:0097475	motor neuron migration	2/324	13/18870	0.0202323	0.139328	0.112661	LHX1/FZD3	2
BP	GO:2000622	regulation of nuclear-transcribed mRNA catabolic process, nonsense-mediated decay	2/324	13/18870	0.0202323	0.139328	0.112661	HNRNPAB/UPF3A	2
BP	GO:2000678	negative regulation of transcription regulatory region DNA binding	2/324	13/18870	0.0202323	0.139328	0.112661	SOX11/TMSB4X	2
BP	GO:0043276	anoikis	3/324	34/18870	0.0202607	0.139328	0.112661	TLE1/MCL1/TLE5	3
BP	GO:0048665	neuron fate specification	3/324	34/18870	0.0202607	0.139328	0.112661	POU3F2/LMO4/FKBP8	3
BP	GO:0060074	synapse maturation	3/324	34/18870	0.0202607	0.139328	0.112661	NEUROD2/YWHAZ/NEFL	3
BP	GO:0090313	regulation of protein targeting to membrane	3/324	34/18870	0.0202607	0.139328	0.112661	CDK5R1/GDI1/FYN	3
BP	GO:1900225	regulation of NLRP3 inflammasome complex assembly	3/324	34/18870	0.0202607	0.139328	0.112661	ATAT1/STMP1/PPP2CA	3
BP	GO:0031507	heterochromatin formation	5/324	91/18870	0.020284	0.139328	0.112661	H3-3A/HMGB1/CBX3/H3-3B/CENPV	5
BP	GO:0032943	mononuclear cell proliferation	11/324	314/18870	0.0202931	0.139328	0.112661	SOX11/CD24/NDFIP1/HMGB1/IGFBP2/PRDX2/CBLB/CD81/FYN/MIF/HPRT1	11
BP	GO:0023061	signal release	15/324	484/18870	0.0206254	0.141159	0.114141	SOX4/SOX11/NNAT/TFAP2B/NEUROD1/SLC38A2/MIDN/CPE/NRXN2/PFN2/VGF/RAB11B/SYT1/KLF7/MIF	15
BP	GO:0002573	myeloid leukocyte differentiation	9/324	235/18870	0.0206375	0.141159	0.114141	CITED2/ID2/NDFIP1/FOS/CD81/CDC42/PAFAH1B1/KLF10/JUNB	9
BP	GO:0017015	regulation of transforming growth factor beta receptor signaling pathway	7/324	160/18870	0.0207462	0.141635	0.114527	SOX11/NREP/CITED2/PEG10/SDCBP/SKIL/CDKN1C	7
BP	GO:0051650	establishment of vesicle localization	8/324	198/18870	0.0213515	0.145495	0.117647	FNBP1L/KIF5C/SDCBP/PAFAH1B1/RAB11B/DCTN1/DCTN2/KIF1A	8
BP	GO:0097120	receptor localization to synapse	4/324	62/18870	0.0218323	0.146653	0.118584	NSG1/KIF5C/NETO2/DBN1	4
BP	GO:0090596	sensory organ morphogenesis	10/324	277/18870	0.0218544	0.146653	0.118584	SOX11/TFAP2B/TFAP2A/ZIC1/CITED2/LHX1/ZIC3/HMGN1/FZD3/YY1	10
BP	GO:0021772	olfactory bulb development	3/324	35/18870	0.0218849	0.146653	0.118584	ZIC1/ID2/ZIC3	3
BP	GO:0043392	negative regulation of DNA binding	3/324	35/18870	0.0218849	0.146653	0.118584	SOX11/TMSB4X/JUN	3
BP	GO:0048048	embryonic eye morphogenesis	3/324	35/18870	0.0218849	0.146653	0.118584	SOX11/TFAP2A/CITED2	3
BP	GO:0090311	regulation of protein deacetylation	3/324	35/18870	0.0218849	0.146653	0.118584	MAPT/NDN/BEX4	3
BP	GO:1901099	negative regulation of signal transduction in absence of ligand	3/324	35/18870	0.0218849	0.146653	0.118584	MCL1/PRDX2/HSPA1B	3
BP	GO:2000515	negative regulation of CD4-positive, alpha-beta T cell activation	3/324	35/18870	0.0218849	0.146653	0.118584	NDFIP1/HMGB1/CBLB	3
BP	GO:2001240	negative regulation of extrinsic apoptotic signaling pathway in absence of ligand	3/324	35/18870	0.0218849	0.146653	0.118584	MCL1/PRDX2/HSPA1B	3
BP	GO:0030073	insulin secretion	8/324	199/18870	0.021927	0.146664	0.118593	SOX4/NNAT/TFAP2B/NEUROD1/MIDN/VGF/RAB11B/KLF7	8
BP	GO:0048592	eye morphogenesis	7/324	162/18870	0.0220319	0.147096	0.118942	SOX11/TFAP2B/TFAP2A/CITED2/LHX1/HMGN1/YY1	7
BP	GO:0051402	neuron apoptotic process	10/324	278/18870	0.0223388	0.148871	0.120377	TFAP2B/TFAP2A/EN2/CDK5R1/CHL1/TUBA1A/MCL1/NEFL/NONO/CPEB4	10
BP	GO:0051099	positive regulation of binding	6/324	127/18870	0.0224452	0.149306	0.120729	STMN1/NEUROD1/HMGB1/TXN/PPP2CA/ADD1	6
BP	GO:0034329	cell junction assembly	14/324	446/18870	0.0225629	0.149772	0.121106	ACTG1/ACTB/DNER/GPM6A/GPM6B/FSCN1/GAP43/AFDN/CORO1C/NRXN2/SDCBP/CDC42/RAC1/APC	14
BP	GO:1902850	microtubule cytoskeleton organization involved in mitosis	7/324	163/18870	0.0226951	0.149772	0.121106	STMN1/PAFAH1B1/DCTN1/CHMP2B/PLK2/DCTN2/HSPA1B	7
BP	GO:1903844	regulation of cellular response to transforming growth factor beta stimulus	7/324	163/18870	0.0226951	0.149772	0.121106	SOX11/NREP/CITED2/PEG10/SDCBP/SKIL/CDKN1C	7
BP	GO:0022898	regulation of transmembrane transporter activity	9/324	239/18870	0.0227208	0.149772	0.121106	TMSB4X/CALM1/ACTB/CALM2/ATP1B1/ATP1B3/YWHAH/CALM3/FHL1	9
BP	GO:0001656	metanephros development	5/324	94/18870	0.0229801	0.149772	0.121106	TFAP2B/BASP1/POU3F3/LHX1/IRX2	5
BP	GO:0051893	regulation of focal adhesion assembly	4/324	63/18870	0.0230068	0.149772	0.121106	ACTG1/GPM6B/CORO1C/RAC1	4
BP	GO:0090109	regulation of cell-substrate junction assembly	4/324	63/18870	0.0230068	0.149772	0.121106	ACTG1/GPM6B/CORO1C/RAC1	4
BP	GO:0010225	response to UV-C	2/324	14/18870	0.02334	0.149772	0.121106	HMGN1/YY1	2
BP	GO:0021819	layer formation in cerebral cortex	2/324	14/18870	0.02334	0.149772	0.121106	CDK5R1/PAFAH1B1	2
BP	GO:0042136	neurotransmitter biosynthetic process	2/324	14/18870	0.02334	0.149772	0.121106	GAD2/GAD1	2
BP	GO:0051412	response to corticosterone	2/324	14/18870	0.02334	0.149772	0.121106	FOS/NEFL	2
BP	GO:0070986	left/right axis specification	2/324	14/18870	0.02334	0.149772	0.121106	CITED2/ZIC3	2
BP	GO:0072160	nephron tubule epithelial cell differentiation	2/324	14/18870	0.02334	0.149772	0.121106	LHX1/CD24	2
BP	GO:0098814	spontaneous synaptic transmission	2/324	14/18870	0.02334	0.149772	0.121106	NSG1/SYT1	2
BP	GO:0098840	protein transport along microtubule	2/324	14/18870	0.02334	0.149772	0.121106	KIF5C/CLIP3	2
BP	GO:0099118	microtubule-based protein transport	2/324	14/18870	0.02334	0.149772	0.121106	KIF5C/CLIP3	2
BP	GO:0106070	regulation of adenylate cyclase-activating G protein-coupled receptor signaling pathway	2/324	14/18870	0.02334	0.149772	0.121106	APLP1/GNAI2	2
BP	GO:1902043	positive regulation of extrinsic apoptotic signaling pathway via death domain receptors	2/324	14/18870	0.02334	0.149772	0.121106	PEA15/SKIL	2
BP	GO:1902047	polyamine transmembrane transport	2/324	14/18870	0.02334	0.149772	0.121106	OAZ2/AZIN1	2
BP	GO:1905522	negative regulation of macrophage migration	2/324	14/18870	0.02334	0.149772	0.121106	CD200/MIF	2
BP	GO:0014808	release of sequestered calcium ion into cytosol by sarcoplasmic reticulum	3/324	36/18870	0.0235781	0.150767	0.121911	CALM1/CALM2/CALM3	3
BP	GO:0021696	cerebellar cortex morphogenesis	3/324	36/18870	0.0235781	0.150767	0.121911	LHX5/TUBA1A/LHX1	3
BP	GO:0030072	peptide hormone secretion	9/324	241/18870	0.0238171	0.152028	0.12293	SOX4/NNAT/TFAP2B/NEUROD1/MIDN/CPE/VGF/RAB11B/KLF7	9
BP	GO:0022409	positive regulation of cell-cell adhesion	11/324	322/18870	0.0238774	0.152145	0.123025	SOX4/ACTB/CITED2/EFNB2/CD24/AFDN/HMGB1/IGFBP2/CD81/SMARCA4/FYN	11
BP	GO:0007052	mitotic spindle organization	6/324	130/18870	0.0248291	0.157656	0.127481	STMN1/DCTN1/CHMP2B/PLK2/DCTN2/HSPA1B	6
BP	GO:0045739	positive regulation of DNA repair	6/324	130/18870	0.0248291	0.157656	0.127481	ACTB/HMGB1/SMARCA4/TOP2B/FUS/YY1	6
BP	GO:0002052	positive regulation of neuroblast proliferation	3/324	37/18870	0.0253405	0.158411	0.128091	ID4/FZD3/VCAN	3
BP	GO:0021988	olfactory lobe development	3/324	37/18870	0.0253405	0.158411	0.128091	ZIC1/ID2/ZIC3	3
BP	GO:0031076	embryonic camera-type eye development	3/324	37/18870	0.0253405	0.158411	0.128091	SOX11/TFAP2A/CITED2	3
BP	GO:0044546	NLRP3 inflammasome complex assembly	3/324	37/18870	0.0253405	0.158411	0.128091	ATAT1/STMP1/PPP2CA	3
BP	GO:0048261	negative regulation of receptor-mediated endocytosis	3/324	37/18870	0.0253405	0.158411	0.128091	SDCBP/RAC1/UNC119	3
BP	GO:0048854	brain morphogenesis	3/324	37/18870	0.0253405	0.158411	0.128091	TUBA1A/FZD3/PAFAH1B1	3
BP	GO:0097345	mitochondrial outer membrane permeabilization	3/324	37/18870	0.0253405	0.158411	0.128091	SLC25A5/TMEM14A/IER3	3
BP	GO:0141085	regulation of inflammasome-mediated signaling pathway	3/324	37/18870	0.0253405	0.158411	0.128091	ATAT1/STMP1/PPP2CA	3
BP	GO:1903514	release of sequestered calcium ion into cytosol by endoplasmic reticulum	3/324	37/18870	0.0253405	0.158411	0.128091	CALM1/CALM2/CALM3	3
BP	GO:0043542	endothelial cell migration	10/324	284/18870	0.0254101	0.158573	0.128222	TMSB4X/PTN/EFNB2/NR2F2/HMGB1/ID1/GLUL/RAC1/PLK2/SCG2	10
BP	GO:0030509	BMP signaling pathway	7/324	167/18870	0.0254857	0.158772	0.128383	SOX11/TFAP2B/RGMB/DDX5/UBE2D1/SKIL/FKBP8	7
BP	GO:0009306	protein secretion	12/324	368/18870	0.0258173	0.160562	0.129831	SOX4/NNAT/TFAP2B/NEUROD1/MIDN/CD200/PAFAH1B1/VGF/RAB11B/SCG2/AP1S1/KLF7	12
BP	GO:1990845	adaptive thermogenesis	7/324	168/18870	0.0262184	0.161703	0.130754	GADD45G/THRA/ID1/SLC25A5/SMARCA4/APC/CXCR4	7
BP	GO:0035592	establishment of protein localization to extracellular region	12/324	369/18870	0.0262908	0.161703	0.130754	SOX4/NNAT/TFAP2B/NEUROD1/MIDN/CD200/PAFAH1B1/VGF/RAB11B/SCG2/AP1S1/KLF7	12
BP	GO:0021694	cerebellar Purkinje cell layer formation	2/324	15/18870	0.0266296	0.161703	0.130754	LHX5/LHX1	2
BP	GO:0030007	intracellular potassium ion homeostasis	2/324	15/18870	0.0266296	0.161703	0.130754	ATP1B1/ATP1B3	2
BP	GO:0036376	sodium ion export across plasma membrane	2/324	15/18870	0.0266296	0.161703	0.130754	ATP1B1/ATP1B3	2
BP	GO:0050966	detection of mechanical stimulus involved in sensory perception of pain	2/324	15/18870	0.0266296	0.161703	0.130754	FYN/CXCR4	2
BP	GO:0061307	cardiac neural crest cell differentiation involved in heart development	2/324	15/18870	0.0266296	0.161703	0.130754	CITED2/CDC42	2
BP	GO:0061308	cardiac neural crest cell development involved in heart development	2/324	15/18870	0.0266296	0.161703	0.130754	CITED2/CDC42	2
BP	GO:0072148	epithelial cell fate commitment	2/324	15/18870	0.0266296	0.161703	0.130754	NEUROD1/NR2F2	2
BP	GO:0072176	nephric duct development	2/324	15/18870	0.0266296	0.161703	0.130754	EFNB2/LHX1	2
BP	GO:1901386	negative regulation of voltage-gated calcium channel activity	2/324	15/18870	0.0266296	0.161703	0.130754	CALM1/CALM3	2
BP	GO:1902065	response to L-glutamate	2/324	15/18870	0.0266296	0.161703	0.130754	TUBA1A/FYN	2
BP	GO:1904936	interneuron migration	2/324	15/18870	0.0266296	0.161703	0.130754	NR2F2/PAFAH1B1	2
BP	GO:2000479	regulation of cAMP-dependent protein kinase activity	2/324	15/18870	0.0266296	0.161703	0.130754	PRKAR2B/PKIA	2
BP	GO:0002790	peptide secretion	9/324	246/18870	0.0267222	0.161703	0.130754	SOX4/NNAT/TFAP2B/NEUROD1/MIDN/CPE/VGF/RAB11B/KLF7	9
BP	GO:0048863	stem cell differentiation	9/324	246/18870	0.0267222	0.161703	0.130754	CITED2/GPM6A/PTN/ZIC3/CHD3/CORO1C/SEMA6A/LBH/CDC42	9
BP	GO:0061180	mammary gland epithelium development	4/324	66/18870	0.0267576	0.161703	0.130754	ID2/DDR1/LBH/RTN4	4
BP	GO:0060993	kidney morphogenesis	5/324	98/18870	0.0269208	0.162419	0.131333	SOX4/BASP1/LHX1/IRX2/TMEM59L	5
BP	GO:0035909	aorta morphogenesis	3/324	38/18870	0.0271717	0.162583	0.131465	SOX4/TFAP2B/EFNB2	3
BP	GO:0042401	biogenic amine biosynthetic process	3/324	38/18870	0.0271717	0.162583	0.131465	INSM1/OAZ2/AZIN1	3
BP	GO:0043516	regulation of DNA damage response, signal transduction by p53 class mediator	3/324	38/18870	0.0271717	0.162583	0.131465	SOX4/DDX5/MIF	3
BP	GO:1900181	negative regulation of protein localization to nucleus	3/324	38/18870	0.0271717	0.162583	0.131465	DCLK2/PKIA/YWHAZ	3
BP	GO:1902229	regulation of intrinsic apoptotic signaling pathway in response to DNA damage	3/324	38/18870	0.0271717	0.162583	0.131465	CDKN2D/SKIL/MIF	3
BP	GO:0022604	regulation of cell morphogenesis	9/324	247/18870	0.0273319	0.163272	0.132022	CFL1/CORO1C/DBN1/CAPZB/FYN/PAFAH1B1/RAC1/SYT1/CXCR4	9
BP	GO:0031032	actomyosin structure organization	8/324	208/18870	0.0276075	0.164378	0.132916	ACTG1/STMN1/PFN2/CSRP2/EVL/CDC42/CCDC88A/RAC1	8
BP	GO:0031330	negative regulation of cellular catabolic process	8/324	208/18870	0.0276075	0.164378	0.132916	FEZ1/EIF4G2/MCL1/HNRNPA0/ELAVL4/HNRNPAB/FUS/UPF3A	8
BP	GO:0051251	positive regulation of lymphocyte activation	11/324	330/18870	0.0279034	0.165589	0.133895	SOX4/ACTB/EFNB2/CD24/HMGB1/IGFBP2/CD81/SMARCA4/FYN/AKIRIN2/MIF	11
BP	GO:0050773	regulation of dendrite development	5/324	99/18870	0.0279691	0.165589	0.133895	PTN/YWHAH/ELAVL4/DBN1/PAFAH1B1	5
BP	GO:2001237	negative regulation of extrinsic apoptotic signaling pathway	5/324	99/18870	0.0279691	0.165589	0.133895	MCL1/PRDX2/PEA15/SCG2/HSPA1B	5
BP	GO:0038034	signal transduction in absence of ligand	4/324	67/18870	0.0280844	0.165589	0.133895	MCL1/PRDX2/PPP2R1A/HSPA1B	4
BP	GO:0070301	cellular response to hydrogen peroxide	4/324	67/18870	0.0280844	0.165589	0.133895	TXN/FYN/TOP2B/MAP1LC3A	4
BP	GO:0097192	extrinsic apoptotic signaling pathway in absence of ligand	4/324	67/18870	0.0280844	0.165589	0.133895	MCL1/PRDX2/PPP2R1A/HSPA1B	4
BP	GO:0030336	negative regulation of cell migration	12/324	373/18870	0.0282487	0.166287	0.13446	DPYSL3/CITED2/NR2F2/AFDN/HMGB1/CORO1C/PFN2/EVL/CD200/RAC1/MIF/IGFBP5	12
BP	GO:1903706	regulation of hemopoiesis	13/324	417/18870	0.0286947	0.168639	0.136362	SOX4/ACTB/ID2/PTN/TSC22D1/NDFIP1/HMGB1/PRDX2/FOS/SMARCA4/HSPA1B/KLF10/JUNB	13
BP	GO:0072659	protein localization to plasma membrane	10/324	290/18870	0.0287739	0.168672	0.136389	ACTB/ATP1B1/LYPD1/NSG1/AFDN/ATP1B3/CD81/ARL6IP5/CCDC88A/CLIP3	10
BP	GO:0018107	peptidyl-threonine phosphorylation	5/324	100/18870	0.0290429	0.168672	0.136389	CALM1/CALM2/SBK1/CDK5R1/CALM3	5
BP	GO:0070828	heterochromatin organization	5/324	100/18870	0.0290429	0.168672	0.136389	H3-3A/HMGB1/CBX3/H3-3B/CENPV	5
BP	GO:0003016	respiratory system process	3/324	39/18870	0.0290718	0.168672	0.136389	ZFAND5/NDN/PBX3	3
BP	GO:0009309	amine biosynthetic process	3/324	39/18870	0.0290718	0.168672	0.136389	INSM1/OAZ2/AZIN1	3
BP	GO:0060999	positive regulation of dendritic spine development	3/324	39/18870	0.0290718	0.168672	0.136389	EIF4G2/DBN1/PAFAH1B1	3
BP	GO:0120033	negative regulation of plasma membrane bounded cell projection assembly	3/324	39/18870	0.0290718	0.168672	0.136389	PFN2/CAPZB/EVL	3
BP	GO:0140632	canonical inflammasome complex assembly	3/324	39/18870	0.0290718	0.168672	0.136389	ATAT1/STMP1/PPP2CA	3
BP	GO:0006612	protein targeting to membrane	6/324	135/18870	0.0291675	0.168958	0.136619	CDK5R1/GDI1/SDCBP/SRP14/FYN/SRP9	6
BP	GO:0030100	regulation of endocytosis	10/324	291/18870	0.0293639	0.169732	0.137246	ACTG1/ACTB/EFNB2/HMGB1/SDCBP/VPS28/CDC42/CLIP3/RAC1/UNC119	10
BP	GO:0007159	leukocyte cell-cell adhesion	13/324	419/18870	0.0296639	0.169732	0.137246	SOX4/ACTB/EFNB2/CD24/NDFIP1/HMGB1/IGFBP2/PRDX2/PODXL2/CBLB/CD81/SMARCA4/FYN	13
BP	GO:0050870	positive regulation of T cell activation	9/324	251/18870	0.0298692	0.169732	0.137246	SOX4/ACTB/EFNB2/CD24/HMGB1/IGFBP2/CD81/SMARCA4/FYN	9
BP	GO:0007158	neuron cell-cell adhesion	2/324	16/18870	0.0300939	0.169732	0.137246	CDK5R1/NRXN2	2
BP	GO:0010715	regulation of extracellular matrix disassembly	2/324	16/18870	0.0300939	0.169732	0.137246	FSCN1/DDR1	2
BP	GO:0015846	polyamine transport	2/324	16/18870	0.0300939	0.169732	0.137246	OAZ2/AZIN1	2
BP	GO:0021534	cell proliferation in hindbrain	2/324	16/18870	0.0300939	0.169732	0.137246	LHX5/LHX1	2
BP	GO:0021924	cell proliferation in external granule layer	2/324	16/18870	0.0300939	0.169732	0.137246	LHX5/LHX1	2
BP	GO:0021930	cerebellar granule cell precursor proliferation	2/324	16/18870	0.0300939	0.169732	0.137246	LHX5/LHX1	2
BP	GO:0031269	pseudopodium assembly	2/324	16/18870	0.0300939	0.169732	0.137246	CDC42/APC	2
BP	GO:0032930	positive regulation of superoxide anion generation	2/324	16/18870	0.0300939	0.169732	0.137246	MAPT/GNAI2	2
BP	GO:0046642	negative regulation of alpha-beta T cell proliferation	2/324	16/18870	0.0300939	0.169732	0.137246	NDFIP1/CBLB	2
BP	GO:0061101	neuroendocrine cell differentiation	2/324	16/18870	0.0300939	0.169732	0.137246	INSM1/POU3F2	2
BP	GO:0071380	cellular response to prostaglandin E stimulus	2/324	16/18870	0.0300939	0.169732	0.137246	GNG2/GNB1	2
BP	GO:1900006	positive regulation of dendrite development	2/324	16/18870	0.0300939	0.169732	0.137246	PTN/ELAVL4	2
BP	GO:2000696	regulation of epithelial cell differentiation involved in kidney development	2/324	16/18870	0.0300939	0.169732	0.137246	LHX1/CD24	2
BP	GO:0002262	myeloid cell homeostasis	7/324	173/18870	0.030098	0.169732	0.137246	CITED2/ID2/HMGB1/THRA/SLC25A5/PRDX1/HSPA1B	7
BP	GO:0120162	positive regulation of cold-induced thermogenesis	5/324	101/18870	0.0301424	0.169732	0.137246	GADD45G/THRA/SMARCA4/APC/CXCR4	5
BP	GO:0071692	protein localization to extracellular region	12/324	377/18870	0.0303103	0.170413	0.137797	SOX4/NNAT/TFAP2B/NEUROD1/MIDN/CD200/PAFAH1B1/VGF/RAB11B/SCG2/AP1S1/KLF7	12
BP	GO:0045619	regulation of lymphocyte differentiation	8/324	212/18870	0.0304328	0.170838	0.13814	SOX4/ACTB/ID2/NDFIP1/HMGB1/PRDX2/SMARCA4/JUNB	8
BP	GO:0045730	respiratory burst	3/324	40/18870	0.0310404	0.173444	0.140247	CD24/PRDX2/RAC1	3
BP	GO:0051693	actin filament capping	3/324	40/18870	0.0310404	0.173444	0.140247	CAPZB/SPTAN1/ADD1	3
BP	GO:2000677	regulation of transcription regulatory region DNA binding	3/324	40/18870	0.0310404	0.173444	0.140247	SOX11/TMSB4X/NEUROD1	3
BP	GO:0042098	T cell proliferation	8/324	213/18870	0.031169	0.173895	0.140612	CD24/NDFIP1/HMGB1/IGFBP2/PRDX2/CBLB/CD81/FYN	8
BP	GO:0008630	intrinsic apoptotic signaling pathway in response to DNA damage	5/324	102/18870	0.0312678	0.173912	0.140626	MCL1/CDKN2D/IER3/SKIL/MIF	5
BP	GO:0150115	cell-substrate junction organization	5/324	102/18870	0.0312678	0.173912	0.140626	ACTG1/GPM6B/CORO1C/RAC1/MAPRE2	5
BP	GO:0040013	negative regulation of locomotion	13/324	423/18870	0.0316735	0.175899	0.142232	DPYSL3/CITED2/NR2F2/AFDN/HMGB1/CORO1C/PFN2/SEMA6A/EVL/CD200/RAC1/MIF/IGFBP5	13
BP	GO:0045216	cell-cell junction organization	8/324	214/18870	0.0319174	0.176983	0.143109	ACTG1/ACTB/EFNB2/FSCN1/AFDN/CDC42/APC/ADD1	8
BP	GO:0043401	steroid hormone mediated signaling pathway	6/324	138/18870	0.0319957	0.177147	0.143241	DDX5/RBFOX2/YWHAH/SMARCA4/LBH/DNAJA1	6
BP	GO:0007059	chromosome segregation	13/324	424/18870	0.0321909	0.17773	0.143713	ACTB/TUBB/SLC25A5/SMARCA4/CDC42/TOP2B/APC/CHMP2B/MAPRE2/PPP2R1A/DCTN2/HSPA1B/BEX4	13
BP	GO:0001736	establishment of planar polarity	4/324	70/18870	0.0322967	0.17773	0.143713	FZD3/CDC42/PAFAH1B1/RAC1	4
BP	GO:0007164	establishment of tissue polarity	4/324	70/18870	0.0322967	0.17773	0.143713	FZD3/CDC42/PAFAH1B1/RAC1	4
BP	GO:1902893	regulation of miRNA transcription	4/324	70/18870	0.0322967	0.17773	0.143713	FOS/JUN/SMARCA4/YY1	4
BP	GO:0003015	heart process	9/324	255/18870	0.0325668	0.17887	0.144635	CALM1/CALM2/ATP1B1/THRA/CALM3/CDC42/FYN/GNAI2/CXCR4	9
BP	GO:0043409	negative regulation of MAPK cascade	7/324	176/18870	0.0326024	0.17887	0.144635	DUSP4/UCHL1/PEBP1/SEMA6A/PAFAH1B1/PPP2R1A/DNAJA1	7
BP	GO:0006282	regulation of DNA repair	8/324	215/18870	0.0326779	0.179014	0.144751	ACTB/HMGB1/USP22/SMARCA4/IER3/TOP2B/FUS/YY1	8
BP	GO:0006605	protein targeting	11/324	339/18870	0.0329931	0.179083	0.144807	CDK5R1/YWHAQ/GDI1/SDCBP/SRP14/YWHAB/MTCH1/FYN/YWHAG/ZFAND6/SRP9	11
BP	GO:1903037	regulation of leukocyte cell-cell adhesion	12/324	382/18870	0.0330375	0.179083	0.144807	SOX4/ACTB/EFNB2/CD24/NDFIP1/HMGB1/IGFBP2/PRDX2/CBLB/CD81/SMARCA4/FYN	12
BP	GO:0031952	regulation of protein autophosphorylation	3/324	41/18870	0.0330773	0.179083	0.144807	CALM1/CALM2/CALM3	3
BP	GO:0043388	positive regulation of DNA binding	3/324	41/18870	0.0330773	0.179083	0.144807	NEUROD1/HMGB1/TXN	3
BP	GO:0045454	cell redox homeostasis	3/324	41/18870	0.0330773	0.179083	0.144807	TXN/PRDX2/PRDX1	3
BP	GO:0051281	positive regulation of release of sequestered calcium ion into cytosol	3/324	41/18870	0.0330773	0.179083	0.144807	CALM1/CALM2/CALM3	3
BP	GO:0072210	metanephric nephron development	3/324	41/18870	0.0330773	0.179083	0.144807	TFAP2B/LHX1/IRX2	3
BP	GO:0090092	regulation of transmembrane receptor protein serine/threonine kinase signaling pathway	10/324	297/18870	0.0330851	0.179083	0.144807	SOX11/NREP/TFAP2B/CITED2/PEG10/SDCBP/UBE2D1/SKIL/FKBP8/CDKN1C	10
BP	GO:0051648	vesicle localization	8/324	216/18870	0.0334507	0.179609	0.145232	FNBP1L/KIF5C/SDCBP/PAFAH1B1/RAB11B/DCTN1/DCTN2/KIF1A	8
BP	GO:0090100	positive regulation of transmembrane receptor protein serine/threonine kinase signaling pathway	5/324	104/18870	0.0335969	0.179609	0.145232	SOX11/CITED2/SDCBP/FKBP8/CDKN1C	5
BP	GO:0031268	pseudopodium organization	2/324	17/18870	0.0337261	0.179609	0.145232	CDC42/APC	2
BP	GO:0033151	V(D)J recombination	2/324	17/18870	0.0337261	0.179609	0.145232	HMGB1/YY1	2
BP	GO:0043923	positive regulation by host of viral transcription	2/324	17/18870	0.0337261	0.179609	0.145232	JUN/SMARCA4	2
BP	GO:0048268	clathrin coat assembly	2/324	17/18870	0.0337261	0.179609	0.145232	NSG2/NSG1	2
BP	GO:0048557	embryonic digestive tract morphogenesis	2/324	17/18870	0.0337261	0.179609	0.145232	SOX11/ID2	2
BP	GO:0060644	mammary gland epithelial cell differentiation	2/324	17/18870	0.0337261	0.179609	0.145232	ID2/LBH	2
BP	GO:0061003	positive regulation of dendritic spine morphogenesis	2/324	17/18870	0.0337261	0.179609	0.145232	DBN1/PAFAH1B1	2
BP	GO:0098974	postsynaptic actin cytoskeleton organization	2/324	17/18870	0.0337261	0.179609	0.145232	ACTG1/ACTB	2
BP	GO:1990403	embryonic brain development	2/324	17/18870	0.0337261	0.179609	0.145232	TUBB2B/EN2	2
BP	GO:0034101	erythrocyte homeostasis	6/324	140/18870	0.033977	0.180416	0.145885	CITED2/ID2/THRA/SLC25A5/PRDX1/HSPA1B	6
BP	GO:0071902	positive regulation of protein serine/threonine kinase activity	6/324	140/18870	0.033977	0.180416	0.145885	CALM1/CALM2/CD24/CALM3/PPP2CA/CCND2	6
BP	GO:0034764	positive regulation of transmembrane transport	8/324	217/18870	0.0342359	0.181525	0.146782	TMSB4X/CALM1/CALM2/ATP1B1/ATP1B3/CALM3/CLIP3/AZIN1	8
BP	GO:0060538	skeletal muscle organ development	7/324	178/18870	0.0343472	0.18185	0.147044	SOX11/DNER/BASP1/CITED2/DDX5/NR2F2/FOS	7
BP	GO:0010586	miRNA metabolic process	5/324	105/18870	0.0348008	0.183382	0.148283	DDX5/FOS/JUN/SMARCA4/YY1	5
BP	GO:1904064	positive regulation of cation transmembrane transport	6/324	141/18870	0.0349968	0.183382	0.148283	TMSB4X/CALM1/CALM2/ATP1B1/ATP1B3/CALM3	6
BP	GO:1902115	regulation of organelle assembly	8/324	218/18870	0.0350335	0.183382	0.148283	FSCN1/GAP43/FEZ1/SDCBP/CCDC88A/CHMP2B/PLK2/HSPA1B	8
BP	GO:0035307	positive regulation of protein dephosphorylation	3/324	42/18870	0.0351822	0.183382	0.148283	CALM1/CALM2/CALM3	3
BP	GO:0060236	regulation of mitotic spindle organization	3/324	42/18870	0.0351822	0.183382	0.148283	DCTN1/CHMP2B/HSPA1B	3
BP	GO:0090148	membrane fission	3/324	42/18870	0.0351822	0.183382	0.148283	CORO1C/VPS28/CHMP2B	3
BP	GO:0140467	integrated stress response signaling	3/324	42/18870	0.0351822	0.183382	0.148283	FOS/JUN/JUNB	3
BP	GO:0141084	inflammasome-mediated signaling pathway	3/324	42/18870	0.0351822	0.183382	0.148283	ATAT1/STMP1/PPP2CA	3
BP	GO:1990000	amyloid fibril formation	3/324	42/18870	0.0351822	0.183382	0.148283	MAPT/HNRNPA1/FUS	3
BP	GO:2000008	regulation of protein localization to cell surface	3/324	42/18870	0.0351822	0.183382	0.148283	GPM6B/TMEM35A/RAB11B	3
BP	GO:0071772	response to BMP	7/324	179/18870	0.0352424	0.183382	0.148283	SOX11/TFAP2B/RGMB/DDX5/UBE2D1/SKIL/FKBP8	7
BP	GO:0071773	cellular response to BMP stimulus	7/324	179/18870	0.0352424	0.183382	0.148283	SOX11/TFAP2B/RGMB/DDX5/UBE2D1/SKIL/FKBP8	7
BP	GO:0006801	superoxide metabolic process	4/324	72/18870	0.0352995	0.183416	0.14831	MAPT/PRDX2/PRDX1/GNAI2	4
BP	GO:0030099	myeloid cell differentiation	13/324	430/18870	0.0354249	0.183804	0.148625	CITED2/ID2/NDFIP1/THRA/FOS/SLC25A5/CD81/CDC42/PAFAH1B1/HSPA1B/KLF10/JUNB/CDKN1C	13
BP	GO:0030316	osteoclast differentiation	5/324	106/18870	0.0360311	0.186417	0.150737	FOS/CD81/PAFAH1B1/KLF10/JUNB	5
BP	GO:0048709	oligodendrocyte differentiation	5/324	106/18870	0.0360311	0.186417	0.150737	SOX11/PTN/GPM6B/ID4/CXCR4	5
BP	GO:1903829	positive regulation of protein localization	14/324	476/18870	0.0362457	0.187261	0.15142	SOX4/NNAT/ZIC1/CDK5R1/MAPT/TMEM35A/OAZ2/CD81/VPS28/FYN/CCDC88A/RTN4/CLIP3/APC	14
BP	GO:2000146	negative regulation of cell motility	12/324	388/18870	0.036537	0.187959	0.151984	DPYSL3/CITED2/NR2F2/AFDN/HMGB1/CORO1C/PFN2/EVL/CD200/RAC1/MIF/IGFBP5	12
BP	GO:0016032	viral process	13/324	432/18870	0.0365529	0.187959	0.151984	CFL1/DDX5/EFNB2/KPNA2/HMGB1/JUN/CD81/SMARCA4/VPS28/TOP2B/CHMP2B/HSPA1B/CXCR4	13
BP	GO:0030330	DNA damage response, signal transduction by p53 class mediator	4/324	73/18870	0.0368595	0.187959	0.151984	SOX4/DDX5/PLK2/MIF	4
BP	GO:0035914	skeletal muscle cell differentiation	4/324	73/18870	0.0368595	0.187959	0.151984	SOX11/CITED2/DDX5/FOS	4
BP	GO:0045109	intermediate filament organization	4/324	73/18870	0.0368595	0.187959	0.151984	INA/NEFM/DNAJB6/NEFL	4
BP	GO:0045661	regulation of myoblast differentiation	4/324	73/18870	0.0368595	0.187959	0.151984	SOX4/ACTB/BTG1/SMARCA4	4
BP	GO:0051881	regulation of mitochondrial membrane potential	4/324	73/18870	0.0368595	0.187959	0.151984	MLLT11/MAPT/ARL6IP5/SLC25A36	4
BP	GO:1903351	cellular response to dopamine	4/324	73/18870	0.0368595	0.187959	0.151984	NSG2/GNG2/NSG1/GNB1	4
BP	GO:1900180	regulation of protein localization to nucleus	6/324	143/18870	0.037095	0.187959	0.151984	ZIC1/DCLK2/PKIA/YWHAZ/GLUL/FYN	6
BP	GO:0060412	ventricular septum morphogenesis	3/324	43/18870	0.0373546	0.187959	0.151984	SOX4/SOX11/CITED2	3
BP	GO:0070296	sarcoplasmic reticulum calcium ion transport	3/324	43/18870	0.0373546	0.187959	0.151984	CALM1/CALM2/CALM3	3
BP	GO:0090317	negative regulation of intracellular protein transport	3/324	43/18870	0.0373546	0.187959	0.151984	PKIA/GDI1/TXN	3
BP	GO:1902110	positive regulation of mitochondrial membrane permeability involved in apoptotic process	3/324	43/18870	0.0373546	0.187959	0.151984	SLC25A5/TMEM14A/IER3	3
BP	GO:0006595	polyamine metabolic process	2/324	18/18870	0.0375194	0.187959	0.151984	OAZ2/AZIN1	2
BP	GO:0006735	NADH regeneration	2/324	18/18870	0.0375194	0.187959	0.151984	ENO2/PGK1	2
BP	GO:0045820	negative regulation of glycolytic process	2/324	18/18870	0.0375194	0.187959	0.151984	PPP2CA/IER3	2
BP	GO:0061621	canonical glycolysis	2/324	18/18870	0.0375194	0.187959	0.151984	ENO2/PGK1	2
BP	GO:0061718	glucose catabolic process to pyruvate	2/324	18/18870	0.0375194	0.187959	0.151984	ENO2/PGK1	2
BP	GO:0071243	cellular response to arsenic-containing substance	2/324	18/18870	0.0375194	0.187959	0.151984	HNRNPA1/SLC38A2	2
BP	GO:0071514	genomic imprinting	2/324	18/18870	0.0375194	0.187959	0.151984	NDN/CDKN1C	2
BP	GO:0086103	G protein-coupled receptor signaling pathway involved in heart process	2/324	18/18870	0.0375194	0.187959	0.151984	CDC42/GNAI2	2
BP	GO:2000811	negative regulation of anoikis	2/324	18/18870	0.0375194	0.187959	0.151984	TLE1/MCL1	2
BP	GO:0015833	peptide transport	9/324	262/18870	0.0376862	0.188535	0.15245	SOX4/NNAT/TFAP2B/NEUROD1/MIDN/CPE/VGF/RAB11B/KLF7	9
BP	GO:0006997	nucleus organization	6/324	144/18870	0.0381737	0.190711	0.154209	H3-3A/H3-3B/PAFAH1B1/RTN4/DCTN1/CHMP2B	6
BP	GO:0003281	ventricular septum development	4/324	74/18870	0.0384586	0.191607	0.154934	SOX4/SOX11/CITED2/LMO4	4
BP	GO:1903350	response to dopamine	4/324	74/18870	0.0384586	0.191607	0.154934	NSG2/GNG2/NSG1/GNB1	4
BP	GO:0048608	reproductive structure development	10/324	305/18870	0.0385452	0.191775	0.15507	H3-3A/BASP1/CITED2/NR2F2/LHX1/ID4/NHLH2/H3-3B/VGF/CDKN1C	10
BP	GO:0001701	in utero embryonic development	12/324	392/18870	0.0390113	0.193288	0.156293	CITED2/ZFAND5/NR2F2/RTF1/DNAJB6/DBN1/GRB2/RTN4/SKIL/UPF3A/JUNB/CDKN1C	12
BP	GO:0003007	heart morphogenesis	9/324	264/18870	0.0392444	0.193288	0.156293	SOX4/SOX11/CITED2/OLFM1/CPE/ZIC3/CDC42/RTN4/APC	9
BP	GO:0050921	positive regulation of chemotaxis	6/324	145/18870	0.0392722	0.193288	0.156293	TMSB4X/PTN/HMGB1/RAC1/SCG2/CXCR4	6
BP	GO:0062207	regulation of pattern recognition receptor signaling pathway	6/324	145/18870	0.0392722	0.193288	0.156293	HMGB1/ATAT1/STMP1/PPP2CA/RTN4/HSPA1B	6
BP	GO:0000184	nuclear-transcribed mRNA catabolic process, nonsense-mediated decay	3/324	44/18870	0.0395942	0.193288	0.156293	PNRC1/HNRNPAB/UPF3A	3
BP	GO:0009409	response to cold	3/324	44/18870	0.0395942	0.193288	0.156293	PCSK1N/THRA/VGF	3
BP	GO:0021587	cerebellum morphogenesis	3/324	44/18870	0.0395942	0.193288	0.156293	LHX5/TUBA1A/LHX1	3
BP	GO:0021879	forebrain neuron differentiation	3/324	44/18870	0.0395942	0.193288	0.156293	LHX5/DCLK2/NHLH2	3
BP	GO:0030501	positive regulation of bone mineralization	3/324	44/18870	0.0395942	0.193288	0.156293	TFAP2A/PTN/GPM6B	3
BP	GO:0030835	negative regulation of actin filament depolymerization	3/324	44/18870	0.0395942	0.193288	0.156293	CAPZB/SPTAN1/ADD1	3
BP	GO:0043268	positive regulation of potassium ion transport	3/324	44/18870	0.0395942	0.193288	0.156293	ATP1B1/ATP1B3/FHL1	3
BP	GO:0046006	regulation of activated T cell proliferation	3/324	44/18870	0.0395942	0.193288	0.156293	CD24/HMGB1/IGFBP2	3
BP	GO:0046640	regulation of alpha-beta T cell proliferation	3/324	44/18870	0.0395942	0.193288	0.156293	NDFIP1/CBLB/CD81	3
BP	GO:0071763	nuclear membrane organization	3/324	44/18870	0.0395942	0.193288	0.156293	PAFAH1B1/DCTN1/CHMP2B	3
BP	GO:0046822	regulation of nucleocytoplasmic transport	5/324	109/18870	0.0398814	0.194429	0.157215	ZIC1/PKIA/TXN/KHDRBS1/IER3	5
BP	GO:0045806	negative regulation of endocytosis	4/324	75/18870	0.0400969	0.195217	0.157853	HMGB1/SDCBP/RAC1/UNC119	4
BP	GO:0002753	cytosolic pattern recognition receptor signaling pathway	6/324	146/18870	0.0403906	0.195806	0.158329	HMGB1/ATAT1/STMP1/PPP2CA/RTN4/HSPA1B	6
BP	GO:0046879	hormone secretion	10/324	308/18870	0.0407443	0.195806	0.158329	SOX4/SOX11/NNAT/TFAP2B/NEUROD1/MIDN/CPE/VGF/RAB11B/KLF7	10
BP	GO:1902107	positive regulation of leukocyte differentiation	7/324	185/18870	0.0409387	0.195806	0.158329	SOX4/ACTB/ID2/HMGB1/FOS/SMARCA4/KLF10	7
BP	GO:1903708	positive regulation of hemopoiesis	7/324	185/18870	0.0409387	0.195806	0.158329	SOX4/ACTB/ID2/HMGB1/FOS/SMARCA4/KLF10	7
BP	GO:0000819	sister chromatid segregation	8/324	225/18870	0.0409707	0.195806	0.158329	ACTB/SMARCA4/TOP2B/APC/CHMP2B/PPP2R1A/DCTN2/HSPA1B	8
BP	GO:0001708	cell fate specification	5/324	110/18870	0.0412183	0.195806	0.158329	POU3F2/CHD3/LMO4/APC/FKBP8	5
BP	GO:0008637	apoptotic mitochondrial changes	5/324	110/18870	0.0412183	0.195806	0.158329	MLLT11/MCL1/SLC25A5/TMEM14A/IER3	5
BP	GO:0014013	regulation of gliogenesis	5/324	110/18870	0.0412183	0.195806	0.158329	SOX11/ID2/PTN/ID4/CXCR4	5
BP	GO:0018210	peptidyl-threonine modification	5/324	110/18870	0.0412183	0.195806	0.158329	CALM1/CALM2/SBK1/CDK5R1/CALM3	5
BP	GO:0031398	positive regulation of protein ubiquitination	5/324	110/18870	0.0412183	0.195806	0.158329	NDFIP1/UBE2D1/CBLB/SKP1/RBX1	5
BP	GO:0045445	myoblast differentiation	5/324	110/18870	0.0412183	0.195806	0.158329	SOX4/ACTB/DDX5/BTG1/SMARCA4	5
BP	GO:0090398	cellular senescence	5/324	110/18870	0.0412183	0.195806	0.158329	CITED2/ID2/TOP2B/PLK2/MIF	5
BP	GO:0001829	trophectodermal cell differentiation	2/324	19/18870	0.0414673	0.195806	0.158329	CITED2/JUNB	2
BP	GO:0010968	regulation of microtubule nucleation	2/324	19/18870	0.0414673	0.195806	0.158329	DCTN1/HSPA1B	2
BP	GO:0021692	cerebellar Purkinje cell layer morphogenesis	2/324	19/18870	0.0414673	0.195806	0.158329	LHX5/LHX1	2
BP	GO:0032928	regulation of superoxide anion generation	2/324	19/18870	0.0414673	0.195806	0.158329	MAPT/GNAI2	2
BP	GO:0034162	toll-like receptor 9 signaling pathway	2/324	19/18870	0.0414673	0.195806	0.158329	HMGB1/RTN4	2
BP	GO:0046931	pore complex assembly	2/324	19/18870	0.0414673	0.195806	0.158329	AFDN/RTN4	2
BP	GO:1900242	regulation of synaptic vesicle endocytosis	2/324	19/18870	0.0414673	0.195806	0.158329	ACTG1/ACTB	2
BP	GO:1902307	positive regulation of sodium ion transmembrane transport	2/324	19/18870	0.0414673	0.195806	0.158329	ATP1B1/ATP1B3	2
BP	GO:1903232	melanosome assembly	2/324	19/18870	0.0414673	0.195806	0.158329	AP1S2/AP1S1	2
BP	GO:1903376	regulation of oxidative stress-induced neuron intrinsic apoptotic signaling pathway	2/324	19/18870	0.0414673	0.195806	0.158329	MCL1/NONO	2
BP	GO:0061458	reproductive system development	10/324	309/18870	0.0414962	0.195806	0.158329	H3-3A/BASP1/CITED2/NR2F2/LHX1/ID4/NHLH2/H3-3B/VGF/CDKN1C	10
BP	GO:0050900	leukocyte migration	12/324	396/18870	0.0416013	0.195806	0.158329	PTN/HMGB1/PODXL2/CD81/CDC42/FYN/CD200/PAFAH1B1/RAC1/SCG2/MIF/CXCR4	12
BP	GO:0033157	regulation of intracellular protein transport	8/324	226/18870	0.0418701	0.195806	0.158329	ZIC1/CDK5R1/PKIA/GDI1/TXN/OAZ2/CD81/FYN	8
BP	GO:0009154	purine ribonucleotide catabolic process	3/324	45/18870	0.0419004	0.195806	0.158329	NUDT3/ACOT7/HPRT1	3
BP	GO:0010799	regulation of peptidyl-threonine phosphorylation	3/324	45/18870	0.0419004	0.195806	0.158329	CALM1/CALM2/CALM3	3
BP	GO:0045687	positive regulation of glial cell differentiation	3/324	45/18870	0.0419004	0.195806	0.158329	ID2/PTN/CXCR4	3
BP	GO:0048713	regulation of oligodendrocyte differentiation	3/324	45/18870	0.0419004	0.195806	0.158329	PTN/ID4/CXCR4	3
BP	GO:1902686	mitochondrial outer membrane permeabilization involved in programmed cell death	3/324	45/18870	0.0419004	0.195806	0.158329	SLC25A5/TMEM14A/IER3	3
BP	GO:1905521	regulation of macrophage migration	3/324	45/18870	0.0419004	0.195806	0.158329	CD81/CD200/MIF	3
BP	GO:0032872	regulation of stress-activated MAPK cascade	7/324	186/18870	0.041943	0.195806	0.158329	HMGB1/GADD45G/SDCBP/PRDX1/ARL6IP5/PAFAH1B1/DNAJA1	7
BP	GO:1990778	protein localization to cell periphery	11/324	353/18870	0.0421679	0.196603	0.158974	ACTB/ATP1B1/LYPD1/NSG1/AFDN/ATP1B3/NETO2/CD81/ARL6IP5/CCDC88A/CLIP3	11
BP	GO:0035304	regulation of protein dephosphorylation	4/324	77/18870	0.0434913	0.202254	0.163543	CALM1/CALM2/CALM3/YWHAB	4
BP	GO:1903036	positive regulation of response to wounding	4/324	77/18870	0.0434913	0.202254	0.163543	ACTG1/PTN/PRDX2/CXCR4	4
BP	GO:0031503	protein-containing complex localization	7/324	188/18870	0.0439992	0.204318	0.165212	EFNB2/NSG1/KIF5C/DYNLL1/NETO2/DBN1/AKIRIN2	7
BP	GO:0021517	ventral spinal cord development	3/324	46/18870	0.0442727	0.204318	0.165212	LHX1/LMO4/DCTN1	3
BP	GO:0031018	endocrine pancreas development	3/324	46/18870	0.0442727	0.204318	0.165212	SOX4/NEUROD1/INSM1	3
BP	GO:0060711	labyrinthine layer development	3/324	46/18870	0.0442727	0.204318	0.165212	DNAJB6/GRB2/JUNB	3
BP	GO:0090224	regulation of spindle organization	3/324	46/18870	0.0442727	0.204318	0.165212	DCTN1/CHMP2B/HSPA1B	3
BP	GO:1990090	cellular response to nerve growth factor stimulus	3/324	46/18870	0.0442727	0.204318	0.165212	STMN2/MAPT/ELAVL4	3
BP	GO:0040029	epigenetic regulation of gene expression	8/324	229/18870	0.044647	0.205784	0.166397	H3-3A/NDN/HMGB1/CBX3/H3-3B/CENPV/SMARCA4/CDKN1C	8
BP	GO:0007264	small GTPase mediated signal transduction	14/324	491/18870	0.0449743	0.206084	0.16664	STMN1/CFL1/RND3/ARHGAP21/YWHAQ/GDI1/SDCBP/GNB1/GRB2/CDC42/CCDC88A/RAC1/MAPRE2/PLK2	14
BP	GO:0070302	regulation of stress-activated protein kinase signaling cascade	7/324	189/18870	0.0450512	0.206084	0.16664	HMGB1/GADD45G/SDCBP/PRDX1/ARL6IP5/PAFAH1B1/DNAJA1	7
BP	GO:0120161	regulation of cold-induced thermogenesis	6/324	150/18870	0.0450649	0.206084	0.16664	GADD45G/THRA/ID1/SMARCA4/APC/CXCR4	6
BP	GO:0090287	regulation of cellular response to growth factor stimulus	11/324	357/18870	0.0450842	0.206084	0.16664	SOX11/NREP/TFAP2B/CITED2/PEG10/SDCBP/UBE2D1/SEMA6A/SKIL/FKBP8/CDKN1C	11
BP	GO:0009166	nucleotide catabolic process	4/324	78/18870	0.0452472	0.206084	0.16664	NUDT3/ACOT7/DUT/HPRT1	4
BP	GO:0055117	regulation of cardiac muscle contraction	4/324	78/18870	0.0452472	0.206084	0.16664	CALM1/CALM2/ATP1B1/CALM3	4
BP	GO:0009063	amino acid catabolic process	5/324	113/18870	0.0453904	0.206084	0.16664	GAD2/DDAH2/ETFB/GAD1/GLUL	5
BP	GO:0002643	regulation of tolerance induction	2/324	20/18870	0.0455633	0.206084	0.16664	HMGB1/CBLB	2
BP	GO:0006607	NLS-bearing protein import into nucleus	2/324	20/18870	0.0455633	0.206084	0.16664	KPNA2/CBLB	2
BP	GO:0060749	mammary gland alveolus development	2/324	20/18870	0.0455633	0.206084	0.16664	ID2/DDR1	2
BP	GO:0061377	mammary gland lobule development	2/324	20/18870	0.0455633	0.206084	0.16664	ID2/DDR1	2
BP	GO:0061620	glycolytic process through glucose-6-phosphate	2/324	20/18870	0.0455633	0.206084	0.16664	ENO2/PGK1	2
BP	GO:0071786	endoplasmic reticulum tubular network organization	2/324	20/18870	0.0455633	0.206084	0.16664	RTN1/RTN4	2
BP	GO:0072567	chemokine (C-X-C motif) ligand 2 production	2/324	20/18870	0.0455633	0.206084	0.16664	HMGB1/MIF	2
BP	GO:2000341	regulation of chemokine (C-X-C motif) ligand 2 production	2/324	20/18870	0.0455633	0.206084	0.16664	HMGB1/MIF	2
BP	GO:0022407	regulation of cell-cell adhesion	14/324	493/18870	0.0462409	0.208163	0.168321	SOX4/ACTB/CITED2/EFNB2/CD24/NDFIP1/AFDN/HMGB1/IGFBP2/PRDX2/CBLB/CD81/SMARCA4/FYN	14
BP	GO:0106106	cold-induced thermogenesis	6/324	151/18870	0.046284	0.208163	0.168321	GADD45G/THRA/ID1/SMARCA4/APC/CXCR4	6
BP	GO:0032412	regulation of monoatomic ion transmembrane transporter activity	8/324	231/18870	0.046564	0.208163	0.168321	TMSB4X/CALM1/CALM2/ATP1B1/ATP1B3/YWHAH/CALM3/FHL1	8
BP	GO:0021575	hindbrain morphogenesis	3/324	47/18870	0.0467105	0.208163	0.168321	LHX5/TUBA1A/LHX1	3
BP	GO:0035196	miRNA processing	3/324	47/18870	0.0467105	0.208163	0.168321	HNRNPA2B1/DDX5/SRSF3	3
BP	GO:0035794	positive regulation of mitochondrial membrane permeability	3/324	47/18870	0.0467105	0.208163	0.168321	SLC25A5/TMEM14A/IER3	3
BP	GO:0035850	epithelial cell differentiation involved in kidney development	3/324	47/18870	0.0467105	0.208163	0.168321	BASP1/LHX1/CD24	3
BP	GO:0043029	T cell homeostasis	3/324	47/18870	0.0467105	0.208163	0.168321	PRDX2/PPP2CA/PPP2R1A	3
BP	GO:0043666	regulation of phosphoprotein phosphatase activity	3/324	47/18870	0.0467105	0.208163	0.168321	CALM1/CALM2/CALM3	3
BP	GO:0046633	alpha-beta T cell proliferation	3/324	47/18870	0.0467105	0.208163	0.168321	NDFIP1/CBLB/CD81	3
BP	GO:0046636	negative regulation of alpha-beta T cell activation	3/324	47/18870	0.0467105	0.208163	0.168321	NDFIP1/HMGB1/CBLB	3
BP	GO:1904262	negative regulation of TORC1 signaling	3/324	47/18870	0.0467105	0.208163	0.168321	YWHAZ/UBE2D1/YWHAG	3
BP	GO:0009064	glutamine family amino acid metabolic process	4/324	79/18870	0.0470423	0.208617	0.168688	GAD2/DDAH2/GAD1/GLUL	4
BP	GO:0031016	pancreas development	4/324	79/18870	0.0470423	0.208617	0.168688	SOX4/NEUROD1/INSM1/ZIC3	4
BP	GO:0045685	regulation of glial cell differentiation	4/324	79/18870	0.0470423	0.208617	0.168688	ID2/PTN/ID4/CXCR4	4
BP	GO:0070972	protein localization to endoplasmic reticulum	4/324	79/18870	0.0470423	0.208617	0.168688	SRP14/GABARAPL2/RTN4/SRP9	4
BP	GO:0010821	regulation of mitochondrion organization	6/324	152/18870	0.0475234	0.210238	0.169998	MLLT11/MAPT/SLC25A5/TMEM14A/IER3/FKBP8	6
BP	GO:0016331	morphogenesis of embryonic epithelium	6/324	152/18870	0.0475234	0.210238	0.169998	SOX11/TFAP2A/CITED2/LMO4/IRX2/FZD3	6
BP	GO:0043473	pigmentation	5/324	115/18870	0.0483069	0.213444	0.172591	AP1S2/RAB11B/DCTN1/DCTN2/AP1S1	5
BP	GO:1903039	positive regulation of leukocyte cell-cell adhesion	9/324	275/18870	0.0485988	0.214472	0.173423	SOX4/ACTB/EFNB2/CD24/HMGB1/IGFBP2/CD81/SMARCA4/FYN	9
BP	GO:0048844	artery morphogenesis	4/324	80/18870	0.0488764	0.214839	0.173719	SOX4/TFAP2B/CITED2/EFNB2	4
BP	GO:0002861	regulation of inflammatory response to antigenic stimulus	3/324	48/18870	0.0492133	0.214839	0.173719	CD81/FYN/PLK2	3
BP	GO:0014003	oligodendrocyte development	3/324	48/18870	0.0492133	0.214839	0.173719	SOX11/GPM6B/ID4	3
BP	GO:1990089	response to nerve growth factor	3/324	48/18870	0.0492133	0.214839	0.173719	STMN2/MAPT/ELAVL4	3
BP	GO:0009755	hormone-mediated signaling pathway	7/324	193/18870	0.0494206	0.214839	0.173719	DDX5/RBFOX2/THRA/YWHAH/SMARCA4/LBH/DNAJA1	7
BP	GO:0002218	activation of innate immune response	9/324	276/18870	0.0495164	0.214839	0.173719	SFPQ/HMGB1/ATAT1/STMP1/PPP2CA/FYN/RTN4/NONO/HSPA1B	9
BP	GO:0009914	hormone transport	10/324	319/18870	0.0495413	0.214839	0.173719	SOX4/SOX11/NNAT/TFAP2B/NEUROD1/MIDN/CPE/VGF/RAB11B/KLF7	10
BP	GO:0036480	neuron intrinsic apoptotic signaling pathway in response to oxidative stress	2/324	21/18870	0.0498012	0.214839	0.173719	MCL1/NONO	2
BP	GO:0051988	regulation of attachment of spindle microtubules to kinetochore	2/324	21/18870	0.0498012	0.214839	0.173719	CDC42/APC	2
BP	GO:0061318	renal filtration cell differentiation	2/324	21/18870	0.0498012	0.214839	0.173719	BASP1/CD24	2
BP	GO:0071379	cellular response to prostaglandin stimulus	2/324	21/18870	0.0498012	0.214839	0.173719	GNG2/GNB1	2
BP	GO:0072112	podocyte differentiation	2/324	21/18870	0.0498012	0.214839	0.173719	BASP1/CD24	2
BP	GO:0090043	regulation of tubulin deacetylation	2/324	21/18870	0.0498012	0.214839	0.173719	MAPT/BEX4	2
BP	GO:0099010	modification of postsynaptic structure	2/324	21/18870	0.0498012	0.214839	0.173719	PFN2/CHMP2B	2
BP	GO:1901018	positive regulation of potassium ion transmembrane transporter activity	2/324	21/18870	0.0498012	0.214839	0.173719	ATP1B1/ATP1B3	2
BP	GO:1902683	regulation of receptor localization to synapse	2/324	21/18870	0.0498012	0.214839	0.173719	NETO2/DBN1	2
BP	GO:0001824	blastocyst development	5/324	116/18870	0.0498057	0.214839	0.173719	CITED2/RTF1/RTN4/SKIL/JUNB	5
BP	GO:0010633	negative regulation of epithelial cell migration	5/324	116/18870	0.0498057	0.214839	0.173719	NR2F2/HMGB1/CORO1C/PFN2/EVL	5
BP	GO:0046634	regulation of alpha-beta T cell activation	5/324	116/18870	0.0498057	0.214839	0.173719	NDFIP1/HMGB1/CBLB/CD81/JUNB	5
BP	GO:0031023	microtubule organizing center organization	6/324	154/18870	0.0500635	0.215695	0.174411	TUBA1A/CHD3/PAFAH1B1/DCTN1/CHMP2B/PLK2	6
BP	GO:1901019	regulation of calcium ion transmembrane transporter activity	4/324	81/18870	0.0507496	0.218392	0.176592	CALM1/CALM2/ATP1B1/CALM3	4
BP	GO:0019058	viral life cycle	10/324	321/18870	0.0512673	0.21996	0.17786	DDX5/EFNB2/KPNA2/HMGB1/CD81/VPS28/TOP2B/CHMP2B/HSPA1B/CXCR4	10
BP	GO:1902105	regulation of leukocyte differentiation	10/324	321/18870	0.0512673	0.21996	0.17786	SOX4/ACTB/ID2/NDFIP1/HMGB1/PRDX2/FOS/SMARCA4/KLF10/JUNB	10
BP	GO:2000116	regulation of cysteine-type endopeptidase activity	7/324	195/18870	0.0517026	0.21996	0.17786	MAPT/CDKN2D/HMGB1/DNAJB6/MTCH1/ARL6IP5/FYN	7
BP	GO:0035987	endodermal cell differentiation	3/324	49/18870	0.0517803	0.21996	0.17786	RTF1/HSBP1/GRB2	3
BP	GO:0048538	thymus development	3/324	49/18870	0.0517803	0.21996	0.17786	CITED2/PRDX2/LMO4	3
BP	GO:0050732	negative regulation of peptidyl-tyrosine phosphorylation	3/324	49/18870	0.0517803	0.21996	0.17786	CBLB/PPP2CA/PPP2R1A	3
BP	GO:0060071	Wnt signaling pathway, planar cell polarity pathway	3/324	49/18870	0.0517803	0.21996	0.17786	FZD3/CDC42/RAC1	3
BP	GO:1902108	regulation of mitochondrial membrane permeability involved in apoptotic process	3/324	49/18870	0.0517803	0.21996	0.17786	SLC25A5/TMEM14A/IER3	3
BP	GO:1902459	positive regulation of stem cell population maintenance	3/324	49/18870	0.0517803	0.21996	0.17786	ACTB/SMARCA4/LBH	3
BP	GO:1903170	negative regulation of calcium ion transmembrane transport	3/324	49/18870	0.0517803	0.21996	0.17786	CALM1/CALM2/CALM3	3
BP	GO:2001258	negative regulation of cation channel activity	3/324	49/18870	0.0517803	0.21996	0.17786	CALM1/CALM2/CALM3	3
BP	GO:0044403	biological process involved in symbiotic interaction	10/324	322/18870	0.0521452	0.221251	0.178904	CFL1/EFNB2/HMGB1/JUN/CD81/SMARCA4/CDC42/CHMP2B/HSPA1B/CXCR4	10
BP	GO:0014032	neural crest cell development	4/324	82/18870	0.0526617	0.223182	0.180466	CITED2/CORO1C/SEMA6A/CDC42	4
BP	GO:0050670	regulation of lymphocyte proliferation	8/324	238/18870	0.0536946	0.226686	0.183299	SOX11/CD24/NDFIP1/HMGB1/IGFBP2/CBLB/CD81/MIF	8
BP	GO:0002089	lens morphogenesis in camera-type eye	2/324	22/18870	0.054175	0.226686	0.183299	SOX11/CITED2	2
BP	GO:0006883	intracellular sodium ion homeostasis	2/324	22/18870	0.054175	0.226686	0.183299	ATP1B1/ATP1B3	2
BP	GO:0021756	striatum development	2/324	22/18870	0.054175	0.226686	0.183299	FOXP2/HPRT1	2
BP	GO:0035089	establishment of apical/basal cell polarity	2/324	22/18870	0.054175	0.226686	0.183299	FSCN1/CDC42	2
BP	GO:0039702	viral budding via host ESCRT complex	2/324	22/18870	0.054175	0.226686	0.183299	VPS28/CHMP2B	2
BP	GO:0060713	labyrinthine layer morphogenesis	2/324	22/18870	0.054175	0.226686	0.183299	DNAJB6/GRB2	2
BP	GO:0072311	glomerular epithelial cell differentiation	2/324	22/18870	0.054175	0.226686	0.183299	BASP1/CD24	2
BP	GO:0150105	protein localization to cell-cell junction	2/324	22/18870	0.054175	0.226686	0.183299	ACTG1/ACTB	2
BP	GO:1901673	regulation of mitotic spindle assembly	2/324	22/18870	0.054175	0.226686	0.183299	CHMP2B/HSPA1B	2
BP	GO:1902473	regulation of protein localization to synapse	2/324	22/18870	0.054175	0.226686	0.183299	MAPT/NETO2	2
BP	GO:0007215	glutamate receptor signaling pathway	3/324	50/18870	0.054411	0.226855	0.183435	CDK5R1/FYN/CPEB4	3
BP	GO:0021515	cell differentiation in spinal cord	3/324	50/18870	0.054411	0.226855	0.183435	LHX5/LHX1/LMO4	3
BP	GO:0030521	androgen receptor signaling pathway	3/324	50/18870	0.054411	0.226855	0.183435	DDX5/SMARCA4/DNAJA1	3
BP	GO:0035710	CD4-positive, alpha-beta T cell activation	5/324	119/18870	0.0544651	0.226855	0.183435	NDFIP1/HMGB1/CBLB/CD81/JUNB	5
BP	GO:0006446	regulation of translational initiation	4/324	83/18870	0.0546126	0.227125	0.183654	EIF4G2/BZW2/KHDRBS1/EIF4A2	4
BP	GO:0002833	positive regulation of response to biotic stimulus	11/324	369/18870	0.0546551	0.227125	0.183654	SFPQ/HMGB1/ATAT1/STMP1/PPP2CA/FYN/RTN4/NONO/AKIRIN2/HSPA1B/MIF	11
BP	GO:0045860	positive regulation of protein kinase activity	9/324	282/18870	0.0552621	0.229385	0.185481	CALM1/CALM2/CD24/TXN/CALM3/PPP2CA/CCDC88A/CCND2/UNC119	9
BP	GO:0034767	positive regulation of monoatomic ion transmembrane transport	6/324	158/18870	0.0553896	0.229652	0.185697	TMSB4X/CALM1/CALM2/ATP1B1/ATP1B3/CALM3	6
BP	GO:0045814	negative regulation of gene expression, epigenetic	5/324	120/18870	0.0560726	0.232218	0.187772	H3-3A/HMGB1/CBX3/H3-3B/CENPV	5
BP	GO:0002520	immune system development	7/324	199/18870	0.0564634	0.233571	0.188866	CITED2/NDFIP1/HMGB1/PRDX2/LMO4/CBLB/YY1	7
BP	GO:1904427	positive regulation of calcium ion transmembrane transport	4/324	84/18870	0.0566021	0.233878	0.189114	CALM1/CALM2/ATP1B1/CALM3	4
BP	GO:0009261	ribonucleotide catabolic process	3/324	51/18870	0.0571045	0.235151	0.190144	NUDT3/ACOT7/HPRT1	3
BP	GO:0048013	ephrin receptor signaling pathway	3/324	51/18870	0.0571045	0.235151	0.190144	CDK5R1/EFNB2/FYN	3
BP	GO:1905710	positive regulation of membrane permeability	3/324	51/18870	0.0571045	0.235151	0.190144	SLC25A5/TMEM14A/IER3	3
BP	GO:0030510	regulation of BMP signaling pathway	5/324	121/18870	0.0577071	0.237364	0.191933	SOX11/TFAP2B/UBE2D1/SKIL/FKBP8	5
BP	GO:0032944	regulation of mononuclear cell proliferation	8/324	242/18870	0.0580672	0.238575	0.192912	SOX11/CD24/NDFIP1/HMGB1/IGFBP2/CBLB/CD81/MIF	8
BP	GO:0008306	associative learning	4/324	85/18870	0.0586303	0.238658	0.192979	NEUROD2/TUBA1A/FOS/ELAVL4	4
BP	GO:0048041	focal adhesion assembly	4/324	85/18870	0.0586303	0.238658	0.192979	ACTG1/GPM6B/CORO1C/RAC1	4
BP	GO:0019430	removal of superoxide radicals	2/324	23/18870	0.0586787	0.238658	0.192979	PRDX2/PRDX1	2
BP	GO:0021533	cell differentiation in hindbrain	2/324	23/18870	0.0586787	0.238658	0.192979	LHX5/LHX1	2
BP	GO:0046823	negative regulation of nucleocytoplasmic transport	2/324	23/18870	0.0586787	0.238658	0.192979	PKIA/TXN	2
BP	GO:0051457	maintenance of protein location in nucleus	2/324	23/18870	0.0586787	0.238658	0.192979	TXN/SKP1	2
BP	GO:0060065	uterus development	2/324	23/18870	0.0586787	0.238658	0.192979	LHX1/CDKN1C	2
BP	GO:0061744	motor behavior	2/324	23/18870	0.0586787	0.238658	0.192979	TUBA1A/DCTN1	2
BP	GO:0090042	tubulin deacetylation	2/324	23/18870	0.0586787	0.238658	0.192979	MAPT/BEX4	2
BP	GO:0042692	muscle cell differentiation	12/324	419/18870	0.058845	0.239066	0.193309	ACTG1/H3-3A/DNER/ID2/EFNB2/UCHL1/H3-3B/CSRP2/CD81/AKIRIN2/YY1/IGFBP5	12
BP	GO:0032388	positive regulation of intracellular transport	7/324	201/18870	0.0589426	0.239195	0.193413	ZIC1/CDK5R1/FEZ1/OAZ2/KHDRBS1/CD81/FYN	7
BP	GO:0048545	response to steroid hormone	10/324	330/18870	0.0595291	0.241301	0.195116	DDX5/IGFBP2/RBFOX2/YWHAH/FOS/SMARCA4/LBH/NEFL/DNAJA1/HSPA1B	10
BP	GO:0030838	positive regulation of actin filament polymerization	3/324	52/18870	0.0598601	0.241301	0.195116	PFN2/GRB2/EVL	3
BP	GO:0035306	positive regulation of dephosphorylation	3/324	52/18870	0.0598601	0.241301	0.195116	CALM1/CALM2/CALM3	3
BP	GO:0048009	insulin-like growth factor receptor signaling pathway	3/324	52/18870	0.0598601	0.241301	0.195116	IGFBP2/GRB2/IGFBP5	3
BP	GO:1902895	positive regulation of miRNA transcription	3/324	52/18870	0.0598601	0.241301	0.195116	FOS/JUN/SMARCA4	3
BP	GO:1904707	positive regulation of vascular associated smooth muscle cell proliferation	3/324	52/18870	0.0598601	0.241301	0.195116	JUN/GNAI2/IGFBP5	3
BP	GO:0002695	negative regulation of leukocyte activation	7/324	202/18870	0.060207	0.24243	0.196029	SOX11/ID2/NDFIP1/HMGB1/PRDX2/CBLB/CD200	7
BP	GO:0051091	positive regulation of DNA-binding transcription factor activity	8/324	244/18870	0.0603357	0.242679	0.196231	NEUROD2/NEUROD1/BEX1/NHLH2/ZIC2/SMARCA4/CD200/HSPA1B	8
BP	GO:2000628	regulation of miRNA metabolic process	4/324	86/18870	0.0606968	0.243592	0.196969	FOS/JUN/SMARCA4/YY1	4
BP	GO:2000781	positive regulation of double-strand break repair	4/324	86/18870	0.0606968	0.243592	0.196969	ACTB/SMARCA4/TOP2B/FUS	4
BP	GO:0006413	translational initiation	5/324	123/18870	0.0610576	0.2445	0.197703	EIF4G2/BZW2/KHDRBS1/EIF1AX/EIF4A2	5
BP	GO:0007613	memory	5/324	123/18870	0.0610576	0.2445	0.197703	PTN/MAPT/TUBA1A/CCND2/PLK2	5
BP	GO:0043281	regulation of cysteine-type endopeptidase activity involved in apoptotic process	6/324	163/18870	0.0625111	0.249012	0.201352	MAPT/CDKN2D/HMGB1/DNAJB6/MTCH1/ARL6IP5	6
BP	GO:0043524	negative regulation of neuron apoptotic process	6/324	163/18870	0.0625111	0.249012	0.201352	TFAP2B/EN2/CHL1/NEFL/NONO/CPEB4	6
BP	GO:0021872	forebrain generation of neurons	3/324	53/18870	0.0626771	0.249012	0.201352	LHX5/DCLK2/NHLH2	3
BP	GO:0030834	regulation of actin filament depolymerization	3/324	53/18870	0.0626771	0.249012	0.201352	CAPZB/SPTAN1/ADD1	3
BP	GO:0090175	regulation of establishment of planar polarity	3/324	53/18870	0.0626771	0.249012	0.201352	FZD3/CDC42/RAC1	3
BP	GO:2001238	positive regulation of extrinsic apoptotic signaling pathway	3/324	53/18870	0.0626771	0.249012	0.201352	PEA15/SKIL/PPP2R1A	3
BP	GO:0045446	endothelial cell differentiation	5/324	124/18870	0.0627734	0.249012	0.201352	NR2F2/BTG1/AFDN/ADD1/CXCR4	5
BP	GO:0051851	modulation by host of symbiont process	4/324	87/18870	0.0628015	0.249012	0.201352	CFL1/JUN/SMARCA4/CDC42	4
BP	GO:1901292	nucleoside phosphate catabolic process	4/324	87/18870	0.0628015	0.249012	0.201352	NUDT3/ACOT7/DUT/HPRT1	4
BP	GO:0034695	response to prostaglandin E	2/324	24/18870	0.0633068	0.249382	0.201651	GNG2/GNB1	2
BP	GO:0035235	ionotropic glutamate receptor signaling pathway	2/324	24/18870	0.0633068	0.249382	0.201651	CDK5R1/CPEB4	2
BP	GO:0060706	cell differentiation involved in embryonic placenta development	2/324	24/18870	0.0633068	0.249382	0.201651	NR2F2/DNAJB6	2
BP	GO:0061162	establishment of monopolar cell polarity	2/324	24/18870	0.0633068	0.249382	0.201651	FSCN1/CDC42	2
BP	GO:1903861	positive regulation of dendrite extension	2/324	24/18870	0.0633068	0.249382	0.201651	SYT1/CXCR4	2
BP	GO:1903902	positive regulation of viral life cycle	2/324	24/18870	0.0633068	0.249382	0.201651	KPNA2/HMGB1	2
BP	GO:0060562	epithelial tube morphogenesis	10/324	334/18870	0.0634646	0.249733	0.201935	CITED2/EFNB2/LHX1/ZIC3/DDR1/LMO4/IRX2/FZD3/TMEM59L/CXCR4	10
BP	GO:0001952	regulation of cell-matrix adhesion	5/324	125/18870	0.0645163	0.253438	0.20493	ACTG1/GPM6B/DDR1/CORO1C/RAC1	5
BP	GO:0002696	positive regulation of leukocyte activation	11/324	380/18870	0.0645457	0.253438	0.20493	SOX4/ACTB/EFNB2/CD24/HMGB1/IGFBP2/CD81/SMARCA4/FYN/AKIRIN2/MIF	11
BP	GO:0048864	stem cell development	4/324	88/18870	0.0649442	0.254727	0.205973	CITED2/CORO1C/SEMA6A/CDC42	4
BP	GO:0050796	regulation of insulin secretion	6/324	165/18870	0.0655043	0.255192	0.206349	SOX4/NNAT/TFAP2B/NEUROD1/MIDN/KLF7	6
BP	GO:0006195	purine nucleotide catabolic process	3/324	54/18870	0.0655546	0.255192	0.206349	NUDT3/ACOT7/HPRT1	3
BP	GO:0006998	nuclear envelope organization	3/324	54/18870	0.0655546	0.255192	0.206349	PAFAH1B1/DCTN1/CHMP2B	3
BP	GO:0010761	fibroblast migration	3/324	54/18870	0.0655546	0.255192	0.206349	ZFAND5/CORO1C/RAC1	3
BP	GO:0030520	intracellular estrogen receptor signaling pathway	3/324	54/18870	0.0655546	0.255192	0.206349	DDX5/RBFOX2/LBH	3
BP	GO:0050805	negative regulation of synaptic transmission	3/324	54/18870	0.0655546	0.255192	0.206349	MAPT/PLK2/GNAI2	3
BP	GO:0070169	positive regulation of biomineral tissue development	3/324	54/18870	0.0655546	0.255192	0.206349	TFAP2A/PTN/GPM6B	3
BP	GO:2000027	regulation of animal organ morphogenesis	5/324	126/18870	0.0662861	0.257764	0.208428	CITED2/LHX1/FZD3/CDC42/RAC1	5
BP	GO:0007519	skeletal muscle tissue development	6/324	166/18870	0.067032	0.259912	0.210165	SOX11/DNER/CITED2/DDX5/NR2F2/FOS	6
BP	GO:0051170	import into nucleus	6/324	166/18870	0.067032	0.259912	0.210165	ZIC1/HNRNPA1/PKIA/KPNA2/CBLB/AKIRIN2	6
BP	GO:0002088	lens development in camera-type eye	4/324	89/18870	0.0671248	0.259912	0.210165	SOX11/CITED2/SKIL/CDKN1C	4
BP	GO:0006096	glycolytic process	4/324	89/18870	0.0671248	0.259912	0.210165	ENO2/PPP2CA/IER3/PGK1	4
BP	GO:0021884	forebrain neuron development	2/324	25/18870	0.0680536	0.260245	0.210435	DCLK2/NHLH2	2
BP	GO:0043567	regulation of insulin-like growth factor receptor signaling pathway	2/324	25/18870	0.0680536	0.260245	0.210435	IGFBP2/IGFBP5	2
BP	GO:0046755	viral budding	2/324	25/18870	0.0680536	0.260245	0.210435	VPS28/CHMP2B	2
BP	GO:0051016	barbed-end actin filament capping	2/324	25/18870	0.0680536	0.260245	0.210435	CAPZB/ADD1	2
BP	GO:0060155	platelet dense granule organization	2/324	25/18870	0.0680536	0.260245	0.210435	AP1S2/AP1S1	2
BP	GO:0061339	establishment or maintenance of monopolar cell polarity	2/324	25/18870	0.0680536	0.260245	0.210435	FSCN1/CDC42	2
BP	GO:0070935	3'-UTR-mediated mRNA stabilization	2/324	25/18870	0.0680536	0.260245	0.210435	HNRNPA0/ELAVL4	2
BP	GO:0071450	cellular response to oxygen radical	2/324	25/18870	0.0680536	0.260245	0.210435	PRDX2/PRDX1	2
BP	GO:0071451	cellular response to superoxide	2/324	25/18870	0.0680536	0.260245	0.210435	PRDX2/PRDX1	2
BP	GO:0072010	glomerular epithelium development	2/324	25/18870	0.0680536	0.260245	0.210435	BASP1/CD24	2
BP	GO:2000773	negative regulation of cellular senescence	2/324	25/18870	0.0680536	0.260245	0.210435	PLK2/MIF	2
BP	GO:0003231	cardiac ventricle development	5/324	127/18870	0.0680829	0.260245	0.210435	SOX4/SOX11/CITED2/CPE/LMO4	5
BP	GO:0071383	cellular response to steroid hormone stimulus	7/324	208/18870	0.0681424	0.260245	0.210435	DDX5/RBFOX2/YWHAH/SMARCA4/LBH/DNAJA1/HSPA1B	7
BP	GO:0072698	protein localization to microtubule cytoskeleton	3/324	55/18870	0.0684917	0.261305	0.211291	APC/MAPRE2/DCTN2	3
BP	GO:0048562	embryonic organ morphogenesis	9/324	295/18870	0.0691507	0.263542	0.2131	SOX11/TFAP2A/ZIC1/NEUROD1/CITED2/ID2/LHX1/ZIC3/FZD3	9
BP	GO:0006310	DNA recombination	10/324	340/18870	0.0696765	0.265267	0.214496	ACTB/SFPQ/HMGB3/NDFIP1/KPNA2/HMGB1/TOP2B/NONO/FUS/YY1	10
BP	GO:0001704	formation of primary germ layer	5/324	128/18870	0.0699065	0.265864	0.214978	DUSP4/LHX1/RTF1/HSBP1/GRB2	5
BP	GO:0007265	Ras protein signal transduction	10/324	341/18870	0.070748	0.268783	0.217339	STMN1/CFL1/GDI1/SDCBP/GNB1/GRB2/CDC42/RAC1/MAPRE2/PLK2	10
BP	GO:0019722	calcium-mediated signaling	7/324	210/18870	0.0709207	0.269158	0.217641	CALM1/NEUROD2/CALM2/ATP1B1/MAPT/CALM3/CXCR4	7
BP	GO:0016197	endosomal transport	8/324	253/18870	0.071228	0.270042	0.218356	NSG2/NSG1/ARL4C/CORO1C/VPS28/RAB11B/DCTN1/CHMP2B	8
BP	GO:0045912	negative regulation of carbohydrate metabolic process	3/324	56/18870	0.0714878	0.270744	0.218924	MIDN/PPP2CA/IER3	3
BP	GO:0051250	negative regulation of lymphocyte activation	6/324	169/18870	0.0717388	0.271198	0.219291	SOX11/ID2/NDFIP1/HMGB1/PRDX2/CBLB	6
BP	GO:2001056	positive regulation of cysteine-type endopeptidase activity	5/324	129/18870	0.0717569	0.271198	0.219291	MAPT/HMGB1/MTCH1/ARL6IP5/FYN	5
BP	GO:0051054	positive regulation of DNA metabolic process	9/324	298/18870	0.0726398	0.272484	0.220331	ACTB/HNRNPA2B1/HNRNPA1/HMGB1/HNRNPAB/SMARCA4/TOP2B/FUS/YY1	9
BP	GO:0002407	dendritic cell chemotaxis	2/324	26/18870	0.0729136	0.272484	0.220331	HMGB1/CXCR4	2
BP	GO:0003181	atrioventricular valve morphogenesis	2/324	26/18870	0.0729136	0.272484	0.220331	SOX4/OLFM1	2
BP	GO:0021697	cerebellar cortex formation	2/324	26/18870	0.0729136	0.272484	0.220331	LHX5/LHX1	2
BP	GO:0022038	corpus callosum development	2/324	26/18870	0.0729136	0.272484	0.220331	CORO1C/PAFAH1B1	2
BP	GO:0032148	activation of protein kinase B activity	2/324	26/18870	0.0729136	0.272484	0.220331	TXN/CCDC88A	2
BP	GO:0033598	mammary gland epithelial cell proliferation	2/324	26/18870	0.0729136	0.272484	0.220331	ID2/RTN4	2
BP	GO:0042659	regulation of cell fate specification	2/324	26/18870	0.0729136	0.272484	0.220331	CHD3/LMO4	2
BP	GO:0062149	detection of stimulus involved in sensory perception of pain	2/324	26/18870	0.0729136	0.272484	0.220331	FYN/CXCR4	2
BP	GO:1903421	regulation of synaptic vesicle recycling	2/324	26/18870	0.0729136	0.272484	0.220331	ACTG1/ACTB	2
BP	GO:0045089	positive regulation of innate immune response	10/324	343/18870	0.0729223	0.272484	0.220331	SFPQ/HMGB1/ATAT1/STMP1/PPP2CA/FYN/RTN4/NONO/AKIRIN2/HSPA1B	10
BP	GO:0045785	positive regulation of cell adhesion	13/324	482/18870	0.0736152	0.27441	0.221889	SOX4/ACTB/CITED2/EFNB2/CD24/AFDN/HMGB1/IGFBP2/CD81/SMARCA4/CDC42/FYN/RAC1	13
BP	GO:0050864	regulation of B cell activation	5/324	130/18870	0.073634	0.27441	0.221889	ID2/NDFIP1/CD81/AKIRIN2/MIF	5
BP	GO:0051259	protein complex oligomerization	8/324	255/18870	0.0738013	0.27441	0.221889	PEG10/RBMX/EVL/FUS/SYT1/MIF/MAT2A/HPRT1	8
BP	GO:0006405	RNA export from nucleus	4/324	92/18870	0.0738913	0.27441	0.221889	HNRNPA2B1/SRSF3/HNRNPA1/KHDRBS1	4
BP	GO:0071103	DNA conformation change	4/324	92/18870	0.0738913	0.27441	0.221889	HNRNPA2B1/HMGB3/HMGB1/TOP2B	4
BP	GO:0140747	regulation of ncRNA transcription	4/324	92/18870	0.0738913	0.27441	0.221889	FOS/JUN/SMARCA4/YY1	4
BP	GO:0043113	receptor clustering	3/324	57/18870	0.0745418	0.275979	0.223157	PTN/NRXN2/CD81	3
BP	GO:0051293	establishment of spindle localization	3/324	57/18870	0.0745418	0.275979	0.223157	CFL1/PAFAH1B1/DCTN1	3
BP	GO:1901016	regulation of potassium ion transmembrane transporter activity	3/324	57/18870	0.0745418	0.275979	0.223157	ATP1B1/ATP1B3/FHL1	3
BP	GO:0030856	regulation of epithelial cell differentiation	6/324	171/18870	0.0749798	0.277318	0.22424	BTG1/LHX1/CD24/ADD1/KLF7/CDKN1C	6
BP	GO:0030218	erythrocyte differentiation	5/324	131/18870	0.0755378	0.279098	0.225679	CITED2/ID2/THRA/SLC25A5/HSPA1B	5
BP	GO:0032436	positive regulation of proteasomal ubiquitin-dependent protein catabolic process	4/324	93/18870	0.076221	0.280481	0.226797	SUMO2/TRIB2/RBX1/HSPA1B	4
BP	GO:0045995	regulation of embryonic development	4/324	93/18870	0.076221	0.280481	0.226797	CFL1/LHX1/PAFAH1B1/YY1	4
BP	GO:1901606	alpha-amino acid catabolic process	4/324	93/18870	0.076221	0.280481	0.226797	GAD2/DDAH2/GAD1/GLUL	4
BP	GO:1903432	regulation of TORC1 signaling	4/324	93/18870	0.076221	0.280481	0.226797	YWHAZ/UBE2D1/YWHAG/RBX1	4
BP	GO:0043270	positive regulation of monoatomic ion transport	7/324	214/18870	0.0766772	0.281459	0.227588	TMSB4X/CALM1/CALM2/ATP1B1/ATP1B3/CALM3/FHL1	7
BP	GO:0046328	regulation of JNK cascade	5/324	132/18870	0.077468	0.281459	0.227588	HMGB1/GADD45G/SDCBP/PAFAH1B1/DNAJA1	5
BP	GO:1903322	positive regulation of protein modification by small protein conjugation or removal	5/324	132/18870	0.077468	0.281459	0.227588	NDFIP1/UBE2D1/CBLB/SKP1/RBX1	5
BP	GO:0006476	protein deacetylation	3/324	58/18870	0.0776528	0.281459	0.227588	MAPT/NDN/BEX4	3
BP	GO:0006898	receptor-mediated endocytosis	8/324	258/18870	0.0777658	0.281459	0.227588	FNBP1L/EFNB2/SDCBP/CD81/GRB2/RAC1/AP1S1/UNC119	8
BP	GO:0006007	glucose catabolic process	2/324	27/18870	0.0778817	0.281459	0.227588	ENO2/PGK1	2
BP	GO:0006614	SRP-dependent cotranslational protein targeting to membrane	2/324	27/18870	0.0778817	0.281459	0.227588	SRP14/SRP9	2
BP	GO:0021854	hypothalamus development	2/324	27/18870	0.0778817	0.281459	0.227588	POU3F2/NHLH2	2
BP	GO:0022010	central nervous system myelination	2/324	27/18870	0.0778817	0.281459	0.227588	GPM6B/ID4	2
BP	GO:0032291	axon ensheathment in central nervous system	2/324	27/18870	0.0778817	0.281459	0.227588	GPM6B/ID4	2
BP	GO:0042026	protein refolding	2/324	27/18870	0.0778817	0.281459	0.227588	DNAJA1/HSPA1B	2
BP	GO:0042133	neurotransmitter metabolic process	2/324	27/18870	0.0778817	0.281459	0.227588	GAD2/GAD1	2
BP	GO:0045672	positive regulation of osteoclast differentiation	2/324	27/18870	0.0778817	0.281459	0.227588	FOS/KLF10	2
BP	GO:0048714	positive regulation of oligodendrocyte differentiation	2/324	27/18870	0.0778817	0.281459	0.227588	PTN/CXCR4	2
BP	GO:0048745	smooth muscle tissue development	2/324	27/18870	0.0778817	0.281459	0.227588	TFAP2B/ZFAND5	2
BP	GO:0098698	postsynaptic specialization assembly	2/324	27/18870	0.0778817	0.281459	0.227588	GAP43/NRXN2	2
BP	GO:0099170	postsynaptic modulation of chemical synaptic transmission	2/324	27/18870	0.0778817	0.281459	0.227588	INA/NEFL	2
BP	GO:1903859	regulation of dendrite extension	2/324	27/18870	0.0778817	0.281459	0.227588	SYT1/CXCR4	2
BP	GO:0045104	intermediate filament cytoskeleton organization	4/324	94/18870	0.0785872	0.283163	0.228967	INA/NEFM/DNAJB6/NEFL	4
BP	GO:0051781	positive regulation of cell division	4/324	94/18870	0.0785872	0.283163	0.228967	PTN/CENPV/LBH/CDC42	4
BP	GO:2001251	negative regulation of chromosome organization	4/324	94/18870	0.0785872	0.283163	0.228967	H3-3A/HNRNPA1/H3-3B/APC	4
BP	GO:0030879	mammary gland development	5/324	133/18870	0.0794247	0.285898	0.231177	ID2/DDR1/LBH/RTN4/IGFBP5	5
BP	GO:0001755	neural crest cell migration	3/324	59/18870	0.0808199	0.28867	0.233419	CORO1C/SEMA6A/CDC42	3
BP	GO:0009948	anterior/posterior axis specification	3/324	59/18870	0.0808199	0.28867	0.233419	BASP1/LHX1/ZIC3	3
BP	GO:0044380	protein localization to cytoskeleton	3/324	59/18870	0.0808199	0.28867	0.233419	APC/MAPRE2/DCTN2	3
BP	GO:0072523	purine-containing compound catabolic process	3/324	59/18870	0.0808199	0.28867	0.233419	NUDT3/ACOT7/HPRT1	3
BP	GO:0097352	autophagosome maturation	3/324	59/18870	0.0808199	0.28867	0.233419	CALM1/CHMP2B/MAP1LC3A	3
BP	GO:0050867	positive regulation of cell activation	11/324	396/18870	0.0809025	0.28867	0.233419	SOX4/ACTB/EFNB2/CD24/HMGB1/IGFBP2/CD81/SMARCA4/FYN/AKIRIN2/MIF	11
BP	GO:0007044	cell-substrate junction assembly	4/324	95/18870	0.0809898	0.28867	0.233419	ACTG1/GPM6B/CORO1C/RAC1	4
BP	GO:0014033	neural crest cell differentiation	4/324	95/18870	0.0809898	0.28867	0.233419	CITED2/CORO1C/SEMA6A/CDC42	4
BP	GO:0045103	intermediate filament-based process	4/324	95/18870	0.0809898	0.28867	0.233419	INA/NEFM/DNAJB6/NEFL	4
BP	GO:1902807	negative regulation of cell cycle G1/S phase transition	4/324	95/18870	0.0809898	0.28867	0.233419	CDKN2D/FHL1/APC/PLK2	4
BP	GO:0000303	response to superoxide	2/324	28/18870	0.0829527	0.292509	0.236523	PRDX2/PRDX1	2
BP	GO:0001702	gastrulation with mouth forming second	2/324	28/18870	0.0829527	0.292509	0.236523	LHX1/ZIC3	2
BP	GO:0021544	subpallium development	2/324	28/18870	0.0829527	0.292509	0.236523	FOXP2/HPRT1	2
BP	GO:0021680	cerebellar Purkinje cell layer development	2/324	28/18870	0.0829527	0.292509	0.236523	LHX5/LHX1	2
BP	GO:0031664	regulation of lipopolysaccharide-mediated signaling pathway	2/324	28/18870	0.0829527	0.292509	0.236523	PRDX2/MIF	2
BP	GO:0051291	protein heterooligomerization	2/324	28/18870	0.0829527	0.292509	0.236523	SYT1/MAT2A	2
BP	GO:0055022	negative regulation of cardiac muscle tissue growth	2/324	28/18870	0.0829527	0.292509	0.236523	CITED2/YY1	2
BP	GO:0061117	negative regulation of heart growth	2/324	28/18870	0.0829527	0.292509	0.236523	CITED2/YY1	2
BP	GO:0090314	positive regulation of protein targeting to membrane	2/324	28/18870	0.0829527	0.292509	0.236523	CDK5R1/FYN	2
BP	GO:1901679	nucleotide transmembrane transport	2/324	28/18870	0.0829527	0.292509	0.236523	SLC25A5/SLC25A36	2
BP	GO:2000819	regulation of nucleotide-excision repair	2/324	28/18870	0.0829527	0.292509	0.236523	ACTB/SMARCA4	2
BP	GO:0045666	positive regulation of neuron differentiation	4/324	96/18870	0.0834285	0.293377	0.237225	SOX11/TCF4/NEUROD2/NEUROD1	4
BP	GO:0051310	metaphase chromosome alignment	4/324	96/18870	0.0834285	0.293377	0.237225	CDC42/APC/CHMP2B/DCTN2	4
BP	GO:0010634	positive regulation of epithelial cell migration	6/324	176/18870	0.0834412	0.293377	0.237225	TMSB4X/HMGB1/RTN4/RAC1/MAPRE2/PLK2	6
BP	GO:0001961	positive regulation of cytokine-mediated signaling pathway	3/324	60/18870	0.0840423	0.293784	0.237554	PAFAH1B1/HSPA1B/CXCR4	3
BP	GO:0002763	positive regulation of myeloid leukocyte differentiation	3/324	60/18870	0.0840423	0.293784	0.237554	ID2/FOS/KLF10	3
BP	GO:0007566	embryo implantation	3/324	60/18870	0.0840423	0.293784	0.237554	H3-3A/DDR1/H3-3B	3
BP	GO:0032387	negative regulation of intracellular transport	3/324	60/18870	0.0840423	0.293784	0.237554	PKIA/GDI1/TXN	3
BP	GO:0045620	negative regulation of lymphocyte differentiation	3/324	60/18870	0.0840423	0.293784	0.237554	ID2/HMGB1/PRDX2	3
BP	GO:1902305	regulation of sodium ion transmembrane transport	3/324	60/18870	0.0840423	0.293784	0.237554	ATP1B1/ATP1B3/YWHAH	3
BP	GO:0009952	anterior/posterior pattern specification	7/324	219/18870	0.084247	0.294216	0.237904	BASP1/NEUROD1/NR2F2/LHX1/ZIC3/PBX3/YY1	7
BP	GO:0006979	response to oxidative stress	11/324	400/18870	0.0853624	0.297567	0.240614	MAPT/TXN/PRDX2/FOS/JUN/PRDX1/ARL6IP5/FYN/TOP2B/HSPA1B/MAP1LC3A	11
BP	GO:0071333	cellular response to glucose stimulus	5/324	136/18870	0.0854523	0.297567	0.240614	SOX4/NEUROD1/SMARCA4/RAB11B/KLF7	5
BP	GO:0098781	ncRNA transcription	5/324	136/18870	0.0854523	0.297567	0.240614	DDX5/FOS/JUN/SMARCA4/YY1	5
BP	GO:0099003	vesicle-mediated transport in synapse	7/324	220/18870	0.0858106	0.298529	0.241391	ACTG1/ACTB/CDK5R1/EFNB2/NSG1/PFN2/SYT1	7
BP	GO:0061337	cardiac conduction	4/324	97/18870	0.0859029	0.298564	0.241419	CALM1/CALM2/ATP1B1/CALM3	4
BP	GO:0010506	regulation of autophagy	10/324	355/18870	0.0868461	0.300572	0.243043	CDK5R1/MAPT/FEZ1/EIF4G2/UCHL1/MCL1/HMGB1/SLC25A5/PLK2/FKBP8	10
BP	GO:0001837	epithelial to mesenchymal transition	6/324	178/18870	0.0869684	0.300572	0.243043	DDX5/OLFM1/SDCBP/HNRNPAB/PPP2CA/RTN4	6
BP	GO:0034655	nucleobase-containing compound catabolic process	13/324	496/18870	0.0872616	0.300572	0.243043	DDX5/HNRNPA0/NUDT3/ELAVL4/PNRC1/HNRNPAB/ACOT7/DUT/TRIR/FUS/HSPA1B/UPF3A/HPRT1	13
BP	GO:0010921	regulation of phosphatase activity	3/324	61/18870	0.0873189	0.300572	0.243043	CALM1/CALM2/CALM3	3
BP	GO:0045599	negative regulation of fat cell differentiation	3/324	61/18870	0.0873189	0.300572	0.243043	ID4/TRIB2/TLCD3B	3
BP	GO:0046902	regulation of mitochondrial membrane permeability	3/324	61/18870	0.0873189	0.300572	0.243043	SLC25A5/TMEM14A/IER3	3
BP	GO:0048599	oocyte development	3/324	61/18870	0.0873189	0.300572	0.243043	H3-3A/H3-3B/PPP2R1A	3
BP	GO:0090497	mesenchymal cell migration	3/324	61/18870	0.0873189	0.300572	0.243043	CORO1C/SEMA6A/CDC42	3
BP	GO:1900024	regulation of substrate adhesion-dependent cell spreading	3/324	61/18870	0.0873189	0.300572	0.243043	CORO1C/CDC42/RAC1	3
BP	GO:1905517	macrophage migration	3/324	61/18870	0.0873189	0.300572	0.243043	CD81/CD200/MIF	3
BP	GO:0043583	ear development	7/324	221/18870	0.0873908	0.300572	0.243043	TFAP2A/ZIC1/NEUROD1/ZIC3/DDR1/FZD3/PAFAH1B1	7
BP	GO:0000305	response to oxygen radical	2/324	29/18870	0.0881217	0.300952	0.24335	PRDX2/PRDX1	2
BP	GO:0003171	atrioventricular valve development	2/324	29/18870	0.0881217	0.300952	0.24335	SOX4/OLFM1	2
BP	GO:0060765	regulation of androgen receptor signaling pathway	2/324	29/18870	0.0881217	0.300952	0.24335	DDX5/SMARCA4	2
BP	GO:0098901	regulation of cardiac muscle cell action potential	2/324	29/18870	0.0881217	0.300952	0.24335	CALM1/CALM3	2
BP	GO:1901186	positive regulation of ERBB signaling pathway	2/324	29/18870	0.0881217	0.300952	0.24335	CCDC88A/RTN4	2
BP	GO:1902430	negative regulation of amyloid-beta formation	2/324	29/18870	0.0881217	0.300952	0.24335	RTN1/RTN4	2
BP	GO:0000422	autophagy of mitochondrion	4/324	98/18870	0.0884128	0.300952	0.24335	SLC25A5/GABARAPL2/MAP1LC3A/FKBP8	4
BP	GO:0009798	axis specification	4/324	98/18870	0.0884128	0.300952	0.24335	BASP1/CITED2/LHX1/ZIC3	4
BP	GO:0032410	negative regulation of transporter activity	4/324	98/18870	0.0884128	0.300952	0.24335	CALM1/CALM2/NDFIP1/CALM3	4
BP	GO:0048661	positive regulation of smooth muscle cell proliferation	4/324	98/18870	0.0884128	0.300952	0.24335	ID2/JUN/GNAI2/IGFBP5	4
BP	GO:0061726	mitochondrion disassembly	4/324	98/18870	0.0884128	0.300952	0.24335	SLC25A5/GABARAPL2/MAP1LC3A/FKBP8	4
BP	GO:0007098	centrosome cycle	5/324	138/18870	0.0896008	0.304425	0.246158	TUBA1A/CHD3/DCTN1/CHMP2B/PLK2	5
BP	GO:0071331	cellular response to hexose stimulus	5/324	138/18870	0.0896008	0.304425	0.246158	SOX4/NEUROD1/SMARCA4/RAB11B/KLF7	5
BP	GO:0098813	nuclear chromosome segregation	9/324	312/18870	0.0903446	0.305888	0.247341	ACTB/SMARCA4/CDC42/TOP2B/APC/CHMP2B/PPP2R1A/DCTN2/HSPA1B	9
BP	GO:0070663	regulation of leukocyte proliferation	8/324	267/18870	0.0904113	0.305888	0.247341	SOX11/CD24/NDFIP1/HMGB1/IGFBP2/CBLB/CD81/MIF	8
BP	GO:0006457	protein folding	7/324	223/18870	0.0906007	0.305888	0.247341	DNAJB1/DNAJB6/TBCA/TBCB/DNAJA1/HSPA1B/FKBP8	7
BP	GO:0050866	negative regulation of cell activation	7/324	223/18870	0.0906007	0.305888	0.247341	SOX11/ID2/NDFIP1/HMGB1/PRDX2/CBLB/CD200	7
BP	GO:0051653	spindle localization	3/324	62/18870	0.0906487	0.305888	0.247341	CFL1/PAFAH1B1/DCTN1	3
BP	GO:0090303	positive regulation of wound healing	3/324	62/18870	0.0906487	0.305888	0.247341	ACTG1/PRDX2/CXCR4	3
BP	GO:0006576	biogenic amine metabolic process	4/324	99/18870	0.0909578	0.305888	0.247341	INSM1/OAZ2/AZIN1/HPRT1	4
BP	GO:0006942	regulation of striated muscle contraction	4/324	99/18870	0.0909578	0.305888	0.247341	CALM1/CALM2/ATP1B1/CALM3	4
BP	GO:0038202	TORC1 signaling	4/324	99/18870	0.0909578	0.305888	0.247341	YWHAZ/UBE2D1/YWHAG/RBX1	4
BP	GO:0051588	regulation of neurotransmitter transport	4/324	99/18870	0.0909578	0.305888	0.247341	GPM6B/SLC38A2/PFN2/SYT1	4
BP	GO:0098869	cellular oxidant detoxification	4/324	99/18870	0.0909578	0.305888	0.247341	TXN/PRDX2/SELENOW/PRDX1	4
BP	GO:0008277	regulation of G protein-coupled receptor signaling pathway	5/324	139/18870	0.0917136	0.307859	0.248936	STMN1/RGS16/APLP1/YWHAB/GNAI2	5
BP	GO:0060048	cardiac muscle contraction	5/324	139/18870	0.0917136	0.307859	0.248936	CALM1/CALM2/ATP1B1/CALM3/CXCR4	5
BP	GO:0051090	regulation of DNA-binding transcription factor activity	11/324	406/18870	0.0923321	0.309627	0.250365	TMSB4X/NEUROD2/NEUROD1/ID2/BEX1/NHLH2/ID1/ZIC2/SMARCA4/CD200/HSPA1B	11
BP	GO:0045580	regulation of T cell differentiation	6/324	181/18870	0.0924107	0.309627	0.250365	SOX4/ACTB/HMGB1/PRDX2/SMARCA4/JUNB	6
BP	GO:0002507	tolerance induction	2/324	30/18870	0.0933838	0.311165	0.251609	HMGB1/CBLB	2
BP	GO:0007263	nitric oxide mediated signal transduction	2/324	30/18870	0.0933838	0.311165	0.251609	NEUROD1/DDAH2	2
BP	GO:0010039	response to iron ion	2/324	30/18870	0.0933838	0.311165	0.251609	TFAP2A/MAP1LC3A	2
BP	GO:0021602	cranial nerve morphogenesis	2/324	30/18870	0.0933838	0.311165	0.251609	TFAP2A/CITED2	2
BP	GO:0035640	exploration behavior	2/324	30/18870	0.0933838	0.311165	0.251609	CHL1/GAD1	2
BP	GO:1902230	negative regulation of intrinsic apoptotic signaling pathway in response to DNA damage	2/324	30/18870	0.0933838	0.311165	0.251609	CDKN2D/MIF	2
BP	GO:0034766	negative regulation of monoatomic ion transmembrane transport	4/324	100/18870	0.0935376	0.311392	0.251792	CALM1/CALM2/YWHAQ/CALM3	4
BP	GO:0071326	cellular response to monosaccharide stimulus	5/324	140/18870	0.093852	0.311867	0.252176	SOX4/NEUROD1/SMARCA4/RAB11B/KLF7	5
BP	GO:0090090	negative regulation of canonical Wnt signaling pathway	5/324	140/18870	0.093852	0.311867	0.252176	TLE1/IGFBP2/TLE5/APC/RBX1	5
BP	GO:0042129	regulation of T cell proliferation	6/324	182/18870	0.0942649	0.312953	0.253054	CD24/NDFIP1/HMGB1/IGFBP2/CBLB/CD81	6
BP	GO:1904062	regulation of monoatomic cation transmembrane transport	9/324	315/18870	0.0944434	0.313259	0.253302	TMSB4X/CALM1/CALM2/ATP1B1/ATP1B3/YWHAH/CALM3/FYN/FHL1	9
BP	GO:1901987	regulation of cell cycle phase transition	12/324	456/18870	0.095541	0.31661	0.256012	ACTB/ID2/PKIA/CDKN2D/SMARCA4/PPP2CA/CCND2/FHL1/IER3/APC/PLK2/CDKN1C	12
BP	GO:0045727	positive regulation of translation	5/324	141/18870	0.0960158	0.317765	0.256945	SOX4/EIF4G2/KHDRBS1/RPS4X/UPF3A	5
BP	GO:0001659	temperature homeostasis	6/324	183/18870	0.0961391	0.317765	0.256945	GADD45G/THRA/ID1/SMARCA4/APC/CXCR4	6
BP	GO:0042542	response to hydrogen peroxide	4/324	101/18870	0.0961518	0.317765	0.256945	TXN/FYN/TOP2B/MAP1LC3A	4
BP	GO:0033363	secretory granule organization	3/324	64/18870	0.0974641	0.320353	0.259038	AP1S2/PAFAH1B1/AP1S1	3
BP	GO:0044091	membrane biogenesis	3/324	64/18870	0.0974641	0.320353	0.259038	NRXN2/CLIP3/CHMP2B	3
BP	GO:0048524	positive regulation of viral process	3/324	64/18870	0.0974641	0.320353	0.259038	KPNA2/HMGB1/TOP2B	3
BP	GO:0048814	regulation of dendrite morphogenesis	3/324	64/18870	0.0974641	0.320353	0.259038	YWHAH/DBN1/PAFAH1B1	3
BP	GO:2000630	positive regulation of miRNA metabolic process	3/324	64/18870	0.0974641	0.320353	0.259038	FOS/JUN/SMARCA4	3
BP	GO:2001244	positive regulation of intrinsic apoptotic signaling pathway	3/324	64/18870	0.0974641	0.320353	0.259038	SFPQ/MCL1/SKIL	3
BP	GO:0043393	regulation of protein binding	5/324	142/18870	0.0982049	0.321617	0.26006	ACTB/CRMP1/TLE5/PPP2CA/ADD1	5
BP	GO:0001945	lymph vessel development	2/324	31/18870	0.0987342	0.321617	0.26006	EFNB2/NR2F2	2
BP	GO:0003338	metanephros morphogenesis	2/324	31/18870	0.0987342	0.321617	0.26006	BASP1/LHX1	2
BP	GO:0010996	response to auditory stimulus	2/324	31/18870	0.0987342	0.321617	0.26006	PTN/NRXN2	2
BP	GO:0017145	stem cell division	2/324	31/18870	0.0987342	0.321617	0.26006	LBH/PAFAH1B1	2
BP	GO:0036258	multivesicular body assembly	2/324	31/18870	0.0987342	0.321617	0.26006	VPS28/CHMP2B	2
BP	GO:0042744	hydrogen peroxide catabolic process	2/324	31/18870	0.0987342	0.321617	0.26006	PRDX2/PRDX1	2
BP	GO:0060674	placenta blood vessel development	2/324	31/18870	0.0987342	0.321617	0.26006	NR2F2/JUNB	2
BP	GO:0090322	regulation of superoxide metabolic process	2/324	31/18870	0.0987342	0.321617	0.26006	MAPT/GNAI2	2
BP	GO:0150117	positive regulation of cell-substrate junction organization	2/324	31/18870	0.0987342	0.321617	0.26006	RAC1/MAPRE2	2
BP	GO:0007163	establishment or maintenance of cell polarity	7/324	228/18870	0.0989119	0.321907	0.260295	ACTB/FSCN1/FEZ1/CDC42/PAFAH1B1/RAC1/DCTN1	7
BP	GO:0072594	establishment of protein localization to organelle	12/324	459/18870	0.0990174	0.321962	0.260339	ZIC1/MAPT/PKIA/KPNA2/SRP14/CBLB/MTCH1/VPS28/ZFAND6/SRP9/DNAJA1/AKIRIN2	12
BP	GO:0003158	endothelium development	5/324	143/18870	0.100419	0.326227	0.263788	NR2F2/BTG1/AFDN/ADD1/CXCR4	5
BP	GO:0009994	oocyte differentiation	3/324	65/18870	0.100948	0.326485	0.263996	H3-3A/H3-3B/PPP2R1A	3
BP	GO:0010324	membrane invagination	3/324	65/18870	0.100948	0.326485	0.263996	FNBP1L/CDC42/RAC1	3
BP	GO:0035904	aorta development	3/324	65/18870	0.100948	0.326485	0.263996	SOX4/TFAP2B/EFNB2	3
BP	GO:0048255	mRNA stabilization	3/324	65/18870	0.100948	0.326485	0.263996	HNRNPA0/ELAVL4/FUS	3
BP	GO:0060042	retina morphogenesis in camera-type eye	3/324	65/18870	0.100948	0.326485	0.263996	TFAP2B/TFAP2A/LHX1	3
BP	GO:0035282	segmentation	4/324	103/18870	0.101482	0.32763	0.264922	BASP1/LHX1/ZIC3/IRX2	4
BP	GO:0045639	positive regulation of myeloid cell differentiation	4/324	103/18870	0.101482	0.32763	0.264922	ID2/FOS/HSPA1B/KLF10	4
BP	GO:0051403	stress-activated MAPK cascade	7/324	230/18870	0.10235	0.330138	0.266951	HMGB1/GADD45G/SDCBP/PRDX1/ARL6IP5/PAFAH1B1/DNAJA1	7
BP	GO:0010594	regulation of endothelial cell migration	7/324	231/18870	0.104094	0.33197	0.268432	TMSB4X/PTN/NR2F2/HMGB1/GLUL/RAC1/PLK2	7
BP	GO:0006613	cotranslational protein targeting to membrane	2/324	32/18870	0.104169	0.33197	0.268432	SRP14/SRP9	2
BP	GO:0007628	adult walking behavior	2/324	32/18870	0.104169	0.33197	0.268432	ZIC1/UCHL1	2
BP	GO:0010765	positive regulation of sodium ion transport	2/324	32/18870	0.104169	0.33197	0.268432	ATP1B1/ATP1B3	2
BP	GO:0018345	protein palmitoylation	2/324	32/18870	0.104169	0.33197	0.268432	GLUL/CLIP3	2
BP	GO:0036257	multivesicular body organization	2/324	32/18870	0.104169	0.33197	0.268432	VPS28/CHMP2B	2
BP	GO:0048710	regulation of astrocyte differentiation	2/324	32/18870	0.104169	0.33197	0.268432	ID2/ID4	2
BP	GO:0051085	chaperone cofactor-dependent protein refolding	2/324	32/18870	0.104169	0.33197	0.268432	DNAJB1/HSPA1B	2
BP	GO:0060292	long-term synaptic depression	2/324	32/18870	0.104169	0.33197	0.268432	MAPT/PLK2	2
BP	GO:0090169	regulation of spindle assembly	2/324	32/18870	0.104169	0.33197	0.268432	CHMP2B/HSPA1B	2
BP	GO:0099171	presynaptic modulation of chemical synaptic transmission	2/324	32/18870	0.104169	0.33197	0.268432	YWHAH/PFN2	2
BP	GO:0140058	neuron projection arborization	2/324	32/18870	0.104169	0.33197	0.268432	PTN/TUBA1A	2
BP	GO:1902992	negative regulation of amyloid precursor protein catabolic process	2/324	32/18870	0.104169	0.33197	0.268432	RTN1/RTN4	2
BP	GO:1905477	positive regulation of protein localization to membrane	4/324	104/18870	0.104198	0.33197	0.268432	CDK5R1/CD81/FYN/CLIP3	4
BP	GO:0050771	negative regulation of axonogenesis	3/324	66/18870	0.104481	0.33258	0.268925	GDI1/SEMA6A/RTN4	3
BP	GO:0042552	myelination	5/324	145/18870	0.104922	0.333108	0.269352	PTN/GPM6B/POU3F2/ID4/CXCR4	5
BP	GO:0050671	positive regulation of lymphocyte proliferation	5/324	145/18870	0.104922	0.333108	0.269352	CD24/HMGB1/IGFBP2/CD81/MIF	5
BP	GO:2001235	positive regulation of apoptotic signaling pathway	5/324	145/18870	0.104922	0.333108	0.269352	SFPQ/MCL1/PEA15/SKIL/PPP2R1A	5
BP	GO:0044000	movement in host	6/324	188/18870	0.105806	0.335622	0.271385	EFNB2/HMGB1/CD81/CHMP2B/HSPA1B/CXCR4	6
BP	GO:0042102	positive regulation of T cell proliferation	4/324	105/18870	0.106946	0.338942	0.274069	CD24/HMGB1/IGFBP2/CD81	4
BP	GO:0045598	regulation of fat cell differentiation	5/324	146/18870	0.10721	0.339187	0.274268	ID2/ID4/ATAT1/TRIB2/TLCD3B	5
BP	GO:1903008	organelle disassembly	5/324	146/18870	0.10721	0.339187	0.274268	KLC1/SLC25A5/GABARAPL2/MAP1LC3A/FKBP8	5
BP	GO:0042113	B cell activation	8/324	278/18870	0.107387	0.33945	0.27448	ID2/NDFIP1/SLC25A5/CD81/TOP2B/AKIRIN2/YY1/MIF	8
BP	GO:0008406	gonad development	7/324	233/18870	0.107628	0.339918	0.274858	H3-3A/BASP1/CITED2/NR2F2/NHLH2/H3-3B/VGF	7
BP	GO:0042770	signal transduction in response to DNA damage	6/324	189/18870	0.107798	0.340158	0.275053	SOX4/DDX5/GRB2/IER3/PLK2/MIF	6
BP	GO:0035601	protein deacylation	3/324	67/18870	0.108062	0.340399	0.275247	MAPT/NDN/BEX4	3
BP	GO:0060760	positive regulation of response to cytokine stimulus	3/324	67/18870	0.108062	0.340399	0.275247	PAFAH1B1/HSPA1B/CXCR4	3
BP	GO:0007272	ensheathment of neurons	5/324	147/18870	0.109523	0.341498	0.276136	PTN/GPM6B/POU3F2/ID4/CXCR4	5
BP	GO:0008366	axon ensheathment	5/324	147/18870	0.109523	0.341498	0.276136	PTN/GPM6B/POU3F2/ID4/CXCR4	5
BP	GO:0035264	multicellular organism growth	5/324	147/18870	0.109523	0.341498	0.276136	H3-3A/POU3F2/H3-3B/FKBP8/CDKN1C	5
BP	GO:0043543	protein acylation	5/324	147/18870	0.109523	0.341498	0.276136	SOX4/MAPT/ATAT1/GLUL/CLIP3	5
BP	GO:0002862	negative regulation of inflammatory response to antigenic stimulus	2/324	33/18870	0.109682	0.341498	0.276136	FYN/PLK2	2
BP	GO:0033032	regulation of myeloid cell apoptotic process	2/324	33/18870	0.109682	0.341498	0.276136	THRA/MIF	2
BP	GO:0043618	regulation of transcription from RNA polymerase II promoter in response to stress	2/324	33/18870	0.109682	0.341498	0.276136	CITED2/JUN	2
BP	GO:0045777	positive regulation of blood pressure	2/324	33/18870	0.109682	0.341498	0.276136	ID2/NR2F2	2
BP	GO:0048566	embryonic digestive tract development	2/324	33/18870	0.109682	0.341498	0.276136	SOX11/ID2	2
BP	GO:0050869	negative regulation of B cell activation	2/324	33/18870	0.109682	0.341498	0.276136	ID2/NDFIP1	2
BP	GO:1990806	ligand-gated ion channel signaling pathway	2/324	33/18870	0.109682	0.341498	0.276136	CDK5R1/CPEB4	2
BP	GO:0007631	feeding behavior	4/324	106/18870	0.109727	0.341498	0.276136	UCHL1/FOS/FYN/CFAP20	4
BP	GO:0035303	regulation of dephosphorylation	4/324	106/18870	0.109727	0.341498	0.276136	CALM1/CALM2/CALM3/YWHAB	4
BP	GO:0046425	regulation of receptor signaling pathway via JAK-STAT	4/324	106/18870	0.109727	0.341498	0.276136	CALM1/NEUROD1/PPP2CA/PPP2R1A	4
BP	GO:0034394	protein localization to cell surface	3/324	68/18870	0.11169	0.346355	0.280063	GPM6B/TMEM35A/RAB11B	3
BP	GO:0035567	non-canonical Wnt signaling pathway	3/324	68/18870	0.11169	0.346355	0.280063	FZD3/CDC42/RAC1	3
BP	GO:0051926	negative regulation of calcium ion transport	3/324	68/18870	0.11169	0.346355	0.280063	CALM1/CALM2/CALM3	3
BP	GO:2000379	positive regulation of reactive oxygen species metabolic process	3/324	68/18870	0.11169	0.346355	0.280063	MAPT/GRB2/GNAI2	3
BP	GO:0031099	regeneration	6/324	191/18870	0.11184	0.346355	0.280063	NREP/PTN/GAP43/ELAVL4/CD81/NEFL	6
BP	GO:0032946	positive regulation of mononuclear cell proliferation	5/324	148/18870	0.11186	0.346355	0.280063	CD24/HMGB1/IGFBP2/CD81/MIF	5
BP	GO:0002828	regulation of type 2 immune response	2/324	34/18870	0.115271	0.353057	0.285483	NDFIP1/CD81	2
BP	GO:0019068	virion assembly	2/324	34/18870	0.115271	0.353057	0.285483	VPS28/CHMP2B	2
BP	GO:0050775	positive regulation of dendrite morphogenesis	2/324	34/18870	0.115271	0.353057	0.285483	DBN1/PAFAH1B1	2
BP	GO:0055075	potassium ion homeostasis	2/324	34/18870	0.115271	0.353057	0.285483	ATP1B1/ATP1B3	2
BP	GO:0060317	cardiac epithelial to mesenchymal transition	2/324	34/18870	0.115271	0.353057	0.285483	OLFM1/RTN4	2
BP	GO:0071539	protein localization to centrosome	2/324	34/18870	0.115271	0.353057	0.285483	APC/DCTN2	2
BP	GO:0090183	regulation of kidney development	2/324	34/18870	0.115271	0.353057	0.285483	BASP1/LHX1	2
BP	GO:1902176	negative regulation of oxidative stress-induced intrinsic apoptotic signaling pathway	2/324	34/18870	0.115271	0.353057	0.285483	FYN/NONO	2
BP	GO:0032835	glomerulus development	3/324	69/18870	0.115364	0.353057	0.285483	BASP1/LHX1/CD24	3
BP	GO:0035019	somatic stem cell population maintenance	3/324	69/18870	0.115364	0.353057	0.285483	SOX4/LBH/KLF10	3
BP	GO:0043627	response to estrogen	3/324	69/18870	0.115364	0.353057	0.285483	CITED2/CD24/IGFBP2	3
BP	GO:0050918	positive chemotaxis	3/324	69/18870	0.115364	0.353057	0.285483	HMGB1/SCG2/MIF	3
BP	GO:0003279	cardiac septum development	4/324	108/18870	0.115385	0.353057	0.285483	SOX4/SOX11/CITED2/LMO4	4
BP	GO:0051303	establishment of chromosome localization	4/324	108/18870	0.115385	0.353057	0.285483	CDC42/APC/CHMP2B/DCTN2	4
BP	GO:0009749	response to glucose	6/324	193/18870	0.115958	0.35451	0.286658	SOX4/NEUROD1/SMARCA4/GLUL/RAB11B/KLF7	6
BP	GO:0021700	developmental maturation	9/324	330/18870	0.116535	0.355713	0.28763	H3-3A/NEUROD2/CDK5R1/YWHAZ/H3-3B/MTCH1/NEFL/PPP2R1A/CDKN1C	9
BP	GO:0045088	regulation of innate immune response	11/324	425/18870	0.116611	0.355713	0.28763	SFPQ/YWHAZ/HMGB1/ATAT1/STMP1/PPP2CA/FYN/RTN4/NONO/AKIRIN2/HSPA1B	11
BP	GO:0031098	stress-activated protein kinase signaling cascade	7/324	238/18870	0.116743	0.355713	0.28763	HMGB1/GADD45G/SDCBP/PRDX1/ARL6IP5/PAFAH1B1/DNAJA1	7
BP	GO:0045137	development of primary sexual characteristics	7/324	238/18870	0.116743	0.355713	0.28763	H3-3A/BASP1/CITED2/NR2F2/NHLH2/H3-3B/VGF	7
BP	GO:0051260	protein homooligomerization	6/324	194/18870	0.118045	0.359248	0.290489	PEG10/RBMX/EVL/FUS/MIF/HPRT1	6
BP	GO:0016236	macroautophagy	9/324	331/18870	0.118101	0.359248	0.290489	CALM1/CDK5R1/FEZ1/UCHL1/SLC25A5/VPS28/GABARAPL2/CHMP2B/MAP1LC3A	9
BP	GO:0007389	pattern specification process	12/324	475/18870	0.11883	0.360427	0.291442	ZIC1/BASP1/NEUROD1/CITED2/NR2F2/LHX1/ZIC3/PBX3/IRX2/APC/YY1/FKBP8	12
BP	GO:0071322	cellular response to carbohydrate stimulus	5/324	151/18870	0.119014	0.360427	0.291442	SOX4/NEUROD1/SMARCA4/RAB11B/KLF7	5
BP	GO:0032206	positive regulation of telomere maintenance	3/324	70/18870	0.119084	0.360427	0.291442	HNRNPA2B1/HNRNPA1/YY1	3
BP	GO:0032922	circadian regulation of gene expression	3/324	70/18870	0.119084	0.360427	0.291442	ID2/ID4/ID1	3
BP	GO:0098732	macromolecule deacylation	3/324	70/18870	0.119084	0.360427	0.291442	MAPT/NDN/BEX4	3
BP	GO:1901184	regulation of ERBB signaling pathway	3/324	70/18870	0.119084	0.360427	0.291442	CBLB/CCDC88A/RTN4	3
BP	GO:0090276	regulation of peptide hormone secretion	6/324	195/18870	0.120151	0.362993	0.293517	SOX4/NNAT/TFAP2B/NEUROD1/MIDN/KLF7	6
BP	GO:0065004	protein-DNA complex assembly	7/324	240/18870	0.120498	0.362993	0.293517	H3-3A/TCF4/HMGB1/THRA/H3-3B/CENPV/SMARCA4	7
BP	GO:0009314	response to radiation	11/324	428/18870	0.120749	0.362993	0.293517	ID2/TUBA1A/CDKN2D/TXN/FOS/HMGN1/GRB2/CCND2/RBX1/UNC119/YY1	11
BP	GO:0000132	establishment of mitotic spindle orientation	2/324	35/18870	0.120931	0.362993	0.293517	PAFAH1B1/DCTN1	2
BP	GO:0002021	response to dietary excess	2/324	35/18870	0.120931	0.362993	0.293517	PCSK1N/VGF	2
BP	GO:0050974	detection of mechanical stimulus involved in sensory perception	2/324	35/18870	0.120931	0.362993	0.293517	FYN/CXCR4	2
BP	GO:0070633	transepithelial transport	2/324	35/18870	0.120931	0.362993	0.293517	ACTG1/ACTB	2
BP	GO:0090659	walking behavior	2/324	35/18870	0.120931	0.362993	0.293517	ZIC1/UCHL1	2
BP	GO:1901385	regulation of voltage-gated calcium channel activity	2/324	35/18870	0.120931	0.362993	0.293517	CALM1/CALM3	2
BP	GO:1905508	protein localization to microtubule organizing center	2/324	35/18870	0.120931	0.362993	0.293517	APC/DCTN2	2
BP	GO:0048477	oogenesis	4/324	110/18870	0.121169	0.363406	0.293851	H3-3A/PTN/H3-3B/PPP2R1A	4
BP	GO:0030098	lymphocyte differentiation	11/324	429/18870	0.122147	0.366037	0.295978	SOX4/ACTB/ID2/NDFIP1/HMGB1/PRDX2/SLC25A5/SMARCA4/TOP2B/YY1/JUNB	11
BP	GO:0048488	synaptic vesicle endocytosis	3/324	71/18870	0.122847	0.36753	0.297185	ACTG1/ACTB/SYT1	3
BP	GO:0060420	regulation of heart growth	3/324	71/18870	0.122847	0.36753	0.297185	BASP1/CITED2/YY1	3
BP	GO:0043280	positive regulation of cysteine-type endopeptidase activity involved in apoptotic process	4/324	111/18870	0.124107	0.370687	0.299738	MAPT/HMGB1/MTCH1/ARL6IP5	4
BP	GO:0060840	artery development	4/324	111/18870	0.124107	0.370687	0.299738	SOX4/TFAP2B/CITED2/EFNB2	4
BP	GO:0007548	sex differentiation	8/324	288/18870	0.124239	0.3707	0.299749	H3-3A/BASP1/CITED2/NR2F2/LHX1/NHLH2/H3-3B/VGF	8
BP	GO:0097529	myeloid leukocyte migration	7/324	242/18870	0.124315	0.3707	0.299749	HMGB1/CD81/CD200/PAFAH1B1/RAC1/SCG2/MIF	7
BP	GO:0007369	gastrulation	6/324	197/18870	0.124419	0.370706	0.299753	DUSP4/LHX1/ZIC3/RTF1/HSBP1/GRB2	6
BP	GO:0050673	epithelial cell proliferation	12/324	480/18870	0.125456	0.372486	0.301193	SOX11/ID2/PTN/EFNB2/NR2F2/HMGB1/HMGN1/CDC42/RTN4/SCG2/CDKN1C/IGFBP5	12
BP	GO:0060047	heart contraction	7/324	243/18870	0.126247	0.372486	0.301193	CALM1/CALM2/ATP1B1/THRA/CALM3/CDC42/CXCR4	7
BP	GO:0002791	regulation of peptide secretion	6/324	198/18870	0.126581	0.372486	0.301193	SOX4/NNAT/TFAP2B/NEUROD1/MIDN/KLF7	6
BP	GO:0009746	response to hexose	6/324	198/18870	0.126581	0.372486	0.301193	SOX4/NEUROD1/SMARCA4/GLUL/RAB11B/KLF7	6
BP	GO:0002562	somatic diversification of immune receptors via germline recombination within a single locus	3/324	72/18870	0.126654	0.372486	0.301193	NDFIP1/HMGB1/YY1	3
BP	GO:0014015	positive regulation of gliogenesis	3/324	72/18870	0.126654	0.372486	0.301193	ID2/PTN/CXCR4	3
BP	GO:0014823	response to activity	3/324	72/18870	0.126654	0.372486	0.301193	SLC38A2/FOS/CXCR4	3
BP	GO:0016444	somatic cell DNA recombination	3/324	72/18870	0.126654	0.372486	0.301193	NDFIP1/HMGB1/YY1	3
BP	GO:0030858	positive regulation of epithelial cell differentiation	3/324	72/18870	0.126654	0.372486	0.301193	BTG1/LHX1/CD24	3
BP	GO:0060411	cardiac septum morphogenesis	3/324	72/18870	0.126654	0.372486	0.301193	SOX4/SOX11/CITED2	3
BP	GO:0099518	vesicle cytoskeletal trafficking	3/324	72/18870	0.126654	0.372486	0.301193	FNBP1L/PAFAH1B1/KIF1A	3
BP	GO:0140238	presynaptic endocytosis	3/324	72/18870	0.126654	0.372486	0.301193	ACTG1/ACTB/SYT1	3
BP	GO:1904888	cranial skeletal system development	3/324	72/18870	0.126654	0.372486	0.301193	TFAP2A/LHX1/ZIC3	3
BP	GO:0007617	mating behavior	2/324	36/18870	0.126658	0.372486	0.301193	THRA/NHLH2	2
BP	GO:0010770	positive regulation of cell morphogenesis	2/324	36/18870	0.126658	0.372486	0.301193	DBN1/PAFAH1B1	2
BP	GO:0016486	peptide hormone processing	2/324	36/18870	0.126658	0.372486	0.301193	PCSK1N/CPE	2
BP	GO:1903131	mononuclear cell differentiation	12/324	481/18870	0.126806	0.372622	0.301303	SOX4/ACTB/ID2/NDFIP1/HMGB1/PRDX2/FOS/SLC25A5/SMARCA4/TOP2B/YY1/JUNB	12
BP	GO:0030111	regulation of Wnt signaling pathway	9/324	338/18870	0.129385	0.379892	0.307182	SOX4/TLE1/IGFBP2/TLE5/SMARCA4/PPP2CA/APC/RBX1/PPP2R1A	9
BP	GO:2000060	positive regulation of ubiquitin-dependent protein catabolic process	4/324	113/18870	0.130072	0.381179	0.308222	SUMO2/TRIB2/RBX1/HSPA1B	4
BP	GO:0003170	heart valve development	3/324	73/18870	0.130502	0.381179	0.308222	SOX4/OLFM1/APC	3
BP	GO:0032413	negative regulation of ion transmembrane transporter activity	3/324	73/18870	0.130502	0.381179	0.308222	CALM1/CALM2/CALM3	3
BP	GO:0033143	regulation of intracellular steroid hormone receptor signaling pathway	3/324	73/18870	0.130502	0.381179	0.308222	DDX5/SMARCA4/LBH	3
BP	GO:0090087	regulation of peptide transport	6/324	200/18870	0.130958	0.381179	0.308222	SOX4/NNAT/TFAP2B/NEUROD1/MIDN/KLF7	6
BP	GO:0010950	positive regulation of endopeptidase activity	5/324	156/18870	0.131401	0.381179	0.308222	MAPT/HMGB1/MTCH1/ARL6IP5/FYN	5
BP	GO:0030010	establishment of cell polarity	5/324	156/18870	0.131401	0.381179	0.308222	FSCN1/FEZ1/CDC42/PAFAH1B1/DCTN1	5
BP	GO:0046718	viral entry into host cell	5/324	156/18870	0.131401	0.381179	0.308222	EFNB2/HMGB1/CD81/HSPA1B/CXCR4	5
BP	GO:0003161	cardiac conduction system development	2/324	37/18870	0.132447	0.381179	0.308222	ID2/CDC42	2
BP	GO:0014741	negative regulation of muscle hypertrophy	2/324	37/18870	0.132447	0.381179	0.308222	YY1/IGFBP5	2
BP	GO:0033144	negative regulation of intracellular steroid hormone receptor signaling pathway	2/324	37/18870	0.132447	0.381179	0.308222	SMARCA4/LBH	2
BP	GO:0035883	enteroendocrine cell differentiation	2/324	37/18870	0.132447	0.381179	0.308222	NEUROD1/INSM1	2
BP	GO:0043162	ubiquitin-dependent protein catabolic process via the multivesicular body sorting pathway	2/324	37/18870	0.132447	0.381179	0.308222	VPS28/CHMP2B	2
BP	GO:0045324	late endosome to vacuole transport	2/324	37/18870	0.132447	0.381179	0.308222	VPS28/CHMP2B	2
BP	GO:0046329	negative regulation of JNK cascade	2/324	37/18870	0.132447	0.381179	0.308222	PAFAH1B1/DNAJA1	2
BP	GO:0046621	negative regulation of organ growth	2/324	37/18870	0.132447	0.381179	0.308222	CITED2/YY1	2
BP	GO:0051084	'de novo' post-translational protein folding	2/324	37/18870	0.132447	0.381179	0.308222	DNAJB1/HSPA1B	2
BP	GO:0051385	response to mineralocorticoid	2/324	37/18870	0.132447	0.381179	0.308222	FOS/NEFL	2
BP	GO:0070306	lens fiber cell differentiation	2/324	37/18870	0.132447	0.381179	0.308222	SKIL/CDKN1C	2
BP	GO:0071276	cellular response to cadmium ion	2/324	37/18870	0.132447	0.381179	0.308222	FOS/JUN	2
BP	GO:0097484	dendrite extension	2/324	37/18870	0.132447	0.381179	0.308222	SYT1/CXCR4	2
BP	GO:1901381	positive regulation of potassium ion transmembrane transport	2/324	37/18870	0.132447	0.381179	0.308222	ATP1B1/ATP1B3	2
BP	GO:1904358	positive regulation of telomere maintenance via telomere lengthening	2/324	37/18870	0.132447	0.381179	0.308222	HNRNPA2B1/HNRNPA1	2
BP	GO:1905168	positive regulation of double-strand break repair via homologous recombination	2/324	37/18870	0.132447	0.381179	0.308222	ACTB/FUS	2
BP	GO:1905476	negative regulation of protein localization to membrane	2/324	37/18870	0.132447	0.381179	0.308222	LYPD1/GDI1	2
BP	GO:0042752	regulation of circadian rhythm	4/324	114/18870	0.133099	0.382751	0.309494	ID2/SFPQ/NONO/KLF10	4
BP	GO:0001678	intracellular glucose homeostasis	5/324	157/18870	0.133946	0.384337	0.310776	SOX4/NEUROD1/SMARCA4/RAB11B/KLF7	5
BP	GO:0007043	cell-cell junction assembly	5/324	157/18870	0.133946	0.384337	0.310776	ACTG1/ACTB/FSCN1/AFDN/APC	5
BP	GO:0007585	respiratory gaseous exchange by respiratory system	3/324	74/18870	0.134391	0.384337	0.310776	ZFAND5/NDN/PBX3	3
BP	GO:0009880	embryonic pattern specification	3/324	74/18870	0.134391	0.384337	0.310776	BASP1/LHX1/ZIC3	3
BP	GO:0032007	negative regulation of TOR signaling	3/324	74/18870	0.134391	0.384337	0.310776	YWHAZ/UBE2D1/YWHAG	3
BP	GO:0043489	RNA stabilization	3/324	74/18870	0.134391	0.384337	0.310776	HNRNPA0/ELAVL4/FUS	3
BP	GO:0050709	negative regulation of protein secretion	3/324	74/18870	0.134391	0.384337	0.310776	MIDN/CD200/KLF7	3
BP	GO:0045444	fat cell differentiation	7/324	248/18870	0.136131	0.388158	0.313865	TFAP2B/ID2/ID4/ATAT1/TRIB2/TLCD3B/CLIP3	7
BP	GO:0045930	negative regulation of mitotic cell cycle	7/324	248/18870	0.136131	0.388158	0.313865	BTG1/FZD3/FHL1/IER3/APC/PLK2/CDKN1C	7
BP	GO:0048259	regulation of receptor-mediated endocytosis	4/324	115/18870	0.136154	0.388158	0.313865	EFNB2/SDCBP/RAC1/UNC119	4
BP	GO:0048640	negative regulation of developmental growth	4/324	115/18870	0.136154	0.388158	0.313865	CITED2/SEMA6A/RTN4/YY1	4
BP	GO:0036294	cellular response to decreased oxygen levels	5/324	158/18870	0.136514	0.388572	0.3142	CITED2/FOS/PGK1/NONO/CPEB4	5
BP	GO:0090316	positive regulation of intracellular protein transport	5/324	158/18870	0.136514	0.388572	0.3142	ZIC1/CDK5R1/OAZ2/CD81/FYN	5
BP	GO:0006470	protein dephosphorylation	6/324	203/18870	0.137659	0.391526	0.316589	CALM1/CALM2/CALM3/YWHAB/PPP2CA/PPP2R1A	6
BP	GO:0035633	maintenance of blood-brain barrier	2/324	38/18870	0.138296	0.391565	0.316621	ACTG1/ACTB	2
BP	GO:0070316	regulation of G0 to G1 transition	2/324	38/18870	0.138296	0.391565	0.316621	ACTB/SMARCA4	2
BP	GO:0042246	tissue regeneration	3/324	75/18870	0.13832	0.391565	0.316621	PTN/GAP43/CD81	3
BP	GO:0061077	chaperone-mediated protein folding	3/324	75/18870	0.13832	0.391565	0.316621	DNAJB1/DNAJB6/HSPA1B	3
BP	GO:0090559	regulation of membrane permeability	3/324	75/18870	0.13832	0.391565	0.316621	SLC25A5/TMEM14A/IER3	3
BP	GO:0120192	tight junction assembly	3/324	75/18870	0.13832	0.391565	0.316621	ACTG1/AFDN/APC	3
BP	GO:1901875	positive regulation of post-translational protein modification	5/324	159/18870	0.139103	0.393474	0.318164	NDFIP1/UBE2D1/CBLB/SKP1/RBX1	5
BP	GO:0050000	chromosome localization	4/324	116/18870	0.139238	0.393551	0.318226	CDC42/APC/CHMP2B/DCTN2	4
BP	GO:0007623	circadian rhythm	6/324	204/18870	0.139928	0.395194	0.319555	ID2/SFPQ/ID4/ID1/NONO/KLF10	6
BP	GO:0042593	glucose homeostasis	7/324	251/18870	0.142239	0.399857	0.323325	SOX4/NEUROD1/SMARCA4/VGF/RAB11B/KLF7/IGFBP5	7
BP	GO:0046883	regulation of hormone secretion	7/324	251/18870	0.142239	0.399857	0.323325	SOX4/SOX11/NNAT/TFAP2B/NEUROD1/MIDN/KLF7	7
BP	GO:0051924	regulation of calcium ion transport	7/324	251/18870	0.142239	0.399857	0.323325	CALM1/CALM2/ATP1B1/CALM3/FYN/GNAI2/CXCR4	7
BP	GO:0042267	natural killer cell mediated cytotoxicity	3/324	76/18870	0.142288	0.399857	0.323325	TUBB/PRDX1/TUBB4B	3
BP	GO:0043536	positive regulation of blood vessel endothelial cell migration	3/324	76/18870	0.142288	0.399857	0.323325	TMSB4X/HMGB1/PLK2	3
BP	GO:0086001	cardiac muscle cell action potential	3/324	76/18870	0.142288	0.399857	0.323325	CALM1/ATP1B1/CALM3	3
BP	GO:1901800	positive regulation of proteasomal protein catabolic process	4/324	117/18870	0.14235	0.399857	0.323325	SUMO2/TRIB2/RBX1/HSPA1B	4
BP	GO:0001662	behavioral fear response	2/324	39/18870	0.1442	0.402349	0.32534	NEUROD2/LYPD1	2
BP	GO:0010762	regulation of fibroblast migration	2/324	39/18870	0.1442	0.402349	0.32534	CORO1C/RAC1	2
BP	GO:0017158	regulation of calcium ion-dependent exocytosis	2/324	39/18870	0.1442	0.402349	0.32534	SYT1/GNAI2	2
BP	GO:0032438	melanosome organization	2/324	39/18870	0.1442	0.402349	0.32534	AP1S2/AP1S1	2
BP	GO:0043620	regulation of DNA-templated transcription in response to stress	2/324	39/18870	0.1442	0.402349	0.32534	CITED2/JUN	2
BP	GO:0051938	L-glutamate import	2/324	39/18870	0.1442	0.402349	0.32534	SLC38A2/ARL6IP5	2
BP	GO:0099068	postsynapse assembly	2/324	39/18870	0.1442	0.402349	0.32534	GAP43/NRXN2	2
BP	GO:0140448	signaling receptor ligand precursor processing	2/324	39/18870	0.1442	0.402349	0.32534	PCSK1N/CPE	2
BP	GO:0033500	carbohydrate homeostasis	7/324	252/18870	0.144304	0.402349	0.32534	SOX4/NEUROD1/SMARCA4/VGF/RAB11B/KLF7/IGFBP5	7
BP	GO:0006606	protein import into nucleus	5/324	161/18870	0.144345	0.402349	0.32534	ZIC1/PKIA/KPNA2/CBLB/AKIRIN2	5
BP	GO:0034284	response to monosaccharide	6/324	206/18870	0.144518	0.402523	0.325481	SOX4/NEUROD1/SMARCA4/GLUL/RAB11B/KLF7	6
BP	GO:0006090	pyruvate metabolic process	4/324	118/18870	0.145489	0.404297	0.326916	ENO2/PPP2CA/IER3/PGK1	4
BP	GO:0051928	positive regulation of calcium ion transport	4/324	118/18870	0.145489	0.404297	0.326916	CALM1/CALM2/ATP1B1/CALM3	4
BP	GO:1903707	negative regulation of hemopoiesis	4/324	118/18870	0.145489	0.404297	0.326916	ID2/TSC22D1/HMGB1/PRDX2	4
BP	GO:0008652	amino acid biosynthetic process	3/324	77/18870	0.146293	0.405291	0.327719	GAD2/GAD1/GLUL	3
BP	GO:0032091	negative regulation of protein binding	3/324	77/18870	0.146293	0.405291	0.327719	ACTB/CRMP1/TLE5	3
BP	GO:0032890	regulation of organic acid transport	3/324	77/18870	0.146293	0.405291	0.327719	SLC38A2/ARL6IP5/MIF	3
BP	GO:0072078	nephron tubule morphogenesis	3/324	77/18870	0.146293	0.405291	0.327719	LHX1/IRX2/TMEM59L	3
BP	GO:0021915	neural tube development	5/324	162/18870	0.146998	0.406933	0.329047	MARCKS/CITED2/LMO4/FZD3/FKBP8	5
BP	GO:0009308	amine metabolic process	4/324	119/18870	0.148655	0.41023	0.331713	INSM1/OAZ2/AZIN1/HPRT1	4
BP	GO:1904892	regulation of receptor signaling pathway via STAT	4/324	119/18870	0.148655	0.41023	0.331713	CALM1/NEUROD1/PPP2CA/PPP2R1A	4
BP	GO:1990748	cellular detoxification	4/324	119/18870	0.148655	0.41023	0.331713	TXN/PRDX2/SELENOW/PRDX1	4
BP	GO:0010959	regulation of metal ion transport	10/324	398/18870	0.14898	0.41023	0.331713	CALM1/CALM2/ATP1B1/ATP1B3/YWHAH/CALM3/FYN/FHL1/GNAI2/CXCR4	10
BP	GO:0007254	JNK cascade	5/324	163/18870	0.149671	0.41023	0.331713	HMGB1/GADD45G/SDCBP/PAFAH1B1/DNAJA1	5
BP	GO:0044409	entry into host	5/324	163/18870	0.149671	0.41023	0.331713	EFNB2/HMGB1/CD81/HSPA1B/CXCR4	5
BP	GO:0050905	neuromuscular process	5/324	163/18870	0.149671	0.41023	0.331713	TUBA1A/UCHL1/PAFAH1B1/NEFL/DCTN1	5
BP	GO:0045862	positive regulation of proteolysis	9/324	350/18870	0.150002	0.41023	0.331713	SUMO2/MAPT/HMGB1/TRIB2/MTCH1/ARL6IP5/FYN/RBX1/HSPA1B	9
BP	GO:0002209	behavioral defense response	2/324	40/18870	0.150156	0.41023	0.331713	NEUROD2/LYPD1	2
BP	GO:0033028	myeloid cell apoptotic process	2/324	40/18870	0.150156	0.41023	0.331713	THRA/MIF	2
BP	GO:0040001	establishment of mitotic spindle localization	2/324	40/18870	0.150156	0.41023	0.331713	PAFAH1B1/DCTN1	2
BP	GO:0045023	G0 to G1 transition	2/324	40/18870	0.150156	0.41023	0.331713	ACTB/SMARCA4	2
BP	GO:0046676	negative regulation of insulin secretion	2/324	40/18870	0.150156	0.41023	0.331713	MIDN/KLF7	2
BP	GO:0048753	pigment granule organization	2/324	40/18870	0.150156	0.41023	0.331713	AP1S2/AP1S1	2
BP	GO:1903146	regulation of autophagy of mitochondrion	2/324	40/18870	0.150156	0.41023	0.331713	SLC25A5/FKBP8	2
BP	GO:0002200	somatic diversification of immune receptors	3/324	78/18870	0.150335	0.41023	0.331713	NDFIP1/HMGB1/YY1	3
BP	GO:0019233	sensory perception of pain	3/324	78/18870	0.150335	0.41023	0.331713	NDN/FYN/CXCR4	3
BP	GO:0042509	regulation of tyrosine phosphorylation of STAT protein	3/324	78/18870	0.150335	0.41023	0.331713	PPP2CA/FYN/PPP2R1A	3
BP	GO:2000736	regulation of stem cell differentiation	3/324	78/18870	0.150335	0.41023	0.331713	PTN/CHD3/LBH	3
BP	GO:0002758	innate immune response-activating signaling pathway	7/324	255/18870	0.150585	0.410603	0.332014	HMGB1/ATAT1/STMP1/PPP2CA/FYN/RTN4/HSPA1B	7
BP	GO:0007006	mitochondrial membrane organization	4/324	120/18870	0.151848	0.411469	0.332715	SLC25A5/TMEM14A/MTCH1/IER3	4
BP	GO:0002764	immune response-regulating signaling pathway	12/324	500/18870	0.15398	0.411469	0.332715	CD24/HMGB1/ATAT1/KHDRBS1/CBLB/CD81/STMP1/GRB2/PPP2CA/FYN/RTN4/HSPA1B	12
BP	GO:0002228	natural killer cell mediated immunity	3/324	79/18870	0.154412	0.411469	0.332715	TUBB/PRDX1/TUBB4B	3
BP	GO:0072088	nephron epithelium morphogenesis	3/324	79/18870	0.154412	0.411469	0.332715	LHX1/IRX2/TMEM59L	3
BP	GO:1903533	regulation of protein targeting	3/324	79/18870	0.154412	0.411469	0.332715	CDK5R1/GDI1/FYN	3
BP	GO:0030278	regulation of ossification	4/324	121/18870	0.155066	0.411469	0.332715	SOX11/TFAP2A/PTN/GPM6B	4
BP	GO:0051702	biological process involved in interaction with symbiont	4/324	121/18870	0.155066	0.411469	0.332715	CFL1/JUN/SMARCA4/CDC42	4
BP	GO:0006458	'de novo' protein folding	2/324	41/18870	0.15616	0.411469	0.332715	DNAJB1/HSPA1B	2
BP	GO:0032509	endosome transport via multivesicular body sorting pathway	2/324	41/18870	0.15616	0.411469	0.332715	VPS28/CHMP2B	2
BP	GO:0035136	forelimb morphogenesis	2/324	41/18870	0.15616	0.411469	0.332715	TFAP2B/TFAP2A	2
BP	GO:0042554	superoxide anion generation	2/324	41/18870	0.15616	0.411469	0.332715	MAPT/GNAI2	2
BP	GO:0072595	maintenance of protein localization in organelle	2/324	41/18870	0.15616	0.411469	0.332715	TXN/SKP1	2
BP	GO:0051701	biological process involved in interaction with host	6/324	211/18870	0.156289	0.411469	0.332715	EFNB2/HMGB1/CD81/CHMP2B/HSPA1B/CXCR4	6
BP	GO:0070665	positive regulation of leukocyte proliferation	5/324	166/18870	0.157814	0.411469	0.332715	CD24/HMGB1/IGFBP2/CD81/MIF	5
BP	GO:0022612	gland morphogenesis	4/324	122/18870	0.15831	0.411469	0.332715	PTN/ID4/DDR1/IGFBP5	4
BP	GO:0032874	positive regulation of stress-activated MAPK cascade	4/324	122/18870	0.15831	0.411469	0.332715	HMGB1/GADD45G/SDCBP/ARL6IP5	4
BP	GO:0051899	membrane depolarization	3/324	80/18870	0.158524	0.411469	0.332715	MLLT11/YWHAH/FHL1	3
BP	GO:2000142	regulation of DNA-templated transcription initiation	3/324	80/18870	0.158524	0.411469	0.332715	HMGB1/THRA/JUN	3
BP	GO:0001188	RNA polymerase I preinitiation complex assembly	1/324	10/18870	0.159059	0.411469	0.332715	SMARCA4	1
BP	GO:0002291	T cell activation via T cell receptor contact with antigen bound to MHC molecule on antigen presenting cell	1/324	10/18870	0.159059	0.411469	0.332715	CD81	1
BP	GO:0003253	cardiac neural crest cell migration involved in outflow tract morphogenesis	1/324	10/18870	0.159059	0.411469	0.332715	CDC42	1
BP	GO:0006283	transcription-coupled nucleotide-excision repair	1/324	10/18870	0.159059	0.411469	0.332715	HMGN1	1
BP	GO:0006591	ornithine metabolic process	1/324	10/18870	0.159059	0.411469	0.332715	AZIN1	1
BP	GO:0006868	glutamine transport	1/324	10/18870	0.159059	0.411469	0.332715	SLC38A2	1
BP	GO:0009113	purine nucleobase biosynthetic process	1/324	10/18870	0.159059	0.411469	0.332715	HPRT1	1
BP	GO:0009128	purine nucleoside monophosphate catabolic process	1/324	10/18870	0.159059	0.411469	0.332715	HPRT1	1
BP	GO:0009169	purine ribonucleoside monophosphate catabolic process	1/324	10/18870	0.159059	0.411469	0.332715	HPRT1	1
BP	GO:0009756	carbohydrate mediated signaling	1/324	10/18870	0.159059	0.411469	0.332715	SMARCA4	1
BP	GO:0010496	intercellular transport	1/324	10/18870	0.159059	0.411469	0.332715	PEG10	1
BP	GO:0014012	peripheral nervous system axon regeneration	1/324	10/18870	0.159059	0.411469	0.332715	NEFL	1
BP	GO:0014745	negative regulation of muscle adaptation	1/324	10/18870	0.159059	0.411469	0.332715	IGFBP5	1
BP	GO:0021520	spinal cord motor neuron cell fate specification	1/324	10/18870	0.159059	0.411469	0.332715	LMO4	1
BP	GO:0031666	positive regulation of lipopolysaccharide-mediated signaling pathway	1/324	10/18870	0.159059	0.411469	0.332715	MIF	1
BP	GO:0032070	regulation of deoxyribonuclease activity	1/324	10/18870	0.159059	0.411469	0.332715	HMGB1	1
BP	GO:0032329	serine transport	1/324	10/18870	0.159059	0.411469	0.332715	SLC38A2	1
BP	GO:0033572	transferrin transport	1/324	10/18870	0.159059	0.411469	0.332715	RAB11B	1
BP	GO:0035332	positive regulation of hippo signaling	1/324	10/18870	0.159059	0.411469	0.332715	SOX11	1
BP	GO:0036093	germ cell proliferation	1/324	10/18870	0.159059	0.411469	0.332715	UCHL1	1
BP	GO:0038063	collagen-activated tyrosine kinase receptor signaling pathway	1/324	10/18870	0.159059	0.411469	0.332715	DDR1	1
BP	GO:0043174	nucleoside salvage	1/324	10/18870	0.159059	0.411469	0.332715	HPRT1	1
BP	GO:0043353	enucleate erythrocyte differentiation	1/324	10/18870	0.159059	0.411469	0.332715	ID2	1
BP	GO:0046174	polyol catabolic process	1/324	10/18870	0.159059	0.411469	0.332715	NUDT3	1
BP	GO:0048664	neuron fate determination	1/324	10/18870	0.159059	0.411469	0.332715	CDC42	1
BP	GO:0048703	embryonic viscerocranium morphogenesis	1/324	10/18870	0.159059	0.411469	0.332715	LHX1	1
BP	GO:0050861	positive regulation of B cell receptor signaling pathway	1/324	10/18870	0.159059	0.411469	0.332715	CD81	1
BP	GO:0051292	nuclear pore complex assembly	1/324	10/18870	0.159059	0.411469	0.332715	RTN4	1
BP	GO:0051409	response to nitrosative stress	1/324	10/18870	0.159059	0.411469	0.332715	DNAJA1	1
BP	GO:0051660	establishment of centrosome localization	1/324	10/18870	0.159059	0.411469	0.332715	PAFAH1B1	1
BP	GO:0060068	vagina development	1/324	10/18870	0.159059	0.411469	0.332715	LHX1	1
BP	GO:0060502	epithelial cell proliferation involved in lung morphogenesis	1/324	10/18870	0.159059	0.411469	0.332715	CDC42	1
BP	GO:0060717	chorion development	1/324	10/18870	0.159059	0.411469	0.332715	DNAJB6	1
BP	GO:0061418	regulation of transcription from RNA polymerase II promoter in response to hypoxia	1/324	10/18870	0.159059	0.411469	0.332715	CITED2	1
BP	GO:0070432	regulation of nucleotide-binding oligomerization domain containing 2 signaling pathway	1/324	10/18870	0.159059	0.411469	0.332715	HSPA1B	1
BP	GO:0071374	cellular response to parathyroid hormone stimulus	1/324	10/18870	0.159059	0.411469	0.332715	FOS	1
BP	GO:0071803	positive regulation of podosome assembly	1/324	10/18870	0.159059	0.411469	0.332715	FSCN1	1
BP	GO:0097050	type B pancreatic cell apoptotic process	1/324	10/18870	0.159059	0.411469	0.332715	NEUROD1	1
BP	GO:0097104	postsynaptic membrane assembly	1/324	10/18870	0.159059	0.411469	0.332715	NRXN2	1
BP	GO:0098598	learned vocalization behavior or vocal learning	1/324	10/18870	0.159059	0.411469	0.332715	NRXN2	1
BP	GO:0140059	dendrite arborization	1/324	10/18870	0.159059	0.411469	0.332715	PTN	1
BP	GO:1901401	regulation of tetrapyrrole metabolic process	1/324	10/18870	0.159059	0.411469	0.332715	TMEM14A	1
BP	GO:1901838	positive regulation of transcription of nucleolar large rRNA by RNA polymerase I	1/324	10/18870	0.159059	0.411469	0.332715	SMARCA4	1
BP	GO:1902513	regulation of organelle transport along microtubule	1/324	10/18870	0.159059	0.411469	0.332715	FEZ1	1
BP	GO:1904627	response to phorbol 13-acetate 12-myristate	1/324	10/18870	0.159059	0.411469	0.332715	FOS	1
BP	GO:1904628	cellular response to phorbol 13-acetate 12-myristate	1/324	10/18870	0.159059	0.411469	0.332715	FOS	1
BP	GO:1904749	regulation of protein localization to nucleolus	1/324	10/18870	0.159059	0.411469	0.332715	GLUL	1
BP	GO:1904896	ESCRT complex disassembly	1/324	10/18870	0.159059	0.411469	0.332715	CHMP2B	1
BP	GO:1904903	ESCRT III complex disassembly	1/324	10/18870	0.159059	0.411469	0.332715	CHMP2B	1
BP	GO:2000253	positive regulation of feeding behavior	1/324	10/18870	0.159059	0.411469	0.332715	CFAP20	1
BP	GO:2000271	positive regulation of fibroblast apoptotic process	1/324	10/18870	0.159059	0.411469	0.332715	BTG1	1
BP	GO:2000347	positive regulation of hepatocyte proliferation	1/324	10/18870	0.159059	0.411469	0.332715	PTN	1
BP	GO:2000425	regulation of apoptotic cell clearance	1/324	10/18870	0.159059	0.411469	0.332715	HMGB1	1
BP	GO:2000563	positive regulation of CD4-positive, alpha-beta T cell proliferation	1/324	10/18870	0.159059	0.411469	0.332715	CD81	1
BP	GO:0031929	TOR signaling	5/324	167/18870	0.160568	0.415078	0.335633	YWHAZ/UBE2D1/CCDC88A/YWHAG/RBX1	5
BP	GO:0030282	bone mineralization	4/324	123/18870	0.161579	0.415481	0.335959	TFAP2A/PTN/GPM6B/KLF10	4
BP	GO:2001257	regulation of cation channel activity	4/324	123/18870	0.161579	0.415481	0.335959	TMSB4X/CALM1/CALM2/CALM3	4
BP	GO:0051222	positive regulation of protein transport	8/324	308/18870	0.161792	0.415481	0.335959	SOX4/NNAT/ZIC1/CDK5R1/OAZ2/CD81/VPS28/FYN	8
BP	GO:0000578	embryonic axis specification	2/324	42/18870	0.162208	0.415481	0.335959	BASP1/LHX1	2
BP	GO:0001709	cell fate determination	2/324	42/18870	0.162208	0.415481	0.335959	MCL1/CDC42	2
BP	GO:0030513	positive regulation of BMP signaling pathway	2/324	42/18870	0.162208	0.415481	0.335959	SOX11/FKBP8	2
BP	GO:0042092	type 2 immune response	2/324	42/18870	0.162208	0.415481	0.335959	NDFIP1/CD81	2
BP	GO:0051294	establishment of spindle orientation	2/324	42/18870	0.162208	0.415481	0.335959	PAFAH1B1/DCTN1	2
BP	GO:0071542	dopaminergic neuron differentiation	2/324	42/18870	0.162208	0.415481	0.335959	EN2/HPRT1	2
BP	GO:0071634	regulation of transforming growth factor beta production	2/324	42/18870	0.162208	0.415481	0.335959	CD24/CD200	2
BP	GO:1900026	positive regulation of substrate adhesion-dependent cell spreading	2/324	42/18870	0.162208	0.415481	0.335959	CDC42/RAC1	2
BP	GO:0003151	outflow tract morphogenesis	3/324	81/18870	0.162669	0.415481	0.335959	SOX11/CITED2/CDC42	3
BP	GO:0007422	peripheral nervous system development	3/324	81/18870	0.162669	0.415481	0.335959	CITED2/POU3F2/NHLH2	3
BP	GO:0030500	regulation of bone mineralization	3/324	81/18870	0.162669	0.415481	0.335959	TFAP2A/PTN/GPM6B	3
BP	GO:0061333	renal tubule morphogenesis	3/324	81/18870	0.162669	0.415481	0.335959	LHX1/IRX2/TMEM59L	3
BP	GO:0072028	nephron morphogenesis	3/324	81/18870	0.162669	0.415481	0.335959	LHX1/IRX2/TMEM59L	3
BP	GO:0120193	tight junction organization	3/324	81/18870	0.162669	0.415481	0.335959	ACTG1/AFDN/APC	3
BP	GO:0003205	cardiac chamber development	5/324	168/18870	0.163342	0.416322	0.336639	SOX4/SOX11/CITED2/CPE/LMO4	5
BP	GO:0050792	regulation of viral process	5/324	168/18870	0.163342	0.416322	0.336639	DDX5/KPNA2/HMGB1/TOP2B/CXCR4	5
BP	GO:0051168	nuclear export	5/324	168/18870	0.163342	0.416322	0.336639	HNRNPA2B1/SRSF3/HNRNPA1/TXN/KHDRBS1	5
BP	GO:0060541	respiratory system development	6/324	214/18870	0.163547	0.416553	0.336825	SOX11/BASP1/ZIC3/THRA/CDC42/IGFBP5	6
BP	GO:0050678	regulation of epithelial cell proliferation	10/324	407/18870	0.164296	0.417333	0.337456	SOX11/PTN/EFNB2/NR2F2/HMGB1/HMGN1/CDC42/RTN4/SCG2/CDKN1C	10
BP	GO:0002761	regulation of myeloid leukocyte differentiation	4/324	124/18870	0.164873	0.417333	0.337456	ID2/NDFIP1/FOS/KLF10	4
BP	GO:0006275	regulation of DNA replication	4/324	124/18870	0.164873	0.417333	0.337456	PPP2CA/CCDC88A/PPP2R1A/YY1	4
BP	GO:0038127	ERBB signaling pathway	4/324	124/18870	0.164873	0.417333	0.337456	CBLB/GRB2/CCDC88A/RTN4	4
BP	GO:0070304	positive regulation of stress-activated protein kinase signaling cascade	4/324	124/18870	0.164873	0.417333	0.337456	HMGB1/GADD45G/SDCBP/ARL6IP5	4
BP	GO:0006402	mRNA catabolic process	8/324	310/18870	0.165814	0.417333	0.337456	DDX5/HNRNPA0/ELAVL4/PNRC1/HNRNPAB/FUS/HSPA1B/UPF3A	8
BP	GO:0140694	non-membrane-bounded organelle assembly	10/324	408/18870	0.166044	0.417333	0.337456	ACTG1/TUBB/FSCN1/MAPT/CSRP2/EIF1AX/CHMP2B/MAPRE2/PLK2/HSPA1B	10
BP	GO:0034250	positive regulation of amide metabolic process	5/324	169/18870	0.166135	0.417333	0.337456	SOX4/EIF4G2/KHDRBS1/RPS4X/UPF3A	5
BP	GO:0007260	tyrosine phosphorylation of STAT protein	3/324	82/18870	0.166847	0.417333	0.337456	PPP2CA/FYN/PPP2R1A	3
BP	GO:0036465	synaptic vesicle recycling	3/324	82/18870	0.166847	0.417333	0.337456	ACTG1/ACTB/SYT1	3
BP	GO:0046928	regulation of neurotransmitter secretion	3/324	82/18870	0.166847	0.417333	0.337456	SLC38A2/PFN2/SYT1	3
BP	GO:0070897	transcription preinitiation complex assembly	3/324	82/18870	0.166847	0.417333	0.337456	HMGB1/THRA/SMARCA4	3
BP	GO:0001838	embryonic epithelial tube formation	4/324	125/18870	0.16819	0.417333	0.337456	CITED2/LMO4/IRX2/FZD3	4
BP	GO:0006513	protein monoubiquitination	2/324	43/18870	0.168299	0.417333	0.337456	UBE2R2/RBX1	2
BP	GO:0009124	nucleoside monophosphate biosynthetic process	2/324	43/18870	0.168299	0.417333	0.337456	DUT/HPRT1	2
BP	GO:0010453	regulation of cell fate commitment	2/324	43/18870	0.168299	0.417333	0.337456	CHD3/LMO4	2
BP	GO:0014002	astrocyte development	2/324	43/18870	0.168299	0.417333	0.337456	POU3F2/MAPT	2
BP	GO:0019098	reproductive behavior	2/324	43/18870	0.168299	0.417333	0.337456	THRA/NHLH2	2
BP	GO:0051955	regulation of amino acid transport	2/324	43/18870	0.168299	0.417333	0.337456	SLC38A2/ARL6IP5	2
BP	GO:0060443	mammary gland morphogenesis	2/324	43/18870	0.168299	0.417333	0.337456	DDR1/IGFBP5	2
BP	GO:0099084	postsynaptic specialization organization	2/324	43/18870	0.168299	0.417333	0.337456	GAP43/NRXN2	2
BP	GO:0010952	positive regulation of peptidase activity	5/324	170/18870	0.168947	0.417333	0.337456	MAPT/HMGB1/MTCH1/ARL6IP5/FYN	5
BP	GO:0050821	protein stabilization	6/324	217/18870	0.170948	0.417333	0.337456	SOX4/ATP1B1/ATP1B3/PFN2/RTN4/HSPA1B	6
BP	GO:0001895	retina homeostasis	3/324	83/18870	0.171055	0.417333	0.337456	ACTG1/ACTB/PRDX1	3
BP	GO:0051279	regulation of release of sequestered calcium ion into cytosol	3/324	83/18870	0.171055	0.417333	0.337456	CALM1/CALM2/CALM3	3
BP	GO:1902117	positive regulation of organelle assembly	3/324	83/18870	0.171055	0.417333	0.337456	FSCN1/SDCBP/CCDC88A	3
BP	GO:0002688	regulation of leukocyte chemotaxis	4/324	126/18870	0.171531	0.417333	0.337456	PTN/HMGB1/RAC1/MIF	4
BP	GO:0042471	ear morphogenesis	4/324	126/18870	0.171531	0.417333	0.337456	TFAP2A/ZIC1/ZIC3/FZD3	4
BP	GO:0043200	response to amino acid	4/324	126/18870	0.171531	0.417333	0.337456	TUBA1A/FYN/RBX1/CPEB4	4
BP	GO:0043122	regulation of canonical NF-kappaB signal transduction	7/324	265/18870	0.172415	0.417333	0.337456	CXXC5/TLE1/NDFIP1/FYN/ZFAND6/RBX1/PLK2	7
BP	GO:0050679	positive regulation of epithelial cell proliferation	6/324	218/18870	0.173446	0.417333	0.337456	SOX11/PTN/HMGB1/CDC42/RTN4/SCG2	6
BP	GO:0002158	osteoclast proliferation	1/324	11/18870	0.173506	0.417333	0.337456	JUNB	1
BP	GO:0006188	IMP biosynthetic process	1/324	11/18870	0.173506	0.417333	0.337456	HPRT1	1
BP	GO:0006527	arginine catabolic process	1/324	11/18870	0.173506	0.417333	0.337456	DDAH2	1
BP	GO:0007406	negative regulation of neuroblast proliferation	1/324	11/18870	0.173506	0.417333	0.337456	PTN	1
BP	GO:0010248	establishment or maintenance of transmembrane electrochemical gradient	1/324	11/18870	0.173506	0.417333	0.337456	ATP1B1	1
BP	GO:0010764	negative regulation of fibroblast migration	1/324	11/18870	0.173506	0.417333	0.337456	RAC1	1
BP	GO:0015937	coenzyme A biosynthetic process	1/324	11/18870	0.173506	0.417333	0.337456	ACOT7	1
BP	GO:0021548	pons development	1/324	11/18870	0.173506	0.417333	0.337456	CDK5R1	1
BP	GO:0021559	trigeminal nerve development	1/324	11/18870	0.173506	0.417333	0.337456	TFAP2A	1
BP	GO:0021603	cranial nerve formation	1/324	11/18870	0.173506	0.417333	0.337456	TFAP2A	1
BP	GO:0021860	pyramidal neuron development	1/324	11/18870	0.173506	0.417333	0.337456	DCLK2	1
BP	GO:0031340	positive regulation of vesicle fusion	1/324	11/18870	0.173506	0.417333	0.337456	SYT1	1
BP	GO:0032253	dense core granule localization	1/324	11/18870	0.173506	0.417333	0.337456	KIF1A	1
BP	GO:0032261	purine nucleotide salvage	1/324	11/18870	0.173506	0.417333	0.337456	HPRT1	1
BP	GO:0032525	somite rostral/caudal axis specification	1/324	11/18870	0.173506	0.417333	0.337456	LHX1	1
BP	GO:0042451	purine nucleoside biosynthetic process	1/324	11/18870	0.173506	0.417333	0.337456	HPRT1	1
BP	GO:0042455	ribonucleoside biosynthetic process	1/324	11/18870	0.173506	0.417333	0.337456	HPRT1	1
BP	GO:0046129	purine ribonucleoside biosynthetic process	1/324	11/18870	0.173506	0.417333	0.337456	HPRT1	1
BP	GO:0046643	regulation of gamma-delta T cell activation	1/324	11/18870	0.173506	0.417333	0.337456	SOX4	1
BP	GO:0048103	somatic stem cell division	1/324	11/18870	0.173506	0.417333	0.337456	LBH	1
BP	GO:0048563	post-embryonic animal organ morphogenesis	1/324	11/18870	0.173506	0.417333	0.337456	HMGN1	1
BP	GO:0051469	vesicle fusion with vacuole	1/324	11/18870	0.173506	0.417333	0.337456	CHMP2B	1
BP	GO:0061763	multivesicular body-lysosome fusion	1/324	11/18870	0.173506	0.417333	0.337456	CHMP2B	1
BP	GO:0070601	centromeric sister chromatid cohesion	1/324	11/18870	0.173506	0.417333	0.337456	PPP2R1A	1
BP	GO:0071481	cellular response to X-ray	1/324	11/18870	0.173506	0.417333	0.337456	CCND2	1
BP	GO:0071895	odontoblast differentiation	1/324	11/18870	0.173506	0.417333	0.337456	TUBB	1
BP	GO:0071918	urea transmembrane transport	1/324	11/18870	0.173506	0.417333	0.337456	POU3F3	1
BP	GO:0072584	caveolin-mediated endocytosis	1/324	11/18870	0.173506	0.417333	0.337456	UNC119	1
BP	GO:0075733	intracellular transport of virus	1/324	11/18870	0.173506	0.417333	0.337456	KPNA2	1
BP	GO:0086100	endothelin receptor signaling pathway	1/324	11/18870	0.173506	0.417333	0.337456	CDC42	1
BP	GO:0090557	establishment of endothelial intestinal barrier	1/324	11/18870	0.173506	0.417333	0.337456	AFDN	1
BP	GO:0097250	mitochondrial respirasome assembly	1/324	11/18870	0.173506	0.417333	0.337456	STMP1	1
BP	GO:0098696	regulation of neurotransmitter receptor localization to postsynaptic specialization membrane	1/324	11/18870	0.173506	0.417333	0.337456	NETO2	1
BP	GO:0098885	modification of postsynaptic actin cytoskeleton	1/324	11/18870	0.173506	0.417333	0.337456	PFN2	1
BP	GO:0098887	neurotransmitter receptor transport, endosome to postsynaptic membrane	1/324	11/18870	0.173506	0.417333	0.337456	NSG1	1
BP	GO:0099519	dense core granule cytoskeletal transport	1/324	11/18870	0.173506	0.417333	0.337456	KIF1A	1
BP	GO:0099639	neurotransmitter receptor transport, endosome to plasma membrane	1/324	11/18870	0.173506	0.417333	0.337456	NSG1	1
BP	GO:1901950	dense core granule transport	1/324	11/18870	0.173506	0.417333	0.337456	KIF1A	1
BP	GO:1903564	regulation of protein localization to cilium	1/324	11/18870	0.173506	0.417333	0.337456	CCDC88A	1
BP	GO:1904181	positive regulation of membrane depolarization	1/324	11/18870	0.173506	0.417333	0.337456	MLLT11	1
BP	GO:1904424	regulation of GTP binding	1/324	11/18870	0.173506	0.417333	0.337456	STMN1	1
BP	GO:1904464	regulation of matrix metallopeptidase secretion	1/324	11/18870	0.173506	0.417333	0.337456	CD200	1
BP	GO:1905383	protein localization to presynapse	1/324	11/18870	0.173506	0.417333	0.337456	KIF5C	1
BP	GO:1905651	regulation of artery morphogenesis	1/324	11/18870	0.173506	0.417333	0.337456	EFNB2	1
BP	GO:1905809	negative regulation of synapse organization	1/324	11/18870	0.173506	0.417333	0.337456	NEUROD2	1
BP	GO:1990773	matrix metallopeptidase secretion	1/324	11/18870	0.173506	0.417333	0.337456	CD200	1
BP	GO:2000049	positive regulation of cell-cell adhesion mediated by cadherin	1/324	11/18870	0.173506	0.417333	0.337456	AFDN	1
BP	GO:2000169	regulation of peptidyl-cysteine S-nitrosylation	1/324	11/18870	0.173506	0.417333	0.337456	TXN	1
BP	GO:2000392	regulation of lamellipodium morphogenesis	1/324	11/18870	0.173506	0.417333	0.337456	CORO1C	1
BP	GO:2000672	negative regulation of motor neuron apoptotic process	1/324	11/18870	0.173506	0.417333	0.337456	NEFL	1
BP	GO:2000727	positive regulation of cardiac muscle cell differentiation	1/324	11/18870	0.173506	0.417333	0.337456	EFNB2	1
BP	GO:2001171	positive regulation of ATP biosynthetic process	1/324	11/18870	0.173506	0.417333	0.337456	TMSB4X	1
BP	GO:2001241	positive regulation of extrinsic apoptotic signaling pathway in absence of ligand	1/324	11/18870	0.173506	0.417333	0.337456	PPP2R1A	1
BP	GO:0006862	nucleotide transport	2/324	44/18870	0.174428	0.41789	0.337907	SLC25A5/SLC25A36	2
BP	GO:0019320	hexose catabolic process	2/324	44/18870	0.174428	0.41789	0.337907	ENO2/PGK1	2
BP	GO:0060428	lung epithelium development	2/324	44/18870	0.174428	0.41789	0.337907	THRA/CDC42	2
BP	GO:0071526	semaphorin-plexin signaling pathway	2/324	44/18870	0.174428	0.41789	0.337907	SEMA6A/RAC1	2
BP	GO:1903539	protein localization to postsynaptic membrane	2/324	44/18870	0.174428	0.41789	0.337907	NSG1/NETO2	2
BP	GO:2000300	regulation of synaptic vesicle exocytosis	2/324	44/18870	0.174428	0.41789	0.337907	PFN2/SYT1	2
BP	GO:0050708	regulation of protein secretion	7/324	266/18870	0.174671	0.418183	0.338144	SOX4/NNAT/TFAP2B/NEUROD1/MIDN/CD200/KLF7	7
BP	GO:0003206	cardiac chamber morphogenesis	4/324	127/18870	0.174896	0.418183	0.338144	SOX4/SOX11/CITED2/CPE	4
BP	GO:0046683	response to organophosphorus	4/324	127/18870	0.174896	0.418183	0.338144	FOS/VGF/TOP2B/IGFBP5	4
BP	GO:0050871	positive regulation of B cell activation	3/324	84/18870	0.175294	0.418861	0.338692	CD81/AKIRIN2/MIF	3
BP	GO:0036293	response to decreased oxygen levels	8/324	315/18870	0.176067	0.420431	0.339961	SOX4/CITED2/CD24/FOS/PGK1/NONO/CPEB4/CXCR4	8
BP	GO:0030178	negative regulation of Wnt signaling pathway	5/324	173/18870	0.177492	0.422133	0.341338	TLE1/IGFBP2/TLE5/APC/RBX1	5
BP	GO:0000956	nuclear-transcribed mRNA catabolic process	4/324	128/18870	0.178282	0.422133	0.341338	DDX5/PNRC1/HNRNPAB/UPF3A	4
BP	GO:0031623	receptor internalization	4/324	128/18870	0.178282	0.422133	0.341338	EFNB2/SDCBP/CD81/GRB2	4
BP	GO:0097237	cellular response to toxic substance	4/324	128/18870	0.178282	0.422133	0.341338	TXN/PRDX2/SELENOW/PRDX1	4
BP	GO:0010810	regulation of cell-substrate adhesion	6/324	220/18870	0.178486	0.422133	0.341338	ACTG1/GPM6B/DDR1/CORO1C/CDC42/RAC1	6
BP	GO:0002028	regulation of sodium ion transport	3/324	85/18870	0.179563	0.422133	0.341338	ATP1B1/ATP1B3/YWHAH	3
BP	GO:0006289	nucleotide-excision repair	3/324	85/18870	0.179563	0.422133	0.341338	ACTB/HMGN1/SMARCA4	3
BP	GO:0032392	DNA geometric change	3/324	85/18870	0.179563	0.422133	0.341338	HNRNPA2B1/HMGB3/HMGB1	3
BP	GO:0035050	embryonic heart tube development	3/324	85/18870	0.179563	0.422133	0.341338	CITED2/ZIC3/CDC42	3
BP	GO:0051591	response to cAMP	3/324	85/18870	0.179563	0.422133	0.341338	FOS/VGF/IGFBP5	3
BP	GO:0071230	cellular response to amino acid stimulus	3/324	85/18870	0.179563	0.422133	0.341338	FYN/RBX1/CPEB4	3
BP	GO:0016050	vesicle organization	9/324	366/18870	0.179854	0.422133	0.341338	AP1S2/FNBP1L/CORO1C/SDCBP/VPS28/PAFAH1B1/CHMP2B/SYT1/AP1S1	9
BP	GO:0007259	receptor signaling pathway via JAK-STAT	5/324	174/18870	0.180377	0.422133	0.341338	CALM1/NEUROD1/PPP2CA/FYN/PPP2R1A	5
BP	GO:0071453	cellular response to oxygen levels	5/324	174/18870	0.180377	0.422133	0.341338	CITED2/FOS/PGK1/NONO/CPEB4	5
BP	GO:1903169	regulation of calcium ion transmembrane transport	5/324	174/18870	0.180377	0.422133	0.341338	CALM1/CALM2/ATP1B1/CALM3/FYN	5
BP	GO:0002347	response to tumor cell	2/324	45/18870	0.180592	0.422133	0.341338	HMGB1/PRDX2	2
BP	GO:0007020	microtubule nucleation	2/324	45/18870	0.180592	0.422133	0.341338	DCTN1/HSPA1B	2
BP	GO:0014014	negative regulation of gliogenesis	2/324	45/18870	0.180592	0.422133	0.341338	SOX11/ID4	2
BP	GO:0018198	peptidyl-cysteine modification	2/324	45/18870	0.180592	0.422133	0.341338	TXN/CLIP3	2
BP	GO:0030890	positive regulation of B cell proliferation	2/324	45/18870	0.180592	0.422133	0.341338	CD81/MIF	2
BP	GO:0032480	negative regulation of type I interferon production	2/324	45/18870	0.180592	0.422133	0.341338	RBX1/YY1	2
BP	GO:0042596	fear response	2/324	45/18870	0.180592	0.422133	0.341338	NEUROD2/LYPD1	2
BP	GO:0045214	sarcomere organization	2/324	45/18870	0.180592	0.422133	0.341338	ACTG1/CSRP2	2
BP	GO:0048701	embryonic cranial skeleton morphogenesis	2/324	45/18870	0.180592	0.422133	0.341338	TFAP2A/LHX1	2
BP	GO:0050856	regulation of T cell receptor signaling pathway	2/324	45/18870	0.180592	0.422133	0.341338	CBLB/CD81	2
BP	GO:0051602	response to electrical stimulus	2/324	45/18870	0.180592	0.422133	0.341338	NEUROD2/FZD3	2
BP	GO:0062237	protein localization to postsynapse	2/324	45/18870	0.180592	0.422133	0.341338	NSG1/NETO2	2
BP	GO:0071604	transforming growth factor beta production	2/324	45/18870	0.180592	0.422133	0.341338	CD24/CD200	2
BP	GO:0090278	negative regulation of peptide hormone secretion	2/324	45/18870	0.180592	0.422133	0.341338	MIDN/KLF7	2
BP	GO:0140894	endolysosomal toll-like receptor signaling pathway	2/324	45/18870	0.180592	0.422133	0.341338	HMGB1/RTN4	2
BP	GO:0006401	RNA catabolic process	9/324	367/18870	0.181804	0.422133	0.341338	DDX5/HNRNPA0/ELAVL4/PNRC1/HNRNPAB/TRIR/FUS/HSPA1B/UPF3A	9
BP	GO:0009416	response to light stimulus	8/324	318/18870	0.182352	0.422133	0.341338	ID2/TUBA1A/CDKN2D/FOS/HMGN1/RBX1/UNC119/YY1	8
BP	GO:0008625	extrinsic apoptotic signaling pathway via death domain receptors	3/324	86/18870	0.183859	0.422133	0.341338	PEA15/SKIL/BEX3	3
BP	GO:0070918	regulatory ncRNA processing	3/324	86/18870	0.183859	0.422133	0.341338	HNRNPA2B1/DDX5/SRSF3	3
BP	GO:1901379	regulation of potassium ion transmembrane transport	3/324	86/18870	0.183859	0.422133	0.341338	ATP1B1/ATP1B3/FHL1	3
BP	GO:2000134	negative regulation of G1/S transition of mitotic cell cycle	3/324	86/18870	0.183859	0.422133	0.341338	FHL1/APC/PLK2	3
BP	GO:0010595	positive regulation of endothelial cell migration	4/324	130/18870	0.185122	0.422133	0.341338	TMSB4X/HMGB1/RAC1/PLK2	4
BP	GO:0002792	negative regulation of peptide secretion	2/324	46/18870	0.186788	0.422133	0.341338	MIDN/KLF7	2
BP	GO:0030517	negative regulation of axon extension	2/324	46/18870	0.186788	0.422133	0.341338	SEMA6A/RTN4	2
BP	GO:0033120	positive regulation of RNA splicing	2/324	46/18870	0.186788	0.422133	0.341338	SLC38A2/RBMX	2
BP	GO:0047496	vesicle transport along microtubule	2/324	46/18870	0.186788	0.422133	0.341338	PAFAH1B1/KIF1A	2
BP	GO:0055078	sodium ion homeostasis	2/324	46/18870	0.186788	0.422133	0.341338	ATP1B1/ATP1B3	2
BP	GO:1900271	regulation of long-term synaptic potentiation	2/324	46/18870	0.186788	0.422133	0.341338	PTN/NSG1	2
BP	GO:1990573	potassium ion import across plasma membrane	2/324	46/18870	0.186788	0.422133	0.341338	ATP1B1/ATP1B3	2
BP	GO:0001973	G protein-coupled adenosine receptor signaling pathway	1/324	12/18870	0.187705	0.422133	0.341338	GNAI2	1
BP	GO:0002087	regulation of respiratory gaseous exchange by nervous system process	1/324	12/18870	0.187705	0.422133	0.341338	PBX3	1
BP	GO:0002328	pro-B cell differentiation	1/324	12/18870	0.187705	0.422133	0.341338	SOX4	1
BP	GO:0002424	T cell mediated immune response to tumor cell	1/324	12/18870	0.187705	0.422133	0.341338	HMGB1	1
BP	GO:0002645	positive regulation of tolerance induction	1/324	12/18870	0.187705	0.422133	0.341338	CBLB	1
BP	GO:0003084	positive regulation of systemic arterial blood pressure	1/324	12/18870	0.187705	0.422133	0.341338	NR2F2	1
BP	GO:0003183	mitral valve morphogenesis	1/324	12/18870	0.187705	0.422133	0.341338	SOX4	1
BP	GO:0009176	pyrimidine deoxyribonucleoside monophosphate metabolic process	1/324	12/18870	0.187705	0.422133	0.341338	DUT	1
BP	GO:0010739	positive regulation of protein kinase A signaling	1/324	12/18870	0.187705	0.422133	0.341338	MIF	1
BP	GO:0010944	negative regulation of transcription by competitive promoter binding	1/324	12/18870	0.187705	0.422133	0.341338	TFAP2A	1
BP	GO:0015840	urea transport	1/324	12/18870	0.187705	0.422133	0.341338	POU3F3	1
BP	GO:0015866	ADP transport	1/324	12/18870	0.187705	0.422133	0.341338	SLC25A5	1
BP	GO:0017062	respiratory chain complex III assembly	1/324	12/18870	0.187705	0.422133	0.341338	STMP1	1
BP	GO:0018095	protein polyglutamylation	1/324	12/18870	0.187705	0.422133	0.341338	CFAP20	1
BP	GO:0031223	auditory behavior	1/324	12/18870	0.187705	0.422133	0.341338	NRXN2	1
BP	GO:0031630	regulation of synaptic vesicle fusion to presynaptic active zone membrane	1/324	12/18870	0.187705	0.422133	0.341338	SYT1	1
BP	GO:0033539	fatty acid beta-oxidation using acyl-CoA dehydrogenase	1/324	12/18870	0.187705	0.422133	0.341338	ETFB	1
BP	GO:0033605	positive regulation of catecholamine secretion	1/324	12/18870	0.187705	0.422133	0.341338	SYT1	1
BP	GO:0033869	nucleoside bisphosphate catabolic process	1/324	12/18870	0.187705	0.422133	0.341338	ACOT7	1
BP	GO:0034031	ribonucleoside bisphosphate catabolic process	1/324	12/18870	0.187705	0.422133	0.341338	ACOT7	1
BP	GO:0034034	purine nucleoside bisphosphate catabolic process	1/324	12/18870	0.187705	0.422133	0.341338	ACOT7	1
BP	GO:0034454	microtubule anchoring at centrosome	1/324	12/18870	0.187705	0.422133	0.341338	DCTN1	1
BP	GO:0034551	mitochondrial respiratory chain complex III assembly	1/324	12/18870	0.187705	0.422133	0.341338	STMP1	1
BP	GO:0035524	proline transmembrane transport	1/324	12/18870	0.187705	0.422133	0.341338	SLC38A2	1
BP	GO:0035588	G protein-coupled purinergic receptor signaling pathway	1/324	12/18870	0.187705	0.422133	0.341338	GNAI2	1
BP	GO:0035881	amacrine cell differentiation	1/324	12/18870	0.187705	0.422133	0.341338	NEUROD1	1
BP	GO:0040034	regulation of development, heterochronic	1/324	12/18870	0.187705	0.422133	0.341338	HMGN1	1
BP	GO:0042754	negative regulation of circadian rhythm	1/324	12/18870	0.187705	0.422133	0.341338	SFPQ	1
BP	GO:0045161	neuronal ion channel clustering	1/324	12/18870	0.187705	0.422133	0.341338	MTCH1	1
BP	GO:0048548	regulation of pinocytosis	1/324	12/18870	0.187705	0.422133	0.341338	CDC42	1
BP	GO:0048755	branching morphogenesis of a nerve	1/324	12/18870	0.187705	0.422133	0.341338	RTN4	1
BP	GO:0051549	positive regulation of keratinocyte migration	1/324	12/18870	0.187705	0.422133	0.341338	MAPRE2	1
BP	GO:0060707	trophoblast giant cell differentiation	1/324	12/18870	0.187705	0.422133	0.341338	NR2F2	1
BP	GO:0061303	cornea development in camera-type eye	1/324	12/18870	0.187705	0.422133	0.341338	SOX11	1
BP	GO:0061309	cardiac neural crest cell development involved in outflow tract morphogenesis	1/324	12/18870	0.187705	0.422133	0.341338	CDC42	1
BP	GO:0070170	regulation of tooth mineralization	1/324	12/18870	0.187705	0.422133	0.341338	TFAP2A	1
BP	GO:0071635	negative regulation of transforming growth factor beta production	1/324	12/18870	0.187705	0.422133	0.341338	CD24	1
BP	GO:0071679	commissural neuron axon guidance	1/324	12/18870	0.187705	0.422133	0.341338	FZD3	1
BP	GO:0090312	positive regulation of protein deacetylation	1/324	12/18870	0.187705	0.422133	0.341338	NDN	1
BP	GO:0097576	vacuole fusion	1/324	12/18870	0.187705	0.422133	0.341338	CHMP2B	1
BP	GO:0098935	dendritic transport	1/324	12/18870	0.187705	0.422133	0.341338	KIF5C	1
BP	GO:0140627	ubiquitin-dependent protein catabolic process via the C-end degron rule pathway	1/324	12/18870	0.187705	0.422133	0.341338	RBX1	1
BP	GO:1901535	regulation of DNA demethylation	1/324	12/18870	0.187705	0.422133	0.341338	HNRNPAB	1
BP	GO:1901632	regulation of synaptic vesicle membrane organization	1/324	12/18870	0.187705	0.422133	0.341338	SYT1	1
BP	GO:1903580	positive regulation of ATP metabolic process	1/324	12/18870	0.187705	0.422133	0.341338	TMSB4X	1
BP	GO:1904672	regulation of somatic stem cell population maintenance	1/324	12/18870	0.187705	0.422133	0.341338	LBH	1
BP	GO:1904779	regulation of protein localization to centrosome	1/324	12/18870	0.187705	0.422133	0.341338	APC	1
BP	GO:1990535	neuron projection maintenance	1/324	12/18870	0.187705	0.422133	0.341338	DCTN1	1
BP	GO:2000009	negative regulation of protein localization to cell surface	1/324	12/18870	0.187705	0.422133	0.341338	GPM6B	1
BP	GO:2000035	regulation of stem cell division	1/324	12/18870	0.187705	0.422133	0.341338	LBH	1
BP	GO:0070585	protein localization to mitochondrion	4/324	131/18870	0.188573	0.423822	0.342704	MAPT/MTCH1/DNAJA1/FKBP8	4
BP	GO:0002757	immune response-activating signaling pathway	11/324	473/18870	0.192198	0.429813	0.347548	HMGB1/ATAT1/KHDRBS1/CBLB/CD81/STMP1/GRB2/PPP2CA/FYN/RTN4/HSPA1B	11
BP	GO:0046330	positive regulation of JNK cascade	3/324	88/18870	0.192532	0.429813	0.347548	HMGB1/GADD45G/SDCBP	3
BP	GO:0050672	negative regulation of lymphocyte proliferation	3/324	88/18870	0.192532	0.429813	0.347548	SOX11/NDFIP1/CBLB	3
BP	GO:0072665	protein localization to vacuole	3/324	88/18870	0.192532	0.429813	0.347548	CD81/VPS28/RTN4	3
BP	GO:0099072	regulation of postsynaptic membrane neurotransmitter receptor levels	3/324	88/18870	0.192532	0.429813	0.347548	EFNB2/NSG1/NETO2	3
BP	GO:0001881	receptor recycling	2/324	47/18870	0.193014	0.429813	0.347548	NSG1/RAB11B	2
BP	GO:0003254	regulation of membrane depolarization	2/324	47/18870	0.193014	0.429813	0.347548	MLLT11/FHL1	2
BP	GO:0010824	regulation of centrosome duplication	2/324	47/18870	0.193014	0.429813	0.347548	CHMP2B/PLK2	2
BP	GO:0030261	chromosome condensation	2/324	47/18870	0.193014	0.429813	0.347548	H3-3A/H3-3B	2
BP	GO:0031146	SCF-dependent proteasomal ubiquitin-dependent protein catabolic process	2/324	47/18870	0.193014	0.429813	0.347548	SKP1/RBX1	2
BP	GO:0032467	positive regulation of cytokinesis	2/324	47/18870	0.193014	0.429813	0.347548	CENPV/CDC42	2
BP	GO:0045047	protein targeting to ER	2/324	47/18870	0.193014	0.429813	0.347548	SRP14/SRP9	2
BP	GO:0045601	regulation of endothelial cell differentiation	2/324	47/18870	0.193014	0.429813	0.347548	BTG1/ADD1	2
BP	GO:0071985	multivesicular body sorting pathway	2/324	47/18870	0.193014	0.429813	0.347548	VPS28/CHMP2B	2
BP	GO:0072583	clathrin-dependent endocytosis	2/324	47/18870	0.193014	0.429813	0.347548	FNBP1L/UNC119	2
BP	GO:0140014	mitotic nuclear division	7/324	274/18870	0.193165	0.429887	0.347608	CDC42/APC/CHMP2B/PPP2R1A/DCTN2/HSPA1B/CDKN1C	7
BP	GO:0000209	protein polyubiquitination	6/324	226/18870	0.193953	0.430843	0.348381	UBE2E3/UBE2D1/UBE2R2/SKP1/RBX1/MARCHF6	6
BP	GO:1904951	positive regulation of establishment of protein localization	8/324	324/18870	0.195208	0.430843	0.348381	SOX4/NNAT/ZIC1/CDK5R1/OAZ2/CD81/VPS28/FYN	8
BP	GO:0043271	negative regulation of monoatomic ion transport	4/324	133/18870	0.195537	0.430843	0.348381	CALM1/CALM2/YWHAQ/CALM3	4
BP	GO:0050868	negative regulation of T cell activation	4/324	133/18870	0.195537	0.430843	0.348381	NDFIP1/HMGB1/PRDX2/CBLB	4
BP	GO:0051225	spindle assembly	4/324	133/18870	0.195537	0.430843	0.348381	TUBB/CHMP2B/MAPRE2/HSPA1B	4
BP	GO:2000779	regulation of double-strand break repair	4/324	133/18870	0.195537	0.430843	0.348381	ACTB/SMARCA4/TOP2B/FUS	4
BP	GO:0015844	monoamine transport	3/324	89/18870	0.196907	0.430843	0.348381	ACTB/GPM6B/SYT1	3
BP	GO:0032456	endocytic recycling	3/324	89/18870	0.196907	0.430843	0.348381	NSG1/ARL4C/RAB11B	3
BP	GO:0032945	negative regulation of mononuclear cell proliferation	3/324	89/18870	0.196907	0.430843	0.348381	SOX11/NDFIP1/CBLB	3
BP	GO:0018108	peptidyl-tyrosine phosphorylation	7/324	276/18870	0.197908	0.430843	0.348381	DDR1/CBLB/PPP2CA/FYN/PPP2R1A/UNC119/MIF	7
BP	GO:0042551	neuron maturation	2/324	48/18870	0.199266	0.430843	0.348381	MTCH1/CDKN1C	2
BP	GO:0043277	apoptotic cell clearance	2/324	48/18870	0.199266	0.430843	0.348381	HMGB1/RAC1	2
BP	GO:1902003	regulation of amyloid-beta formation	2/324	48/18870	0.199266	0.430843	0.348381	RTN1/RTN4	2
BP	GO:0043534	blood vessel endothelial cell migration	5/324	181/18870	0.201042	0.430843	0.348381	TMSB4X/EFNB2/HMGB1/ID1/PLK2	5
BP	GO:0046631	alpha-beta T cell activation	5/324	181/18870	0.201042	0.430843	0.348381	NDFIP1/HMGB1/CBLB/CD81/JUNB	5
BP	GO:0010507	negative regulation of autophagy	3/324	90/18870	0.201305	0.430843	0.348381	FEZ1/EIF4G2/MCL1	3
BP	GO:0030071	regulation of mitotic metaphase/anaphase transition	3/324	90/18870	0.201305	0.430843	0.348381	ACTB/SMARCA4/APC	3
BP	GO:0002357	defense response to tumor cell	1/324	13/18870	0.201661	0.430843	0.348381	PRDX2	1
BP	GO:0002638	negative regulation of immunoglobulin production	1/324	13/18870	0.201661	0.430843	0.348381	NDFIP1	1
BP	GO:0002664	regulation of T cell tolerance induction	1/324	13/18870	0.201661	0.430843	0.348381	CBLB	1
BP	GO:0002863	positive regulation of inflammatory response to antigenic stimulus	1/324	13/18870	0.201661	0.430843	0.348381	CD81	1
BP	GO:0003174	mitral valve development	1/324	13/18870	0.201661	0.430843	0.348381	SOX4	1
BP	GO:0006167	AMP biosynthetic process	1/324	13/18870	0.201661	0.430843	0.348381	HPRT1	1
BP	GO:0006448	regulation of translational elongation	1/324	13/18870	0.201661	0.430843	0.348381	SRP9	1
BP	GO:0007175	negative regulation of epidermal growth factor-activated receptor activity	1/324	13/18870	0.201661	0.430843	0.348381	CBLB	1
BP	GO:0008298	intracellular mRNA localization	1/324	13/18870	0.201661	0.430843	0.348381	KIF5C	1
BP	GO:0009143	nucleoside triphosphate catabolic process	1/324	13/18870	0.201661	0.430843	0.348381	DUT	1
BP	GO:0015824	proline transport	1/324	13/18870	0.201661	0.430843	0.348381	SLC38A2	1
BP	GO:0015838	amino-acid betaine transport	1/324	13/18870	0.201661	0.430843	0.348381	SLC38A2	1
BP	GO:0021514	ventral spinal cord interneuron differentiation	1/324	13/18870	0.201661	0.430843	0.348381	LMO4	1
BP	GO:0032306	regulation of prostaglandin secretion	1/324	13/18870	0.201661	0.430843	0.348381	MIF	1
BP	GO:0032308	positive regulation of prostaglandin secretion	1/324	13/18870	0.201661	0.430843	0.348381	MIF	1
BP	GO:0032530	regulation of microvillus organization	1/324	13/18870	0.201661	0.430843	0.348381	FSCN1	1
BP	GO:0032536	regulation of cell projection size	1/324	13/18870	0.201661	0.430843	0.348381	NEFL	1
BP	GO:0034333	adherens junction assembly	1/324	13/18870	0.201661	0.430843	0.348381	ACTB	1
BP	GO:0035745	T-helper 2 cell cytokine production	1/324	13/18870	0.201661	0.430843	0.348381	CD81	1
BP	GO:0035810	positive regulation of urine volume	1/324	13/18870	0.201661	0.430843	0.348381	GNAI2	1
BP	GO:0042492	gamma-delta T cell differentiation	1/324	13/18870	0.201661	0.430843	0.348381	SOX4	1
BP	GO:0042921	glucocorticoid receptor signaling pathway	1/324	13/18870	0.201661	0.430843	0.348381	YWHAH	1
BP	GO:0043568	positive regulation of insulin-like growth factor receptor signaling pathway	1/324	13/18870	0.201661	0.430843	0.348381	IGFBP5	1
BP	GO:0045956	positive regulation of calcium ion-dependent exocytosis	1/324	13/18870	0.201661	0.430843	0.348381	SYT1	1
BP	GO:0046831	regulation of RNA export from nucleus	1/324	13/18870	0.201661	0.430843	0.348381	KHDRBS1	1
BP	GO:0048680	positive regulation of axon regeneration	1/324	13/18870	0.201661	0.430843	0.348381	PTN	1
BP	GO:0048711	positive regulation of astrocyte differentiation	1/324	13/18870	0.201661	0.430843	0.348381	ID2	1
BP	GO:0048853	forebrain morphogenesis	1/324	13/18870	0.201661	0.430843	0.348381	TUBA1A	1
BP	GO:0051610	serotonin uptake	1/324	13/18870	0.201661	0.430843	0.348381	GPM6B	1
BP	GO:0060670	branching involved in labyrinthine layer morphogenesis	1/324	13/18870	0.201661	0.430843	0.348381	GRB2	1
BP	GO:0061052	negative regulation of cell growth involved in cardiac muscle cell development	1/324	13/18870	0.201661	0.430843	0.348381	YY1	1
BP	GO:0070493	thrombin-activated receptor signaling pathway	1/324	13/18870	0.201661	0.430843	0.348381	STMN1	1
BP	GO:0070572	positive regulation of neuron projection regeneration	1/324	13/18870	0.201661	0.430843	0.348381	PTN	1
BP	GO:0071107	response to parathyroid hormone	1/324	13/18870	0.201661	0.430843	0.348381	FOS	1
BP	GO:0071257	cellular response to electrical stimulus	1/324	13/18870	0.201661	0.430843	0.348381	NEUROD2	1
BP	GO:0071801	regulation of podosome assembly	1/324	13/18870	0.201661	0.430843	0.348381	FSCN1	1
BP	GO:0090158	endoplasmic reticulum membrane organization	1/324	13/18870	0.201661	0.430843	0.348381	RTN4	1
BP	GO:0098693	regulation of synaptic vesicle cycle	1/324	13/18870	0.201661	0.430843	0.348381	CDK5R1	1
BP	GO:1900272	negative regulation of long-term synaptic potentiation	1/324	13/18870	0.201661	0.430843	0.348381	PTN	1
BP	GO:1901862	negative regulation of muscle tissue development	1/324	13/18870	0.201661	0.430843	0.348381	IGFBP5	1
BP	GO:1902667	regulation of axon guidance	1/324	13/18870	0.201661	0.430843	0.348381	TUBB2B	1
BP	GO:1902902	negative regulation of autophagosome assembly	1/324	13/18870	0.201661	0.430843	0.348381	FEZ1	1
BP	GO:1902950	regulation of dendritic spine maintenance	1/324	13/18870	0.201661	0.430843	0.348381	FYN	1
BP	GO:1903377	negative regulation of oxidative stress-induced neuron intrinsic apoptotic signaling pathway	1/324	13/18870	0.201661	0.430843	0.348381	NONO	1
BP	GO:1903867	extraembryonic membrane development	1/324	13/18870	0.201661	0.430843	0.348381	DNAJB6	1
BP	GO:1903909	regulation of receptor clustering	1/324	13/18870	0.201661	0.430843	0.348381	CD81	1
BP	GO:1904350	regulation of protein catabolic process in the vacuole	1/324	13/18870	0.201661	0.430843	0.348381	CD81	1
BP	GO:1905244	regulation of modification of synaptic structure	1/324	13/18870	0.201661	0.430843	0.348381	CHMP2B	1
BP	GO:1905939	regulation of gonad development	1/324	13/18870	0.201661	0.430843	0.348381	CITED2	1
BP	GO:2000551	regulation of T-helper 2 cell cytokine production	1/324	13/18870	0.201661	0.430843	0.348381	CD81	1
BP	GO:2001198	regulation of dendritic cell differentiation	1/324	13/18870	0.201661	0.430843	0.348381	HMGB1	1
BP	GO:0018212	peptidyl-tyrosine modification	7/324	278/18870	0.202697	0.432801	0.349964	DDR1/CBLB/PPP2CA/FYN/PPP2R1A/UNC119/MIF	7
BP	GO:0002685	regulation of leukocyte migration	6/324	230/18870	0.204537	0.43594	0.352502	PTN/HMGB1/CD81/CD200/RAC1/MIF	6
BP	GO:0009743	response to carbohydrate	6/324	230/18870	0.204537	0.43594	0.352502	SOX4/NEUROD1/SMARCA4/GLUL/RAB11B/KLF7	6
BP	GO:0048705	skeletal system morphogenesis	6/324	230/18870	0.204537	0.43594	0.352502	SOX11/TFAP2A/CITED2/ZFAND5/LHX1/THRA	6
BP	GO:0031349	positive regulation of defense response	11/324	480/18870	0.20477	0.43594	0.352502	SFPQ/HMGB1/ATAT1/CD81/STMP1/PPP2CA/FYN/RTN4/NONO/AKIRIN2/HSPA1B	11
BP	GO:0006911	phagocytosis, engulfment	2/324	49/18870	0.205542	0.43594	0.352502	CDC42/RAC1	2
BP	GO:0008608	attachment of spindle microtubules to kinetochore	2/324	49/18870	0.205542	0.43594	0.352502	CDC42/APC	2
BP	GO:0032873	negative regulation of stress-activated MAPK cascade	2/324	49/18870	0.205542	0.43594	0.352502	PAFAH1B1/DNAJA1	2
BP	GO:0048546	digestive tract morphogenesis	2/324	49/18870	0.205542	0.43594	0.352502	SOX11/ID2	2
BP	GO:0061028	establishment of endothelial barrier	2/324	49/18870	0.205542	0.43594	0.352502	AFDN/ADD1	2
BP	GO:0070303	negative regulation of stress-activated protein kinase signaling cascade	2/324	49/18870	0.205542	0.43594	0.352502	PAFAH1B1/DNAJA1	2
BP	GO:2000378	negative regulation of reactive oxygen species metabolic process	2/324	49/18870	0.205542	0.43594	0.352502	TFAP2A/FYN	2
BP	GO:0001843	neural tube closure	3/324	91/18870	0.205727	0.43594	0.352502	CITED2/LMO4/FZD3	3
BP	GO:0033555	multicellular organismal response to stress	3/324	91/18870	0.205727	0.43594	0.352502	NEUROD2/LYPD1/ATAT1	3
BP	GO:0000018	regulation of DNA recombination	4/324	136/18870	0.206129	0.436282	0.352778	ACTB/NDFIP1/KPNA2/FUS	4
BP	GO:0007498	mesoderm development	4/324	136/18870	0.206129	0.436282	0.352778	CITED2/LHX1/ZIC3/PPP2CA	4
BP	GO:0003002	regionalization	10/324	430/18870	0.206683	0.437199	0.35352	BASP1/NEUROD1/CITED2/NR2F2/LHX1/ZIC3/PBX3/IRX2/YY1/FKBP8	10
BP	GO:0060759	regulation of response to cytokine stimulus	5/324	183/18870	0.20709	0.437806	0.354011	CD24/TLE5/PAFAH1B1/HSPA1B/CXCR4	5
BP	GO:0050730	regulation of peptidyl-tyrosine phosphorylation	6/324	231/18870	0.207216	0.437817	0.35402	CBLB/PPP2CA/FYN/PPP2R1A/UNC119/MIF	6
BP	GO:0007266	Rho protein signal transduction	4/324	137/18870	0.209696	0.441203	0.356758	STMN1/CFL1/CDC42/RAC1	4
BP	GO:0072175	epithelial tube formation	4/324	137/18870	0.209696	0.441203	0.356758	CITED2/LMO4/IRX2/FZD3	4
BP	GO:1904375	regulation of protein localization to cell periphery	4/324	137/18870	0.209696	0.441203	0.356758	ACTB/LYPD1/NETO2/CLIP3	4
BP	GO:0001818	negative regulation of cytokine production	9/324	381/18870	0.210072	0.441203	0.356758	TMSB4X/CD24/NDFIP1/HMGB1/TRIB2/CD200/RAC1/RBX1/YY1	9
BP	GO:0000070	mitotic sister chromatid segregation	5/324	184/18870	0.210136	0.441203	0.356758	APC/CHMP2B/PPP2R1A/DCTN2/HSPA1B	5
BP	GO:0060606	tube closure	3/324	92/18870	0.210171	0.441203	0.356758	CITED2/LMO4/FZD3	3
BP	GO:1904063	negative regulation of cation transmembrane transport	3/324	92/18870	0.210171	0.441203	0.356758	CALM1/CALM2/CALM3	3
BP	GO:0009299	mRNA transcription	2/324	50/18870	0.211839	0.441203	0.356758	DDX5/ZIC3	2
BP	GO:0030865	cortical cytoskeleton organization	2/324	50/18870	0.211839	0.441203	0.356758	PAFAH1B1/RAC1	2
BP	GO:0044788	modulation by host of viral process	2/324	50/18870	0.211839	0.441203	0.356758	CFL1/CDC42	2
BP	GO:0089718	amino acid import across plasma membrane	2/324	50/18870	0.211839	0.441203	0.356758	SLC38A2/ARL6IP5	2
BP	GO:1902041	regulation of extrinsic apoptotic signaling pathway via death domain receptors	2/324	50/18870	0.211839	0.441203	0.356758	PEA15/SKIL	2
BP	GO:2000649	regulation of sodium ion transmembrane transporter activity	2/324	50/18870	0.211839	0.441203	0.356758	ATP1B1/YWHAH	2
BP	GO:1902099	regulation of metaphase/anaphase transition of cell cycle	3/324	93/18870	0.214636	0.441203	0.356758	ACTB/SMARCA4/APC	3
BP	GO:1904705	regulation of vascular associated smooth muscle cell proliferation	3/324	93/18870	0.214636	0.441203	0.356758	JUN/GNAI2/IGFBP5	3
BP	GO:0001921	positive regulation of receptor recycling	1/324	14/18870	0.215378	0.441203	0.356758	NSG1	1
BP	GO:0006177	GMP biosynthetic process	1/324	14/18870	0.215378	0.441203	0.356758	HPRT1	1
BP	GO:0006361	transcription initiation at RNA polymerase I promoter	1/324	14/18870	0.215378	0.441203	0.356758	SMARCA4	1
BP	GO:0007194	negative regulation of adenylate cyclase activity	1/324	14/18870	0.215378	0.441203	0.356758	GNAI2	1
BP	GO:0007638	mechanosensory behavior	1/324	14/18870	0.215378	0.441203	0.356758	NRXN2	1
BP	GO:0009158	ribonucleoside monophosphate catabolic process	1/324	14/18870	0.215378	0.441203	0.356758	HPRT1	1
BP	GO:0014733	regulation of skeletal muscle adaptation	1/324	14/18870	0.215378	0.441203	0.356758	IGFBP5	1
BP	GO:0021859	pyramidal neuron differentiation	1/324	14/18870	0.215378	0.441203	0.356758	DCLK2	1
BP	GO:0031665	negative regulation of lipopolysaccharide-mediated signaling pathway	1/324	14/18870	0.215378	0.441203	0.356758	PRDX2	1
BP	GO:0031958	corticosteroid receptor signaling pathway	1/324	14/18870	0.215378	0.441203	0.356758	YWHAH	1
BP	GO:0032252	secretory granule localization	1/324	14/18870	0.215378	0.441203	0.356758	KIF1A	1
BP	GO:0032486	Rap protein signal transduction	1/324	14/18870	0.215378	0.441203	0.356758	PLK2	1
BP	GO:0035641	locomotory exploration behavior	1/324	14/18870	0.215378	0.441203	0.356758	GAD1	1
BP	GO:0035721	intraciliary retrograde transport	1/324	14/18870	0.215378	0.441203	0.356758	DYNLL1	1
BP	GO:0042415	norepinephrine metabolic process	1/324	14/18870	0.215378	0.441203	0.356758	INSM1	1
BP	GO:0042994	cytoplasmic sequestering of transcription factor	1/324	14/18870	0.215378	0.441203	0.356758	TMSB4X	1
BP	GO:0043508	negative regulation of JUN kinase activity	1/324	14/18870	0.215378	0.441203	0.356758	DNAJA1	1
BP	GO:0043922	negative regulation by host of viral transcription	1/324	14/18870	0.215378	0.441203	0.356758	JUN	1
BP	GO:0046500	S-adenosylmethionine metabolic process	1/324	14/18870	0.215378	0.441203	0.356758	MAT2A	1
BP	GO:0046598	positive regulation of viral entry into host cell	1/324	14/18870	0.215378	0.441203	0.356758	HMGB1	1
BP	GO:0046761	viral budding from plasma membrane	1/324	14/18870	0.215378	0.441203	0.356758	CHMP2B	1
BP	GO:0048715	negative regulation of oligodendrocyte differentiation	1/324	14/18870	0.215378	0.441203	0.356758	ID4	1
BP	GO:0050930	induction of positive chemotaxis	1/324	14/18870	0.215378	0.441203	0.356758	SCG2	1
BP	GO:0051177	meiotic sister chromatid cohesion	1/324	14/18870	0.215378	0.441203	0.356758	PPP2R1A	1
BP	GO:0051231	spindle elongation	1/324	14/18870	0.215378	0.441203	0.356758	PPP2R1A	1
BP	GO:0051547	regulation of keratinocyte migration	1/324	14/18870	0.215378	0.441203	0.356758	MAPRE2	1
BP	GO:0060019	radial glial cell differentiation	1/324	14/18870	0.215378	0.441203	0.356758	GAP43	1
BP	GO:0061043	regulation of vascular wound healing	1/324	14/18870	0.215378	0.441203	0.356758	CXCR4	1
BP	GO:0070262	peptidyl-serine dephosphorylation	1/324	14/18870	0.215378	0.441203	0.356758	PPP2CA	1
BP	GO:0072075	metanephric mesenchyme development	1/324	14/18870	0.215378	0.441203	0.356758	BASP1	1
BP	GO:0072283	metanephric renal vesicle morphogenesis	1/324	14/18870	0.215378	0.441203	0.356758	LHX1	1
BP	GO:0072393	microtubule anchoring at microtubule organizing center	1/324	14/18870	0.215378	0.441203	0.356758	DCTN1	1
BP	GO:0075294	positive regulation by symbiont of entry into host	1/324	14/18870	0.215378	0.441203	0.356758	HMGB1	1
BP	GO:0090649	response to oxygen-glucose deprivation	1/324	14/18870	0.215378	0.441203	0.356758	NONO	1
BP	GO:0097212	lysosomal membrane organization	1/324	14/18870	0.215378	0.441203	0.356758	CHMP2B	1
BP	GO:0099150	regulation of postsynaptic specialization assembly	1/324	14/18870	0.215378	0.441203	0.356758	GAP43	1
BP	GO:1900025	negative regulation of substrate adhesion-dependent cell spreading	1/324	14/18870	0.215378	0.441203	0.356758	CORO1C	1
BP	GO:1900452	regulation of long-term synaptic depression	1/324	14/18870	0.215378	0.441203	0.356758	MAPT	1
BP	GO:1903265	positive regulation of tumor necrosis factor-mediated signaling pathway	1/324	14/18870	0.215378	0.441203	0.356758	HSPA1B	1
BP	GO:0006941	striated muscle contraction	5/324	186/18870	0.216272	0.442785	0.358036	CALM1/CALM2/ATP1B1/CALM3/CXCR4	5
BP	GO:1903052	positive regulation of proteolysis involved in protein catabolic process	4/324	139/18870	0.216883	0.443786	0.358846	SUMO2/TRIB2/RBX1/HSPA1B	4
BP	GO:0019083	viral transcription	2/324	51/18870	0.218155	0.444634	0.359532	JUN/SMARCA4	2
BP	GO:0034198	cellular response to amino acid starvation	2/324	51/18870	0.218155	0.444634	0.359532	SLC38A2/MAP1LC3A	2
BP	GO:0043407	negative regulation of MAP kinase activity	2/324	51/18870	0.218155	0.444634	0.359532	UCHL1/DNAJA1	2
BP	GO:0045581	negative regulation of T cell differentiation	2/324	51/18870	0.218155	0.444634	0.359532	HMGB1/PRDX2	2
BP	GO:0050885	neuromuscular process controlling balance	2/324	51/18870	0.218155	0.444634	0.359532	PAFAH1B1/NEFL	2
BP	GO:0072599	establishment of protein localization to endoplasmic reticulum	2/324	51/18870	0.218155	0.444634	0.359532	SRP14/SRP9	2
BP	GO:1903747	regulation of establishment of protein localization to mitochondrion	2/324	51/18870	0.218155	0.444634	0.359532	MAPT/DNAJA1	2
[truncated: 2,797 more rows]

## Sheet: Subtype III._GO_enrichment
ONTOLOGY	ID	Description	GeneRatio	BgRatio	pvalue	p.adjust	qvalue	geneID	Count
[truncated: 4,349 more rows]
