# Supplementary material for: Single-cell transcriptomics of vascularized human brain organoids decipher lineage-specific stress adaptation in fetal hypoxia-reoxygenation injury
Source: Theranostics. 2025 Jun 9;15(14):7001–24. doi: 10.7150/thno.117001 (PMC12203816; doi:10.7150/thno.117001)
Supplement: Supplementary file 7 — Supplementary table 7. [file thnov15p7001s7.xlsx]

## Sheet: Subtype I.hypoxia48h
	p_val	avg_log2FC	pct.1	pct.2	p_val_adj
LINC00486	1.85479e-143	0.448926	1	1	5.25943e-139
EEF1A1	6.54303e-80	-0.64456	0.965	0.979	1.85534e-75
HSP90B1	4.64833e-73	1.14995	0.783	0.531	1.31808e-68
HSPA5	7.31013e-69	1.12334	0.695	0.407	2.07286e-64
LOX	2.72016e-55	0.944494	0.305	0.088	7.71327e-51
TSPYL2	6.80853e-48	0.807784	0.263	0.076	1.93063e-43
DNAJB9	4.70823e-47	0.887135	0.394	0.163	1.33507e-42
IGFBP4	8.88357e-46	-1.44927	0.062	0.278	2.51902e-41
DLK1	5.38582e-45	0.550508	0.516	0.238	1.5272e-40
TUBA1A	3.77266e-40	-0.607339	0.787	0.889	1.06978e-35
STC2	6.75994e-40	0.756204	0.327	0.128	1.91685e-35
MT2A	7.19835e-37	0.976251	0.444	0.213	2.04116e-32
HILPDA	1.32678e-36	0.80581	0.338	0.143	3.76222e-32
SLC2A3	1.26846e-34	0.701027	0.414	0.201	3.59685e-30
CANX	1.94289e-34	0.690142	0.601	0.378	5.50925e-30
TMSB4X	5.33369e-34	-0.593956	0.953	0.97	1.51242e-29
SEC11C	4.44978e-33	0.713023	0.453	0.24	1.26178e-28
PPIB	5.57588e-33	0.660765	0.553	0.328	1.5811e-28
CDK2AP2	2.45438e-32	0.578874	0.292	0.118	6.95964e-28
HK2	4.23941e-32	0.713711	0.398	0.199	1.20213e-27
RPS3	2.73972e-31	-0.643586	0.693	0.758	7.76874e-27
FOXJ3	3.2154e-31	0.568485	0.254	0.096	9.1176e-27
ID2	1.46408e-30	0.660404	0.572	0.339	4.15155e-26
MANF	5.83307e-30	0.581109	0.264	0.106	1.65403e-25
SSR3	1.05222e-29	0.62058	0.414	0.214	2.98368e-25
PDIA4	2.97543e-29	0.659958	0.287	0.125	8.43712e-25
NNAT	8.2007e-29	-0.854801	0.451	0.601	2.32539e-24
PDK1	8.33672e-28	0.585283	0.296	0.132	2.36396e-23
GPI	1.06022e-27	0.623948	0.496	0.287	3.00637e-23
RPL7A	1.16501e-27	-0.64608	0.642	0.704	3.30349e-23
PAICS	6.64845e-27	0.466293	0.339	0.159	1.88524e-22
RPL13	1.02559e-25	-0.456238	0.81	0.836	2.90816e-21
RPL15	1.08788e-25	-0.479118	0.803	0.841	3.0848e-21
RPS2	1.45082e-25	-0.42549	0.814	0.862	4.11395e-21
AL118516.1	2.12054e-25	0.533913	0.319	0.153	6.01301e-21
FP236383.3	4.14772e-25	0.888628	0.294	0.139	1.17613e-20
ERO1A	4.15129e-25	0.493581	0.258	0.112	1.17714e-20
MXI1	4.66569e-25	0.448356	0.366	0.184	1.323e-20
PDIA3	3.32247e-24	0.547455	0.404	0.221	9.42119e-20
RLF	4.05032e-24	0.461167	0.347	0.173	1.14851e-19
SLC2A1	4.82778e-24	0.625473	0.314	0.154	1.36896e-19
FOS	5.33642e-24	0.455322	0.405	0.223	1.51319e-19
CRABP1	5.71804e-24	-1.10573	0.36	0.49	1.62141e-19
VGF	6.27482e-24	0.617459	0.273	0.126	1.77929e-19
ANKRD11	6.46498e-24	0.642213	0.284	0.135	1.83321e-19
ADM	9.52557e-24	0.591682	0.297	0.146	2.70107e-19
TUBB	1.31556e-23	-0.613097	0.662	0.736	3.73039e-19
RPS4X	2.65854e-23	-0.571837	0.625	0.691	7.53854e-19
RSRP1	6.01586e-23	0.555999	0.311	0.153	1.70586e-18
P4HB	7.29943e-23	0.547898	0.532	0.345	2.06983e-18
NEAT1	1.18485e-22	0.574723	0.321	0.163	3.35976e-18
MIF	1.34559e-22	0.526699	0.598	0.4	3.81554e-18
FAM162A	1.40436e-22	0.534312	0.538	0.343	3.98221e-18
DDIT4	2.24169e-22	0.58719	0.506	0.323	6.35654e-18
TUBB2B	2.67416e-22	-0.54832	0.641	0.733	7.58285e-18
P4HA1	2.59315e-21	0.426769	0.424	0.242	7.35315e-17
NORAD	3.07806e-21	0.485461	0.267	0.129	8.72815e-17
RPL13A	5.80312e-21	-0.360831	0.874	0.912	1.64553e-16
RPL3	6.30433e-21	-0.482434	0.746	0.78	1.78766e-16
RPL9	8.85878e-21	-0.38	0.805	0.851	2.512e-16
COX20	1.73283e-20	0.315847	0.264	0.125	4.91361e-16
RPL7	2.4898e-20	-0.480688	0.698	0.751	7.06007e-16
KDM3A	2.49831e-20	0.349417	0.335	0.174	7.08422e-16
CAMTA1	2.92642e-20	0.706586	0.351	0.189	8.29816e-16
GPHN	6.57569e-20	0.597287	0.339	0.187	1.8646e-15
CALR	6.73631e-20	0.388916	0.458	0.271	1.91015e-15
RHBDD2	1.67099e-19	0.367623	0.268	0.131	4.73825e-15
PDIA6	1.7863e-19	0.473483	0.402	0.234	5.06524e-15
NEFM	2.26914e-19	0.483288	0.367	0.208	6.43436e-15
MBD5	3.00358e-19	0.494817	0.277	0.141	8.51695e-15
GADD45G	3.90748e-19	0.433582	0.362	0.202	1.10801e-14
HSPA8	7.75528e-19	-0.606578	0.631	0.673	2.19909e-14
MAP1LC3B	8.46512e-19	0.569134	0.609	0.455	2.40037e-14
MAGI2	1.01589e-18	0.616268	0.285	0.151	2.88067e-14
TPT1	1.14163e-18	-0.414799	0.817	0.85	3.23722e-14
RPL6	4.94583e-18	-0.422386	0.737	0.762	1.40244e-13
RPS23	6.78851e-18	-0.421774	0.747	0.78	1.92495e-13
SNHG14	7.63772e-18	0.491098	0.434	0.271	2.16575e-13
RNMT	8.51664e-18	0.386004	0.402	0.239	2.41498e-13
MALAT1	1.16972e-17	-0.27042	0.995	0.993	3.31685e-13
MLLT11	1.57673e-17	-0.598222	0.567	0.631	4.47096e-13
RPS8	1.72348e-17	-0.445748	0.738	0.772	4.8871e-13
CCDC144NL-AS1	1.93722e-17	0.581412	0.291	0.16	5.49318e-13
RPS3A	2.17936e-17	-0.353002	0.809	0.838	6.17979e-13
ARL6IP1	2.19724e-17	0.40548	0.474	0.299	6.23049e-13
SLC3A2	8.97815e-17	0.408856	0.508	0.34	2.54584e-12
SPCS2	9.66565e-17	0.321098	0.377	0.219	2.74079e-12
TMED9	9.90897e-17	0.349241	0.337	0.19	2.80979e-12
KMT2C	1.00533e-16	0.438622	0.291	0.161	2.85071e-12
S100A10	1.85146e-16	-1.07758	0.145	0.259	5.25e-12
GOLGA4	2.36232e-16	0.49781	0.371	0.226	6.69859e-12
DDIT3	2.69664e-16	0.368254	0.375	0.222	7.64661e-12
RPL24	3.5021e-16	-0.367251	0.795	0.821	9.93054e-12
RPS11	4.32972e-16	-0.398723	0.769	0.796	1.22774e-11
INPP5F	5.94738e-16	0.338257	0.304	0.168	1.68644e-11
CCNI	6.22449e-16	-0.506504	0.639	0.696	1.76502e-11
RPN2	7.01135e-16	0.259277	0.345	0.194	1.98814e-11
STC1	9.27396e-16	0.380859	0.252	0.132	2.62972e-11
REV3L	1.45437e-15	0.406926	0.284	0.158	4.124e-11
TCEAL5	1.45547e-15	0.445658	0.296	0.168	4.12714e-11
BNIP3	1.61649e-15	0.42451	0.645	0.494	4.58371e-11
IER2	1.94353e-15	0.366644	0.365	0.216	5.51108e-11
ANK2	2.88835e-15	0.380248	0.32	0.184	8.19021e-11
ZNF292	2.95665e-15	0.290088	0.402	0.245	8.38388e-11
CKB	3.11011e-15	-1.00242	0.333	0.412	8.81904e-11
TMED10	5.67921e-15	0.250968	0.325	0.184	1.6104e-10
H3-3A	5.74884e-15	-0.386863	0.748	0.784	1.63014e-10
NUCB2	7.65666e-15	0.422227	0.283	0.16	2.17112e-10
RPL27A	8.25568e-15	-0.373885	0.809	0.818	2.34098e-10
B2M	8.49947e-15	-0.81625	0.479	0.546	2.41011e-10
COPE	1.57157e-14	0.321762	0.394	0.242	4.45633e-10
SPTY2D1	1.66874e-14	0.33069	0.283	0.159	4.73187e-10
ZRANB2	2.76062e-14	0.331545	0.434	0.276	7.828e-10
C1orf52	2.76906e-14	0.286187	0.255	0.139	7.85194e-10
HSPA9	2.79026e-14	0.291246	0.507	0.336	7.91206e-10
MAP4	2.90272e-14	0.253355	0.298	0.169	8.23095e-10
TRA2B	5.0581e-14	0.398141	0.379	0.239	1.43427e-09
IARS1	5.41e-14	0.301453	0.307	0.176	1.53406e-09
ENO2	6.10794e-14	0.320571	0.592	0.429	1.73197e-09
DCX	8.44086e-14	-0.635091	0.402	0.494	2.39349e-09
RPS29	1.09033e-13	-0.305308	0.797	0.825	3.09174e-09
RPL5	1.10535e-13	-0.301758	0.832	0.854	3.13434e-09
COL1A2	1.2053e-13	-0.702291	0.174	0.279	3.41774e-09
TMED2	1.43981e-13	0.333472	0.382	0.24	4.08273e-09
NOP56	1.51353e-13	0.296112	0.312	0.18	4.29177e-09
SEC63	1.62959e-13	0.320991	0.321	0.19	4.62088e-09
PPIA	1.74666e-13	-0.402889	0.694	0.739	4.95284e-09
IFITM3	2.50385e-13	-0.80957	0.176	0.278	7.09991e-09
WSB1	2.8267e-13	0.359339	0.624	0.467	8.01539e-09
GOLT1B	2.82978e-13	0.329274	0.319	0.191	8.02412e-09
PKM	3.23335e-13	0.30787	0.645	0.471	9.16849e-09
GARS1	3.50624e-13	0.363417	0.436	0.29	9.9423e-09
HSP90AB1	3.60064e-13	-0.39661	0.745	0.759	1.021e-08
RPS6	4.27292e-13	-0.530183	0.583	0.624	1.21163e-08
PPP1R15A	5.34925e-13	0.313311	0.378	0.236	1.51683e-08
ITFG1	7.54281e-13	0.350446	0.288	0.17	2.13884e-08
AUTS2	7.81492e-13	0.360377	0.398	0.257	2.216e-08
TRIM2	1.15935e-12	0.295823	0.307	0.183	3.28746e-08
RPL18	1.50215e-12	-0.321312	0.782	0.8	4.25949e-08
HK1	1.8738e-12	0.334415	0.254	0.146	5.31335e-08
ATF4	2.51999e-12	0.307497	0.565	0.407	7.14569e-08
RPL31	3.22857e-12	-0.309372	0.816	0.829	9.15493e-08
NOP58	3.48937e-12	0.337126	0.288	0.172	9.89445e-08
FGF13	5.30714e-12	0.445307	0.33	0.21	1.50489e-07
RERE	6.49788e-12	0.325961	0.303	0.186	1.84254e-07
TNRC6A	6.52442e-12	0.520819	0.29	0.178	1.85006e-07
RPL23A	7.13492e-12	-0.365629	0.709	0.736	2.02318e-07
NREP	7.2326e-12	-0.516587	0.527	0.579	2.05088e-07
HNRNPA2B1	7.38772e-12	-0.486095	0.558	0.594	2.09486e-07
MYDGF	9.56696e-12	0.279557	0.283	0.17	2.71281e-07
NUFIP2	1.0856e-11	0.319405	0.283	0.171	3.07833e-07
PPDPF	1.2186e-11	0.309995	0.415	0.276	3.45546e-07
CASK	1.26585e-11	0.344895	0.306	0.187	3.58944e-07
SEC61G	1.66329e-11	0.306262	0.728	0.618	4.71642e-07
BRD2	1.72013e-11	0.377814	0.519	0.366	4.87761e-07
RPSA	1.8756e-11	-0.48463	0.56	0.597	5.31844e-07
MT-CO3	2.3008e-11	-0.36837	0.458	0.583	6.52415e-07
SSR4	2.45512e-11	0.299054	0.417	0.278	6.96173e-07
PIBF1	2.47686e-11	0.367926	0.261	0.159	7.02338e-07
MARCKSL1	2.64536e-11	-0.623862	0.476	0.522	7.50118e-07
ROMO1	2.75789e-11	0.357567	0.411	0.278	7.82028e-07
RPL30	2.89612e-11	-0.342114	0.76	0.778	8.21223e-07
GFPT1	3.18241e-11	0.282028	0.296	0.183	9.02406e-07
YWHAG	3.53437e-11	0.288517	0.405	0.267	1.00221e-06
RPS13	5.59771e-11	-0.274916	0.83	0.86	1.58729e-06
IGFBP2	5.79481e-11	0.401446	0.643	0.508	1.64318e-06
SCOC	5.88996e-11	0.268433	0.271	0.164	1.67016e-06
UQCRQ	6.01907e-11	0.34833	0.557	0.418	1.70677e-06
RPS24	6.79684e-11	-0.29709	0.745	0.778	1.92731e-06
GNL3	8.17182e-11	0.252162	0.345	0.224	2.3172e-06
RPL11	9.62768e-11	-0.354397	0.729	0.732	2.73003e-06
RORA	1.00427e-10	0.349537	0.261	0.159	2.84772e-06
RNF181	1.02495e-10	0.260564	0.315	0.198	2.90635e-06
ARID4B	1.05058e-10	0.284583	0.263	0.159	2.97901e-06
CHD2	1.07208e-10	0.318702	0.255	0.152	3.04e-06
MT-CO1	1.30368e-10	-0.372986	0.583	0.679	3.69671e-06
SEC61B	1.63862e-10	0.27891	0.549	0.399	4.64646e-06
BOD1L1	3.05303e-10	0.271225	0.298	0.189	8.65717e-06
NAV3	3.60071e-10	0.309682	0.251	0.155	1.02102e-05
PFKP	4.67964e-10	0.260374	0.297	0.187	1.32696e-05
BNIP3L	5.35298e-10	0.286191	0.542	0.397	1.51789e-05
PNRC1	6.08137e-10	0.26428	0.353	0.232	1.72443e-05
ENO1	6.22359e-10	0.324716	0.787	0.681	1.76476e-05
RPS7	7.82319e-10	-0.284566	0.739	0.762	2.21834e-05
DDX5	1.23909e-09	-0.44981	0.568	0.595	3.51358e-05
RPS14	1.37747e-09	-0.277232	0.82	0.834	3.90597e-05
CD24	1.43826e-09	-0.469493	0.497	0.543	4.07834e-05
PRELID1	1.7041e-09	0.316723	0.263	0.166	4.83214e-05
SNHG5	2.5262e-09	0.269654	0.365	0.244	7.16328e-05
ACTB	2.55258e-09	-0.267211	0.758	0.784	7.2381e-05
CYCS	4.19007e-09	0.264293	0.526	0.385	0.000118814
RSRC2	4.25908e-09	0.25014	0.352	0.236	0.000120771
STMN1	4.33057e-09	-0.426885	0.569	0.608	0.000122798
KCNQ1OT1	4.81257e-09	0.328791	0.314	0.21	0.000136465
COX7B	8.15063e-09	0.305432	0.467	0.34	0.000231119
MARCKS	9.92952e-09	-0.444134	0.608	0.635	0.000281562
RPS27A	1.10884e-08	-0.266222	0.793	0.796	0.000314423
HERPUD1	1.33021e-08	0.304833	0.447	0.325	0.000377195
CKS2	1.64957e-08	0.287937	0.258	0.166	0.000467752
RPL19	3.08516e-08	-0.27395	0.71	0.737	0.000874828
RACK1	5.56934e-08	-0.387637	0.569	0.588	0.00157924
SELENOK	6.69291e-08	0.274865	0.45	0.336	0.00189784
STMN2	8.31454e-08	-0.285925	0.559	0.629	0.00235767
GPM6A	9.91067e-08	-0.534436	0.445	0.484	0.00281027
YBX1	1.07299e-07	-0.361306	0.655	0.665	0.00304256
CFL1	1.22637e-07	-0.328435	0.664	0.663	0.0034775
TAGLN3	1.41961e-07	-0.663453	0.215	0.279	0.00402545
FTL	1.60264e-07	0.283055	0.947	0.918	0.00454444
RPL14	1.98431e-07	-0.343307	0.628	0.634	0.00562672
BTF3	2.17091e-07	-0.441257	0.539	0.552	0.00615584
RPL8	4.56622e-07	-0.285713	0.715	0.716	0.012948
RPL23	6.43589e-07	-0.265916	0.709	0.708	0.0182496
TFAP2B	7.97759e-07	-0.752854	0.199	0.257	0.0226213
UBB	2.94526e-06	-0.26801	0.66	0.682	0.0835159
RPS15A	3.39704e-06	-0.25135	0.721	0.718	0.0963265
HNRNPA1	4.72357e-06	-0.421625	0.544	0.54	0.133942
RPL29	7.45479e-06	-0.316453	0.663	0.655	0.211388
RPL22	8.699e-06	-0.269774	0.637	0.633	0.246669
RPL4	1.08795e-05	-0.338155	0.633	0.623	0.308498
HSP90AA1	1.44211e-05	-0.256284	0.763	0.742	0.408925
COL6A1	1.92512e-05	-0.295819	0.235	0.291	0.545888
GDI1	2.84895e-05	-0.602344	0.268	0.306	0.807848
RPS20	3.42881e-05	-0.295324	0.672	0.661	0.972273
NAP1L1	8.18999e-05	-0.414334	0.398	0.417	1
MT-ATP6	0.000155928	-0.269526	0.388	0.446	1
COL1A1	0.000199377	-0.470162	0.348	0.368	1
YWHAZ	0.000266841	-0.320983	0.569	0.564	1
TIMP1	0.000308065	-0.529828	0.335	0.365	1
CDKN1A	0.000485459	-0.513626	0.486	0.482	1
NACA	0.00051942	-0.250362	0.641	0.624	1
BASP1	0.000651768	-0.256327	0.585	0.578	1
MYL6	0.000825713	-0.33543	0.588	0.558	1
PTN	0.00109014	-0.544876	0.256	0.287	1
RPS9	0.00116154	-0.294936	0.528	0.515	1
MT-ND5	0.0015616	0.272282	0.417	0.353	1
SUMO2	0.00170231	-0.31726	0.531	0.519	1
RPL10A	0.00182666	-0.309843	0.508	0.503	1
NDUFB4	0.00225429	-0.329833	0.456	0.455	1
TMSB15A	0.00541157	-0.384047	0.226	0.252	1
DPYSL3	0.00635164	-0.399712	0.327	0.343	1
PPP2R1A	0.00676373	-0.424635	0.312	0.321	1
RPL12	0.00805327	-0.309869	0.487	0.472	1
PRDX2	0.00820961	-0.339337	0.326	0.342	1
STMN4	0.00836004	-0.539271	0.294	0.307	1
PCBP2	0.00882213	-0.350879	0.453	0.442	1
PCBP1	0.0113554	-0.266745	0.562	0.538	1
EIF3M	0.0136333	0.435454	0.375	0.303	1
ATP5MC2	0.0138638	-0.392771	0.35	0.352	1
APP	0.0169359	-0.356632	0.412	0.406	1
ATP5F1A	0.0243072	-0.392401	0.376	0.371	1
JPT1	0.0270504	-0.316893	0.485	0.469	1
HSPB1	0.0274259	-0.443006	0.236	0.251	1
EIF3F	0.0300454	-0.386456	0.366	0.358	1
COMMD6	0.0313963	-0.270355	0.513	0.486	1

## Sheet: Subtype I.hypoxia7d
	p_val	avg_log2FC	pct.1	pct.2	p_val_adj
TMSB10	1.1041e-32	0.764016	0.952	0.822	3.1308e-28
FTH1	1.72355e-29	0.575197	0.986	0.934	4.8873e-25
FTL	1.9453e-16	0.512591	0.948	0.889	5.5161e-12
TUBA1A	1.70715e-15	0.635406	0.854	0.697	4.84079e-11
S100A6	5.94286e-15	1.36364	0.274	0.096	1.68516e-10
TMSB4X	1.88766e-14	0.429634	0.986	0.941	5.35265e-10
STMN2	4.75751e-13	0.556222	0.689	0.469	1.34904e-08
GAP43	1.21809e-12	0.585832	0.544	0.33	3.45402e-08
MLLT11	3.11361e-12	0.540376	0.691	0.492	8.82896e-08
COL3A1	1.65783e-11	0.890666	0.415	0.227	4.70094e-07
ATP6V1F	2.02351e-11	0.574982	0.55	0.348	5.73788e-07
GNAS	2.46445e-10	0.489924	0.64	0.449	6.98819e-06
TUBB	3.20279e-10	0.426377	0.774	0.615	9.08183e-06
SCG3	7.27966e-10	0.663879	0.333	0.176	2.06422e-05
TIMM17B	1.09255e-09	0.65132	0.292	0.145	3.09803e-05
CD24	1.27107e-09	0.553214	0.581	0.408	3.60425e-05
PHPT1	1.58807e-09	0.509771	0.454	0.277	4.50313e-05
YBX1	5.30874e-09	0.384735	0.748	0.582	0.000150535
MYL6	5.4006e-09	0.448694	0.663	0.5	0.000153139
TMEM258	8.03359e-09	0.431722	0.477	0.303	0.000227801
APLP1	9.05876e-09	0.607338	0.325	0.182	0.00025687
TPT1	1.04253e-08	0.324227	0.844	0.723	0.000295619
ATP5F1E	1.24288e-08	0.419147	0.616	0.436	0.00035243
USP11	1.2674e-08	0.581876	0.439	0.281	0.000359385
ACTG1	1.97944e-08	0.380304	0.875	0.764	0.000561289
CCNI	2.84021e-08	0.406546	0.749	0.594	0.000805371
COX7A2	3.12832e-08	0.355565	0.69	0.508	0.000887067
JPT1	3.15717e-08	0.397922	0.57	0.402	0.000895248
HSPA8	3.54299e-08	0.454563	0.709	0.549	0.00100465
COX5A	3.85145e-08	0.399755	0.455	0.287	0.00109212
STMN1	5.03901e-08	0.414822	0.677	0.52	0.00142886
CSDE1	5.44453e-08	0.506754	0.439	0.281	0.00154385
RPLP0	5.72505e-08	0.387413	0.79	0.67	0.0016234
GNG3	5.92953e-08	0.437403	0.395	0.236	0.00168138
DYNLT1	8.00228e-08	0.582949	0.296	0.164	0.00226913
COX7A2L	8.07092e-08	0.497516	0.448	0.295	0.00228859
ELOB	8.31968e-08	0.394478	0.552	0.373	0.00235913
ATP5MC2	8.3411e-08	0.377904	0.437	0.268	0.0023652
SPCS1	1.04511e-07	0.513815	0.341	0.199	0.00296351
COX4I1	1.32316e-07	0.349106	0.625	0.459	0.00375194
EIF3F	1.35124e-07	0.47232	0.432	0.283	0.00383159
COX6B1	1.49451e-07	0.403551	0.46	0.307	0.00423782
NDUFS5	1.64593e-07	0.459305	0.509	0.363	0.0046672
STMN4	1.76185e-07	0.547276	0.36	0.221	0.00499591
MALAT1	1.87291e-07	-0.388023	0.992	0.992	0.00531083
DCTN3	1.92196e-07	0.472753	0.284	0.158	0.00544992
MDH2	1.94562e-07	0.507781	0.383	0.24	0.005517
ATP6V0B	1.95695e-07	0.49727	0.555	0.42	0.00554912
UCHL1	2.03089e-07	0.496653	0.629	0.477	0.00575879
C12orf57	2.08014e-07	0.409516	0.546	0.373	0.00589845
EIF1	2.16749e-07	0.265645	0.912	0.799	0.00614613
COMMD6	2.63391e-07	0.33	0.506	0.338	0.00746873
TCEAL4	5.73332e-07	0.431131	0.323	0.193	0.0162574
LSM3	6.79679e-07	0.43192	0.4	0.26	0.019273
CCDC167	6.83205e-07	0.56274	0.25	0.133	0.019373
ARPC3	7.35776e-07	0.422282	0.398	0.258	0.0208637
NDUFA4	8.49098e-07	0.309487	0.696	0.541	0.024077
GNB2	8.51004e-07	0.440458	0.351	0.217	0.0241311
MAP1B	8.83863e-07	0.426401	0.683	0.533	0.0250628
CD63	1.11728e-06	0.451124	0.549	0.414	0.0316815
CDC42	1.16232e-06	0.307344	0.47	0.311	0.0329586
PFN2	1.21635e-06	0.457653	0.383	0.248	0.0344908
RPL22	1.22315e-06	0.315039	0.649	0.467	0.0346838
VDAC1	1.70361e-06	0.41224	0.321	0.195	0.0483075
RPLP1	1.75166e-06	0.258456	0.901	0.809	0.0496701
COPE	1.75781e-06	0.415342	0.344	0.213	0.0498445
SEC11C	1.76048e-06	0.405863	0.324	0.195	0.0499203
BEX3	1.95478e-06	0.307237	0.798	0.662	0.0554298
SEC61G	2.0057e-06	0.334673	0.639	0.496	0.0568736
MT-CO1	2.0569e-06	-0.427897	0.605	0.701	0.0583253
PFDN2	2.0945e-06	0.471425	0.389	0.26	0.0593918
TUBA1B	2.53773e-06	0.336721	0.578	0.424	0.0719599
MZT2B	4.00091e-06	0.467201	0.275	0.162	0.11345
CHMP2A	4.10868e-06	0.441532	0.276	0.164	0.116506
UBA52	4.21728e-06	0.383253	0.631	0.5	0.119585
COX6C	4.44291e-06	0.407639	0.444	0.305	0.125983
PTOV1	4.67229e-06	0.475472	0.263	0.152	0.132488
SERF2	4.79265e-06	0.345106	0.631	0.482	0.1359
PPIA	5.92034e-06	0.256322	0.769	0.637	0.167877
NDUFB9	5.93466e-06	0.369718	0.334	0.213	0.168283
ANAPC11	6.14359e-06	0.358724	0.516	0.367	0.174208
NBDY	6.56975e-06	0.449654	0.263	0.154	0.186292
POMP	6.71601e-06	0.341892	0.414	0.281	0.190439
SARS1	6.73056e-06	0.343276	0.298	0.178	0.190852
PFN1	6.79976e-06	0.296861	0.538	0.395	0.192814
SEC62	6.98823e-06	0.379697	0.378	0.252	0.198158
LSM7	7.40083e-06	0.425713	0.4	0.27	0.209858
RNF167	7.63398e-06	0.444592	0.29	0.176	0.216469
MARCKS	7.88903e-06	0.322873	0.651	0.51	0.223701
SNRPD2	8.38857e-06	0.347637	0.576	0.447	0.237866
RABAC1	8.74962e-06	0.465275	0.266	0.16	0.248104
SCAND1	9.53265e-06	0.38305	0.252	0.145	0.270308
TCEAL7	9.73956e-06	0.406125	0.402	0.273	0.276175
EIF3H	9.97544e-06	0.382385	0.408	0.277	0.282864
VGF	1.05185e-05	0.415953	0.377	0.252	0.298262
TMBIM6	1.07076e-05	0.421609	0.408	0.281	0.303624
ATP5MC3	1.08486e-05	0.319423	0.49	0.344	0.307622
RPL10	1.12206e-05	0.274996	0.79	0.689	0.318172
CTDNEP1	1.21351e-05	0.323195	0.291	0.178	0.344103
ATP5PF	1.24108e-05	0.258931	0.447	0.311	0.35192
ARF4	1.35768e-05	0.29471	0.649	0.502	0.384983
RNF5	1.35949e-05	0.33597	0.253	0.15	0.385496
UQCR11	1.40199e-05	0.336959	0.381	0.25	0.397549
DAD1	1.41317e-05	0.363451	0.395	0.27	0.400719
EIF3M	1.43399e-05	0.331652	0.35	0.23	0.406624
CCNL1	1.43656e-05	-0.674837	0.224	0.311	0.407352
TUBB2B	1.46713e-05	0.356947	0.715	0.59	0.416021
COX7B	1.51212e-05	0.342333	0.417	0.287	0.428777
PPDPF	1.52727e-05	0.312859	0.372	0.244	0.433074
GET1	1.56412e-05	0.344549	0.253	0.148	0.443521
CFL1	1.74863e-05	0.278786	0.745	0.631	0.495843
NDUFB3	1.84264e-05	0.401246	0.263	0.158	0.522498
PSMB1	1.85913e-05	0.313807	0.421	0.291	0.527174
GSTP1	1.98382e-05	0.385213	0.441	0.311	0.562533
RPS12	2.43787e-05	0.299789	0.644	0.506	0.691282
SNRPF	2.52366e-05	0.384681	0.312	0.201	0.715608
UQCRQ	2.58604e-05	0.411959	0.508	0.389	0.733297
MGST3	2.58672e-05	0.352682	0.442	0.307	0.73349
TIMP1	2.65531e-05	0.635905	0.393	0.273	0.75294
MACROH2A1	2.69886e-05	0.397453	0.254	0.152	0.765289
CRABP1	2.95426e-05	0.47107	0.463	0.332	0.83771
UBC	3.12722e-05	0.276472	0.814	0.705	0.886755
SH3BGRL3	3.19714e-05	0.371953	0.337	0.219	0.90658
COPS9	3.21876e-05	0.372288	0.418	0.289	0.912712
NOP10	3.38762e-05	0.338524	0.429	0.307	0.960595
ATP5PO	3.7316e-05	0.345775	0.309	0.201	1
TRAPPC1	3.77414e-05	0.383535	0.315	0.203	1
TFAP2B	3.79191e-05	0.530573	0.281	0.176	1
PSMB3	3.80112e-05	0.271253	0.398	0.273	1
RPS26	4.11873e-05	0.283973	0.57	0.424	1
C1orf43	4.50116e-05	0.374898	0.326	0.217	1
ATAT1	4.79313e-05	0.317185	0.256	0.156	1
TSPAN7	4.91629e-05	0.372188	0.256	0.158	1
RAB11A	4.95239e-05	0.348839	0.317	0.209	1
PCBP2	5.40464e-05	0.331872	0.515	0.389	1
FEZ1	6.13587e-05	0.337159	0.349	0.234	1
ACTB	6.21925e-05	0.331903	0.844	0.754	1
TMEM147	6.27503e-05	0.294638	0.267	0.164	1
PLD3	6.36172e-05	0.328779	0.344	0.234	1
RPL39	6.56247e-05	0.252049	0.81	0.682	1
RPL30	7.43319e-05	0.270302	0.78	0.658	1
CCT7	7.96217e-05	0.348131	0.282	0.182	1
PPP2R1A	7.99486e-05	0.303561	0.406	0.281	1
STARD3NL	8.32997e-05	0.395746	0.263	0.168	1
TMEM14C	8.69054e-05	0.348065	0.305	0.201	1
TBCA	8.75433e-05	0.296301	0.359	0.246	1
ATP6V1D	9.34367e-05	0.318431	0.25	0.154	1
RPS11	9.53071e-05	0.266505	0.829	0.76	1
GPX4	9.66185e-05	0.308833	0.422	0.301	1
COX14	9.76109e-05	0.355302	0.275	0.178	1
DPYSL3	9.77486e-05	0.347345	0.363	0.258	1
ATP5MF	9.81301e-05	0.378105	0.321	0.217	1
HDAC2	0.000101754	0.321367	0.353	0.24	1
COX6A1	0.000102152	0.254678	0.662	0.533	1
SNRPC	0.000104554	0.290827	0.352	0.24	1
COX5B	0.000106539	0.326502	0.358	0.248	1
NNAT	0.00010954	0.433034	0.51	0.408	1
ERGIC3	0.000111192	0.314286	0.292	0.191	1
PRDX4	0.000112598	0.288759	0.308	0.203	1
GAPDH	0.000114011	0.270207	0.87	0.787	1
MAGED2	0.000121176	0.321615	0.373	0.258	1
MARCKSL1	0.000121647	0.309624	0.551	0.428	1
MRPL33	0.000125248	0.299251	0.3	0.197	1
TXN	0.000125305	0.273936	0.425	0.305	1
NDUFB11	0.000126903	0.338018	0.326	0.221	1
SNRPE	0.000131674	0.264902	0.315	0.207	1
NDUFB4	0.000132009	0.299936	0.455	0.336	1
RAB11B	0.000132227	0.280089	0.304	0.199	1
PPA1	0.000143565	0.32202	0.303	0.203	1
C1orf122	0.000145382	0.342314	0.27	0.176	1
SUCO	0.000165645	0.330669	0.325	0.223	1
EDF1	0.00016623	0.368984	0.345	0.242	1
NDUFA2	0.000178591	0.297153	0.314	0.211	1
MT-ND1	0.000199642	-0.323633	0.306	0.391	1
RTN3	0.00022835	0.286462	0.623	0.508	1
AC010197.2	0.000230482	0.272291	0.514	0.387	1
PSMB5	0.000230597	0.360267	0.349	0.25	1
SNX3	0.000237277	0.285923	0.286	0.191	1
SNHG14	0.000239638	-0.706384	0.316	0.383	1
ATP5F1C	0.00024072	0.297991	0.306	0.207	1
RUFY3	0.000243621	0.304531	0.363	0.258	1
MAGED1	0.000278486	0.293332	0.391	0.283	1
RPL27	0.000290171	0.259783	0.775	0.662	1
MEAF6	0.000323333	0.291906	0.265	0.174	1
ALKBH7	0.000337783	0.305861	0.274	0.18	1
AURKAIP1	0.000363649	0.287143	0.254	0.164	1
MT2A	0.000369885	0.271068	0.301	0.207	1
DGUOK	0.000393858	0.293507	0.418	0.311	1
BANF1	0.000399583	0.300667	0.486	0.375	1
GARS1	0.000421745	0.301329	0.334	0.232	1
TAGLN3	0.000473681	0.372207	0.302	0.213	1
MT-CO3	0.000484237	-0.327629	0.497	0.559	1
RAD23A	0.000514841	0.285351	0.285	0.191	1
SEC13	0.000546315	0.302537	0.285	0.195	1
NDUFA6	0.000554941	0.278363	0.274	0.184	1
RNF7	0.000601945	0.359445	0.261	0.178	1
EEF1B2	0.000604095	0.258743	0.375	0.268	1
TMEM59	0.000607057	0.278208	0.351	0.254	1
ATP6V1G2	0.000608699	0.296203	0.277	0.189	1
HERPUD1	0.000645157	0.272792	0.304	0.211	1
UQCR10	0.000998431	0.250131	0.43	0.326	1
CCT4	0.00106336	0.277718	0.334	0.24	1
LAMTOR5	0.00114549	0.254286	0.361	0.268	1
IER2	0.00135067	-0.583431	0.206	0.264	1
XRCC5	0.00140009	0.27182	0.36	0.268	1
SPINT2	0.00143943	0.266537	0.291	0.203	1
CAMK2N1	0.00154887	0.289332	0.312	0.225	1
KIF5B	0.00168116	0.324796	0.272	0.195	1
NDUFB2	0.00172306	0.310125	0.288	0.207	1
ATP5MC1	0.00172848	0.280645	0.317	0.236	1
ATP5PB	0.00173031	0.330721	0.292	0.211	1
APLP2	0.00191874	0.314113	0.279	0.201	1
RBX1	0.00193301	0.257919	0.324	0.236	1
CSTB	0.00206524	0.310042	0.337	0.256	1
TUBB4B	0.00226032	-0.454642	0.189	0.252	1
IDI1	0.00246761	-0.566105	0.209	0.268	1
PSMB2	0.00282065	0.344881	0.311	0.232	1
DLK1	0.00329154	0.293578	0.469	0.369	1
MT-ND2	0.00334463	-0.376807	0.384	0.445	1
LINC00461	0.0044608	-0.431405	0.245	0.303	1
B2M	0.00569406	0.279697	0.588	0.496	1
MT-ND5	0.00635511	-0.456532	0.292	0.344	1
SOX4	0.00985333	-0.360181	0.659	0.666	1
AUTS2	0.010291	-0.7764	0.292	0.328	1
ID2	0.0120049	-0.270369	0.384	0.43	1
ROMO1	0.0121124	0.307148	0.305	0.24	1
C1orf61	0.0161854	-0.387833	0.313	0.35	1
MT-CYB	0.0240005	-0.268557	0.421	0.455	1
SLC38A2	0.0435195	-0.390331	0.241	0.279	1
RSL1D1	0.0445317	-0.425624	0.263	0.293	1

## Sheet: Subtype II.hypoxia48h
	p_val	avg_log2FC	pct.1	pct.2	p_val_adj
LINC00486	7.6156e-96	0.423544	1	1	2.15948e-91
GAPDH	1.28841e-67	0.706148	0.998	0.978	3.65341e-63
ENO1	1.26229e-62	0.851797	0.99	0.893	3.57935e-58
TMSB10	6.07122e-47	0.606666	0.994	0.992	1.72156e-42
FAM162A	1.32813e-45	0.914707	0.847	0.547	3.76604e-41
MIF	2.91638e-39	0.832352	0.837	0.602	8.26968e-35
EEF1A1	3.02497e-36	-0.40845	0.998	0.997	8.5776e-32
LOX	4.53068e-31	0.8546	0.281	0.08	1.28472e-26
IGFBP4	9.86273e-30	-1.30208	0.072	0.313	2.79668e-25
IGFBP2	7.24963e-29	0.730617	0.946	0.839	2.0557e-24
MT2A	1.15335e-28	0.855073	0.494	0.227	3.27043e-24
BNIP3	1.55872e-28	0.657079	0.88	0.718	4.41991e-24
C1orf61	4.60397e-28	0.614579	0.934	0.832	1.3055e-23
DLK1	2.06804e-27	0.69984	0.525	0.247	5.86413e-23
PGK1	2.27711e-27	0.455434	0.99	0.927	6.45696e-23
FTH1	8.00799e-27	0.416552	0.992	0.994	2.27075e-22
PPDPF	1.69671e-23	0.696153	0.607	0.351	4.81118e-19
NEFM	3.31742e-22	0.65607	0.723	0.491	9.40687e-18
TFRC	1.01644e-21	0.754558	0.374	0.172	2.88223e-17
PDK1	1.23104e-21	0.623262	0.459	0.229	3.49073e-17
PFKFB3	2.17987e-21	0.745551	0.444	0.216	6.18125e-17
NNAT	6.2803e-20	-0.470569	0.744	0.902	1.78084e-15
ACTB	1.48152e-19	0.4252	0.984	0.962	4.20099e-15
PGAM1	2.52135e-19	0.487972	0.839	0.627	7.14954e-15
ENO2	8.47924e-19	0.434372	0.915	0.81	2.40437e-14
MT-ATP6	1.92705e-18	-0.73158	0.663	0.801	5.46436e-14
MT-CO3	3.40524e-18	-0.643879	0.698	0.86	9.65589e-14
MAP1B	4.93982e-18	0.521944	0.849	0.689	1.40074e-13
VGF	7.14875e-18	0.672421	0.424	0.225	2.0271e-13
PKM	9.34021e-18	0.45143	0.901	0.751	2.64851e-13
TNIP1	6.06011e-17	0.554204	0.364	0.175	1.7184e-12
WSB1	7.99646e-17	0.46787	0.915	0.777	2.26748e-12
PFKP	8.41529e-17	0.442646	0.512	0.285	2.38624e-12
STC2	8.81757e-17	0.560893	0.419	0.217	2.50031e-12
MT-CO1	9.73227e-17	-0.498027	0.773	0.914	2.75968e-12
HK2	1.06314e-16	0.556607	0.552	0.34	3.01465e-12
PAICS	1.1261e-16	0.464557	0.502	0.275	3.19318e-12
TMEM160	3.88023e-16	0.607976	0.312	0.149	1.10028e-11
STC1	6.45298e-16	0.555074	0.471	0.274	1.82981e-11
RPS4X	6.55759e-16	-0.494222	0.847	0.874	1.85947e-11
RPS2	4.17715e-15	-0.409973	0.888	0.928	1.18447e-10
SLC2A1	4.6426e-15	0.592777	0.353	0.179	1.31646e-10
HSP90B1	4.83013e-15	0.670904	0.731	0.548	1.36963e-10
NXPH4	4.91453e-15	0.498174	0.533	0.326	1.39356e-10
KDM3A	6.60393e-15	0.5174	0.417	0.228	1.87261e-10
TUBB3	6.91954e-15	0.56091	0.436	0.246	1.96211e-10
GPI	1.02773e-14	0.489835	0.661	0.443	2.91424e-10
SLC27A4	1.78499e-14	0.473946	0.298	0.139	5.06153e-10
TPI1	5.95289e-14	0.424052	0.913	0.814	1.688e-09
ACTG1	5.96593e-14	0.252401	0.996	0.99	1.6917e-09
PTMS	6.66462e-14	0.387629	0.938	0.894	1.88982e-09
IFITM3	7.14202e-14	-0.870241	0.132	0.283	2.02519e-09
RPL7A	1.51387e-13	-0.417582	0.793	0.853	4.29273e-09
HK1	2.44983e-13	0.487009	0.422	0.242	6.94675e-09
IER5L	2.61717e-13	0.507976	0.424	0.248	7.42124e-09
RPL15	3.28799e-13	-0.341079	0.932	0.946	9.32344e-09
ELOB	3.47002e-13	0.504742	0.698	0.526	9.83958e-09
RPS3	3.59378e-13	-0.395147	0.872	0.889	1.01905e-08
ID2	3.9304e-13	0.415655	0.851	0.697	1.1145e-08
SEC11C	4.4973e-13	0.48678	0.424	0.248	1.27525e-08
CXCR4	6.08581e-13	0.406143	0.543	0.335	1.72569e-08
UQCRQ	7.22344e-13	0.458404	0.62	0.42	2.04828e-08
SEC61G	1.21808e-12	0.424577	0.874	0.742	3.45399e-08
ATP5MF	1.37633e-12	0.449729	0.486	0.304	3.90271e-08
DDX5	2.03053e-12	-0.396014	0.841	0.874	5.75777e-08
VIM	2.1354e-12	0.334451	0.88	0.747	6.05515e-08
GAP43	2.63773e-12	0.390035	0.802	0.632	7.47956e-08
GNAS	3.27292e-12	0.413948	0.764	0.606	9.28068e-08
KDM7A	3.74192e-12	0.377332	0.256	0.12	1.06106e-07
ADM	5.63871e-12	0.457975	0.469	0.288	1.59891e-07
BLOC1S1	6.16412e-12	0.464474	0.281	0.144	1.7479e-07
RPS6	6.27982e-12	-0.458426	0.703	0.772	1.78071e-07
COX6B1	7.54784e-12	0.472893	0.682	0.5	2.14027e-07
NDUFA13	7.89203e-12	0.466967	0.347	0.191	2.23786e-07
EGLN3	1.03634e-11	0.39643	0.37	0.206	2.93865e-07
C4orf48	1.33548e-11	0.490262	0.61	0.437	3.7869e-07
ATP5MD	4.78356e-11	0.400579	0.707	0.524	1.35643e-06
COL1A2	5.83878e-11	-0.812875	0.172	0.301	1.65564e-06
TPT1	7.42107e-11	-0.315248	0.919	0.916	2.10432e-06
HSPA5	8.75249e-11	0.53123	0.707	0.534	2.48186e-06
MT-CYB	1.41631e-10	-0.405935	0.676	0.831	4.0161e-06
ID4	1.54616e-10	0.513	0.328	0.189	4.38428e-06
NDUFB7	1.59409e-10	0.390506	0.297	0.161	4.52021e-06
CANX	1.6064e-10	0.444214	0.589	0.405	4.55512e-06
MT-ND2	2.35939e-10	-0.421255	0.719	0.838	6.69027e-06
HILPDA	2.93154e-10	0.533301	0.324	0.187	8.31267e-06
COX7A2	3.19153e-10	0.40351	0.835	0.7	9.0499e-06
PANTR1	3.61114e-10	0.435389	0.483	0.321	1.02398e-05
SCD	4.52764e-10	0.371331	0.359	0.208	1.28386e-05
BNIP3L	7.65425e-10	0.310034	0.762	0.584	2.17044e-05
COX6A1	1.29027e-09	0.367967	0.773	0.647	3.6587e-05
GOLGA8A	1.54192e-09	0.297082	0.297	0.164	4.37227e-05
P4HA1	2.30811e-09	0.313671	0.457	0.291	6.54487e-05
RPL7	3.01544e-09	-0.340155	0.884	0.871	8.55058e-05
MXI1	3.0702e-09	0.369314	0.475	0.307	8.70586e-05
MT-ND3	4.35836e-09	-0.450739	0.539	0.662	0.000123586
HSPA1A	5.11094e-09	0.542577	0.318	0.193	0.000144926
POLR2A	5.8676e-09	0.346497	0.362	0.221	0.000166382
FP236383.3	7.24762e-09	0.376512	0.25	0.138	0.000205514
UQCR11	7.31468e-09	0.407099	0.554	0.397	0.000207415
NDUFB8	7.43266e-09	0.336022	0.388	0.239	0.00021076
GABARAP	7.67308e-09	0.33771	0.293	0.166	0.000217578
MT-CO2	8.07101e-09	-0.441615	0.64	0.755	0.000228862
HSPA8	8.50473e-09	0.267525	0.917	0.847	0.00024116
COPE	8.84673e-09	0.348372	0.442	0.294	0.000250858
RPS23	1.09949e-08	-0.323766	0.878	0.888	0.00031177
NDUFA11	1.5577e-08	0.363451	0.337	0.208	0.0004417
TMEM14B	1.89153e-08	0.307195	0.36	0.224	0.000536362
COX5B	2.04737e-08	0.328202	0.521	0.366	0.000580553
MT-ND4	2.07647e-08	-0.328416	0.752	0.855	0.000588803
COX8A	2.49056e-08	0.334789	0.581	0.432	0.000706223
FHL1	2.54483e-08	0.291976	0.595	0.421	0.000721613
TUBA1A	2.76928e-08	0.252253	0.992	0.99	0.000785257
RPL6	2.81784e-08	-0.295619	0.853	0.876	0.000799026
SCG2	3.19087e-08	0.598535	0.271	0.161	0.000904803
SSR3	3.39733e-08	0.319738	0.384	0.243	0.000963346
PET100	3.78598e-08	0.376005	0.264	0.152	0.00107355
FOS	3.95491e-08	-0.557686	0.541	0.598	0.00112145
MZT2B	4.92526e-08	0.406209	0.395	0.258	0.00139661
CRABP1	6.09513e-08	-0.389682	0.684	0.772	0.00172834
TUBB2A	6.31753e-08	0.284243	0.888	0.783	0.0017914
SMARCA4	6.64457e-08	0.281181	0.351	0.218	0.00188413
RPS26	7.036e-08	0.307514	0.719	0.579	0.00199513
SBF2	7.46665e-08	0.305648	0.3	0.18	0.00211724
PCSK1N	7.63743e-08	0.337861	0.651	0.497	0.00216567
CADM1	8.62533e-08	0.381364	0.281	0.168	0.0024458
THSD4-AS1	8.67336e-08	0.270883	0.349	0.214	0.00245942
ANK2	8.81734e-08	0.322286	0.39	0.254	0.00250025
TCEAL4	9.01019e-08	0.324048	0.471	0.332	0.00255493
NDUFA1	9.64367e-08	0.285002	0.496	0.352	0.00273456
SSR4	9.93717e-08	0.332372	0.461	0.311	0.00281778
RPL3	1.06667e-07	-0.265847	0.919	0.909	0.00302465
MT-ND1	1.32501e-07	-0.334845	0.684	0.773	0.0037572
COX6C	1.79326e-07	0.334721	0.643	0.515	0.00508497
NDUFA4	2.17945e-07	0.34036	0.828	0.741	0.00618006
IFI27L1	2.24519e-07	0.339921	0.262	0.155	0.00636647
SHMT2	2.59891e-07	0.350779	0.264	0.155	0.00736947
RPS17	2.79015e-07	0.298655	0.713	0.557	0.00791174
LAPTM4B	3.29638e-07	0.305344	0.374	0.245	0.0093472
C9orf16	3.42312e-07	0.262756	0.322	0.199	0.00970661
MIAT	4.03242e-07	0.366727	0.391	0.27	0.0114343
CASK	4.38855e-07	0.308426	0.397	0.262	0.0124442
RERE	4.55973e-07	0.277877	0.438	0.295	0.0129296
MARCKSL1	5.41232e-07	-0.327228	0.855	0.849	0.0153472
PPIB	5.77718e-07	0.323642	0.508	0.361	0.0163818
CCDC107	5.79809e-07	0.256589	0.287	0.172	0.0164411
C12orf57	6.26629e-07	0.351902	0.56	0.428	0.0177687
C4orf3	7.59011e-07	0.3217	0.461	0.328	0.0215225
RPL13	7.70999e-07	-0.256173	0.907	0.922	0.0218625
SMS	9.93261e-07	0.250923	0.329	0.21	0.0281649
NDUFA3	1.17779e-06	0.319208	0.298	0.192	0.0333974
TMEM258	1.32839e-06	0.275526	0.585	0.436	0.0376677
EIF4A2	1.48819e-06	-0.303426	0.758	0.799	0.0421992
NME1	1.59847e-06	0.250916	0.291	0.178	0.0453263
NDUFB9	1.61616e-06	0.277941	0.399	0.272	0.0458279
SPCS2	1.92882e-06	0.306823	0.421	0.291	0.0546935
H2AZ1	2.18642e-06	-0.275891	0.876	0.883	0.0619981
TET1	2.22276e-06	0.275034	0.388	0.264	0.0630286
BEND5	2.49572e-06	0.253868	0.355	0.235	0.0707686
DDIT4	2.52218e-06	0.288733	0.63	0.479	0.0715188
PCDH10	2.52271e-06	0.272669	0.345	0.229	0.0715341
COX7B	2.68738e-06	0.400678	0.558	0.443	0.0762032
DYNLRB1	2.73943e-06	0.299633	0.521	0.393	0.0776793
S100A10	2.8767e-06	-0.600216	0.165	0.252	0.0815718
KTN1	3.1447e-06	0.32231	0.345	0.234	0.0891712
PDIA3	3.22245e-06	0.25948	0.415	0.283	0.0913759
IGF2	3.36621e-06	0.280992	0.347	0.227	0.0954522
CXXC5	3.46274e-06	0.261315	0.395	0.271	0.0981896
JAK1	3.64449e-06	0.260129	0.388	0.265	0.103343
ETFB	3.7257e-06	0.270006	0.69	0.561	0.105646
VDAC1	4.16035e-06	0.309634	0.599	0.468	0.117971
RPS7	4.35825e-06	-0.27317	0.849	0.865	0.123583
B2M	4.52553e-06	-0.48232	0.535	0.568	0.128326
SH3BGRL3	4.76635e-06	0.334755	0.63	0.493	0.135155
VKORC1	4.83636e-06	0.28193	0.421	0.296	0.13714
PRMT1	5.24117e-06	0.265462	0.421	0.293	0.148618
FN1	6.37213e-06	0.273432	0.318	0.205	0.180688
ANAPC11	6.9534e-06	0.261706	0.564	0.431	0.197171
COX5A	8.20973e-06	0.284478	0.628	0.496	0.232795
PFDN2	1.11135e-05	0.253021	0.442	0.317	0.315135
THUMPD3-AS1	1.21149e-05	0.255474	0.252	0.16	0.343529
SLC38A2	1.29926e-05	0.264326	0.686	0.575	0.368419
RPL17	1.31413e-05	0.264428	0.531	0.406	0.372635
DCX	1.76149e-05	-0.261369	0.853	0.85	0.499489
ATP5IF1	1.98714e-05	0.296776	0.55	0.417	0.563472
HLA-B	2.16361e-05	0.256661	0.308	0.208	0.613512
NDUFB1	3.04051e-05	0.26557	0.372	0.261	0.862168
DUSP4	3.91655e-05	0.261509	0.393	0.281	1
BMPR2	4.09811e-05	0.256035	0.38	0.271	1
RBM25	5.0445e-05	0.251914	0.473	0.348	1
GUK1	6.0601e-05	0.259651	0.566	0.432	1
ZNF385D	6.13256e-05	-0.424785	0.194	0.272	1
TUBA1B	9.63862e-05	0.251508	0.791	0.687	1
NFKBIA	0.000112705	-0.449891	0.279	0.344	1
GAD2	0.000114864	-0.836198	0.355	0.399	1
MCL1	0.000125543	-0.474178	0.322	0.381	1
ATP6V1G2	0.000146691	-0.455856	0.273	0.338	1
ZIC1	0.000185715	-0.333458	0.545	0.578	1
KDM5B	0.000334672	0.299617	0.624	0.525	1
IER2	0.000399234	-0.329045	0.527	0.566	1
CFDP1	0.000424844	0.292941	0.372	0.286	1
CKB	0.000476401	-0.355653	0.543	0.557	1
COL6A1	0.00084186	-0.393226	0.312	0.361	1
TFAP2A	0.000847065	-0.38668	0.413	0.46	1
TCEAL9	0.000905333	-0.293741	0.494	0.53	1
DUSP1	0.00118498	-0.413667	0.233	0.285	1
UBE2E3	0.00145934	-0.450859	0.38	0.417	1
BEX1	0.00146393	-0.324815	0.444	0.477	1
SRP14	0.00177257	-0.250868	0.7	0.691	1
FZD3	0.00231147	-0.379352	0.287	0.337	1
RCN2	0.00258192	-0.343724	0.436	0.449	1
EPC1	0.00288853	-0.349652	0.308	0.356	1
JUN	0.0029204	-0.315719	0.659	0.657	1
HNRNPA0	0.00320251	-0.31488	0.5	0.511	1
AP1S2	0.00354902	-0.270604	0.566	0.576	1
PBX3	0.00364038	-0.307837	0.436	0.474	1
TSPAN7	0.0040126	-0.341894	0.217	0.268	1
TAGLN3	0.00479219	-0.267653	0.655	0.656	1
NEUROD6	0.0051759	-0.375992	0.349	0.403	1
ZFAND5	0.00528744	-0.313035	0.517	0.514	1
FOXP2	0.00634815	-0.345768	0.316	0.358	1
ITM2B	0.00648287	-0.351869	0.374	0.405	1
CCNL1	0.00729915	-0.305609	0.393	0.425	1
TXNIP	0.00735715	-0.403627	0.308	0.346	1
EIF3F	0.00759632	-0.297451	0.494	0.51	1
ATF7IP	0.00804252	-0.350839	0.219	0.264	1
IGFBP5	0.00854558	0.377012	0.421	0.361	1
NHLH1	0.00876301	-0.435232	0.225	0.268	1
TIMP1	0.00887562	-0.483077	0.357	0.383	1
EPB41L4A-AS1	0.00922878	-0.304142	0.277	0.32	1
RPS27L	0.00984145	-0.323912	0.37	0.398	1
RAB3C	0.0112946	-0.418312	0.219	0.255	1
SNHG1	0.0112986	-0.361147	0.26	0.296	1
SNHG29	0.0114005	-0.261166	0.488	0.506	1
CHMP2B	0.0121374	-0.392989	0.234	0.274	1
HMGN3	0.0144434	-0.321331	0.234	0.272	1
MIR100HG	0.0151952	-0.289389	0.395	0.417	1
SARAF	0.0152857	-0.261911	0.564	0.559	1
ZNF638	0.0166354	-0.299364	0.38	0.406	1
LINC01578	0.016994	-0.277975	0.663	0.638	1
ARF4	0.0170365	-0.282848	0.618	0.612	1
ZNF24	0.0207946	-0.3198	0.221	0.258	1
GRIA2	0.0223913	-0.312858	0.291	0.32	1
PREPL	0.0225595	-0.305676	0.219	0.253	1
TFAP2B	0.022918	-0.258174	0.651	0.641	1
METTL9	0.0276907	-0.278079	0.326	0.35	1
NEUROD2	0.0278789	-0.38815	0.252	0.278	1
COL1A1	0.0285448	-0.265611	0.39	0.413	1
DUT	0.0302045	-0.348578	0.285	0.307	1
MRFAP1L1	0.0446476	-0.313261	0.25	0.273	1

## Sheet: Subtype II.hypoxia7d
	p_val	avg_log2FC	pct.1	pct.2	p_val_adj
TUBA1A	5.18687e-32	0.585179	0.992	0.964	1.47079e-27
TMSB4X	5.33405e-22	0.442395	1	0.999	1.51252e-17
S100A6	7.63915e-21	0.817048	0.256	0.082	2.16616e-16
TFAP2B	1.09785e-20	0.742898	0.617	0.426	3.11307e-16
ACTG1	1.02404e-16	0.281856	0.996	0.993	2.90377e-12
CBLN1	7.06399e-12	0.61127	0.276	0.143	2.00307e-07
ZIC1	7.51856e-12	0.503713	0.581	0.425	2.13196e-07
TUBB	3.55403e-11	0.253527	0.968	0.938	1.00778e-06
TIMP1	5.19956e-11	0.803378	0.378	0.241	1.47439e-06
COL3A1	2.43714e-10	0.623278	0.401	0.257	6.91075e-06
ZIC2	1.81918e-09	0.334753	0.355	0.212	5.15848e-05
ACTB	2.10559e-09	0.272572	0.983	0.97	5.9706e-05
FOS	3.68674e-09	0.514845	0.593	0.476	0.000104541
MT-CO1	1.12844e-08	-0.315241	0.952	0.937	0.00031998
SPRY2	2.40903e-08	0.442568	0.327	0.209	0.000683104
CRABP1	4.89409e-08	0.515361	0.841	0.788	0.00138777
UBE2E3	5.08104e-08	0.33476	0.574	0.447	0.00144078
POU3F2	8.45996e-08	0.337055	0.491	0.357	0.00239891
NNAT	2.05395e-07	0.439253	0.846	0.796	0.00582419
PTN	2.3987e-07	0.265813	0.785	0.674	0.00680175
HSPA1B	2.73107e-07	0.323901	0.302	0.19	0.00774421
SAT1	3.96681e-07	0.332254	0.524	0.406	0.0112483
HNRNPDL	4.84661e-07	-0.28113	0.783	0.826	0.013743
TCEAL7	9.59627e-07	0.352788	0.514	0.412	0.0272112
MT2A	1.35491e-06	0.693479	0.325	0.226	0.0384197
CCDC167	3.60921e-06	0.344747	0.33	0.235	0.102343
COX6C	4.30381e-06	0.253263	0.722	0.6	0.122039
MAT2A	5.10169e-06	-0.341438	0.257	0.35	0.144664
ATP5MC2	5.98556e-06	0.302093	0.611	0.52	0.169727
SELENOW	6.71877e-06	0.266586	0.694	0.609	0.190517
EIF5	9.84496e-06	-0.270109	0.642	0.695	0.279164
VIM	1.11319e-05	0.328909	0.697	0.612	0.315657
LHX5-AS1	1.36352e-05	0.27948	0.448	0.338	0.386639
NEFM	1.48005e-05	0.338346	0.623	0.534	0.419683
DUSP4	2.27046e-05	0.330141	0.472	0.376	0.643812
NEUROD1	2.91641e-05	0.261906	0.287	0.194	0.826976
SOBP	2.9797e-05	0.282736	0.318	0.226	0.844923
HSPA1A	2.98144e-05	0.362926	0.303	0.222	0.845417
DBP	3.08168e-05	-0.286653	0.177	0.26	0.873841
SVBP	3.11404e-05	0.26185	0.396	0.292	0.883016
LDHA	3.25467e-05	0.310457	0.369	0.274	0.922893
ATF4	3.45262e-05	-0.290246	0.568	0.64	0.979026
MSMO1	3.98068e-05	-0.409731	0.25	0.329	1
B2M	4.23615e-05	0.350044	0.669	0.596	1
RGS2	6.03739e-05	0.304319	0.317	0.229	1
CBLB	6.51209e-05	0.297925	0.281	0.201	1
FSCN1	6.96867e-05	-0.276895	0.6	0.663	1
TNPO1	7.6086e-05	0.289425	0.293	0.212	1
CXXC5	7.67362e-05	0.292363	0.44	0.346	1
ZIC3	8.68244e-05	0.281865	0.372	0.282	1
TCF4	0.000138046	0.291363	0.42	0.326	1
CNTNAP2	0.000162404	-0.345798	0.196	0.27	1
MED13L	0.00016823	-0.293687	0.225	0.299	1
UBE2G2	0.00018557	-0.305662	0.181	0.251	1
COX17	0.000235441	0.307707	0.434	0.357	1
GAD2	0.000269616	0.402904	0.444	0.36	1
CCDC59	0.000280627	0.283431	0.261	0.19	1
LPCAT4	0.000282734	-0.301323	0.192	0.261	1
COPB1	0.000343287	-0.285628	0.188	0.255	1
PTTG1IP	0.000345455	-0.321878	0.248	0.315	1
TRO	0.000347672	-0.262599	0.284	0.354	1
FDFT1	0.000378299	-0.421718	0.335	0.396	1
CAMK2N1	0.000381499	-0.250742	0.478	0.554	1
JUN	0.000426396	0.304335	0.635	0.559	1
IMP3	0.000503657	-0.302116	0.246	0.313	1
VDAC3	0.000520996	-0.32078	0.501	0.539	1
ARPC5L	0.000627945	-0.264743	0.206	0.272	1
HLA-B	0.000631469	0.382674	0.251	0.182	1
NORAD	0.000650106	-0.267299	0.342	0.4	1
ELAVL4	0.000759968	0.266549	0.351	0.278	1
ELAVL3	0.00081769	-0.265127	0.572	0.623	1
H1-0	0.000834662	0.261789	0.526	0.46	1
HMGCR	0.000995057	-0.29177	0.219	0.278	1
NEUROD6	0.00110365	0.317189	0.269	0.199	1
H4C3	0.00112091	-0.268761	0.416	0.48	1
UBE2D1	0.00119627	-0.310285	0.316	0.375	1
NDUFA11	0.00126652	0.264303	0.292	0.228	1
HMGCS1	0.00130291	-0.274221	0.279	0.349	1
RSL1D1	0.00166011	-0.271532	0.407	0.466	1
SC5D	0.00180205	-0.275683	0.208	0.267	1
KLF10	0.00183929	-0.309506	0.206	0.265	1
REV3L	0.00189112	-0.277714	0.212	0.27	1
RORA	0.00253669	-0.272297	0.272	0.329	1
NAPA	0.00277164	-0.273385	0.283	0.342	1
GOLGA4	0.00303335	-0.256747	0.217	0.274	1
ODC1	0.00420337	0.273797	0.35	0.292	1
PPP1R18	0.00444338	-0.264039	0.265	0.318	1
EPHA5	0.00506206	-0.376186	0.213	0.264	1
UBE2A	0.00527383	-0.252265	0.298	0.352	1
GSPT1	0.00702884	-0.289497	0.268	0.318	1
OIP5-AS1	0.00965011	-0.284446	0.28	0.326	1
SCD	0.0102826	-0.251922	0.24	0.287	1
PKM	0.0121406	-0.282775	0.674	0.691	1
ANKRD11	0.0165268	-0.270069	0.31	0.352	1
DDX17	0.0166928	-0.26087	0.347	0.388	1
UBE2I	0.02256	-0.252916	0.417	0.45	1
RGS16	0.0237533	0.261312	0.649	0.589	1
ARHGEF7	0.0252495	-0.264287	0.322	0.357	1

## Sheet: GSEA_GO Subtype I.hypoxia48h
	ONTOLOGY	ID	Description	setSize	enrichmentScore	NES	pvalue	p.adjust	qvalue	rank	leading_edge	core_enrichment
GO:0002181	BP	GO:0002181	cytoplasmic translation	51	-0.652115	-3.92231	1e-10	1.33e-08	1.09895e-08	230	tags=94%, list=35%, signal=67%	RPL23/RPS27A/EIF3H/CSDE1/RPL22/RPL19/RPS13/RPS14/RPS7/RPL8/RPS9/RPS20/RPS24/RPL5/RPS29/RPL31/RPL10A/RPL12/RPL29/RPL18/RPL4/EIF3L/RPL30/RPL14/RPS3A/RPL11/RPL13A/YBX1/RPL23A/RPL24/RPL27A/RPL9/EIF3F/RACK1/RPS11/RPS23/RPL6/RPS2/RPS8/RPL13/RPL15/RPL7/RPL3/RPSA/RPS6/RPS4X/RPS3/RPL7A
GO:0022626	CC	GO:0022626	cytosolic ribosome	46	-0.668425	-3.88438	1e-10	1.33e-08	1.09895e-08	230	tags=96%, list=35%, signal=67%	RPL23/RPS27A/RPL22/RPL19/RPS13/RPS14/RPS7/RPL8/RPS9/RPS20/RPS24/RPL5/RPS29/RPL31/RPL10A/RPL12/RPL29/RPL18/RPL4/RPL30/RPL14/RPS3A/RPL11/RPL13A/RPL23A/RPL24/RPL27A/RPL9/RACK1/RPS11/RPS23/RPL6/RPS2/RPS8/RPL13/RPL15/RPL7/RPL3/RPSA/RPS6/RPS4X/RPS3/EEF1A1/RPL7A
GO:0044391	CC	GO:0044391	ribosomal subunit	46	-0.664792	-3.86327	1e-10	1.33e-08	1.09895e-08	230	tags=96%, list=35%, signal=67%	RPL23/RPS27A/RPL22/RPL19/RPS13/RPS14/RPS7/RPL8/RPS9/RPS20/RPS24/RPL5/RPS29/RPL31/RPL10A/RPL12/RPL29/RPL18/RPL4/RPL30/RPL14/RPS3A/RPL11/RPL13A/RPL23A/RPL24/RPL27A/RPL9/RACK1/RPS11/RPS23/RPL6/RPS2/RPS8/RPL13/MRPS6/RPL15/RPL7/RPL3/RPSA/RPS6/RPS4X/RPS3/RPL7A
GO:0003735	MF	GO:0003735	structural constituent of ribosome	45	-0.662823	-3.83952	1e-10	1.33e-08	1.09895e-08	230	tags=96%, list=35%, signal=67%	RPL23/RPS27A/RPL22/RPL19/RPS13/RPS14/RPS7/RPL8/RPS9/RPS20/RPS24/RPL5/RPS29/RPL31/RPL10A/RPL12/RPL29/RPL18/RPL4/RPL30/RPL14/RPS3A/RPL11/RPL13A/RPL23A/RPL24/RPL27A/RPL9/RPS11/RPS23/RPL6/RPS2/RPS8/RPL13/MRPS6/RPL15/RPL7/RPL3/RPSA/RPS6/RPS4X/RPS3/RPL7A
GO:0005198	MF	GO:0005198	structural molecule activity	76	-0.563127	-3.80325	1e-10	1.33e-08	1.09895e-08	235	tags=84%, list=35%, signal=61%	ARPC3/TUBA1B/RPL23/RPS27A/ACTB/RPL22/EDIL3/TPM4/RPL19/RPS13/RPS14/MACROH2A2/RPS7/RPL8/RPS9/RPS20/COL6A1/RPS24/RPL5/COL6A3/RPS29/RPL31/RPL10A/RPL12/RPL29/RPL18/MYL6/RPL4/RPL30/RPL14/RPS3A/RPL11/RPL13A/RPL23A/RPL24/RPL27A/RPL9/H3-3A/TGFBI/RPS11/RPS23/RPL6/RPS2/RPS8/RPL13/MRPS6/COL1A1/RPL15/RPL7/RPL3/RPSA/RPS6/TFPI2/TUBB2B/RPS4X/VCAN/TUBA1A/TUBB/RPS3/RPL7A/COL1A2/LUM/KRT19/KRT17
GO:0005840	CC	GO:0005840	ribosome	53	-0.617829	-3.78026	1e-10	1.33e-08	1.09895e-08	230	tags=91%, list=35%, signal=64%	RPL23/RPS27A/EIF3H/RPL22/RPL19/RPS13/RPS14/RPS7/RPL8/RPS9/RPS20/RPS24/RPL5/RPS29/RPL31/RPL10A/RPL12/RPL29/RPL18/RPL4/RPL30/RPL14/RPS3A/RPL11/RPL13A/RPL23A/RPL24/RPL27A/RPL9/RACK1/RPS11/APEX1/RPS23/RPL6/RPS2/BTF3/RPS8/RPL13/MRPS6/RPL15/RPL7/RPL3/RPSA/RPS6/RPS4X/RPS3/EEF1A1/RPL7A
GO:0070062	CC	GO:0070062	extracellular exosome	172	-0.378104	-3.0611	1e-10	1.33e-08	1.09895e-08	259	tags=67%, list=39%, signal=55%	RPS15A/SCARB2/GNAI2/MEST/HSP90AA1/BASP1/CSNK2B/GNB2/ARPC3/MYL12A/GDI2/RPL23/RPS27A/PCBP1/ACTB/UBB/EIF3H/RPL22/EDIL3/TPM4/SDCBP/RPS13/RPS14/ARPC1A/DBI/SLC25A3/MACROH2A2/PSMB5/CSE1L/CD63/GLRX/RDX/TKT/RPS9/RPS20/COL6A1/RPL5/COL6A3/RAB11B/CCT6A/RPS29/CPE/RPL31/RPL10A/RPL12/ITM2C/PFN2/YWHAZ/PSMA4/ATP1A1/CCT7/CFL1/MYL6/RPL4/PRDX2/RPL30/RPL14/DUT/PCBP2/RPS3A/ITM2B/CACNA2D1/RPL11/APP/PPA1/YBX1/RPL23A/RPL…
GO:0043230	CC	GO:0043230	extracellular organelle	173	-0.37497	-3.03427	1e-10	1.33e-08	1.09895e-08	232	tags=66%, list=35%, signal=59%	RPS15A/SCARB2/GNAI2/MEST/HSP90AA1/BASP1/CSNK2B/GNB2/ARPC3/MYL12A/GDI2/RPL23/RPS27A/PCBP1/ACTB/UBB/EIF3H/RPL22/EDIL3/TPM4/SDCBP/RPS13/RPS14/ARPC1A/DBI/SLC25A3/MACROH2A2/PSMB5/CSE1L/CD63/GLRX/RDX/TKT/RPS9/RPS20/COL6A1/RPL5/COL6A3/RAB11B/CCT6A/RPS29/CPE/RPL31/RPL10A/RPL12/ITM2C/PFN2/YWHAZ/PSMA4/ATP1A1/CCT7/CFL1/MYL6/RPL4/PRDX2/RPL30/RPL14/DUT/PCBP2/RPS3A/ITM2B/CACNA2D1/RPL11/APP/PPA1/YBX1/RPL23A/RPL…
GO:0065010	CC	GO:0065010	extracellular membrane-bounded organelle	173	-0.37497	-3.03427	1e-10	1.33e-08	1.09895e-08	232	tags=66%, list=35%, signal=59%	RPS15A/SCARB2/GNAI2/MEST/HSP90AA1/BASP1/CSNK2B/GNB2/ARPC3/MYL12A/GDI2/RPL23/RPS27A/PCBP1/ACTB/UBB/EIF3H/RPL22/EDIL3/TPM4/SDCBP/RPS13/RPS14/ARPC1A/DBI/SLC25A3/MACROH2A2/PSMB5/CSE1L/CD63/GLRX/RDX/TKT/RPS9/RPS20/COL6A1/RPL5/COL6A3/RAB11B/CCT6A/RPS29/CPE/RPL31/RPL10A/RPL12/ITM2C/PFN2/YWHAZ/PSMA4/ATP1A1/CCT7/CFL1/MYL6/RPL4/PRDX2/RPL30/RPL14/DUT/PCBP2/RPS3A/ITM2B/CACNA2D1/RPL11/APP/PPA1/YBX1/RPL23A/RPL…
GO:1903561	CC	GO:1903561	extracellular vesicle	173	-0.37497	-3.03427	1e-10	1.33e-08	1.09895e-08	232	tags=66%, list=35%, signal=59%	RPS15A/SCARB2/GNAI2/MEST/HSP90AA1/BASP1/CSNK2B/GNB2/ARPC3/MYL12A/GDI2/RPL23/RPS27A/PCBP1/ACTB/UBB/EIF3H/RPL22/EDIL3/TPM4/SDCBP/RPS13/RPS14/ARPC1A/DBI/SLC25A3/MACROH2A2/PSMB5/CSE1L/CD63/GLRX/RDX/TKT/RPS9/RPS20/COL6A1/RPL5/COL6A3/RAB11B/CCT6A/RPS29/CPE/RPL31/RPL10A/RPL12/ITM2C/PFN2/YWHAZ/PSMA4/ATP1A1/CCT7/CFL1/MYL6/RPL4/PRDX2/RPL30/RPL14/DUT/PCBP2/RPS3A/ITM2B/CACNA2D1/RPL11/APP/PPA1/YBX1/RPL23A/RPL…
GO:1990904	CC	GO:1990904	ribonucleoprotein complex	77	-0.466751	-3.17891	3.26237e-10	3.9445e-08	3.25925e-08	230	tags=75%, list=35%, signal=56%	RPL23/RPS27A/PCBP1/ACTB/EIF3H/RPL22/RPL19/RPS13/RPS14/RPS7/RPL8/RPS9/RPS20/RPS24/RPL5/RPS29/RPL31/RPL10A/RPL12/RPL29/RPL18/RPL4/EIF3L/RPL30/RPL14/PCBP2/RPS3A/RPL11/RPL13A/YBX1/RPL23A/RPL24/RPL27A/RPL9/EIF3F/RACK1/RPS11/ZFP36L1/HNRNPA1/RPS23/RPL6/RPS2/BTF3/RPS8/DDX5/RPL13/MRPS6/LGALS3/RPL15/RPL7/RPL3/RPSA/HNRNPA2B1/RPS6/RPS4X/HSPA8/RPS3/RPL7A
GO:0005576	CC	GO:0005576	extracellular region	217	-0.324818	-2.7157	4.37583e-10	4.84988e-08	4.00734e-08	234	tags=56%, list=35%, signal=54%	HDGF/GDI2/RPL23/RPS27A/PCBP1/ACTB/UBB/EIF3H/RPL22/EDIL3/TPM4/SDCBP/RPS13/RPS14/ARPC1A/GOLM1/DBI/SLC25A3/MACROH2A2/PSMB5/CSE1L/OLFM2/CD63/GLRX/RDX/TKT/RPS9/RPS20/COL6A1/RPL5/COL6A3/RAB11B/CCT6A/RPS29/CPE/RPL31/RPL10A/RPL12/ITM2C/PFN2/YWHAZ/PSMA4/ATP1A1/CCT7/DYNLT1/CFL1/MYL6/RPL4/PRDX2/RPL30/RPL14/DUT/PCBP2/RPS3A/ITM2B/CACNA2D1/RPL11/APP/PPA1/MAGED2/YBX1/SVBP/RPL23A/RPL24/IGFBP5/H3-3A/RACK1/TGFBI/A…
GO:0005615	CC	GO:0005615	extracellular space	203	-0.327732	-2.71667	2.623e-09	2.68353e-07	2.21733e-07	234	tags=57%, list=35%, signal=53%	HDGF/GDI2/RPL23/RPS27A/PCBP1/ACTB/UBB/EIF3H/RPL22/EDIL3/TPM4/SDCBP/RPS13/RPS14/ARPC1A/GOLM1/DBI/SLC25A3/MACROH2A2/PSMB5/CSE1L/OLFM2/CD63/GLRX/RDX/TKT/RPS9/RPS20/COL6A1/RPL5/COL6A3/RAB11B/CCT6A/RPS29/CPE/RPL31/RPL10A/RPL12/ITM2C/PFN2/YWHAZ/PSMA4/ATP1A1/CCT7/CFL1/MYL6/RPL4/PRDX2/RPL30/RPL14/DUT/PCBP2/RPS3A/ITM2B/CACNA2D1/RPL11/APP/PPA1/YBX1/RPL23A/RPL24/IGFBP5/H3-3A/RACK1/TGFBI/ATP5F1A/HSP90AB1/RPS…
GO:0015934	CC	GO:0015934	large ribosomal subunit	25	-0.68125	-3.22909	3.21973e-09	2.85483e-07	2.35888e-07	230	tags=100%, list=35%, signal=68%	RPL22/RPL19/RPL8/RPL5/RPL31/RPL10A/RPL12/RPL29/RPL18/RPL4/RPL30/RPL14/RPL11/RPL13A/RPL23A/RPL24/RPL27A/RPL9/RPL6/RPL13/RPL15/RPL7/RPL3/RPL7A
GO:0022625	CC	GO:0022625	cytosolic large ribosomal subunit	25	-0.68125	-3.22909	3.21973e-09	2.85483e-07	2.35888e-07	230	tags=100%, list=35%, signal=68%	RPL22/RPL19/RPL8/RPL5/RPL31/RPL10A/RPL12/RPL29/RPL18/RPL4/RPL30/RPL14/RPL11/RPL13A/RPL23A/RPL24/RPL27A/RPL9/RPL6/RPL13/RPL15/RPL7/RPL3/RPL7A
GO:0031982	CC	GO:0031982	vesicle	236	-0.301069	-2.5304	1.75502e-08	1.45886e-06	1.20542e-06	250	tags=56%, list=38%, signal=54%	HSP90AA1/BASP1/CSNK2B/GABARAPL1/LRP1/GNB2/ARPC3/MYL12A/LAPTM4A/GDI2/RPL23/RPS27A/PCBP1/ACTB/UBB/EIF3H/RPL22/EDIL3/TPM4/SDCBP/RPS13/RPS14/ARPC1A/DBI/SLC25A3/MACROH2A2/PSMB5/CSE1L/STMN2/CD63/GLRX/RDX/TKT/RPS9/RPS20/COL6A1/RPL5/COL6A3/RAB11B/CCT6A/RPS29/CPE/RPL31/RPL10A/RPL12/TMEM106B/ITM2C/PFN2/YWHAZ/PSMA4/TMEM35A/ATP1A1/CCT7/DYNLT1/CFL1/MYL6/RPL4/PRDX2/RPL30/RPL14/NSG2/DUT/PCBP2/RPS3A/ITM2B/CACNA2…
GO:0006412	BP	GO:0006412	translation	82	-0.409559	-2.82379	6.46392e-08	5.05706e-06	4.17853e-06	230	tags=70%, list=35%, signal=52%	RPL23/RPS27A/EIF3H/CSDE1/RPL22/RPL19/RPS13/RPS14/RPS7/RPL8/RPS9/RPS20/RPS24/RPL5/APLP1/RPS29/RPL31/RPL10A/RPL12/RPL29/RPL18/RPL4/EIF3L/RPL30/RPL14/EEF1B2/RPS3A/RPL11/APP/RPL13A/YBX1/RPL23A/RPL24/RPL27A/IGFBP5/RPL9/EIF3F/RACK1/RPS11/ZFP36L1/RPS23/RPL6/RPS2/HSPB1/RPS8/RPL13/MRPS6/RPL15/RPL7/RPL3/RPSA/RPS6/RPS4X/RPS3/EEF1A1/RPL7A/KRT17
GO:1901566	BP	GO:1901566	organonitrogen compound biosynthetic process	121	-0.356172	-2.67068	2.17188e-07	1.60478e-05	1.32599e-05	230	tags=61%, list=35%, signal=49%	RPL23/RPS27A/EIF3H/CSDE1/RPL22/RPL19/ATP5PB/RPS13/NDUFS2/RPS14/DBI/RPS7/RPL8/RPS9/RPS20/RPS24/PARP1/RPL5/APLP1/RPS29/RPL31/RPL10A/RPL12/ITM2C/RPL29/RPL18/NDUFB4/RPL4/EIF3L/RPL30/RPL14/EEF1B2/DUT/RPS3A/ITM2B/NDUFS7/RPL11/APP/RPL13A/YBX1/SAT1/RPL23A/RPL24/RPL27A/IGFBP5/RPL9/EIF3F/RACK1/ATP5F1A/ATP5MC2/RPS11/ZFP36L1/GAD1/RPS23/RPL6/RPS2/HSPB1/RPS8/RPL13/MRPS6/RPL15/RPL7/RPL3/RPSA/GAD2/RPS6/RPS4X/TMS…
GO:0043043	BP	GO:0043043	peptide biosynthetic process	83	-0.400355	-2.77625	2.46146e-07	1.72302e-05	1.42369e-05	230	tags=69%, list=35%, signal=51%	RPL23/RPS27A/EIF3H/CSDE1/RPL22/RPL19/RPS13/RPS14/RPS7/RPL8/RPS9/RPS20/RPS24/RPL5/APLP1/RPS29/RPL31/RPL10A/RPL12/RPL29/RPL18/RPL4/EIF3L/RPL30/RPL14/EEF1B2/RPS3A/RPL11/APP/RPL13A/YBX1/RPL23A/RPL24/RPL27A/IGFBP5/RPL9/EIF3F/RACK1/RPS11/ZFP36L1/RPS23/RPL6/RPS2/HSPB1/RPS8/RPL13/MRPS6/RPL15/RPL7/RPL3/RPSA/RPS6/RPS4X/RPS3/EEF1A1/RPL7A/KRT17
GO:0034976	BP	GO:0034976	response to endoplasmic reticulum stress	34	0.542454	2.8581	1.67924e-06	0.00010276	8.49083e-05	150	tags=62%, list=23%, signal=50%	HSP90B1/HSPA5/DNAJB9/HYOU1/STC2/CANX/PDIA4/MANF/P4HB/PDIA3/ERO1A/PDIA6/EIF2AK3/HSPA1A/FAF1/CHAC1/SYVN1/CALR/DDIT3/RHBDD2/TP53
GO:0097435	BP	GO:0097435	supramolecular fiber organization	53	-0.444842	-2.72183	1.69979e-06	0.00010276	8.49083e-05	102	tags=43%, list=15%, signal=40%	TMSB15A/HSP90AB1/DPYSL3/HNRNPA1/STMN1/RND3/MARCKS/COL1A1/STMN4/TMSB4X/CST3/HSPA8/TUBA1A/MARCKSL1/RPS3/TAGLN3/COL1A2/ANXA2/LUM/B2M/KRT19/S100A10/KRT17
GO:0043604	BP	GO:0043604	amide biosynthetic process	86	-0.375584	-2.59969	1.67899e-06	0.00010276	8.49083e-05	230	tags=66%, list=35%, signal=50%	RPL23/RPS27A/EIF3H/CSDE1/RPL22/RPL19/RPS13/RPS14/RPS7/RPL8/RPS9/RPS20/RPS24/RPL5/APLP1/RPS29/RPL31/RPL10A/RPL12/RPL29/RPL18/RPL4/EIF3L/RPL30/RPL14/EEF1B2/RPS3A/RPL11/APP/RPL13A/YBX1/RPL23A/RPL24/RPL27A/IGFBP5/RPL9/EIF3F/RACK1/RPS11/ZFP36L1/RPS23/RPL6/RPS2/HSPB1/RPS8/RPL13/MRPS6/RPL15/RPL7/RPL3/RPSA/RPS6/RPS4X/RPS3/EEF1A1/RPL7A/KRT17
GO:0022627	CC	GO:0022627	cytosolic small ribosomal subunit	19	-0.640059	-2.68468	5.11215e-06	0.000295616	0.00024426	229	tags=95%, list=34%, signal=64%	RPS27A/RPS13/RPS14/RPS7/RPS9/RPS20/RPS24/RPS29/RPS3A/RACK1/RPS11/RPS23/RPS2/RPS8/RPSA/RPS6/RPS4X/RPS3
GO:0071944	CC	GO:0071944	cell periphery	178	-0.279044	-2.26534	1.21599e-05	0.000673863	0.000556797	98	tags=26%, list=15%, signal=30%	RACK1/TGFBI/ATP5F1A/AP1S2/IFITM2/HSP90AB1/GAD1/PPP2R1A/RND3/HSPB1/MARCKS/MDK/LGALS3/CD24/COL1A1/RPSA/MSMO1/DNER/GAD2/TIMP1/GPM6A/TFPI2/PTN/VCAN/CST3/HSPA8/TUBA1A/MARCKSL1/RPS3/EEF1A1/NFKBIA/COL1A2/HTRA1/ANXA2/LUM/IFITM3/B2M/FABP5/ANXA1/KRT19/S100A6/CKB/S100A10/EPCAM/KRT17/FABP1
GO:0015935	CC	GO:0015935	small ribosomal subunit	21	-0.597739	-2.6337	1.52819e-05	0.000812998	0.000671761	229	tags=90%, list=34%, signal=61%	RPS27A/RPS13/RPS14/RPS7/RPS9/RPS20/RPS24/RPS29/RPS3A/RACK1/RPS11/RPS23/RPS2/RPS8/MRPS6/RPSA/RPS6/RPS4X/RPS3
GO:0006518	BP	GO:0006518	peptide metabolic process	93	-0.340542	-2.41692	1.65636e-05	0.00084729	0.000700095	230	tags=63%, list=35%, signal=48%	RPL23/RPS27A/EIF3H/CSDE1/RPL22/RPL19/RPS13/RPS14/RPS7/RPL8/RPS9/RPS20/RPS24/RPL5/APLP1/RPS29/CPE/RPL31/RPL10A/RPL12/RPL29/RTN1/RPL18/RPL4/EIF3L/RPL30/RPL14/EEF1B2/RPS3A/RPL11/APP/RPL13A/YBX1/RPL23A/RPL24/RPL27A/IGFBP5/RPL9/EIF3F/RACK1/RPS11/ZFP36L1/RPS23/RPL6/RPS2/HSPB1/RPS8/RPL13/MRPS6/RPL15/RPL7/RPL3/RPSA/RPS6/RPS4X/RPS3/EEF1A1/RPL7A/KRT17
GO:0001666	BP	GO:0001666	response to hypoxia	31	0.499002	2.52382	2.15812e-05	0.00106307	0.000878391	150	tags=65%, list=23%, signal=52%	HSP90B1/HILPDA/HYOU1/STC2/HK2/SLC2A1/ADM/DDIT4/PDK1/P4HB/FAM162A/ERO1A/MT3/FOS/EPHA4/BNIP3/CXCR4/STC1/NPEPPS/TP53
GO:0043603	BP	GO:0043603	amide metabolic process	103	-0.313643	-2.28067	3.45955e-05	0.00164329	0.00135781	230	tags=60%, list=35%, signal=47%	RPL23/RPS27A/EIF3H/CSDE1/RPL22/RPL19/RPS13/RPS14/RPS7/RPL8/RPS9/RPS20/RPS24/RPL5/APLP1/RPS29/CPE/RPL31/RPL10A/RPL12/RPL29/RTN1/RPL18/RPL4/EIF3L/RPL30/RPL14/EEF1B2/RPS3A/RPL11/APP/RPL13A/YBX1/RPL23A/RPL24/RPL27A/IGFBP5/RPL9/EIF3F/RACK1/RPS11/ZFP36L1/GAD1/RPS23/RPL6/PPP2R1A/RPS2/HSPB1/RPS8/RPL13/MRPS6/RPL15/RPL7/RPL3/RPSA/GAD2/RPS6/RPS4X/RPS3/EEF1A1/RPL7A/KRT17
GO:0005925	CC	GO:0005925	focal adhesion	65	-0.355941	-2.28837	5.83349e-05	0.00258618	0.0021369	245	tags=74%, list=37%, signal=52%	LRP1/GNB2/ARPC3/GDI2/RPL23/ACTB/RPL22/TPM4/SDCBP/RPL19/RPS13/RPS14/RPS7/RPL8/MAP4K4/RDX/RPS9/CNN3/RPL5/RPS29/RPL31/RPL10A/RPL12/YWHAZ/RPL18/CFL1/RPL4/RPL30/PCBP2/RPS3A/RPL13A/RPL9/RPS11/PPIA/RPL6/RPS2/RND3/HSPB1/MARCKS/RPS8/RPL7/RPL3/RPS4X/HSPA8/RPS3/RPL7A/B2M/ANXA1
GO:0030055	CC	GO:0030055	cell-substrate junction	65	-0.355941	-2.28837	5.83349e-05	0.00258618	0.0021369	245	tags=74%, list=37%, signal=52%	LRP1/GNB2/ARPC3/GDI2/RPL23/ACTB/RPL22/TPM4/SDCBP/RPL19/RPS13/RPS14/RPS7/RPL8/MAP4K4/RDX/RPS9/CNN3/RPL5/RPS29/RPL31/RPL10A/RPL12/YWHAZ/RPL18/CFL1/RPL4/RPL30/PCBP2/RPS3A/RPL13A/RPL9/RPS11/PPIA/RPL6/RPS2/RND3/HSPB1/MARCKS/RPS8/RPL7/RPL3/RPS4X/HSPA8/RPS3/RPL7A/B2M/ANXA1
GO:0036293	BP	GO:0036293	response to decreased oxygen levels	33	0.466585	2.41865	6.03568e-05	0.0025895	0.00213964	150	tags=61%, list=23%, signal=49%	HSP90B1/HILPDA/HYOU1/STC2/HK2/SLC2A1/ADM/DDIT4/PDK1/P4HB/FAM162A/ERO1A/MT3/FOS/EPHA4/BNIP3/CXCR4/STC1/NPEPPS/TP53
GO:0033554	BP	GO:0033554	cellular response to stress	121	0.293654	2.17653	6.79442e-05	0.00282393	0.00233335	150	tags=39%, list=23%, signal=37%	HSP90B1/HSPA5/LARS1/DNAJB9/HILPDA/HYOU1/STC2/HK2/CANX/ID2/PDIA4/SLC2A1/ADM/DDIT4/PDK1/MANF/MAP1LC3B/PLIN2/P4HB/PDIA3/DHFR/FAM162A/MIF/TNRC6A/ERO1A/MT3/PDIA6/FOS/EIF2AK3/HSPA1A/ZRANB3/GADD45G/GADD45B/EPHA4/BNIP3/REV3L/FAF1/CHAC1/SYVN1/CALR/STC1/SUPT3H/USP15/DDIT3/RHBDD2/NPEPPS/TP53
GO:0032501	BP	GO:0032501	multicellular organismal process	285	-0.225193	-1.95719	7.63694e-05	0.00307792	0.00254321	115	tags=25%, list=17%, signal=36%	MAGED2/RPL13A/YBX1/SAT1/SVBP/ZIC1/RPL24/IGFBP5/H3-3A/RACK1/TGFBI/ATP5F1A/HSP90AB1/DPYSL3/PPIA/CRABP2/ZFP36L1/NAP1L1/TPT1/GAD1/PPP2R1A/STMN1/VPS72/HMGCR/HSPB1/MARCKS/DDX5/MDK/RPL13/LGALS3/CD24/COL1A1/DNER/CCNI/CDKN1A/NREP/FSTL1/CEBPD/TIMP1/RPS6/GPM6A/STMN4/TFPI2/PTN/TUBB2B/VCAN/TMSB4X/CST3/GDI1/TUBA1A/MARCKSL1/DCX/RPS3/TAGLN3/NFKBIA/COL1A2/TFAP2B/ANXA2/LUM/B2M/NNAT/FABP5/ANXA1/KRT19/S100A6/CKB/S10…
GO:0043228	CC	GO:0043228	non-membrane-bounded organelle	255	-0.235372	-1.99838	8.11044e-05	0.00308197	0.00254655	251	tags=51%, list=38%, signal=51%	PFDN5/BASP1/CSNK2B/GABARAPL1/LRP1/ARPC3/MYL12A/EEF1D/SLC25A5/TUBA1B/SUMO1/RPL23/RPS27A/PCBP1/ACTB/EIF3H/CSDE1/RPL22/TPM4/SDCBP/RPL19/RPS13/RPS14/ARPC1A/RTRAF/MACROH2A2/PSMB5/RPS7/ARL6IP5/RPL8/FEZ1/PCGF2/RDX/RPS9/RPS20/RPS24/CNN3/PARP1/RPL5/CCT6A/RPS29/RPL31/RPL10A/RPL12/HDAC2/TFAP2A/RPL29/FOXP2/JPT1/PFN2/CRMP1/RPL18/PSMA4/CEP170/SNHG29/CCT7/DYNLT1/PHF6/THRA/CFL1/DBN1/MYL6/RPL4/EIF3L/RPL30/RPL14/R…
GO:0043232	CC	GO:0043232	intracellular non-membrane-bounded organelle	255	-0.235372	-1.99838	8.11044e-05	0.00308197	0.00254655	251	tags=51%, list=38%, signal=51%	PFDN5/BASP1/CSNK2B/GABARAPL1/LRP1/ARPC3/MYL12A/EEF1D/SLC25A5/TUBA1B/SUMO1/RPL23/RPS27A/PCBP1/ACTB/EIF3H/CSDE1/RPL22/TPM4/SDCBP/RPL19/RPS13/RPS14/ARPC1A/RTRAF/MACROH2A2/PSMB5/RPS7/ARL6IP5/RPL8/FEZ1/PCGF2/RDX/RPS9/RPS20/RPS24/CNN3/PARP1/RPL5/CCT6A/RPS29/RPL31/RPL10A/RPL12/HDAC2/TFAP2A/RPL29/FOXP2/JPT1/PFN2/CRMP1/RPL18/PSMA4/CEP170/SNHG29/CCT7/DYNLT1/PHF6/THRA/CFL1/DBN1/MYL6/RPL4/EIF3L/RPL30/RPL14/R…
GO:0005844	CC	GO:0005844	polysome	19	-0.58541	-2.45546	8.56921e-05	0.00316585	0.00261586	225	tags=89%, list=34%, signal=61%	EIF3H/RPL19/RPL8/RPS29/RPL31/RPL10A/RPL18/RPL30/RPL11/RPL24/RPS23/RPL6/BTF3/RPS6/RPS4X/RPS3/RPL7A
GO:0030312	CC	GO:0030312	external encapsulating structure	29	-0.492357	-2.4545	0.000106724	0.00373533	0.00308642	67	tags=45%, list=10%, signal=42%	MDK/LGALS3/COL1A1/TIMP1/TFPI2/VCAN/COL1A2/HTRA1/ANXA2/LUM/ANXA1/S100A6/S100A10
GO:0031012	CC	GO:0031012	extracellular matrix	29	-0.492357	-2.4545	0.000106724	0.00373533	0.00308642	67	tags=45%, list=10%, signal=42%	MDK/LGALS3/COL1A1/TIMP1/TFPI2/VCAN/COL1A2/HTRA1/ANXA2/LUM/ANXA1/S100A6/S100A10
GO:0042788	CC	GO:0042788	polysomal ribosome	15	-0.617645	-2.39023	0.000136907	0.00466887	0.00385778	225	tags=93%, list=34%, signal=63%	EIF3H/RPL19/RPL8/RPS29/RPL31/RPL10A/RPL18/RPL30/RPL11/RPL24/RPS23/RPL6/BTF3/RPL7A
GO:0005788	CC	GO:0005788	endoplasmic reticulum lumen	38	0.435192	2.35556	0.000148035	0.00492216	0.00406706	70	tags=42%, list=11%, signal=40%	HSP90B1/HSPA5/DNAJB9/HYOU1/STC2/CANX/PPIB/PDIA4/VGF/MANF/P4HB/PDIA3/SCG2/ERO1A/ERO1B/PDIA6
GO:0062023	CC	GO:0062023	collagen-containing extracellular matrix	27	-0.487201	-2.3644	0.000156772	0.00508552	0.00420204	67	tags=44%, list=10%, signal=42%	MDK/LGALS3/COL1A1/TIMP1/VCAN/COL1A2/HTRA1/ANXA2/LUM/ANXA1/S100A6/S100A10
GO:0031406	MF	GO:0031406	carboxylic acid binding	11	-0.69688	-2.37269	0.000187051	0.00578553	0.00478045	88	tags=73%, list=13%, signal=64%	PPIA/CRABP2/MDK/GAD2/DDAH2/FABP5/CRABP1/FABP1
GO:0043177	MF	GO:0043177	organic acid binding	11	-0.69688	-2.37269	0.000187051	0.00578553	0.00478045	88	tags=73%, list=13%, signal=64%	PPIA/CRABP2/MDK/GAD2/DDAH2/FABP5/CRABP1/FABP1
GO:0006457	BP	GO:0006457	protein folding	27	0.475648	2.3042	0.000195927	0.00592235	0.0048935	85	tags=44%, list=13%, signal=40%	HSP90B1/HSPA5/HYOU1/CANX/PPIB/PDIA4/P4HB/PDIA3/ERO1A/ERO1B/PDIA6/HSPA1A
GO:0042254	BP	GO:0042254	ribosome biogenesis	28	-0.47203	-2.31556	0.000203789	0.00602309	0.00497674	212	tags=75%, list=32%, signal=53%	RPS13/RPS14/RPS7/RPS9/RPS24/RPL5/RPL10A/RPL14/RPS3A/RPL11/RPL23A/RPL24/RPS11/RPS23/RPL6/RPS8/RPL7/RPSA/RPS6/RPS4X/RPL7A
GO:0044271	BP	GO:0044271	cellular nitrogen compound biosynthetic process	240	-0.231942	-1.95415	0.000219442	0.00634474	0.00524251	231	tags=47%, list=35%, signal=48%	SUMO1/RPL23/RPS27A/PCBP1/ACTB/EIF3H/CSDE1/RPL22/COMMD6/SDCBP/RPL19/ATP5PB/RPS13/NDUFS2/RPS14/RTRAF/ZIC3/MACROH2A2/RPS7/RPL8/PCGF2/RPS9/RPS20/RPS24/PARP1/RPL5/APLP1/CCT6A/RPS29/GTF2I/RPL31/RPL10A/RPL12/HDAC2/TFAP2A/RPL29/FOXP2/YWHAZ/RPL18/CCT7/PHF6/THRA/NDUFB4/RPL4/EIF3L/RPL30/RPL14/EEF1B2/DUT/PCBP2/RPS3A/NDUFS7/RPL11/APP/MAGED2/RPL13A/YBX1/SAT1/ZIC1/RPL23A/RPL24/RPL27A/IGFBP5/RPL9/EIF3F/EBF3/RACK…
GO:0005775	CC	GO:0005775	vacuolar lumen	14	-0.607344	-2.29339	0.000265007	0.00749914	0.00619636	37	tags=43%, list=6%, signal=41%	VCAN/HSPA8/TUBB/ANXA2/LUM/FABP5
GO:0043588	BP	GO:0043588	skin development	16	-0.592923	-2.3518	0.000277586	0.00769146	0.00635527	104	tags=56%, list=16%, signal=49%	IGFBP5/ZFP36L1/STMN1/COL1A1/CDKN1A/COL1A2/TFAP2B/ANXA1/KRT17
GO:0003723	MF	GO:0003723	RNA binding	150	-0.261888	-2.06624	0.000292225	0.00793182	0.00655387	236	tags=55%, list=35%, signal=46%	SLC25A5/TUBA1B/HDGF/GDI2/SUMO1/RPL23/RPS27A/PCBP1/EIF3H/CSDE1/RPL22/RPL19/RPS13/RPS14/RTRAF/RPS7/RPL8/FDPS/RDX/RPS9/RPS20/RPS24/PARP1/RPL5/CCT6A/RPL31/RPL10A/RPL12/HDAC2/RPL29/SUMO2/YWHAZ/RPL18/PHF6/RPL4/EIF3L/RPL30/RPL14/DUT/PCBP2/RPS3A/RPL11/RPL13A/YBX1/RPL23A/RPL24/RPL27A/RPL9/RACK1/ATP5F1A/HSP90AB1/RPS11/PPIA/ZFP36L1/NAP1L1/TPT1/APEX1/HNRNPA1/RPS23/RPL6/RPS2/BTF3/HSPB1/RPS8/DDX5/RPL13/MRPS6/N…
GO:0140534	CC	GO:0140534	endoplasmic reticulum protein-containing complex	25	0.484675	2.29647	0.000406247	0.0108062	0.00892887	125	tags=52%, list=19%, signal=44%	HSP90B1/HSPA5/HYOU1/SEC11C/PPIB/P4HB/PDIA3/PDIA6/P4HA1/ARL6IP1/FAF1/SYVN1/CALR
GO:0030433	BP	GO:0030433	ubiquitin-dependent ERAD pathway	11	0.648893	2.16909	0.000433881	0.0110973	0.00916947	147	tags=73%, list=22%, signal=58%	HSP90B1/HSPA5/DNAJB9/CANX/FAF1/SYVN1/CALR/RHBDD2
GO:0036503	BP	GO:0036503	ERAD pathway	11	0.648893	2.16909	0.000433881	0.0110973	0.00916947	147	tags=73%, list=22%, signal=58%	HSP90B1/HSPA5/DNAJB9/CANX/FAF1/SYVN1/CALR/RHBDD2
GO:0070482	BP	GO:0070482	response to oxygen levels	37	0.40853	2.1828	0.000442327	0.0110999	0.00917159	150	tags=54%, list=23%, signal=44%	HSP90B1/HILPDA/HYOU1/STC2/HK2/SLC2A1/ADM/DDIT4/PDK1/P4HB/FAM162A/ERO1A/MT3/FOS/EPHA4/BNIP3/CXCR4/STC1/NPEPPS/TP53
GO:0009991	BP	GO:0009991	response to extracellular stimulus	32	0.434316	2.22125	0.000485761	0.0117466	0.00970592	150	tags=53%, list=23%, signal=43%	HSPA5/LARS1/STC2/SLC2A1/VGF/ADM/MAP1LC3B/PLIN2/TNRC6A/MT3/FOS/EIF2AK3/BNIP3/IGFBP2/STC1/DDIT3/TP53
GO:0031667	BP	GO:0031667	response to nutrient levels	32	0.434316	2.22125	0.000485761	0.0117466	0.00970592	150	tags=53%, list=23%, signal=43%	HSPA5/LARS1/STC2/SLC2A1/VGF/ADM/MAP1LC3B/PLIN2/TNRC6A/MT3/FOS/EIF2AK3/BNIP3/IGFBP2/STC1/DDIT3/TP53
GO:0009628	BP	GO:0009628	response to abiotic stimulus	72	0.318652	2.10904	0.000644656	0.0153106	0.0126508	169	tags=49%, list=25%, signal=41%	HSP90B1/HILPDA/HYOU1/STC2/HK2/ID2/SLC2A1/GPI/VGF/ADM/DDIT4/PDK1/P4HB/FAM162A/ERO1A/BHLHE40/MT3/FOS/EIF2AK3/HSPA1A/KMT2C/ZRANB3/AKAP12/EPHA4/BNIP3/IGFBP2/CXCR4/CALR/STC1/USP15/NPEPPS/TP53/POLH/CNTNAP2/RORA
GO:0023052	BP	GO:0023052	signaling	231	-0.214492	-1.78782	0.000702112	0.0163826	0.0135366	93	tags=22%, list=14%, signal=29%	IFITM2/HSP90AB1/PPIA/CRABP2/ZFP36L1/TPT1/GAD1/PPP2R1A/STMN1/RND3/HMGCR/HSPB1/DDX5/MDK/NONO/LGALS3/CD24/COL1A1/DNER/GAD2/CDKN1A/NREP/FSTL1/DDAH2/TIMP1/RPS6/PTN/TUBB2B/TMSB4X/MLLT11/GDI1/HSPA8/TUBA1A/DCX/RPS3/NFKBIA/COL1A2/HTRA1/TFAP2B/ANXA2/IFITM3/NNAT/FABP5/S100A11/ANXA1/KRT19/S100A6/CRABP1/EPCAM/IGFBP4
GO:0031983	CC	GO:0031983	vesicle lumen	27	-0.453639	-2.20152	0.000766152	0.0164352	0.01358	119	tags=48%, list=18%, signal=41%	APP/MAGED2/HSP90AB1/PPIA/TIMP1/TMSB4X/HSPA8/TUBB/EEF1A1/ANXA2/B2M/FABP5/S100A11
GO:0034774	CC	GO:0034774	secretory granule lumen	27	-0.453639	-2.20152	0.000766152	0.0164352	0.01358	119	tags=48%, list=18%, signal=41%	APP/MAGED2/HSP90AB1/PPIA/TIMP1/TMSB4X/HSPA8/TUBB/EEF1A1/ANXA2/B2M/FABP5/S100A11
GO:0060205	CC	GO:0060205	cytoplasmic vesicle lumen	27	-0.453639	-2.20152	0.000766152	0.0164352	0.01358	119	tags=48%, list=18%, signal=41%	APP/MAGED2/HSP90AB1/PPIA/TIMP1/TMSB4X/HSPA8/TUBB/EEF1A1/ANXA2/B2M/FABP5/S100A11
GO:0022407	BP	GO:0022407	regulation of cell-cell adhesion	15	-0.568759	-2.20104	0.000754154	0.0164352	0.01358	67	tags=47%, list=10%, signal=43%	MDK/LGALS3/CD24/RPS3/B2M/ANXA1/EPCAM
GO:0050778	BP	GO:0050778	positive regulation of immune response	14	-0.579469	-2.18813	0.000723829	0.0164352	0.01358	64	tags=50%, list=10%, signal=46%	NONO/LGALS3/HSPA8/RPS3/NFKBIA/B2M/ANXA1
GO:0048522	BP	GO:0048522	positive regulation of cellular process	251	-0.217671	-1.83174	0.000868641	0.018338	0.0151522	100	tags=22%, list=15%, signal=29%	H3-3A/EBF3/RACK1/ATP5F1A/HSP90AB1/DPYSL3/PPIA/CRABP2/ZFP36L1/NAP1L1/APEX1/HNRNPA1/PPP2R1A/VPS72/HMGCR/HSPB1/DDX5/MDK/LGALS3/CD24/COL1A1/HNRNPA2B1/CDKN1A/DDAH2/CEBPD/TIMP1/RPS6/GPM6A/PTN/TUBB2B/RPS4X/VCAN/TMSB4X/MLLT11/GDI1/HSPA8/MARCKSL1/RPS3/NFKBIA/HTRA1/TFAP2B/ANXA2/LUM/B2M/NNAT/FABP5/S100A11/ANXA1/S100A6/S100A10/EPCAM/KRT17/IGFBP4/FABP1
GO:0050789	BP	GO:0050789	regulation of biological process	431	-0.198353	-1.69833	0.00108614	0.0225714	0.0186502	89	tags=17%, list=13%, signal=42%	DPYSL3/PPIA/CRABP2/ZFP36L1/NAP1L1/TPT1/APEX1/GAD1/HNRNPA1/RPL6/PPP2R1A/RPS2/STMN1/VPS72/RND3/BTF3/HMGCR/HSPB1/DDX5/MDK/NONO/LGALS3/CD24/COL1A1/HNRNPA2B1/DNER/CCNI/GAD2/CDKN1A/NREP/FSTL1/DDAH2/CEBPD/TIMP1/RPS6/GPM6A/STMN4/PTN/TUBB2B/RPS4X/VCAN/TMSB4X/CST3/MLLT11/GDI1/HSPA8/TUBA1A/TUBB/MARCKSL1/DCX/RPS3/EEF1A1/TAGLN3/NFKBIA/COL1A2/HTRA1/TFAP2B/ANXA2/LUM/IFITM3/B2M/NNAT/FABP5/S100A11/ANXA1/KRT19/S10…
GO:0008544	BP	GO:0008544	epidermis development	16	-0.549621	-2.18005	0.00113928	0.0230254	0.0190254	113	tags=56%, list=17%, signal=48%	YBX1/IGFBP5/CRABP2/ZFP36L1/STMN1/CDKN1A/FABP5/ANXA1/KRT17
GO:0099080	CC	GO:0099080	supramolecular complex	63	-0.317998	-2.01711	0.00114834	0.0230254	0.0190254	246	tags=62%, list=37%, signal=43%	GABARAPL1/ARPC3/MYL12A/TUBA1B/SUMO1/PCBP1/ACTB/CSDE1/TPM4/FEZ1/COL6A1/COL6A3/CCT6A/PSMA4/CEP170/CCT7/DYNLT1/PHF6/CENPV/YBX1/H3-3A/DPYSL3/ZFP36L1/TPT1/RPL6/STMN1/HSPB1/COL1A1/RPS6/TUBB2B/RPS4X/TUBA1A/TUBB/DCX/COL1A2/LUM/ANXA1/KRT19/KRT17
GO:0042221	BP	GO:0042221	response to chemical	175	0.227791	1.83675	0.00115993	0.0230254	0.0190254	151	tags=34%, list=23%, signal=35%	HSP90B1/HSPA5/LARS1/MT2A/LOX/DNAJB9/HILPDA/HYOU1/STC2/HK2/CANX/PPIB/SLC2A1/GPI/VGF/GPHN/ADM/DDIT4/PDK1/MANF/PLIN2/P4HB/PDIA3/DHFR/FAM162A/MIF/SCG2/MBD5/ERO1A/PIH1D1/SDK1/MT3/FOS/EIF2AK3/HSPA1A/CACNA1B/AKAP12/EPHA4/BNIP3/SLC3A2/FAF1/IGFBP2/CHAC1/TRA2B/CXCR4/NRG3/SYVN1/CALR/TEX14/RNMT/STC1/ANK2/GBF1/USP15/DDIT3/RHBDD2/NPEPPS/TP53/SMYD3
GO:1905897	BP	GO:1905897	regulation of response to endoplasmic reticulum stress	11	0.623901	2.08554	0.00117747	0.0230298	0.019029	145	tags=73%, list=22%, signal=58%	HSPA5/DNAJB9/HYOU1/MANF/EIF2AK3/HSPA1A/SYVN1/DDIT3
GO:0009888	BP	GO:0009888	tissue development	83	-0.284751	-1.9746	0.00128532	0.0247751	0.0204711	87	tags=28%, list=13%, signal=28%	CRABP2/ZFP36L1/TPT1/STMN1/MARCKS/DDX5/MDK/LGALS3/CD24/COL1A1/DNER/CDKN1A/FSTL1/TIMP1/PTN/TUBB/COL1A2/TFAP2B/FABP5/ANXA1/KRT19/EPCAM/KRT17
GO:0050794	BP	GO:0050794	regulation of cellular process	413	-0.195199	-1.69704	0.00133943	0.0254492	0.021028	100	tags=19%, list=15%, signal=42%	H3-3A/EBF3/RACK1/TGFBI/ATP5F1A/IFITM2/HSP90AB1/DPYSL3/PPIA/CRABP2/ZFP36L1/NAP1L1/TPT1/APEX1/HNRNPA1/RPL6/PPP2R1A/STMN1/VPS72/RND3/BTF3/HMGCR/HSPB1/DDX5/MDK/NONO/LGALS3/CD24/COL1A1/HNRNPA2B1/DNER/CCNI/CDKN1A/NREP/FSTL1/DDAH2/CEBPD/TIMP1/RPS6/GPM6A/STMN4/PTN/TUBB2B/RPS4X/VCAN/TMSB4X/CST3/MLLT11/GDI1/HSPA8/TUBA1A/TUBB/MARCKSL1/DCX/RPS3/EEF1A1/TAGLN3/NFKBIA/COL1A2/HTRA1/TFAP2B/ANXA2/LUM/IFITM3/B2M/NN…
GO:0009611	BP	GO:0009611	response to wounding	31	-0.423279	-2.18507	0.00141393	0.0264863	0.021885	89	tags=42%, list=13%, signal=38%	DPYSL3/PPIA/ZFP36L1/HSPB1/MDK/CDKN1A/NREP/TIMP1/TFPI2/PTN/ANXA2/ANXA1/S100A10
GO:0019843	MF	GO:0019843	rRNA binding	15	-0.552217	-2.13702	0.00146064	0.0266029	0.0219813	230	tags=87%, list=35%, signal=58%	RPL23/RPS13/RPL8/RPS9/RPL5/RPL12/RPL11/RPL23A/RPL9/RPS11/MRPS6/RPS4X/RPS3
GO:0008283	BP	GO:0008283	cell population proliferation	140	-0.242217	-1.87549	0.00148016	0.0266029	0.0219813	111	tags=27%, list=17%, signal=29%	SVBP/RPL24/IGFBP5/H3-3A/TGFBI/ATP5F1A/HSP90AB1/DPYSL3/CRABP2/ZFP36L1/NAP1L1/STMN1/MDK/LGALS3/CD24/CDKN1A/NREP/TIMP1/RPS6/GPM6A/STMN4/PTN/TUBB2B/RPS4X/VCAN/GDI1/TUBA1A/MARCKSL1/DCX/RPS3/NFKBIA/TFAP2B/B2M/S100A11/ANXA1/S100A6/EPCAM/IGFBP4
GO:0048518	BP	GO:0048518	positive regulation of biological process	269	-0.20542	-1.75319	0.00146144	0.0266029	0.0219813	100	tags=21%, list=15%, signal=30%	H3-3A/EBF3/RACK1/ATP5F1A/HSP90AB1/DPYSL3/PPIA/CRABP2/ZFP36L1/NAP1L1/APEX1/HNRNPA1/PPP2R1A/RPS2/VPS72/HMGCR/HSPB1/DDX5/MDK/NONO/LGALS3/CD24/COL1A1/HNRNPA2B1/CDKN1A/DDAH2/CEBPD/TIMP1/RPS6/GPM6A/PTN/TUBB2B/RPS4X/VCAN/TMSB4X/MLLT11/GDI1/HSPA8/MARCKSL1/RPS3/NFKBIA/HTRA1/TFAP2B/ANXA2/LUM/B2M/NNAT/FABP5/S100A11/ANXA1/S100A6/S100A10/EPCAM/KRT17/IGFBP4/FABP1
GO:0006869	BP	GO:0006869	lipid transport	19	-0.508209	-2.13164	0.00156505	0.0277535	0.022932	23	tags=32%, list=3%, signal=31%	NFKBIA/ANXA2/FABP5/ANXA1/CRABP1/FABP1
GO:0008284	BP	GO:0008284	positive regulation of cell population proliferation	64	-0.31158	-1.9809	0.00166101	0.0286901	0.023706	89	tags=31%, list=13%, signal=30%	DPYSL3/CRABP2/NAP1L1/MDK/CD24/CDKN1A/TIMP1/RPS6/GPM6A/PTN/TUBB2B/RPS4X/VCAN/GDI1/MARCKSL1/RPS3/TFAP2B/ANXA1/S100A6/EPCAM
GO:0048856	BP	GO:0048856	anatomical structure development	249	-0.209954	-1.76547	0.00164989	0.0286901	0.023706	114	tags=24%, list=17%, signal=32%	RPL13A/YBX1/SAT1/SVBP/ZIC1/RPL24/IGFBP5/H3-3A/RACK1/TGFBI/HSP90AB1/DPYSL3/CRABP2/ZFP36L1/NAP1L1/TPT1/PPP2R1A/STMN1/HSPB1/MARCKS/DDX5/MDK/RPL13/LGALS3/CD24/COL1A1/DNER/CDKN1A/NREP/FSTL1/CEBPD/TIMP1/RPS6/GPM6A/STMN4/PTN/TUBB2B/VCAN/CST3/GDI1/TUBA1A/TUBB/MARCKSL1/DCX/TAGLN3/NFKBIA/COL1A2/HTRA1/TFAP2B/ANXA2/B2M/NNAT/FABP5/ANXA1/KRT19/S100A6/CKB/S100A10/EPCAM/KRT17
GO:0042470	CC	GO:0042470	melanosome	21	0.487418	2.12314	0.00171221	0.0288258	0.023818	70	tags=43%, list=11%, signal=40%	HSP90B1/HSPA5/CANX/PPIB/PDIA4/SLC2A1/P4HB/PDIA3/PDIA6
GO:0048770	CC	GO:0048770	pigment granule	21	0.487418	2.12314	0.00171221	0.0288258	0.023818	70	tags=43%, list=11%, signal=40%	HSP90B1/HSPA5/CANX/PPIB/PDIA4/SLC2A1/P4HB/PDIA3/PDIA6
GO:0022613	BP	GO:0022613	ribonucleoprotein complex biogenesis	38	-0.386008	-2.13573	0.00180664	0.0300353	0.0248175	212	tags=68%, list=32%, signal=49%	EIF3H/RPS13/RPS14/RPS7/RPS9/RPS24/RPL5/RPL10A/EIF3L/RPL14/RPS3A/RPL11/RPL13A/RPL23A/RPL24/EIF3F/HSP90AB1/RPS11/RPS23/RPL6/RPS8/RPL7/RPSA/RPS6/RPS4X/RPL7A
GO:0099081	CC	GO:0099081	supramolecular polymer	42	-0.36965	-2.09665	0.0018644	0.0300524	0.0248316	89	tags=33%, list=13%, signal=31%	DPYSL3/TPT1/STMN1/HSPB1/COL1A1/TUBB2B/TUBA1A/TUBB/DCX/COL1A2/LUM/ANXA1/KRT19/KRT17
GO:0099512	CC	GO:0099512	supramolecular fiber	42	-0.36965	-2.09665	0.0018644	0.0300524	0.0248316	89	tags=33%, list=13%, signal=31%	DPYSL3/TPT1/STMN1/HSPB1/COL1A1/TUBB2B/TUBA1A/TUBB/DCX/COL1A2/LUM/ANXA1/KRT19/KRT17
GO:0005886	CC	GO:0005886	plasma membrane	161	-0.23564	-1.88117	0.00187545	0.0300524	0.0248316	98	tags=24%, list=15%, signal=27%	RACK1/TGFBI/ATP5F1A/AP1S2/IFITM2/HSP90AB1/GAD1/PPP2R1A/RND3/HSPB1/MARCKS/LGALS3/CD24/RPSA/MSMO1/DNER/GAD2/GPM6A/PTN/CST3/HSPA8/TUBA1A/MARCKSL1/RPS3/EEF1A1/NFKBIA/HTRA1/ANXA2/IFITM3/B2M/FABP5/ANXA1/KRT19/S100A6/CKB/S100A10/EPCAM/KRT17
GO:0034620	BP	GO:0034620	cellular response to unfolded protein	13	0.571088	2.03049	0.00201316	0.031875	0.0263375	253	tags=92%, list=38%, signal=58%	HSPA5/DNAJB9/STC2/ERO1A/EIF2AK3/HSPA1A/DDIT3/RHBDD2/TMED2/PPP1R15A/ATF4/HERPUD1
GO:0007010	BP	GO:0007010	cytoskeleton organization	68	-0.308899	-2.01636	0.00212332	0.0332237	0.0274519	78	tags=26%, list=12%, signal=26%	PPP2R1A/STMN1/RND3/MARCKS/MDK/STMN4/TUBB2B/TMSB4X/TUBA1A/TUBB/MARCKSL1/DCX/RPS3/TAGLN3/ANXA1/KRT19/S100A10/KRT17
GO:0050896	BP	GO:0050896	response to stimulus	328	-0.197345	-1.70655	0.00223625	0.0345838	0.0285758	98	tags=20%, list=15%, signal=34%	RACK1/TGFBI/ATP5F1A/IFITM2/HSP90AB1/DPYSL3/PPIA/CRABP2/ZFP36L1/TPT1/APEX1/HNRNPA1/PPP2R1A/STMN1/VPS72/RND3/HMGCR/HSPB1/MARCKS/DDX5/MDK/NONO/LGALS3/CD24/COL1A1/RPL3/DNER/GAD2/CDKN1A/NREP/FSTL1/DDAH2/CEBPD/TIMP1/RPS6/GPM6A/TFPI2/PTN/TUBB2B/TMSB4X/CST3/MLLT11/GDI1/HSPA8/TUBA1A/TUBB/DCX/RPS3/EEF1A1/NFKBIA/COL1A2/HTRA1/TFAP2B/ANXA2/IFITM3/B2M/FABP5/S100A11/ANXA1/KRT19/S100A6/S100A10/CRABP1/EPCAM/IGFBP…
GO:0004857	MF	GO:0004857	enzyme inhibitor activity	25	-0.455679	-2.15989	0.00247769	0.0378773	0.0312971	198	tags=64%, list=30%, signal=47%	RPS7/RPS20/RPL5/COL6A3/RPL11/APP/RACK1/HSPB1/LGALS3/CDKN1A/TIMP1/TFPI2/PTN/CST3/ANXA2/ANXA1
GO:0006950	BP	GO:0006950	response to stress	167	0.223729	1.78446	0.00251617	0.0380284	0.031422	52	tags=17%, list=8%, signal=21%	HSP90B1/HSPA5/LARS1/MT2A/DNAJB9/HILPDA/HYOU1/STC2/HK2/CANX/ID2/PDIA4/SLC2A1/GPI/VGF/ADM/DDIT4/PDK1/MANF/NEAT1/MAP1LC3B/PLIN2/P4HB/PDIA3/DHFR/FAM162A/MIF/TNRC6A/SCG2
GO:0051128	BP	GO:0051128	regulation of cellular component organization	126	-0.243308	-1.83691	0.00260376	0.0389102	0.0321505	195	tags=43%, list=29%, signal=37%	STMN2/CD63/FEZ1/MAP4K4/RDX/PARP1/CCT6A/TMEM106B/HDAC2/DUSP1/ITM2C/SEMA6A/PFN2/YWHAZ/CRMP1/CCT7/THRA/CFL1/DBN1/DUT/CENPV/APP/RPL13A/IGFBP5/TMSB15A/H3-3A/RACK1/DPYSL3/CRABP2/HNRNPA1/PPP2R1A/STMN1/MDK/LGALS3/HNRNPA2B1/CDKN1A/GPM6A/STMN4/PTN/TUBB2B/TMSB4X/CST3/MLLT11/GDI1/HSPA8/TUBA1A/TUBB/RPS3/ANXA2/B2M/ANXA1/S100A10/KRT17/IGFBP4
GO:0061134	MF	GO:0061134	peptidase regulator activity	10	-0.630701	-2.05187	0.00273909	0.0399319	0.0329948	119	tags=70%, list=18%, signal=58%	APP/SVBP/RACK1/TIMP1/TFPI2/CST3/ANXA2
GO:0070059	BP	GO:0070059	intrinsic apoptotic signaling pathway in response to endoplasmic reticulum stress	12	0.573271	1.9895	0.00275858	0.0399319	0.0329948	253	tags=92%, list=38%, signal=58%	HYOU1/ERO1A/EIF2AK3/HSPA1A/CHAC1/SYVN1/DDIT3/TP53/PPP1R15A/ATF4/HERPUD1
GO:0034641	BP	GO:0034641	cellular nitrogen compound metabolic process	278	-0.194681	-1.69285	0.00276221	0.0399319	0.0329948	186	tags=36%, list=28%, signal=44%	TKT/RPS9/RPS20/RPS24/PARP1/RPL5/APLP1/CCT6A/RPS29/GTF2I/RPL31/RPL10A/RPL12/HDAC2/TFAP2A/RPL29/FOXP2/YWHAZ/CRMP1/RPL18/SNHG29/CCT7/PHF6/THRA/NDUFB4/RPL4/EIF3L/RPL30/RPL14/EEF1B2/DUT/PCBP2/RPS3A/NDUFS7/RPL11/APP/MAGED2/RPL13A/YBX1/SAT1/ZIC1/RPL23A/RPL24/RPL27A/IGFBP5/RPL9/EIF3F/EBF3/RACK1/ATP5F1A/ATP5MC2/HSP90AB1/RPS11/PPIA/CRABP2/ZFP36L1/NAP1L1/APEX1/HNRNPA1/RPS23/RPL6/PPP2R1A/RPS2/VPS72/HMGCR/HSP…
GO:0070161	CC	GO:0070161	anchoring junction	87	-0.270879	-1.88333	0.00294314	0.04209	0.034778	245	tags=62%, list=37%, signal=45%	LRP1/GNB2/ARPC3/GDI2/RPL23/ACTB/RPL22/TPM4/SDCBP/RPL19/RPS13/PCDH9/RPS14/RPS7/RPL8/MAP4K4/RDX/RPS9/CNN3/RPL5/RPS29/RPL31/RPL10A/RPL12/YWHAZ/RPL18/CFL1/DBN1/RPL4/RPL30/PCBP2/RPS3A/APP/RPL13A/RPL9/RPS11/PPIA/RPL6/RPS2/RND3/HSPB1/MARCKS/RPS8/RPL7/RPL3/RPS4X/HSPA8/RPS3/RPL7A/ANXA2/B2M/S100A11/ANXA1/EPCAM
GO:0005829	CC	GO:0005829	cytosol	287	-0.195133	-1.69447	0.00309441	0.0437826	0.0361765	232	tags=44%, list=35%, signal=50%	GDI2/SUMO1/RPL23/RPS27A/PCBP1/ACTB/UBB/EIF3H/CSDE1/RPL22/TPM4/SDCBP/RPL19/RPS13/RPS14/ARPC1A/RTRAF/PSMB5/CSE1L/RPS7/ARL6IP5/RPL8/STMN2/FDPS/GLRX/TKT/RPS9/RPS20/RPS24/CNN3/PARP1/RPL5/RAB11B/CCT6A/RPS29/RPL31/RPL10A/RPL12/RPL29/JPT1/YWHAZ/CRMP1/RPL18/PSMA4/CEP170/CCT7/THRA/CFL1/DBN1/MYL6/RPL4/PRDX2/EIF3L/RPL30/CYB5A/RPL14/EEF1B2/PCBP2/RPS3A/RPL11/CENPV/APP/PPA1/MAGED2/RPL13A/YBX1/SAT1/RPL23A/RPL24/…
GO:0035967	BP	GO:0035967	cellular response to topologically incorrect protein	14	0.533854	1.97089	0.00325499	0.0452119	0.0373575	253	tags=86%, list=38%, signal=54%	HSPA5/DNAJB9/STC2/ERO1A/EIF2AK3/HSPA1A/DDIT3/RHBDD2/TMED2/PPP1R15A/ATF4/HERPUD1
GO:0030968	BP	GO:0030968	endoplasmic reticulum unfolded protein response	12	0.565764	1.96344	0.00326341	0.0452119	0.0373575	253	tags=92%, list=38%, signal=58%	HSPA5/DNAJB9/STC2/ERO1A/EIF2AK3/DDIT3/RHBDD2/TMED2/PPP1R15A/ATF4/HERPUD1
GO:0044877	MF	GO:0044877	protein-containing complex binding	95	-0.262828	-1.87117	0.00333208	0.0452211	0.0373651	100	tags=27%, list=15%, signal=27%	H3-3A/RACK1/TGFBI/HSP90AB1/PPIA/NAP1L1/APEX1/MARCKS/DDX5/NONO/LGALS3/RPSA/GAD2/CDKN1A/PTN/HSPA8/TUBA1A/TUBB/MARCKSL1/RPS3/TAGLN3/TFAP2B/LUM/B2M/EPCAM/FABP1
GO:0065007	BP	GO:0065007	biological regulation	442	-0.196144	-1.67483	0.00332311	0.0452211	0.0373651	89	tags=17%, list=13%, signal=43%	DPYSL3/PPIA/CRABP2/ZFP36L1/NAP1L1/TPT1/APEX1/GAD1/HNRNPA1/RPL6/PPP2R1A/RPS2/STMN1/VPS72/RND3/BTF3/HMGCR/HSPB1/DDX5/MDK/NONO/LGALS3/CD24/COL1A1/HNRNPA2B1/DNER/CCNI/GAD2/CDKN1A/NREP/FSTL1/DDAH2/CEBPD/TIMP1/RPS6/GPM6A/STMN4/TFPI2/PTN/TUBB2B/RPS4X/VCAN/TMSB4X/CST3/MLLT11/GDI1/HSPA8/TUBA1A/TUBB/MARCKSL1/DCX/RPS3/EEF1A1/TAGLN3/NFKBIA/COL1A2/HTRA1/TFAP2B/ANXA2/LUM/IFITM3/B2M/NNAT/FABP5/S100A11/ANXA1/KRT…
GO:0032502	BP	GO:0032502	developmental process	268	-0.19627	-1.67582	0.00345046	0.0463547	0.0383018	114	tags=23%, list=17%, signal=32%	RPL13A/YBX1/SAT1/SVBP/ZIC1/RPL24/IGFBP5/H3-3A/RACK1/TGFBI/HSP90AB1/DPYSL3/CRABP2/ZFP36L1/NAP1L1/TPT1/PPP2R1A/STMN1/VPS72/HSPB1/MARCKS/DDX5/MDK/RPL13/LGALS3/CD24/COL1A1/DNER/CCNI/CDKN1A/NREP/FSTL1/CEBPD/TIMP1/RPS6/GPM6A/STMN4/PTN/TUBB2B/VCAN/CST3/GDI1/TUBA1A/TUBB/MARCKSL1/DCX/TAGLN3/NFKBIA/COL1A2/HTRA1/TFAP2B/ANXA2/B2M/NNAT/FABP5/ANXA1/KRT19/S100A6/CKB/S100A10/EPCAM/KRT17
GO:0050839	MF	GO:0050839	cell adhesion molecule binding	46	-0.345145	-2.00572	0.00354646	0.0467587	0.0386356	188	tags=54%, list=28%, signal=42%	RDX/CNN3/RAB11B/CPE/RPL29/YWHAZ/DBN1/RPL14/RPL23A/RPL24/RACK1/TGFBI/HSP90AB1/PPIA/RPL6/RPS2/RPL15/RPSA/PTN/HSPA8/RPL7A/ANXA2/S100A11/ANXA1/EPCAM
GO:0030054	CC	GO:0030054	cell junction	154	-0.228692	-1.82008	0.00358521	0.0467587	0.0386356	232	tags=51%, list=35%, signal=43%	GDI2/RPL23/RPS27A/PCBP1/ACTB/RPL22/TPM4/SDCBP/RPL19/RPS13/PCDH9/RPS14/OLFM2/RPS7/ARL6IP5/RPL8/MAP4K4/RDX/GNG3/RPS9/RPS20/CNN3/RPL5/RAB11B/RPS29/RPL31/RPL10A/RPL12/PFN2/RTN1/YWHAZ/RPL18/ATP1A1/CFL1/DBN1/RPL4/EIF3L/RPL30/RPL14/PCBP2/RPS3A/NDUFS7/APP/RPL13A/RPL24/RPL9/EIF3F/RPS11/DPYSL3/PPIA/GAD1/RPS23/RPL6/PPP2R1A/RPS2/RND3/HSPB1/MARCKS/RPS8/RPL13/RPL7/RPL3/GAD2/GPM6A/PTN/TUBB2B/RPS4X/VCAN/GDI1/HSP…
GO:0007166	BP	GO:0007166	cell surface receptor signaling pathway	104	-0.247896	-1.80965	0.00358601	0.0467587	0.0386356	78	tags=24%, list=12%, signal=25%	PPP2R1A/STMN1/HSPB1/DDX5/MDK/LGALS3/CD24/COL1A1/DNER/NREP/FSTL1/TIMP1/PTN/TMSB4X/MLLT11/TUBA1A/RPS3/NFKBIA/COL1A2/HTRA1/TFAP2B/IFITM3/ANXA1/KRT19/IGFBP4
GO:1903037	BP	GO:1903037	regulation of leukocyte cell-cell adhesion	12	-0.574275	-2.02425	0.00377163	0.0482819	0.0398942	67	tags=50%, list=10%, signal=46%	MDK/LGALS3/CD24/RPS3/B2M/ANXA1
GO:0071456	BP	GO:0071456	cellular response to hypoxia	23	0.436227	1.97782	0.00377689	0.0482819	0.0398942	169	tags=65%, list=25%, signal=50%	HILPDA/HYOU1/STC2/PDK1/P4HB/FAM162A/ERO1A/MT3/FOS/EPHA4/BNIP3/STC1/NPEPPS/TP53/RORA
GO:0010033	BP	GO:0010033	response to organic substance	142	0.219197	1.68823	0.00381173	0.0482819	0.0398942	134	tags=31%, list=20%, signal=31%	HSP90B1/HSPA5/LARS1/MT2A/LOX/DNAJB9/STC2/HK2/CANX/SLC2A1/GPI/VGF/ADM/DDIT4/MANF/PLIN2/P4HB/PDIA3/DHFR/MIF/MBD5/ERO1A/PIH1D1/SDK1/MT3/FOS/EIF2AK3/HSPA1A/CACNA1B/AKAP12/EPHA4/BNIP3/SLC3A2/FAF1/IGFBP2/CHAC1/TRA2B/CXCR4/SYVN1/CALR/TEX14/RNMT/STC1/ANK2
GO:0042127	BP	GO:0042127	regulation of cell population proliferation	100	-0.252545	-1.82322	0.00393135	0.0493273	0.0407579	89	tags=25%, list=13%, signal=25%	DPYSL3/CRABP2/ZFP36L1/NAP1L1/MDK/LGALS3/CD24/CDKN1A/TIMP1/RPS6/GPM6A/PTN/TUBB2B/RPS4X/VCAN/GDI1/MARCKSL1/RPS3/NFKBIA/TFAP2B/B2M/S100A11/ANXA1/S100A6/EPCAM
GO:0042594	BP	GO:0042594	response to starvation	21	0.462487	2.01455	0.003989	0.0495829	0.0409691	84	tags=43%, list=13%, signal=39%	HSPA5/LARS1/SLC2A1/ADM/MAP1LC3B/PLIN2/TNRC6A/FOS/EIF2AK3
GO:0048519	BP	GO:0048519	negative regulation of biological process	236	-0.199976	-1.68074	0.00415925	0.0512204	0.0423222	126	tags=26%, list=19%, signal=33%	PCBP2/RPS3A/ITM2B/RPL11/CENPV/APP/MAGED2/RPL13A/YBX1/SVBP/IGFBP5/TMSB15A/H3-3A/RACK1/TGFBI/ATP5F1A/IFITM2/HSP90AB1/DPYSL3/PPIA/ZFP36L1/TPT1/APEX1/HNRNPA1/PPP2R1A/STMN1/VPS72/BTF3/HMGCR/HSPB1/DDX5/MDK/NONO/LGALS3/CD24/COL1A1/HNRNPA2B1/CDKN1A/FSTL1/DDAH2/CEBPD/TIMP1/RPS6/PTN/TMSB4X/CST3/GDI1/HSPA8/RPS3/TAGLN3/NFKBIA/HTRA1/TFAP2B/ANXA2/IFITM3/B2M/FABP5/S100A11/ANXA1/EPCAM/IGFBP4/FABP1
GO:0045296	MF	GO:0045296	cadherin binding	34	-0.382887	-2.02557	0.00421026	0.051373	0.0424483	188	tags=59%, list=28%, signal=44%	RDX/CNN3/RAB11B/RPL29/YWHAZ/DBN1/RPL14/RPL23A/RPL24/RACK1/HSP90AB1/RPL6/RPS2/RPL15/HSPA8/RPL7A/ANXA2/S100A11/ANXA1/EPCAM
GO:0010876	BP	GO:0010876	lipid localization	21	-0.460233	-2.02783	0.00429342	0.0519113	0.0428931	23	tags=29%, list=3%, signal=28%	NFKBIA/ANXA2/FABP5/ANXA1/CRABP1/FABP1
GO:0048513	BP	GO:0048513	animal organ development	130	-0.231882	-1.7706	0.00444858	0.0533028	0.0440429	68	tags=20%, list=10%, signal=22%	DDX5/MDK/RPL13/CD24/COL1A1/DNER/CDKN1A/CEBPD/TIMP1/RPS6/GPM6A/PTN/TUBB2B/TUBA1A/DCX/COL1A2/HTRA1/TFAP2B/ANXA2/B2M/NNAT/ANXA1/KRT19/CKB/EPCAM/KRT17
GO:0007154	BP	GO:0007154	cell communication	237	-0.20162	-1.69475	0.00461126	0.0547587	0.0452458	93	tags=21%, list=14%, signal=28%	IFITM2/HSP90AB1/PPIA/CRABP2/ZFP36L1/TPT1/GAD1/HNRNPA1/PPP2R1A/STMN1/RND3/HMGCR/HSPB1/DDX5/MDK/NONO/LGALS3/CD24/COL1A1/DNER/GAD2/CDKN1A/NREP/FSTL1/DDAH2/TIMP1/RPS6/PTN/TUBB2B/TMSB4X/MLLT11/GDI1/HSPA8/TUBA1A/DCX/RPS3/NFKBIA/COL1A2/HTRA1/TFAP2B/IFITM3/NNAT/FABP5/S100A11/ANXA1/KRT19/S100A6/CRABP1/EPCAM/IGFBP4
GO:0005793	CC	GO:0005793	endoplasmic reticulum-Golgi intermediate compartment	10	0.60234	1.9398	0.00472715	0.0556382	0.0459725	192	tags=80%, list=29%, signal=58%	HSPA5/P4HB/PDIA6/NUCB2/CALR/GBF1/TMED9/TMED2
GO:0000323	CC	GO:0000323	lytic vacuole	37	-0.365892	-2.00183	0.00495491	0.0572592	0.0473119	37	tags=24%, list=6%, signal=24%	VCAN/HSPA8/TUBB/EEF1A1/ANXA2/LUM/IFITM3/B2M/FABP5
GO:0005764	CC	GO:0005764	lysosome	37	-0.365892	-2.00183	0.00495491	0.0572592	0.0473119	37	tags=24%, list=6%, signal=24%	VCAN/HSPA8/TUBB/EEF1A1/ANXA2/LUM/IFITM3/B2M/FABP5
GO:0099503	CC	GO:0099503	secretory vesicle	54	-0.303138	-1.85517	0.00503709	0.0572592	0.0473119	92	tags=37%, list=14%, signal=35%	CACNA2D1/APP/MAGED2/HSP90AB1/COMMD3/DPYSL3/PPIA/LGALS3/COL1A1/GAD2/TIMP1/TMSB4X/CST3/HSPA8/TUBB/EEF1A1/ANXA2/B2M/FABP5/S100A11
GO:0016020	CC	GO:0016020	membrane	351	-0.18223	-1.58734	0.00501306	0.0572592	0.0473119	260	tags=47%, list=39%, signal=60%	TLCD3B/RPS15A/SCARB2/GNAI2/UQCRC2/FUNDC2/MEST/HIGD1A/HSP90AA1/BASP1/FAM171B/CSNK2B/GABARAPL1/LRP1/DHRS7/GNB2/ARPC3/LAPTM4A/SLC25A5/RDH11/GDI2/SUMO1/RPL23/RPS27A/PCBP1/ACTB/UBB/EIF3H/CSDE1/MGST3/TPM4/SDCBP/SQLE/RPL19/ATP5PB/RPS13/PCDH9/NDUFS2/RPS14/ARPC1A/GOLM1/SLC25A3/CSE1L/OLFM2/RPS7/ARL6IP5/RPL8/STMN2/CD63/FEZ1/RDX/GNG3/TKT/RPS9/RPS20/COL6A1/RPS24/PARP1/RPL5/APLP1/COL6A3/RAB11B/RPS29/CPE/GTF2I/…
GO:0009267	BP	GO:0009267	cellular response to starvation	19	0.457446	1.94156	0.00551511	0.0621618	0.0513628	84	tags=42%, list=13%, signal=38%	HSPA5/LARS1/SLC2A1/MAP1LC3B/PLIN2/TNRC6A/FOS/EIF2AK3
GO:0042060	BP	GO:0042060	wound healing	19	-0.46326	-1.94311	0.00579844	0.0638322	0.052743	88	tags=42%, list=13%, signal=38%	PPIA/HSPB1/CDKN1A/TIMP1/TFPI2/ANXA2/ANXA1/S100A10
GO:0030546	MF	GO:0030546	signaling receptor activator activity	19	0.456741	1.93857	0.00580729	0.0638322	0.052743	133	tags=58%, list=20%, signal=48%	STC2/GPI/VGF/ADM/MANF/MIF/SCG2/HSPA1A/FGF13/NRG3/STC1
GO:0048018	MF	GO:0048018	receptor ligand activity	19	0.456741	1.93857	0.00580729	0.0638322	0.052743	133	tags=58%, list=20%, signal=48%	STC2/GPI/VGF/ADM/MANF/MIF/SCG2/HSPA1A/FGF13/NRG3/STC1
GO:0007159	BP	GO:0007159	leukocyte cell-cell adhesion	13	-0.538965	-1.97078	0.00587326	0.0640281	0.0529049	67	tags=46%, list=10%, signal=42%	MDK/LGALS3/CD24/RPS3/B2M/ANXA1
GO:0050776	BP	GO:0050776	regulation of immune response	22	-0.440306	-1.95071	0.00596721	0.0645111	0.053304	64	tags=36%, list=10%, signal=34%	NONO/LGALS3/CD24/HSPA8/RPS3/NFKBIA/B2M/ANXA1
GO:0042110	BP	GO:0042110	T cell activation	20	-0.434182	-1.87655	0.00601457	0.0645111	0.053304	86	tags=40%, list=13%, signal=36%	ZFP36L1/MDK/LGALS3/CD24/RPS6/RPS3/B2M/ANXA1
GO:0002696	BP	GO:0002696	positive regulation of leukocyte activation	12	-0.55557	-1.95832	0.00622281	0.065168	0.0538468	67	tags=50%, list=10%, signal=46%	MDK/CD24/CDKN1A/RPS3/B2M/ANXA1
GO:0050867	BP	GO:0050867	positive regulation of cell activation	12	-0.55557	-1.95832	0.00622281	0.065168	0.0538468	67	tags=50%, list=10%, signal=46%	MDK/CD24/CDKN1A/RPS3/B2M/ANXA1
GO:0051251	BP	GO:0051251	positive regulation of lymphocyte activation	12	-0.55557	-1.95832	0.00622281	0.065168	0.0538468	67	tags=50%, list=10%, signal=46%	MDK/CD24/CDKN1A/RPS3/B2M/ANXA1
GO:0007165	BP	GO:0007165	signal transduction	213	-0.199691	-1.66284	0.00645533	0.0670749	0.0554224	93	tags=21%, list=14%, signal=27%	IFITM2/HSP90AB1/PPIA/CRABP2/ZFP36L1/TPT1/PPP2R1A/STMN1/RND3/HMGCR/HSPB1/DDX5/MDK/NONO/LGALS3/CD24/COL1A1/DNER/CDKN1A/NREP/FSTL1/DDAH2/TIMP1/RPS6/PTN/TMSB4X/MLLT11/GDI1/HSPA8/TUBA1A/DCX/RPS3/NFKBIA/COL1A2/HTRA1/TFAP2B/IFITM3/FABP5/S100A11/ANXA1/KRT19/S100A6/CRABP1/EPCAM/IGFBP4
GO:0050863	BP	GO:0050863	regulation of T cell activation	14	-0.504375	-1.90457	0.00661606	0.0671707	0.0555015	67	tags=43%, list=10%, signal=39%	MDK/LGALS3/CD24/RPS3/B2M/ANXA1
GO:0005765	CC	GO:0005765	lysosomal membrane	20	-0.43015	-1.85913	0.00659779	0.0671707	0.0555015	257	tags=75%, list=39%, signal=47%	SCARB2/LRP1/GNB2/LAPTM4A/CD63/COL6A1/TMEM106B/ITM2C/AP1S2/IFITM2/HSPA8/EEF1A1/ANXA2/IFITM3/B2M
GO:0098852	CC	GO:0098852	lytic vacuole membrane	20	-0.43015	-1.85913	0.00659779	0.0671707	0.0555015	257	tags=75%, list=39%, signal=47%	SCARB2/LRP1/GNB2/LAPTM4A/CD63/COL6A1/TMEM106B/ITM2C/AP1S2/IFITM2/HSPA8/EEF1A1/ANXA2/IFITM3/B2M
GO:0007162	BP	GO:0007162	negative regulation of cell adhesion	15	-0.496102	-1.91987	0.00723632	0.0729114	0.0602449	190	tags=73%, list=29%, signal=54%	MAP4K4/RDX/DUSP1/SEMA6A/PRDX2/TGFBI/MDK/LGALS3/COL1A1/ANXA1/EPCAM
GO:0060429	BP	GO:0060429	epithelium development	50	-0.311069	-1.86058	0.00742898	0.0742898	0.0613839	86	tags=28%, list=13%, signal=26%	ZFP36L1/STMN1/MARCKS/MDK/LGALS3/CD24/CDKN1A/FSTL1/TUBB/TFAP2B/ANXA1/KRT19/EPCAM/KRT17
GO:0099513	CC	GO:0099513	polymeric cytoskeletal fiber	30	-0.375924	-1.91177	0.00770283	0.0764535	0.0631717	89	tags=33%, list=13%, signal=30%	DPYSL3/TPT1/STMN1/TUBB2B/TUBA1A/TUBB/DCX/ANXA1/KRT19/KRT17
GO:0007275	BP	GO:0007275	multicellular organism development	213	-0.198064	-1.64929	0.00808127	0.0796155	0.0657844	114	tags=24%, list=17%, signal=29%	RPL13A/YBX1/SAT1/SVBP/ZIC1/RPL24/IGFBP5/H3-3A/RACK1/TGFBI/HSP90AB1/DPYSL3/CRABP2/ZFP36L1/NAP1L1/STMN1/HSPB1/MARCKS/MDK/RPL13/CD24/COL1A1/DNER/CDKN1A/NREP/FSTL1/TIMP1/RPS6/GPM6A/STMN4/PTN/TUBB2B/VCAN/GDI1/TUBA1A/MARCKSL1/DCX/TAGLN3/NFKBIA/COL1A2/TFAP2B/ANXA2/B2M/NNAT/ANXA1/KRT19/S100A6/CKB/S100A10/EPCAM/KRT17
GO:0022409	BP	GO:0022409	positive regulation of cell-cell adhesion	10	-0.587866	-1.91251	0.0084341	0.0807003	0.0666808	67	tags=50%, list=10%, signal=46%	MDK/CD24/RPS3/B2M/ANXA1
GO:0050870	BP	GO:0050870	positive regulation of T cell activation	10	-0.587866	-1.91251	0.0084341	0.0807003	0.0666808	67	tags=50%, list=10%, signal=46%	MDK/CD24/RPS3/B2M/ANXA1
GO:1903039	BP	GO:1903039	positive regulation of leukocyte cell-cell adhesion	10	-0.587866	-1.91251	0.0084341	0.0807003	0.0666808	67	tags=50%, list=10%, signal=46%	MDK/CD24/RPS3/B2M/ANXA1
GO:0048523	BP	GO:0048523	negative regulation of cellular process	223	-0.19693	-1.64409	0.00840645	0.0807003	0.0666808	125	tags=26%, list=19%, signal=32%	RPS3A/ITM2B/CENPV/APP/MAGED2/RPL13A/YBX1/SVBP/IGFBP5/TMSB15A/H3-3A/RACK1/TGFBI/ATP5F1A/HSP90AB1/DPYSL3/PPIA/ZFP36L1/TPT1/APEX1/HNRNPA1/PPP2R1A/STMN1/VPS72/BTF3/HMGCR/HSPB1/DDX5/MDK/NONO/LGALS3/CD24/COL1A1/HNRNPA2B1/CDKN1A/FSTL1/DDAH2/CEBPD/TIMP1/RPS6/PTN/TMSB4X/CST3/GDI1/HSPA8/RPS3/TAGLN3/NFKBIA/HTRA1/TFAP2B/ANXA2/B2M/FABP5/S100A11/ANXA1/EPCAM/IGFBP4/FABP1
GO:0019838	MF	GO:0019838	growth factor binding	11	-0.573609	-1.95298	0.00885069	0.0840815	0.0694746	104	tags=55%, list=16%, signal=47%	IGFBP5/RPS2/COL1A1/COL1A2/HTRA1/IGFBP4
GO:0042274	BP	GO:0042274	ribosomal small subunit biogenesis	16	-0.47987	-1.90338	0.00924993	0.0860308	0.0710852	212	tags=75%, list=32%, signal=52%	RPS13/RPS14/RPS7/RPS9/RPS24/RPS3A/RPS11/RPS23/RPS8/RPSA/RPS6/RPS4X
GO:0019725	BP	GO:0019725	cellular homeostasis	39	0.338364	1.82482	0.00922703	0.0860308	0.0710852	145	tags=41%, list=22%, signal=34%	HSP90B1/MT2A/LOX/STC2/HK2/CROCC/ERO1A/PIH1D1/MT3/BNIP3/DMXL1/TRA2B/CALR/STC1/ANK2/DDIT3
GO:0140096	MF	GO:0140096	catalytic activity, acting on a protein	81	0.252359	1.70339	0.00917403	0.0860308	0.0710852	385	tags=80%, list=58%, signal=38%	LOX/SEC11C/PPIB/PDIA4/PDK1/P4HB/PDIA3/ERO1A/ERO1B/PDIA6/TNKS/EIF2AK3/KMT2C/P4HA1/EPHA4/PTPRD/CSKMT/SYVN1/TEX14/KDM4B/BRD2/USP15/RHBDD2/NPEPPS/SMYD3/WSB1/KDM3A/MARCHF1/CASK/KLHL20/AGTPBP1/SSH2/BRAF/CBX4/SENP5/OTUD5/NSMCE2/PKM/RSBN1/PPP3CA/KDM7A/TRIM2/KAT6A/ARIH1/CDC42BPA/PDK3/SIK3/PIK3C3/AAK1/PPM1E/FBXO11/BCOR/MAPK1/KDM5A/MDM2/HECTD4/CUL3/MIB1/ASH1L/RNF181/RPS6KC1/UBA5/CDK19/TPST1/TNIK
GO:0030141	CC	GO:0030141	secretory granule	47	-0.318781	-1.86494	0.00934192	0.086283	0.0712936	123	tags=38%, list=18%, signal=34%	CACNA2D1/APP/MAGED2/HSP90AB1/COMMD3/PPIA/LGALS3/COL1A1/TIMP1/TMSB4X/CST3/HSPA8/TUBB/EEF1A1/ANXA2/B2M/FABP5/S100A11
GO:0062012	BP	GO:0062012	regulation of small molecule metabolic process	17	-0.480543	-1.9544	0.00984099	0.0874306	0.0722418	36	tags=29%, list=5%, signal=29%	TMSB4X/FABP5/ANXA1/IGFBP4/FABP1
GO:0015849	BP	GO:0015849	organic acid transport	13	-0.520343	-1.90268	0.00984966	0.0874306	0.0722418	13	tags=31%, list=2%, signal=31%	FABP5/ANXA1/CRABP1/FABP1
GO:0046942	BP	GO:0046942	carboxylic acid transport	13	-0.520343	-1.90268	0.00984966	0.0874306	0.0722418	13	tags=31%, list=2%, signal=31%	FABP5/ANXA1/CRABP1/FABP1
GO:0043393	BP	GO:0043393	regulation of protein binding	10	-0.58309	-1.89697	0.0096721	0.0874306	0.0722418	154	tags=70%, list=23%, signal=55%	CRMP1/RPL11/APP/RACK1/CDKN1A/ANXA2/B2M
GO:0016740	MF	GO:0016740	transferase activity	79	0.258724	1.73829	0.00986059	0.0874306	0.0722418	385	tags=84%, list=58%, signal=40%	HK2/GPHN/PDK1/PFKFB3/TNKS/EIF2AK3/KMT2C/EPHA4/REV3L/CSKMT/SYVN1/TEX14/RNMT/BRD2/SMYD3/GARS1/WSB1/NUS1/PIK3C2A/POLH/MARCHF1/CASK/KLHL20/FUT11/CERT1/HK1/BRAF/GOT1/CBX4/DLG2/NSMCE2/EXT1/PKM/NAMPT/TRIM2/BUD23/KAT6A/ARIH1/POLR2L/CDC42BPA/GFPT1/ADK/GCSH/PDK3/SIK3/PIK3C3/AAK1/FBXO11/BCOR/MAPK1/MDM2/HECTD4/CUL3/MIB1/ALG2/POLR2B/ASH1L/RNF181/PFKP/RPS6KC1/RPN2/SEPHS2/MTR/CDK19/TPST1/TNIK
GO:1901564	BP	GO:1901564	organonitrogen compound metabolic process	283	-0.186713	-1.61785	0.0095745	0.0874306	0.0722418	190	tags=36%, list=29%, signal=45%	MAP4K4/GLRX/RDX/TKT/RPS9/RPS20/RPS24/PARP1/RPL5/APLP1/CCT6A/RPS29/CPE/RPL31/RPL10A/RPL12/TMEM106B/HDAC2/DUSP1/ITM2C/RPL29/SUMO2/PFN2/RTN1/YWHAZ/RPL18/PSMA4/CCT7/NDUFB4/RPL4/EIF3L/RPL30/RPL14/EEF1B2/DUT/PCBP2/RPS3A/ITM2B/NDUFS7/RPL11/APP/ETFB/RPL13A/YBX1/SAT1/SVBP/RPL23A/RPL24/RPL27A/IGFBP5/RPL9/EIF3F/RACK1/ATP5F1A/ATP5MC2/HSP90AB1/RPS11/PPIA/ZFP36L1/GAD1/HNRNPA1/RPS23/RPL6/PPP2R1A/RPS2/HMGCR/HSPB…
GO:0098609	BP	GO:0098609	cell-cell adhesion	38	-0.341237	-1.88802	0.0101438	0.088758	0.0733386	88	tags=32%, list=13%, signal=29%	PPIA/ZFP36L1/HSPB1/MDK/LGALS3/CD24/RPS3/ANXA2/B2M/S100A11/ANXA1/EPCAM
GO:0051046	BP	GO:0051046	regulation of secretion	22	-0.417635	-1.85027	0.0101363	0.088758	0.0733386	20	tags=32%, list=3%, signal=32%	PPIA/HMGCR/TFAP2B/ANXA2/NNAT/ANXA1/S100A10
GO:1903530	BP	GO:1903530	regulation of secretion by cell	21	-0.435304	-1.91799	0.0104301	0.0889111	0.0734651	20	tags=33%, list=3%, signal=33%	PPIA/HMGCR/TFAP2B/ANXA2/NNAT/ANXA1/S100A10
GO:0036294	BP	GO:0036294	cellular response to decreased oxygen levels	25	0.392957	1.8619	0.0104955	0.0889111	0.0734651	169	tags=60%, list=25%, signal=46%	HILPDA/HYOU1/STC2/PDK1/P4HB/FAM162A/ERO1A/MT3/FOS/EPHA4/BNIP3/STC1/NPEPPS/TP53/RORA
GO:0006955	BP	GO:0006955	immune response	43	-0.322853	-1.83483	0.0104746	0.0889111	0.0734651	132	tags=40%, list=20%, signal=34%	RPL30/PCBP2/APP/RPL13A/IFITM2/MDK/NONO/LGALS3/CD24/RPS6/HSPA8/TUBB/RPS3/NFKBIA/IFITM3/B2M/ANXA1
GO:0042802	MF	GO:0042802	identical protein binding	96	-0.237208	-1.67573	0.0103847	0.0889111	0.0734651	101	tags=25%, list=15%, signal=25%	EIF3F/RACK1/TGFBI/HSP90AB1/DPYSL3/GAD1/HSPB1/MARCKS/NONO/COL1A1/RPL7/CEBPD/CST3/TUBA1A/NFKBIA/COL1A2/HTRA1/TFAP2B/ANXA2/B2M/FABP5/S100A11/S100A6/S100A10
GO:0010605	BP	GO:0010605	negative regulation of macromolecule metabolic process	134	-0.214436	-1.64502	0.0102897	0.0889111	0.0734651	124	tags=28%, list=19%, signal=29%	ITM2B/RPL11/CENPV/APP/MAGED2/RPL13A/YBX1/SVBP/IGFBP5/H3-3A/RACK1/HSP90AB1/PPIA/ZFP36L1/APEX1/HNRNPA1/PPP2R1A/VPS72/HMGCR/HSPB1/DDX5/NONO/LGALS3/CD24/HNRNPA2B1/CDKN1A/CEBPD/TIMP1/TMSB4X/CST3/HSPA8/RPS3/TAGLN3/TFAP2B/ANXA2/S100A11/ANXA1/FABP1
GO:0005773	CC	GO:0005773	vacuole	42	-0.324284	-1.83934	0.0107486	0.0904791	0.0747608	37	tags=21%, list=6%, signal=22%	VCAN/HSPA8/TUBB/EEF1A1/ANXA2/LUM/IFITM3/B2M/FABP5
GO:0051716	BP	GO:0051716	cellular response to stimulus	281	-0.183372	-1.59742	0.0108284	0.0905771	0.0748417	93	tags=20%, list=14%, signal=29%	IFITM2/HSP90AB1/DPYSL3/PPIA/CRABP2/ZFP36L1/TPT1/APEX1/HNRNPA1/PPP2R1A/STMN1/VPS72/RND3/HMGCR/HSPB1/MARCKS/DDX5/MDK/NONO/LGALS3/CD24/COL1A1/RPL3/DNER/CDKN1A/NREP/FSTL1/DDAH2/CEBPD/TIMP1/RPS6/TFPI2/PTN/TMSB4X/MLLT11/GDI1/HSPA8/TUBA1A/DCX/RPS3/NFKBIA/COL1A2/HTRA1/TFAP2B/IFITM3/B2M/FABP5/S100A11/ANXA1/KRT19/S100A6/CRABP1/EPCAM/IGFBP4/FABP1
GO:0007155	BP	GO:0007155	cell adhesion	67	-0.28229	-1.83753	0.0109641	0.0910338	0.075219	97	tags=28%, list=15%, signal=27%	TGFBI/PPIA/ZFP36L1/PPP2R1A/RND3/HSPB1/MDK/LGALS3/CD24/COL1A1/RPSA/VCAN/RPS3/ANXA2/B2M/S100A11/ANXA1/S100A10/EPCAM
GO:0009058	BP	GO:0009058	biosynthetic process	342	-0.174627	-1.52129	0.0110199	0.0910338	0.075219	135	tags=25%, list=20%, signal=41%	EIF3L/SCD5/RPL30/RPL14/EEF1B2/DUT/PCBP2/RPS3A/ITM2B/NDUFS7/RPL11/CENPV/APP/MAGED2/RPL13A/YBX1/SAT1/ZIC1/RPL23A/RPL24/RPL27A/IGFBP5/RPL9/EIF3F/H3-3A/EBF3/RACK1/ATP5F1A/ATP5MC2/HSP90AB1/RPS11/PPIA/CRABP2/ZFP36L1/APEX1/GAD1/HNRNPA1/RPS23/RPL6/PPP2R1A/RPS2/VPS72/HMGCR/HSPB1/RPS8/DDX5/MDK/RPL13/MRPS6/NONO/LGALS3/CD24/COL1A1/RPL15/RPL7/RPL3/RPSA/HNRNPA2B1/MSMO1/GAD2/CDKN1A/DDAH2/CEBPD/RPS6/RPS4X/TMSB4X…
GO:0030154	BP	GO:0030154	cell differentiation	192	-0.19778	-1.62393	0.0114684	0.0935762	0.0773198	111	tags=23%, list=17%, signal=27%	SVBP/ZIC1/RPL24/IGFBP5/H3-3A/TGFBI/HSP90AB1/DPYSL3/CRABP2/ZFP36L1/NAP1L1/PPP2R1A/STMN1/MARCKS/DDX5/MDK/LGALS3/CD24/COL1A1/DNER/CDKN1A/NREP/FSTL1/CEBPD/RPS6/GPM6A/STMN4/PTN/TUBB2B/VCAN/GDI1/TUBA1A/TUBB/DCX/NFKBIA/HTRA1/TFAP2B/ANXA2/B2M/ANXA1/KRT19/S100A6/S100A10/EPCAM/KRT17
GO:0048869	BP	GO:0048869	cellular developmental process	192	-0.19778	-1.62393	0.0114684	0.0935762	0.0773198	111	tags=23%, list=17%, signal=27%	SVBP/ZIC1/RPL24/IGFBP5/H3-3A/TGFBI/HSP90AB1/DPYSL3/CRABP2/ZFP36L1/NAP1L1/PPP2R1A/STMN1/MARCKS/DDX5/MDK/LGALS3/CD24/COL1A1/DNER/CDKN1A/NREP/FSTL1/CEBPD/RPS6/GPM6A/STMN4/PTN/TUBB2B/VCAN/GDI1/TUBA1A/TUBB/DCX/NFKBIA/HTRA1/TFAP2B/ANXA2/B2M/ANXA1/KRT19/S100A6/S100A10/EPCAM/KRT17
GO:0050673	BP	GO:0050673	epithelial cell proliferation	15	-0.479425	-1.85533	0.0118591	0.0961741	0.0794664	104	tags=53%, list=16%, signal=46%	IGFBP5/ATP5F1A/ZFP36L1/MDK/CDKN1A/PTN/B2M/IGFBP4
GO:0051346	BP	GO:0051346	negative regulation of hydrolase activity	13	-0.508318	-1.85871	0.0122556	0.0986195	0.081487	63	tags=38%, list=9%, signal=36%	LGALS3/TIMP1/CST3/ANXA1/FABP1
GO:0006888	BP	GO:0006888	endoplasmic reticulum to Golgi vesicle-mediated transport	12	0.512513	1.77864	0.0123089	0.0986195	0.081487	215	tags=75%, list=32%, signal=52%	HYOU1/P4HB/SEC24D/GBF1/VTI1A/TMED9/TMED2/GOLT1B/COPE
GO:0019079	BP	GO:0019079	viral genome replication	10	-0.572043	-1.86104	0.0129219	0.102911	0.0850326	126	tags=70%, list=19%, signal=58%	PCBP2/IFITM2/PPIA/DDX5/HSPA8/EEF1A1/IFITM3
GO:0071496	BP	GO:0071496	cellular response to external stimulus	23	0.385306	1.74695	0.0131921	0.104362	0.086232	101	tags=39%, list=15%, signal=34%	HSPA5/LARS1/SLC2A1/MAP1LC3B/PLIN2/TNRC6A/FOS/EIF2AK3/BNIP3
GO:0006873	BP	GO:0006873	intracellular monoatomic ion homeostasis	23	0.38361	1.73926	0.0133395	0.104362	0.086232	145	tags=48%, list=22%, signal=39%	HSP90B1/MT2A/STC2/ERO1A/MT3/BNIP3/DMXL1/CALR/STC1/ANK2/DDIT3
GO:0030003	BP	GO:0030003	intracellular monoatomic cation homeostasis	23	0.38361	1.73926	0.0133395	0.104362	0.086232	145	tags=48%, list=22%, signal=39%	HSP90B1/MT2A/STC2/ERO1A/MT3/BNIP3/DMXL1/CALR/STC1/ANK2/DDIT3
GO:0002684	BP	GO:0002684	positive regulation of immune system process	32	-0.348432	-1.81681	0.0135272	0.1046	0.0864282	67	tags=38%, list=10%, signal=35%	ZFP36L1/MDK/NONO/LGALS3/CD24/CDKN1A/PTN/HSPA8/RPS3/NFKBIA/B2M/ANXA1
GO:0051098	BP	GO:0051098	regulation of binding	19	-0.431047	-1.80799	0.0134586	0.1046	0.0864282	121	tags=47%, list=18%, signal=40%	RPL11/APP/RACK1/STMN1/CDKN1A/TMSB4X/NFKBIA/ANXA2/B2M
GO:1901698	BP	GO:1901698	response to nitrogen compound	64	0.26242	1.69114	0.0138469	0.106453	0.0879593	150	tags=36%, list=23%, signal=31%	HSP90B1/HSPA5/LARS1/DNAJB9/STC2/CANX/SLC2A1/VGF/ADM/DHFR/MBD5/SDK1/FOS/CACNA1B/EPHA4/SLC3A2/FAF1/CXCR4/SYVN1/CALR/STC1/RHBDD2/TP53
GO:0006874	BP	GO:0006874	intracellular calcium ion homeostasis	14	0.475831	1.75668	0.0143375	0.108965	0.090035	145	tags=57%, list=22%, signal=46%	HSP90B1/STC2/ERO1A/BNIP3/CALR/STC1/ANK2/DDIT3
GO:0055074	BP	GO:0055074	calcium ion homeostasis	14	0.475831	1.75668	0.0143375	0.108965	0.090035	145	tags=57%, list=22%, signal=46%	HSP90B1/STC2/ERO1A/BNIP3/CALR/STC1/ANK2/DDIT3
GO:0032943	BP	GO:0032943	mononuclear cell proliferation	12	-0.525895	-1.85372	0.0149327	0.109335	0.0903409	63	tags=50%, list=9%, signal=46%	LGALS3/CD24/CDKN1A/RPS6/RPS3/ANXA1
GO:0046651	BP	GO:0046651	lymphocyte proliferation	12	-0.525895	-1.85372	0.0149327	0.109335	0.0903409	63	tags=50%, list=9%, signal=46%	LGALS3/CD24/CDKN1A/RPS6/RPS3/ANXA1
GO:0008289	MF	GO:0008289	lipid binding	33	-0.351785	-1.853	0.0148429	0.109335	0.0903409	32	tags=18%, list=5%, signal=18%	HSPA8/ANXA2/FABP5/ANXA1/CRABP1/FABP1
GO:1902600	BP	GO:1902600	proton transmembrane transport	10	-0.568193	-1.84851	0.0144694	0.109335	0.0903409	236	tags=90%, list=35%, signal=59%	SLC25A5/ATP5PB/SLC25A3/ATP1A1/CYB5A/NDUFS7/ATP5F1A/ATP5MC2/TMSB4X
GO:0051082	MF	GO:0051082	unfolded protein binding	21	0.42135	1.83536	0.0149313	0.109335	0.0903409	125	tags=43%, list=19%, signal=36%	HSP90B1/HSPA5/HYOU1/CANX/PPIB/ERO1B/HSPA1A/SYVN1/CALR
GO:0016477	BP	GO:0016477	cell migration	79	-0.256072	-1.74434	0.0149616	0.109335	0.0903409	120	tags=35%, list=18%, signal=33%	CENPV/APP/RPL13A/SVBP/IGFBP5/TMSB15A/RACK1/ATP5F1A/DPYSL3/PPIA/STMN1/RND3/HSPB1/MDK/LGALS3/CD24/COL1A1/DNER/FSTL1/TIMP1/GPM6A/PTN/TUBB2B/TMSB4X/TUBA1A/DCX/S100A11/ANXA1
GO:0045595	BP	GO:0045595	regulation of cell differentiation	74	-0.253991	-1.70546	0.0145968	0.109335	0.0903409	92	tags=27%, list=14%, signal=26%	HSP90AB1/CRABP2/ZFP36L1/NAP1L1/PPP2R1A/DDX5/MDK/CD24/COL1A1/NREP/CEBPD/PTN/VCAN/GDI1/NFKBIA/TFAP2B/ANXA2/B2M/ANXA1/S100A10
GO:0045087	BP	GO:0045087	innate immune response	22	-0.397105	-1.75931	0.0160184	0.116418	0.0961934	126	tags=45%, list=19%, signal=38%	PCBP2/RPL13A/IFITM2/NONO/LGALS3/HSPA8/TUBB/NFKBIA/IFITM3/ANXA1
GO:0071453	BP	GO:0071453	cellular response to oxygen levels	26	0.378791	1.81949	0.0161372	0.116644	0.0963802	150	tags=54%, list=23%, signal=43%	HILPDA/HYOU1/STC2/PDK1/P4HB/FAM162A/ERO1A/MT3/FOS/EPHA4/BNIP3/STC1/NPEPPS/TP53
GO:1901576	BP	GO:1901576	organic substance biosynthetic process	340	-0.170721	-1.48967	0.0166384	0.119617	0.0988364	135	tags=25%, list=20%, signal=41%	EIF3L/SCD5/RPL30/RPL14/EEF1B2/DUT/PCBP2/RPS3A/ITM2B/NDUFS7/RPL11/CENPV/APP/MAGED2/RPL13A/YBX1/SAT1/ZIC1/RPL23A/RPL24/RPL27A/IGFBP5/RPL9/EIF3F/H3-3A/EBF3/RACK1/ATP5F1A/ATP5MC2/HSP90AB1/RPS11/PPIA/CRABP2/ZFP36L1/APEX1/GAD1/HNRNPA1/RPS23/RPL6/PPP2R1A/RPS2/VPS72/HMGCR/HSPB1/RPS8/DDX5/MDK/RPL13/MRPS6/NONO/LGALS3/CD24/COL1A1/RPL15/RPL7/RPL3/RPSA/HNRNPA2B1/MSMO1/GAD2/CDKN1A/CEBPD/RPS6/RPS4X/TMSB4X/MLLT1…
GO:0051051	BP	GO:0051051	negative regulation of transport	20	-0.396027	-1.71165	0.0172285	0.123193	0.101792	98	tags=35%, list=15%, signal=31%	RACK1/HMGCR/LGALS3/GDI1/ANXA2/FABP5/ANXA1
GO:0070661	BP	GO:0070661	leukocyte proliferation	13	-0.49822	-1.82179	0.0173787	0.123603	0.10213	63	tags=46%, list=9%, signal=43%	LGALS3/CD24/CDKN1A/RPS6/RPS3/ANXA1
GO:0140694	BP	GO:0140694	non-membrane-bounded organelle assembly	18	-0.436232	-1.78299	0.0177371	0.124816	0.103133	121	tags=72%, list=18%, signal=61%	CSDE1/SQLE/RPS14/RPL5/RPL11/RPL23A/RPL24/RPS23/RPL6/RPSA/TUBB/RPS3/KRT19
GO:0010243	BP	GO:0010243	response to organonitrogen compound	61	0.265218	1.68445	0.0177324	0.124816	0.103133	150	tags=36%, list=23%, signal=31%	HSP90B1/HSPA5/LARS1/DNAJB9/STC2/CANX/SLC2A1/VGF/ADM/DHFR/MBD5/SDK1/FOS/CACNA1B/EPHA4/FAF1/CXCR4/SYVN1/CALR/STC1/RHBDD2/TP53
GO:0015075	MF	GO:0015075	monoatomic ion transmembrane transporter activity	14	-0.463562	-1.75046	0.0183651	0.128555	0.106222	236	tags=79%, list=35%, signal=52%	SLC25A5/ATP5PB/SLC25A3/ATP1A1/CYB5A/CACNA2D1/ATP5F1A/ATP5MC2/GPM6A/ANXA2/S100A6
GO:0070887	BP	GO:0070887	cellular response to chemical stimulus	137	0.210721	1.61395	0.0186631	0.129958	0.107381	151	tags=32%, list=23%, signal=31%	HSP90B1/HSPA5/LARS1/MT2A/LOX/DNAJB9/HILPDA/HYOU1/STC2/HK2/PPIB/SLC2A1/DDIT4/PDK1/P4HB/PDIA3/DHFR/FAM162A/MIF/SCG2/MBD5/ERO1A/PIH1D1/MT3/FOS/EIF2AK3/HSPA1A/AKAP12/EPHA4/BNIP3/IGFBP2/TRA2B/CXCR4/CALR/TEX14/RNMT/STC1/GBF1/USP15/DDIT3/RHBDD2/NPEPPS/TP53/SMYD3
GO:0015711	BP	GO:0015711	organic anion transport	16	-0.447405	-1.77461	0.0191767	0.131986	0.109057	13	tags=25%, list=2%, signal=25%	FABP5/ANXA1/CRABP1/FABP1
GO:0051604	BP	GO:0051604	protein maturation	41	0.320437	1.76823	0.0191921	0.131986	0.109057	70	tags=29%, list=11%, signal=28%	HSP90B1/HSPA5/HYOU1/SEC11C/CANX/PPIB/PDIA4/P4HB/PDIA3/ERO1A/ERO1B/PDIA6
GO:0042175	CC	GO:0042175	nuclear outer membrane-endoplasmic reticulum membrane network	69	0.238781	1.55985	0.0192521	0.131986	0.109057	253	tags=52%, list=38%, signal=36%	HSP90B1/HSPA5/DNAJB9/SEC11C/CANX/SSR3/PDIA3/ERO1A/ERO1B/PDIA6/EIF2AK3/SEC24D/ARL6IP1/FAF1/SYVN1/CALR/VTI1A/RHBDD2/NUS1/ARHGAP32/TMED9/MARCHF1/CERT1/TMED2/POM121C/NBAS/ENO1/COPE/SPCS2/SEC63/PPP1R15A/TMEM208/EXT1/NAV3/SEC61G/HERPUD1
GO:0030545	MF	GO:0030545	signaling receptor regulator activity	21	0.411686	1.79326	0.0196619	0.133421	0.110242	133	tags=52%, list=20%, signal=43%	STC2/GPI/VGF/ADM/MANF/MIF/SCG2/HSPA1A/FGF13/NRG3/STC1
GO:0030684	CC	GO:0030684	preribosome	16	-0.445458	-1.76689	0.0197623	0.133421	0.110242	229	tags=81%, list=34%, signal=55%	RPS15A/RPS27A/RPS13/RPS14/RPS7/RPS9/RPS24/RPS3A/RPS11/RPS23/RPS8/RPS6/RPS4X
GO:0032040	CC	GO:0032040	small-subunit processome	16	-0.445458	-1.76689	0.0197623	0.133421	0.110242	229	tags=81%, list=34%, signal=55%	RPS15A/RPS27A/RPS13/RPS14/RPS7/RPS9/RPS24/RPS3A/RPS11/RPS23/RPS8/RPS6/RPS4X
GO:0150034	CC	GO:0150034	distal axon	23	-0.381661	-1.75826	0.020319	0.136486	0.112775	250	tags=74%, list=38%, signal=48%	HSP90AA1/BASP1/ARPC3/ACTB/PCDH9/STMN2/FEZ1/CRMP1/CFL1/DBN1/APP/HSP90AB1/DPYSL3/GAD1/GPM6A/STMN4/HSPA8
GO:0045785	BP	GO:0045785	positive regulation of cell adhesion	20	-0.388558	-1.67937	0.021057	0.140733	0.116284	67	tags=30%, list=10%, signal=28%	MDK/CD24/RPS3/B2M/ANXA1/S100A10
GO:0042098	BP	GO:0042098	T cell proliferation	10	-0.550957	-1.79244	0.0216169	0.143037	0.118188	63	tags=50%, list=9%, signal=46%	LGALS3/CD24/RPS6/RPS3/ANXA1
GO:0051249	BP	GO:0051249	regulation of lymphocyte activation	19	-0.413493	-1.73436	0.02161	0.143037	0.118188	86	tags=42%, list=13%, signal=38%	ZFP36L1/MDK/LGALS3/CD24/CDKN1A/RPS3/B2M/ANXA1
GO:0031668	BP	GO:0031668	cellular response to extracellular stimulus	22	0.391394	1.76852	0.0219673	0.143218	0.118338	84	tags=36%, list=13%, signal=33%	HSPA5/LARS1/SLC2A1/MAP1LC3B/PLIN2/TNRC6A/FOS/EIF2AK3
GO:0031669	BP	GO:0031669	cellular response to nutrient levels	22	0.391394	1.76852	0.0219673	0.143218	0.118338	84	tags=36%, list=13%, signal=33%	HSPA5/LARS1/SLC2A1/MAP1LC3B/PLIN2/TNRC6A/FOS/EIF2AK3
GO:0005215	MF	GO:0005215	transporter activity	27	-0.354588	-1.72082	0.0219328	0.143218	0.118338	149	tags=44%, list=22%, signal=36%	ATP1A1/NDUFB4/CYB5A/CACNA2D1/NDUFS7/ATP5F1A/ATP5MC2/GPM6A/ANXA2/FABP5/S100A6/FABP1
GO:0071310	BP	GO:0071310	cellular response to organic substance	99	0.216646	1.53579	0.0221146	0.143475	0.11855	151	tags=32%, list=23%, signal=29%	HSP90B1/HSPA5/LARS1/MT2A/LOX/DNAJB9/STC2/HK2/DDIT4/P4HB/PDIA3/MIF/MBD5/ERO1A/PIH1D1/MT3/FOS/EIF2AK3/HSPA1A/AKAP12/EPHA4/IGFBP2/TRA2B/CXCR4/CALR/TEX14/RNMT/STC1/DDIT3/RHBDD2/TP53/SMYD3
GO:0055082	BP	GO:0055082	intracellular chemical homeostasis	34	0.330726	1.74254	0.0229596	0.148234	0.122482	145	tags=41%, list=22%, signal=34%	HSP90B1/MT2A/STC2/HK2/ERO1A/PIH1D1/MT3/BNIP3/DMXL1/TRA2B/CALR/STC1/ANK2/DDIT3
GO:0051235	BP	GO:0051235	maintenance of location	21	0.402061	1.75134	0.0232099	0.148918	0.123047	208	tags=62%, list=31%, signal=44%	HSP90B1/HSPA5/HILPDA/HK2/PLIN2/ERO1A/FAF1/CALR/ANK2/DDIT3/HK1/TMED2/APOE
GO:0005819	CC	GO:0005819	spindle	18	-0.421992	-1.72479	0.0232894	0.148918	0.123047	154	tags=56%, list=23%, signal=44%	CRMP1/CEP170/DYNLT1/CENPV/APP/TPT1/HSPB1/TUBB2B/TUBB/RPS3
GO:0030155	BP	GO:0030155	regulation of cell adhesion	36	-0.322878	-1.75149	0.023768	0.150531	0.12438	78	tags=28%, list=12%, signal=26%	PPP2R1A/MDK/LGALS3/CD24/COL1A1/RPS3/B2M/ANXA1/S100A10/EPCAM
GO:0051049	BP	GO:0051049	regulation of transport	72	-0.248687	-1.65315	0.0237108	0.150531	0.12438	36	tags=15%, list=5%, signal=16%	TMSB4X/GDI1/HSPA8/NFKBIA/TFAP2B/ANXA2/B2M/NNAT/FABP5/ANXA1/S100A10
GO:1901681	MF	GO:1901681	sulfur compound binding	17	-0.440617	-1.79201	0.0239431	0.150921	0.124703	245	tags=76%, list=37%, signal=50%	LRP1/HDGF/RPL22/DBI/TKT/APLP1/RPL29/APP/DPYSL3/PPIA/MDK/FSTL1/PTN
GO:0071840	BP	GO:0071840	cellular component organization or biogenesis	301	-0.172255	-1.49611	0.0241067	0.151235	0.124962	104	tags=20%, list=16%, signal=31%	IGFBP5/TMSB15A/EIF3F/H3-3A/RACK1/TGFBI/AP1S2/HSP90AB1/RPS11/DPYSL3/PPIA/CRABP2/NAP1L1/APEX1/HNRNPA1/RPS23/RPL6/PPP2R1A/STMN1/VPS72/RND3/MARCKS/RPS8/MDK/LGALS3/CD24/COL1A1/RPL7/RPSA/HNRNPA2B1/DNER/CDKN1A/NREP/RPS6/GPM6A/STMN4/PTN/TUBB2B/RPS4X/TMSB4X/CST3/MLLT11/GDI1/HSPA8/TUBA1A/TUBB/MARCKSL1/DCX/RPS3/RPL7A/TAGLN3/COL1A2/ANXA2/LUM/B2M/ANXA1/KRT19/S100A6/S100A10/KRT17/IGFBP4
GO:0030855	BP	GO:0030855	epithelial cell differentiation	30	-0.338095	-1.71939	0.0244523	0.15197	0.125569	63	tags=27%, list=9%, signal=25%	LGALS3/CD24/CDKN1A/FSTL1/TUBB/ANXA1/KRT19/KRT17
GO:0051240	BP	GO:0051240	positive regulation of multicellular organismal process	74	-0.240406	-1.61424	0.0244226	0.15197	0.125569	87	tags=24%, list=13%, signal=24%	CRABP2/ZFP36L1/NAP1L1/HSPB1/MDK/CD24/COL1A1/CDKN1A/PTN/VCAN/GDI1/RPS3/ANXA2/LUM/B2M/FABP5/ANXA1/KRT17
GO:0008092	MF	GO:0008092	cytoskeletal protein binding	51	-0.283115	-1.70287	0.0249838	0.154551	0.127702	195	tags=61%, list=29%, signal=47%	HSP90AA1/GABARAPL1/ARPC3/ACTB/TPM4/ARPC1A/STMN2/FEZ1/MAP4K4/RDX/CNN3/RAB11B/PFN2/CRMP1/PHF6/CFL1/DBN1/SVBP/TMSB15A/HSP90AB1/DPYSL3/STMN1/MARCKS/STMN4/TMSB4X/MARCKSL1/DCX/RPS3/TAGLN3/ANXA2/S100A6
GO:0030234	MF	GO:0030234	enzyme regulator activity	57	-0.2617	-1.61211	0.0251328	0.154753	0.127869	129	tags=35%, list=19%, signal=31%	EEF1B2/RPL11/APP/SVBP/RACK1/HSP90AB1/PPP2R1A/HMGCR/HSPB1/LGALS3/CD24/CCNI/CDKN1A/TIMP1/TFPI2/PTN/CST3/GDI1/ANXA2/ANXA1
GO:0140662	MF	GO:0140662	ATP-dependent protein folding chaperone	10	0.527278	1.69807	0.0262746	0.160087	0.132276	10	tags=30%, list=2%, signal=30%	HSP90B1/HSPA5/HYOU1
GO:0050801	BP	GO:0050801	monoatomic ion homeostasis	24	0.366249	1.69205	0.0264805	0.160087	0.132276	145	tags=46%, list=22%, signal=37%	HSP90B1/MT2A/STC2/ERO1A/MT3/BNIP3/DMXL1/CALR/STC1/ANK2/DDIT3
GO:0055080	BP	GO:0055080	monoatomic cation homeostasis	24	0.366249	1.69205	0.0264805	0.160087	0.132276	145	tags=46%, list=22%, signal=37%	HSP90B1/MT2A/STC2/ERO1A/MT3/BNIP3/DMXL1/CALR/STC1/ANK2/DDIT3
GO:0051130	BP	GO:0051130	positive regulation of cellular component organization	63	-0.255382	-1.61993	0.0263565	0.160087	0.132276	98	tags=27%, list=15%, signal=25%	RACK1/DPYSL3/CRABP2/HNRNPA1/MDK/LGALS3/HNRNPA2B1/GPM6A/PTN/TUBB2B/MLLT11/GDI1/RPS3/ANXA2/B2M/ANXA1/S100A10
GO:0030426	CC	GO:0030426	growth cone	17	-0.434398	-1.76672	0.0275123	0.163395	0.13501	250	tags=82%, list=38%, signal=53%	HSP90AA1/BASP1/ARPC3/PCDH9/STMN2/FEZ1/CRMP1/CFL1/DBN1/APP/HSP90AB1/DPYSL3/GPM6A/STMN4
GO:0030427	CC	GO:0030427	site of polarized growth	17	-0.434398	-1.76672	0.0275123	0.163395	0.13501	250	tags=82%, list=38%, signal=53%	HSP90AA1/BASP1/ARPC3/PCDH9/STMN2/FEZ1/CRMP1/CFL1/DBN1/APP/HSP90AB1/DPYSL3/GPM6A/STMN4
GO:0045121	CC	GO:0045121	membrane raft	11	-0.512579	-1.74519	0.0275192	0.163395	0.13501	149	tags=64%, list=22%, signal=50%	ATP1A1/APP/ATP5F1A/CD24/TUBB/ANXA2/S100A10
GO:0098857	CC	GO:0098857	membrane microdomain	11	-0.512579	-1.74519	0.0275192	0.163395	0.13501	149	tags=64%, list=22%, signal=50%	ATP1A1/APP/ATP5F1A/CD24/TUBB/ANXA2/S100A10
GO:0080090	BP	GO:0080090	regulation of primary metabolic process	242	-0.17194	-1.45261	0.0282141	0.166777	0.137804	88	tags=17%, list=13%, signal=24%	PPIA/CRABP2/ZFP36L1/APEX1/HNRNPA1/RPL6/PPP2R1A/RPS2/VPS72/HMGCR/HSPB1/DDX5/MDK/NONO/LGALS3/CD24/COL1A1/HNRNPA2B1/CCNI/CDKN1A/CEBPD/TIMP1/RPS4X/TMSB4X/CST3/MLLT11/HSPA8/RPS3/EEF1A1/TAGLN3/NFKBIA/TFAP2B/ANXA2/LUM/FABP5/S100A11/ANXA1/S100A10/EPCAM/KRT17/IGFBP4/FABP1
GO:0044419	BP	GO:0044419	biological process involved in interspecies interaction between organisms	65	-0.245085	-1.57567	0.0285038	0.167743	0.138602	93	tags=37%, list=14%, signal=35%	DYNLT1/CFL1/PRDX2/RPL30/PCBP2/RPL13A/IFITM2/HSP90AB1/PPIA/TPT1/STMN1/HSPB1/NONO/LGALS3/CD24/RPSA/GPM6A/HSPA8/TUBB/EEF1A1/NFKBIA/IFITM3/B2M/ANXA1
GO:0017157	BP	GO:0017157	regulation of exocytosis	11	-0.510734	-1.73891	0.0287355	0.168362	0.139114	19	tags=27%, list=3%, signal=27%	ANXA2/ANXA1/S100A10
GO:0070663	BP	GO:0070663	regulation of leukocyte proliferation	10	-0.537418	-1.74839	0.0290816	0.169643	0.140172	63	tags=50%, list=9%, signal=46%	LGALS3/CD24/CDKN1A/RPS3/ANXA1
GO:0007267	BP	GO:0007267	cell-cell signaling	61	-0.24706	-1.55179	0.030071	0.174648	0.144308	98	tags=26%, list=15%, signal=25%	RACK1/HSP90AB1/GAD1/PPP2R1A/HMGCR/MDK/CD24/COL1A1/GAD2/PTN/TUBB2B/TFAP2B/NNAT/FABP5/ANXA1/IGFBP4
GO:0006631	BP	GO:0006631	fatty acid metabolic process	14	-0.436637	-1.64878	0.0303096	0.175269	0.14482	54	tags=29%, list=8%, signal=27%	MSMO1/FABP5/ANXA1/FABP1
GO:0005539	MF	GO:0005539	glycosaminoglycan binding	15	-0.432785	-1.67483	0.0310337	0.177145	0.146371	234	tags=73%, list=35%, signal=49%	HDGF/RPL22/APLP1/RPL29/APP/DPYSL3/PPIA/MDK/FSTL1/PTN/VCAN
GO:0016234	CC	GO:0016234	inclusion body	10	0.514504	1.65693	0.0308775	0.177145	0.146371	328	tags=100%, list=49%, signal=51%	SLC2A3/NEFM/MT3/HSPA1A/SNCB/ATF4/HERPUD1/ARIH1/ATXN1/WDFY3
GO:0048870	BP	GO:0048870	cell motility	86	-0.230141	-1.59297	0.0309716	0.177145	0.146371	120	tags=33%, list=18%, signal=31%	CENPV/APP/RPL13A/SVBP/IGFBP5/TMSB15A/RACK1/ATP5F1A/DPYSL3/PPIA/STMN1/RND3/HSPB1/MDK/LGALS3/CD24/COL1A1/DNER/FSTL1/TIMP1/GPM6A/PTN/TUBB2B/TMSB4X/TUBA1A/DCX/S100A11/ANXA1
GO:0045926	BP	GO:0045926	negative regulation of growth	14	0.43344	1.60018	0.0321101	0.182506	0.150801	90	tags=43%, list=14%, signal=38%	MT2A/TSPYL2/STC2/MT3/HSPA1A/FGF13
GO:0051223	BP	GO:0051223	regulation of protein transport	21	-0.387907	-1.70916	0.0324338	0.182784	0.15103	110	tags=38%, list=17%, signal=33%	ZIC1/RACK1/PPIA/HMGCR/GDI1/HSPA8/TFAP2B/NNAT
GO:0006986	BP	GO:0006986	response to unfolded protein	21	0.387668	1.68864	0.0323871	0.182784	0.15103	147	tags=48%, list=22%, signal=38%	HSPA5/DNAJB9/STC2/MANF/ERO1A/EIF2AK3/HSPA1A/CHAC1/DDIT3/RHBDD2
GO:0072593	BP	GO:0072593	reactive oxygen species metabolic process	14	0.432378	1.59626	0.0327103	0.183564	0.151675	190	tags=64%, list=29%, signal=47%	HK2/DDIT4/DHFR/MT3/BNIP3/GBF1/TP53/ROMO1/SESN2
GO:0005774	CC	GO:0005774	vacuolar membrane	23	-0.363356	-1.67393	0.0335786	0.187645	0.155047	257	tags=70%, list=39%, signal=44%	SCARB2/GABARAPL1/LRP1/GNB2/LAPTM4A/CD63/COL6A1/TMEM106B/ITM2C/AP1S2/IFITM2/HSPA8/EEF1A1/ANXA2/IFITM3/B2M
GO:0009141	BP	GO:0009141	nucleoside triphosphate metabolic process	14	-0.428656	-1.61865	0.0339106	0.188648	0.155875	213	tags=71%, list=32%, signal=50%	ATP5PB/NDUFS2/PARP1/NDUFB4/DUT/NDUFS7/ATP5F1A/ATP5MC2/TMSB4X/HSPA8
GO:0050790	BP	GO:0050790	regulation of catalytic activity	70	-0.241154	-1.58746	0.0340583	0.188648	0.155875	121	tags=31%, list=18%, signal=29%	RPL11/APP/SVBP/RACK1/HSP90AB1/PPIA/RPS2/STMN1/HSPB1/LGALS3/CD24/HNRNPA2B1/CCNI/CDKN1A/TIMP1/TMSB4X/CST3/RPS3/EEF1A1/ANXA1/S100A10/FABP1
GO:0048878	BP	GO:0048878	chemical homeostasis	49	0.268972	1.58294	0.0341836	0.188648	0.155875	197	tags=47%, list=30%, signal=36%	HSP90B1/MT2A/STC2/HK2/GPI/VGF/MBD5/ERO1A/PIH1D1/MT3/BNIP3/DMXL1/TRA2B/CALR/STC1/ANK2/DDIT3/NUS1/RORA/CERT1/HK1/SESN2/GOT1
GO:0050793	BP	GO:0050793	regulation of developmental process	108	-0.209584	-1.53308	0.0343736	0.188913	0.156094	92	tags=23%, list=14%, signal=24%	HSP90AB1/CRABP2/ZFP36L1/NAP1L1/TPT1/PPP2R1A/HSPB1/DDX5/MDK/CD24/COL1A1/CDKN1A/NREP/CEBPD/PTN/VCAN/CST3/GDI1/NFKBIA/TFAP2B/ANXA2/B2M/ANXA1/S100A10/KRT17
GO:0048584	BP	GO:0048584	positive regulation of response to stimulus	83	-0.22381	-1.55201	0.035081	0.191272	0.158043	104	tags=27%, list=16%, signal=26%	IGFBP5/RACK1/HSP90AB1/PPIA/PPP2R1A/VPS72/HSPB1/DDX5/MDK/NONO/LGALS3/CD24/COL1A1/PTN/TMSB4X/HSPA8/RPS3/NFKBIA/B2M/FABP5/ANXA1/IGFBP4
GO:0071704	BP	GO:0071704	organic substance metabolic process	434	-0.160465	-1.3741	0.0350904	0.191272	0.158043	192	tags=32%, list=29%, signal=66%	PCGF2/FDPS/MAP4K4/GLRX/RDX/TKT/RPS9/RPS20/RPS24/PARP1/RPL5/APLP1/RAB11B/CCT6A/RPS29/CPE/GTF2I/RPL31/RPL10A/RPL12/TMEM106B/HDAC2/DUSP1/ITM2C/TFAP2A/RPL29/FOXP2/SUMO2/PFN2/RTN1/YWHAZ/CRMP1/RPL18/PSMA4/ATP1A1/SNHG29/CCT7/PHF6/THRA/NDUFB4/RPL4/PRDX2/EIF3L/SCD5/RPL30/RPL14/EEF1B2/DUT/PCBP2/RPS3A/ITM2B/NDUFS7/RPL11/CENPV/APP/ETFB/MAGED2/RPL13A/YBX1/SAT1/SVBP/ZIC1/RPL23A/RPL24/RPL27A/IGFBP5/RPL9/EIF3F/H…
GO:0006090	BP	GO:0006090	pyruvate metabolic process	12	0.464272	1.61122	0.0356007	0.193261	0.159687	242	tags=75%, list=36%, signal=49%	HK2/GPI/DDIT4/PDK1/HK1/ENO1/ENO2/ALDOA/PKM
GO:0045177	CC	GO:0045177	apical part of cell	15	-0.427654	-1.65498	0.0358543	0.193846	0.160171	11	tags=20%, list=2%, signal=20%	ANXA1/EPCAM/FABP1
GO:0048193	BP	GO:0048193	Golgi vesicle transport	22	0.374144	1.69058	0.0366488	0.194195	0.160459	371	tags=91%, list=56%, signal=42%	HYOU1/P4HB/GOLGA4/SEC24D/EXOC6B/GBF1/VTI1A/TMED9/KLHL20/TMED2/GOLT1B/NBAS/COPE/SCFD1/NSF/CCDC91/AP3D1/COG5/CUL3/MON2
GO:0044092	BP	GO:0044092	negative regulation of molecular function	47	-0.282792	-1.6544	0.0365301	0.194195	0.160459	98	tags=28%, list=15%, signal=25%	RACK1/PPIA/STMN1/HSPB1/LGALS3/CDKN1A/TIMP1/TMSB4X/CST3/NFKBIA/B2M/ANXA1/FABP1
GO:0051651	BP	GO:0051651	maintenance of location in cell	16	0.417534	1.6204	0.0364385	0.194195	0.160459	208	tags=62%, list=31%, signal=44%	HSP90B1/HSPA5/HK2/ERO1A/CALR/ANK2/DDIT3/HK1/TMED2/APOE
GO:0045202	CC	GO:0045202	synapse	105	-0.207344	-1.50912	0.0360712	0.194195	0.160459	232	tags=51%, list=35%, signal=40%	GDI2/RPL23/RPS27A/PCBP1/ACTB/RPL22/SDCBP/RPL19/RPS13/RPS14/OLFM2/RPS7/ARL6IP5/RPL8/GNG3/RPS9/RPS20/CNN3/RAB11B/RPL12/PFN2/RTN1/YWHAZ/ATP1A1/DBN1/EIF3L/RPL30/RPL14/PCBP2/RPS3A/NDUFS7/APP/RPL13A/RPL24/EIF3F/RPS11/DPYSL3/GAD1/RPS23/RPL6/PPP2R1A/RPL13/RPL7/GAD2/GPM6A/PTN/TUBB2B/VCAN/GDI1/HSPA8/TUBA1A/RPS3/RPL7A/FABP5
GO:0032991	CC	GO:0032991	protein-containing complex	298	-0.167663	-1.44962	0.0365468	0.194195	0.160459	273	tags=50%, list=41%, signal=53%	MAP4/BACH2/ARPC5L/FBXL17/TMED10/NPAS3/DYNC1LI2/NACA/SPATS2L/RPS15A/GNAI2/UQCRC2/HIGD1A/PFDN5/HSP90AA1/BASP1/CSNK2B/LRP1/GNB2/ARPC3/MYL12A/EEF1D/SLC25A5/HDGF/SUMO1/RPL23/RPS27A/PCBP1/ACTB/EIF3H/CSDE1/RPL22/TPM4/SDCBP/RPL19/ATP5PB/RPS13/NDUFS2/RPS14/ARPC1A/DBI/RTRAF/MACROH2A2/PSMB5/OLFM2/RPS7/RPL8/PCGF2/GNG3/RPS9/RPS20/COL6A1/RPS24/PARP1/RPL5/COL6A3/CCT6A/RPS29/RPL31/RPL10A/RPL12/HDAC2/TFAP2A/RPL29…
GO:0002253	BP	GO:0002253	activation of immune response	11	-0.498854	-1.69846	0.0369756	0.195149	0.161247	64	tags=45%, list=10%, signal=42%	NONO/LGALS3/HSPA8/RPS3/NFKBIA
GO:0005525	MF	GO:0005525	GTP binding	12	-0.472735	-1.66633	0.0376633	0.195284	0.161358	74	tags=83%, list=11%, signal=75%	GNL3/GNAI2/HSP90AA1/TUBA1B/RAB11B/RND3/TUBB2B/TUBA1A/TUBB/EEF1A1
GO:0019001	MF	GO:0019001	guanyl nucleotide binding	12	-0.472735	-1.66633	0.0376633	0.195284	0.161358	74	tags=83%, list=11%, signal=75%	GNL3/GNAI2/HSP90AA1/TUBA1B/RAB11B/RND3/TUBB2B/TUBA1A/TUBB/EEF1A1
GO:0032561	MF	GO:0032561	guanyl ribonucleotide binding	12	-0.472735	-1.66633	0.0376633	0.195284	0.161358	74	tags=83%, list=11%, signal=75%	GNL3/GNAI2/HSP90AA1/TUBA1B/RAB11B/RND3/TUBB2B/TUBA1A/TUBB/EEF1A1
GO:0098771	BP	GO:0098771	inorganic ion homeostasis	21	0.381551	1.662	0.0377353	0.195284	0.161358	145	tags=48%, list=22%, signal=38%	HSP90B1/MT2A/STC2/ERO1A/MT3/BNIP3/CALR/STC1/ANK2/DDIT3
GO:0006807	BP	GO:0006807	nitrogen compound metabolic process	396	-0.158743	-1.383	0.0374459	0.195284	0.161358	190	tags=32%, list=29%, signal=57%	MAP4K4/GLRX/RDX/TKT/RPS9/RPS20/RPS24/PARP1/RPL5/APLP1/CCT6A/RPS29/CPE/GTF2I/RPL31/RPL10A/RPL12/TMEM106B/HDAC2/DUSP1/ITM2C/TFAP2A/RPL29/FOXP2/SUMO2/PFN2/RTN1/YWHAZ/CRMP1/RPL18/PSMA4/SNHG29/CCT7/PHF6/THRA/NDUFB4/RPL4/EIF3L/RPL30/RPL14/EEF1B2/DUT/PCBP2/RPS3A/ITM2B/NDUFS7/RPL11/APP/ETFB/MAGED2/RPL13A/YBX1/SAT1/SVBP/ZIC1/RPL23A/RPL24/RPL27A/IGFBP5/RPL9/EIF3F/EBF3/RACK1/ATP5F1A/ATP5MC2/HSP90AB1/RPS11/P…
GO:0140677	MF	GO:0140677	molecular function activator activity	39	0.29806	1.60746	0.0379	0.195376	0.161434	94	tags=33%, list=14%, signal=30%	LARS1/STC2/GPI/VGF/ADM/MANF/MIF/SCG2/DOCK3/MT3/HSPA1A/FGF13/AGAP1
GO:0009892	BP	GO:0009892	negative regulation of metabolic process	141	-0.19138	-1.48826	0.0386772	0.198613	0.164109	124	tags=27%, list=19%, signal=28%	ITM2B/RPL11/CENPV/APP/MAGED2/RPL13A/YBX1/SVBP/IGFBP5/H3-3A/RACK1/HSP90AB1/PPIA/ZFP36L1/APEX1/HNRNPA1/PPP2R1A/VPS72/HMGCR/HSPB1/DDX5/NONO/LGALS3/CD24/HNRNPA2B1/CDKN1A/CEBPD/TIMP1/TMSB4X/CST3/HSPA8/RPS3/TAGLN3/TFAP2B/ANXA2/S100A11/ANXA1/FABP1
GO:0051015	MF	GO:0051015	actin filament binding	10	-0.519663	-1.69063	0.0390714	0.199134	0.16454	271	tags=90%, list=41%, signal=54%	ARPC5L/ARPC3/TPM4/ARPC1A/CNN3/CFL1/MARCKS/MARCKSL1/TAGLN3
GO:0140678	MF	GO:0140678	molecular function inhibitor activity	33	-0.316599	-1.66766	0.0390782	0.199134	0.16454	127	tags=39%, list=19%, signal=34%	DUT/RPL11/APP/RACK1/HSPB1/LGALS3/CDKN1A/TIMP1/TFPI2/PTN/CST3/ANXA2/ANXA1
GO:0035966	BP	GO:0035966	response to topologically incorrect protein	22	0.371486	1.67857	0.0395345	0.200637	0.165781	147	tags=45%, list=22%, signal=37%	HSPA5/DNAJB9/STC2/MANF/ERO1A/EIF2AK3/HSPA1A/CHAC1/DDIT3/RHBDD2
GO:0031984	CC	GO:0031984	organelle subcompartment	85	0.216779	1.49818	0.0396748	0.200637	0.165781	217	tags=44%, list=33%, signal=34%	HSP90B1/HSPA5/DNAJB9/SEC11C/CANX/SSR3/PDIA3/GOLGA4/ERO1A/ERO1B/PDIA6/EIF2AK3/SEC24D/VPS53/ARL6IP1/FAF1/CHAC1/SYVN1/CALR/GBF1/VTI1A/RBFOX1/RHBDD2/NUS1/PIK3C2A/ARHGAP32/TMED9/MARCHF1/KLHL20/FUT11/CERT1/TMED2/POM121C/NBAS/COPE/SPCS2/SEC63
GO:0080135	BP	GO:0080135	regulation of cellular response to stress	42	0.285801	1.57896	0.04056	0.204337	0.168838	192	tags=48%, list=29%, signal=36%	HSPA5/DNAJB9/HYOU1/MANF/DHFR/MIF/EIF2AK3/HSPA1A/GADD45G/GADD45B/EPHA4/SYVN1/SUPT3H/USP15/DDIT3/TP53/POLH/INPP5F/BRAF/TMED2
GO:0016363	CC	GO:0016363	nuclear matrix	10	-0.514612	-1.6742	0.0409468	0.205507	0.169805	64	tags=40%, list=10%, signal=37%	NONO/HNRNPA2B1/ANXA2/S100A10
GO:0002020	MF	GO:0002020	protease binding	13	-0.453505	-1.65828	0.0416111	0.20786	0.171749	122	tags=54%, list=18%, signal=45%	NDUFS7/ATP5F1A/COL1A1/TIMP1/CST3/COL1A2/ANXA2
GO:0006754	BP	GO:0006754	ATP biosynthetic process	10	-0.508877	-1.65554	0.0421971	0.20786	0.171749	213	tags=80%, list=32%, signal=55%	ATP5PB/NDUFS2/PARP1/NDUFB4/NDUFS7/ATP5F1A/ATP5MC2/TMSB4X
GO:0009201	BP	GO:0009201	ribonucleoside triphosphate biosynthetic process	10	-0.508877	-1.65554	0.0421971	0.20786	0.171749	213	tags=80%, list=32%, signal=55%	ATP5PB/NDUFS2/PARP1/NDUFB4/NDUFS7/ATP5F1A/ATP5MC2/TMSB4X
GO:0009206	BP	GO:0009206	purine ribonucleoside triphosphate biosynthetic process	10	-0.508877	-1.65554	0.0421971	0.20786	0.171749	213	tags=80%, list=32%, signal=55%	ATP5PB/NDUFS2/PARP1/NDUFB4/NDUFS7/ATP5F1A/ATP5MC2/TMSB4X
GO:0051050	BP	GO:0051050	positive regulation of transport	40	-0.289436	-1.62902	0.0420854	0.20786	0.171749	36	tags=18%, list=5%, signal=18%	TMSB4X/NFKBIA/ANXA2/B2M/NNAT/ANXA1/S100A10
GO:0051129	BP	GO:0051129	negative regulation of cellular component organization	49	-0.264747	-1.56847	0.0425734	0.208939	0.172642	195	tags=51%, list=29%, signal=39%	STMN2/FEZ1/RDX/PARP1/HDAC2/DUSP1/ITM2C/SEMA6A/PFN2/CRMP1/THRA/RPL13A/TMSB15A/H3-3A/RACK1/DPYSL3/HNRNPA1/STMN1/LGALS3/TMSB4X/CST3/GDI1/HSPA8/ANXA2/B2M
GO:2000026	BP	GO:2000026	regulation of multicellular organismal development	62	-0.238725	-1.5112	0.042826	0.209406	0.173028	87	tags=24%, list=13%, signal=23%	CRABP2/ZFP36L1/NAP1L1/HSPB1/MDK/CD24/PTN/VCAN/GDI1/NFKBIA/ANXA2/B2M/ANXA1/S100A10/KRT17
GO:0007015	BP	GO:0007015	actin filament organization	26	-0.342301	-1.63376	0.0430835	0.209894	0.17343	217	tags=62%, list=33%, signal=43%	TPM4/ARPC1A/RDX/CNN3/PFN2/CFL1/DBN1/TMSB15A/DPYSL3/STMN1/RND3/MARCKS/TMSB4X/MARCKSL1/TAGLN3/S100A10
GO:0005509	MF	GO:0005509	calcium ion binding	29	-0.335037	-1.67023	0.0435057	0.211178	0.174491	53	tags=28%, list=8%, signal=27%	DNER/FSTL1/VCAN/ANXA2/S100A11/ANXA1/S100A6/S100A10
GO:0061077	BP	GO:0061077	chaperone-mediated protein folding	11	0.481162	1.6084	0.0462831	0.223842	0.184955	85	tags=45%, list=13%, signal=40%	HSPA5/PPIB/PDIA4/ERO1A/HSPA1A
GO:0030036	BP	GO:0030036	actin cytoskeleton organization	37	-0.300211	-1.64248	0.0466895	0.224989	0.185903	102	tags=59%, list=15%, signal=53%	LRP1/ARPC3/ACTB/TPM4/SDCBP/ARPC1A/RDX/CNN3/PFN2/CFL1/DBN1/TMSB15A/DPYSL3/STMN1/RND3/MARCKS/TMSB4X/MARCKSL1/TAGLN3/ANXA1/KRT19/S100A10
GO:0044255	BP	GO:0044255	cellular lipid metabolic process	31	-0.31637	-1.63319	0.0469647	0.225499	0.186324	87	tags=26%, list=13%, signal=24%	CRABP2/PPP2R1A/HMGCR/MSMO1/FDFT1/FABP5/ANXA1/FABP1
GO:0042803	MF	GO:0042803	protein homodimerization activity	30	-0.315767	-1.60584	0.0483559	0.22976	0.189846	20	tags=27%, list=3%, signal=27%	RACK1/HSP90AB1/HSPB1/TFAP2B/B2M/S100A11/S100A6/S100A10
GO:0009199	BP	GO:0009199	ribonucleoside triphosphate metabolic process	12	-0.453382	-1.59812	0.0492989	0.22976	0.189846	213	tags=75%, list=32%, signal=52%	ATP5PB/NDUFS2/PARP1/NDUFB4/NDUFS7/ATP5F1A/ATP5MC2/TMSB4X/HSPA8
GO:0009205	BP	GO:0009205	purine ribonucleoside triphosphate metabolic process	12	-0.453382	-1.59812	0.0492989	0.22976	0.189846	213	tags=75%, list=32%, signal=52%	ATP5PB/NDUFS2/PARP1/NDUFB4/NDUFS7/ATP5F1A/ATP5MC2/TMSB4X/HSPA8
GO:0046034	BP	GO:0046034	ATP metabolic process	12	-0.453382	-1.59812	0.0492989	0.22976	0.189846	213	tags=75%, list=32%, signal=52%	ATP5PB/NDUFS2/PARP1/NDUFB4/NDUFS7/ATP5F1A/ATP5MC2/TMSB4X/HSPA8
GO:0070972	BP	GO:0070972	protein localization to endoplasmic reticulum	11	0.47644	1.59262	0.0480518	0.22976	0.189846	253	tags=82%, list=38%, signal=52%	HSPA5/SSR3/ANK2/GBF1/SPCS2/SEC63/PPP1R15A/SEC61G/HERPUD1
GO:0044183	MF	GO:0044183	protein folding chaperone	12	0.458554	1.59138	0.0489237	0.22976	0.189846	10	tags=25%, list=2%, signal=25%	HSP90B1/HSPA5/HYOU1
GO:0065009	BP	GO:0065009	regulation of molecular function	92	-0.216351	-1.53003	0.0488479	0.22976	0.189846	77	tags=21%, list=12%, signal=21%	RPS2/STMN1/HSPB1/LGALS3/CD24/HNRNPA2B1/CCNI/CDKN1A/TIMP1/TMSB4X/CST3/RPS3/EEF1A1/NFKBIA/ANXA2/B2M/ANXA1/S100A10/FABP1
GO:0098590	CC	GO:0098590	plasma membrane region	48	-0.256276	-1.50828	0.0494071	0.22976	0.189846	51	tags=19%, list=8%, signal=19%	GAD2/GPM6A/HSPA8/RPS3/EEF1A1/ANXA2/ANXA1/KRT19/EPCAM
GO:0044249	BP	GO:0044249	cellular biosynthetic process	336	-0.158777	-1.37885	0.0490566	0.22976	0.189846	135	tags=25%, list=20%, signal=40%	EIF3L/SCD5/RPL30/RPL14/EEF1B2/DUT/PCBP2/RPS3A/ITM2B/NDUFS7/RPL11/CENPV/APP/MAGED2/RPL13A/YBX1/SAT1/ZIC1/RPL23A/RPL24/RPL27A/IGFBP5/RPL9/EIF3F/H3-3A/EBF3/RACK1/ATP5F1A/ATP5MC2/HSP90AB1/RPS11/PPIA/CRABP2/ZFP36L1/APEX1/GAD1/HNRNPA1/RPS23/RPL6/PPP2R1A/RPS2/VPS72/HMGCR/HSPB1/RPS8/DDX5/MDK/RPL13/MRPS6/NONO/LGALS3/CD24/COL1A1/RPL15/RPL7/RPL3/RPSA/HNRNPA2B1/GAD2/CDKN1A/DDAH2/CEBPD/RPS6/RPS4X/TMSB4X/MLLT1…
GO:0034612	BP	GO:0034612	response to tumor necrosis factor	13	-0.441736	-1.61525	0.0505051	0.232428	0.19205	86	tags=46%, list=13%, signal=41%	ZFP36L1/COL1A1/TMSB4X/TUBA1A/RPS3/NFKBIA
GO:0007600	BP	GO:0007600	sensory perception	13	-0.43687	-1.59745	0.0505051	0.232428	0.19205	97	tags=38%, list=15%, signal=34%	TGFBI/COL1A1/LUM/B2M/FABP5
GO:0051248	BP	GO:0051248	negative regulation of protein metabolic process	65	-0.229548	-1.47578	0.0504032	0.232428	0.19205	124	tags=31%, list=19%, signal=28%	ITM2B/RPL11/RPL13A/YBX1/SVBP/IGFBP5/RACK1/HSP90AB1/PPIA/ZFP36L1/PPP2R1A/HMGCR/HSPB1/LGALS3/CDKN1A/TIMP1/CST3/RPS3/ANXA2/FABP1
GO:0005769	CC	GO:0005769	early endosome	20	-0.37281	-1.6113	0.0511811	0.233921	0.193283	128	tags=40%, list=19%, signal=33%	NSG2/APP/AP1S2/DNER/ANXA2/IFITM3/B2M/ANXA1
GO:0048468	BP	GO:0048468	cell development	125	-0.192435	-1.45153	0.0510806	0.233921	0.193283	92	tags=22%, list=14%, signal=23%	HSP90AB1/DPYSL3/CRABP2/ZFP36L1/NAP1L1/PPP2R1A/STMN1/MDK/DNER/CDKN1A/NREP/CEBPD/RPS6/GPM6A/STMN4/PTN/TUBB2B/VCAN/GDI1/TUBA1A/NFKBIA/ANXA2/B2M/ANXA1/KRT19/S100A6/S100A10
GO:0031902	CC	GO:0031902	late endosome membrane	11	-0.478212	-1.62818	0.0528455	0.234282	0.193582	257	tags=82%, list=39%, signal=51%	SCARB2/LAPTM4A/CD63/TMEM106B/NSG2/IFITM2/ANXA2/IFITM3/B2M
GO:0034399	CC	GO:0034399	nuclear periphery	11	-0.476979	-1.62398	0.0528455	0.234282	0.193582	64	tags=36%, list=10%, signal=33%	NONO/HNRNPA2B1/ANXA2/S100A10
GO:0019901	MF	GO:0019901	protein kinase binding	37	-0.294015	-1.60858	0.0525624	0.234282	0.193582	98	tags=32%, list=15%, signal=29%	RACK1/HSP90AB1/RND3/HSPB1/MARCKS/CD24/CDKN1A/RPS6/PTN/DCX/RPS3/EEF1A1
GO:0030029	BP	GO:0030029	actin filament-based process	44	-0.280374	-1.60471	0.0515385	0.234282	0.193582	245	tags=59%, list=37%, signal=40%	LRP1/ARPC3/SUMO1/ACTB/TPM4/SDCBP/ARPC1A/RDX/CNN3/PFN2/ATP1A1/CFL1/DBN1/MYL6/CACNA2D1/TMSB15A/DPYSL3/STMN1/RND3/MARCKS/TMSB4X/MARCKSL1/TAGLN3/ANXA1/KRT19/S100A10
GO:0006096	BP	GO:0006096	glycolytic process	10	0.493828	1.59035	0.0516544	0.234282	0.193582	242	tags=80%, list=36%, signal=52%	HK2/GPI/DDIT4/HK1/ENO1/ENO2/ALDOA/PKM
GO:0016049	BP	GO:0016049	cell growth	30	-0.312415	-1.5888	0.0522244	0.234282	0.193582	119	tags=37%, list=18%, signal=32%	APP/IGFBP5/H3-3A/RACK1/HSP90AB1/CRABP2/PPP2R1A/CDKN1A/GDI1/KRT17/IGFBP4
GO:0060284	BP	GO:0060284	regulation of cell development	43	-0.26852	-1.52604	0.0518962	0.234282	0.193582	87	tags=28%, list=13%, signal=26%	CRABP2/ZFP36L1/NAP1L1/MDK/PTN/VCAN/GDI1/NFKBIA/ANXA2/B2M/ANXA1/S100A10
GO:0014070	BP	GO:0014070	response to organic cyclic compound	46	0.258814	1.50005	0.0528376	0.234282	0.193582	133	tags=37%, list=20%, signal=32%	HSP90B1/LOX/STC2/GPI/VGF/ADM/DDIT4/PLIN2/DHFR/SDK1/FOS/HSPA1A/SLC3A2/IGFBP2/CXCR4/CALR/STC1
GO:0010628	BP	GO:0010628	positive regulation of gene expression	61	-0.233681	-1.46776	0.052	0.234282	0.193582	38	tags=15%, list=6%, signal=15%	RPS4X/HSPA8/RPS3/ANXA2/LUM/B2M/ANXA1/S100A10/KRT17
GO:0009913	BP	GO:0009913	epidermal cell differentiation	10	-0.490357	-1.59529	0.0534494	0.236172	0.195143	86	tags=40%, list=13%, signal=35%	ZFP36L1/CDKN1A/ANXA1/KRT17
GO:0048731	BP	GO:0048731	system development	189	-0.176206	-1.44328	0.0536322	0.236195	0.195162	114	tags=23%, list=17%, signal=27%	RPL13A/SAT1/SVBP/ZIC1/RPL24/IGFBP5/H3-3A/TGFBI/HSP90AB1/DPYSL3/CRABP2/ZFP36L1/NAP1L1/STMN1/HSPB1/MARCKS/MDK/RPL13/CD24/COL1A1/DNER/CDKN1A/NREP/TIMP1/GPM6A/STMN4/PTN/TUBB2B/VCAN/GDI1/TUBA1A/MARCKSL1/DCX/TAGLN3/COL1A2/TFAP2B/ANXA2/B2M/NNAT/ANXA1/S100A6/CKB/S100A10/EPCAM
GO:0019216	BP	GO:0019216	regulation of lipid metabolic process	13	-0.430215	-1.57312	0.0545455	0.239424	0.19783	13	tags=23%, list=2%, signal=23%	FABP5/ANXA1/FABP1
GO:0043161	BP	GO:0043161	proteasome-mediated ubiquitin-dependent protein catabolic process	32	0.293758	1.50239	0.0547667	0.239604	0.197979	147	tags=34%, list=22%, signal=28%	HSP90B1/HSPA5/DNAJB9/CANX/HSPA1A/FBXO33/FAF1/SYVN1/CALR/DDIT3/RHBDD2
GO:0002790	BP	GO:0002790	peptide secretion	10	-0.483788	-1.57392	0.0561331	0.240055	0.198351	20	tags=30%, list=3%, signal=30%	TFAP2B/NNAT/ANXA1
GO:0015833	BP	GO:0015833	peptide transport	10	-0.483788	-1.57392	0.0561331	0.240055	0.198351	20	tags=30%, list=3%, signal=30%	TFAP2B/NNAT/ANXA1
GO:0030072	BP	GO:0030072	peptide hormone secretion	10	-0.483788	-1.57392	0.0561331	0.240055	0.198351	20	tags=30%, list=3%, signal=30%	TFAP2B/NNAT/ANXA1
GO:0046879	BP	GO:0046879	hormone secretion	10	-0.483788	-1.57392	0.0561331	0.240055	0.198351	20	tags=30%, list=3%, signal=30%	TFAP2B/NNAT/ANXA1
GO:0021537	BP	GO:0021537	telencephalon development	23	0.34509	1.56461	0.0554455	0.240055	0.198351	180	tags=57%, list=27%, signal=43%	ID2/SLC2A1/ZSWIM6/DAB1/FGF13/BNIP3/CDON/TRA2B/CXCR4/NRG3/CNTNAP2/UQCRQ/AGTPBP1
GO:0045597	BP	GO:0045597	positive regulation of cell differentiation	35	-0.290232	-1.55636	0.0555626	0.240055	0.198351	92	tags=34%, list=14%, signal=31%	HSP90AB1/CRABP2/ZFP36L1/NAP1L1/MDK/CD24/COL1A1/CEBPD/PTN/VCAN/GDI1/ANXA1
GO:0051239	BP	GO:0051239	regulation of multicellular organismal process	126	-0.191934	-1.44905	0.055336	0.240055	0.198351	98	tags=22%, list=15%, signal=23%	RACK1/ATP5F1A/HSP90AB1/CRABP2/ZFP36L1/NAP1L1/HMGCR/HSPB1/MDK/LGALS3/CD24/COL1A1/CDKN1A/TIMP1/PTN/VCAN/TMSB4X/CST3/GDI1/RPS3/NFKBIA/ANXA2/LUM/B2M/FABP5/ANXA1/S100A10/KRT17
GO:0050865	BP	GO:0050865	regulation of cell activation	24	-0.335093	-1.57143	0.0577689	0.24453	0.20205	86	tags=33%, list=13%, signal=30%	ZFP36L1/MDK/LGALS3/CD24/CDKN1A/RPS3/B2M/ANXA1
GO:0008219	BP	GO:0008219	cell death	113	-0.193362	-1.42275	0.0576541	0.24453	0.20205	92	tags=24%, list=14%, signal=25%	HSP90AB1/PPIA/ZFP36L1/TPT1/APEX1/PPP2R1A/VPS72/HSPB1/MARCKS/DDX5/MDK/NONO/LGALS3/CD24/CDKN1A/FSTL1/DDAH2/TIMP1/RPS6/MLLT11/TUBA1A/RPS3/NFKBIA/HTRA1/TFAP2B/ANXA1/FABP1
GO:0012501	BP	GO:0012501	programmed cell death	113	-0.193362	-1.42275	0.0576541	0.24453	0.20205	92	tags=24%, list=14%, signal=25%	HSP90AB1/PPIA/ZFP36L1/TPT1/APEX1/PPP2R1A/VPS72/HSPB1/MARCKS/DDX5/MDK/NONO/LGALS3/CD24/CDKN1A/FSTL1/DDAH2/TIMP1/RPS6/MLLT11/TUBA1A/RPS3/NFKBIA/HTRA1/TFAP2B/ANXA1/FABP1
GO:0031325	BP	GO:0031325	positive regulation of cellular metabolic process	157	-0.174562	-1.39042	0.0579151	0.24453	0.20205	99	tags=20%, list=15%, signal=22%	EBF3/RACK1/HSP90AB1/PPIA/ZFP36L1/APEX1/HNRNPA1/VPS72/HSPB1/MDK/CD24/COL1A1/HNRNPA2B1/CDKN1A/DDAH2/CEBPD/RPS4X/TMSB4X/MLLT11/HSPA8/RPS3/NFKBIA/TFAP2B/ANXA2/LUM/B2M/ANXA1/S100A10/EPCAM/KRT17/FABP1
GO:0070201	BP	GO:0070201	regulation of establishment of protein localization	23	-0.348258	-1.60438	0.0583501	0.244535	0.202053	110	tags=35%, list=17%, signal=30%	ZIC1/RACK1/PPIA/HMGCR/GDI1/HSPA8/TFAP2B/NNAT
GO:0016773	MF	GO:0016773	phosphotransferase activity, alcohol group as acceptor	26	0.317529	1.52523	0.0584677	0.244535	0.202053	385	tags=88%, list=58%, signal=39%	HK2/PDK1/PFKFB3/EIF2AK3/EPHA4/TEX14/BRD2/PIK3C2A/CASK/HK1/BRAF/PKM/CDC42BPA/ADK/PDK3/SIK3/PIK3C3/AAK1/MAPK1/PFKP/RPS6KC1/CDK19/TNIK
GO:0006915	BP	GO:0006915	apoptotic process	112	-0.195533	-1.43381	0.0582329	0.244535	0.202053	92	tags=24%, list=14%, signal=25%	HSP90AB1/PPIA/ZFP36L1/TPT1/APEX1/PPP2R1A/VPS72/HSPB1/MARCKS/DDX5/MDK/NONO/LGALS3/CD24/CDKN1A/FSTL1/DDAH2/TIMP1/RPS6/MLLT11/TUBA1A/RPS3/NFKBIA/HTRA1/TFAP2B/ANXA1/FABP1
GO:0002694	BP	GO:0002694	regulation of leukocyte activation	22	-0.363032	-1.60836	0.0602911	0.248019	0.204932	86	tags=36%, list=13%, signal=33%	ZFP36L1/MDK/LGALS3/CD24/CDKN1A/RPS3/B2M/ANXA1
GO:0008324	MF	GO:0008324	monoatomic cation transmembrane transporter activity	13	-0.427405	-1.56284	0.0606061	0.248019	0.204932	236	tags=77%, list=35%, signal=51%	SLC25A5/ATP5PB/SLC25A3/ATP1A1/CYB5A/CACNA2D1/ATP5F1A/ATP5MC2/GPM6A/ANXA2
GO:0015318	MF	GO:0015318	inorganic molecular entity transmembrane transporter activity	13	-0.427405	-1.56284	0.0606061	0.248019	0.204932	236	tags=77%, list=35%, signal=51%	SLC25A5/ATP5PB/SLC25A3/ATP1A1/CYB5A/CACNA2D1/ATP5F1A/ATP5MC2/GPM6A/ANXA2
GO:0022890	MF	GO:0022890	inorganic cation transmembrane transporter activity	13	-0.427405	-1.56284	0.0606061	0.248019	0.204932	236	tags=77%, list=35%, signal=51%	SLC25A5/ATP5PB/SLC25A3/ATP1A1/CYB5A/CACNA2D1/ATP5F1A/ATP5MC2/GPM6A/ANXA2
GO:0008201	MF	GO:0008201	heparin binding	10	-0.479986	-1.56155	0.0602911	0.248019	0.204932	234	tags=80%, list=35%, signal=53%	HDGF/RPL22/APLP1/RPL29/APP/MDK/FSTL1/PTN
GO:0042592	BP	GO:0042592	homeostatic process	79	0.220297	1.48011	0.059761	0.248019	0.204932	134	tags=30%, list=20%, signal=28%	HSP90B1/MT2A/LOX/STC2/HK2/ID2/SLC2A1/GPI/VGF/CROCC/MIF/MBD5/ERO1A/PIH1D1/MT3/HSPA1A/GADD45G/BNIP3/DMXL1/TRA2B/CXCR4/CALR/STC1/ANK2
GO:0044085	BP	GO:0044085	cellular component biogenesis	161	-0.18359	-1.46564	0.0603166	0.248019	0.204932	130	tags=28%, list=20%, signal=30%	RPL14/NSG2/DUT/RPS3A/NDUFS7/RPL11/CENPV/APP/RPL13A/RPL23A/RPL24/TMSB15A/EIF3F/H3-3A/RACK1/AP1S2/HSP90AB1/RPS11/DPYSL3/NAP1L1/RPS23/RPL6/PPP2R1A/STMN1/MARCKS/RPS8/LGALS3/RPL7/RPSA/DNER/RPS6/GPM6A/RPS4X/TMSB4X/HSPA8/TUBA1A/TUBB/DCX/RPS3/RPL7A/COL1A2/ANXA2/B2M/KRT19/S100A10
GO:0005200	MF	GO:0005200	structural constituent of cytoskeleton	11	-0.466303	-1.58764	0.0609756	0.248766	0.205549	39	tags=36%, list=6%, signal=35%	TUBB2B/TUBA1A/TUBB/KRT19
GO:0005789	CC	GO:0005789	endoplasmic reticulum membrane	67	0.227361	1.47001	0.0616302	0.249733	0.206348	237	tags=48%, list=36%, signal=34%	HSP90B1/HSPA5/DNAJB9/SEC11C/CANX/SSR3/PDIA3/ERO1A/ERO1B/PDIA6/EIF2AK3/SEC24D/ARL6IP1/FAF1/SYVN1/CALR/VTI1A/RHBDD2/NUS1/ARHGAP32/TMED9/MARCHF1/CERT1/TMED2/POM121C/NBAS/COPE/SPCS2/SEC63/PPP1R15A/TMEM208/EXT1
GO:0098827	CC	GO:0098827	endoplasmic reticulum subcompartment	67	0.227361	1.47001	0.0616302	0.249733	0.206348	237	tags=48%, list=36%, signal=34%	HSP90B1/HSPA5/DNAJB9/SEC11C/CANX/SSR3/PDIA3/ERO1A/ERO1B/PDIA6/EIF2AK3/SEC24D/ARL6IP1/FAF1/SYVN1/CALR/VTI1A/RHBDD2/NUS1/ARHGAP32/TMED9/MARCHF1/CERT1/TMED2/POM121C/NBAS/COPE/SPCS2/SEC63/PPP1R15A/TMEM208/EXT1
GO:0019538	BP	GO:0019538	protein metabolic process	253	-0.157287	-1.33616	0.0617761	0.249733	0.206348	190	tags=35%, list=29%, signal=41%	MAP4K4/GLRX/RDX/RPS9/RPS20/RPS24/PARP1/RPL5/APLP1/CCT6A/RPS29/CPE/RPL31/RPL10A/RPL12/TMEM106B/HDAC2/DUSP1/ITM2C/RPL29/SUMO2/PFN2/RTN1/YWHAZ/RPL18/PSMA4/CCT7/RPL4/EIF3L/RPL30/RPL14/EEF1B2/PCBP2/RPS3A/ITM2B/RPL11/APP/RPL13A/YBX1/SVBP/RPL23A/RPL24/RPL27A/IGFBP5/RPL9/EIF3F/RACK1/HSP90AB1/RPS11/PPIA/ZFP36L1/GAD1/HNRNPA1/RPS23/RPL6/PPP2R1A/RPS2/HMGCR/HSPB1/RPS8/RPL13/MRPS6/LGALS3/CD24/RPL15/RPL7/RPL3/U…
GO:0012505	CC	GO:0012505	endomembrane system	245	-0.155917	-1.32099	0.0623819	0.251418	0.207741	94	tags=19%, list=14%, signal=26%	AP1S2/IFITM2/HSP90AB1/COMMD3/DPYSL3/PPIA/CRABP2/TPT1/APEX1/RPS23/RPL6/RND3/HMGCR/RPS8/RPL13/LGALS3/COL1A1/MSMO1/DNER/CCNI/GAD2/FSTL1/TIMP1/RPS6/STMN4/PTN/VCAN/TMSB4X/CST3/GDI1/HSPA8/TUBA1A/TUBB/RPS3/EEF1A1/COL1A2/ANXA2/LUM/FDFT1/IFITM3/B2M/FABP5/S100A11/ANXA1/S100A6/IGFBP4
GO:0030111	BP	GO:0030111	regulation of Wnt signaling pathway	13	-0.423975	-1.5503	0.0626263	0.25164	0.207924	119	tags=46%, list=18%, signal=39%	APP/RACK1/PPP2R1A/MDK/COL1A1/IGFBP4
GO:0051100	BP	GO:0051100	negative regulation of binding	11	-0.461943	-1.57279	0.0630081	0.252221	0.208404	98	tags=45%, list=15%, signal=39%	RACK1/CDKN1A/TMSB4X/NFKBIA/B2M
GO:0021549	BP	GO:0021549	cerebellum development	10	0.469985	1.51356	0.0633397	0.252221	0.208404	209	tags=80%, list=31%, signal=56%	HSPA5/DAB1/TP53/ATRN/RORA/UQCRQ/AGTPBP1/RERE
GO:0022037	BP	GO:0022037	metencephalon development	10	0.469985	1.51356	0.0633397	0.252221	0.208404	209	tags=80%, list=31%, signal=56%	HSPA5/DAB1/TP53/ATRN/RORA/UQCRQ/AGTPBP1/RERE
GO:0050803	BP	GO:0050803	regulation of synapse structure or activity	14	-0.40932	-1.54563	0.0638723	0.252828	0.208905	155	tags=57%, list=23%, signal=45%	YWHAZ/CFL1/DBN1/APP/GPM6A/HSPA8/TUBA1A/TUBB
GO:0050807	BP	GO:0050807	regulation of synapse organization	14	-0.40932	-1.54563	0.0638723	0.252828	0.208905	155	tags=57%, list=23%, signal=45%	YWHAZ/CFL1/DBN1/APP/GPM6A/HSPA8/TUBA1A/TUBB
GO:0030335	BP	GO:0030335	positive regulation of cell migration	29	-0.316467	-1.57765	0.0648377	0.252886	0.208954	119	tags=41%, list=18%, signal=36%	APP/IGFBP5/RACK1/ATP5F1A/HSPB1/MDK/LGALS3/COL1A1/PTN/TMSB4X/S100A11/ANXA1
GO:0043086	BP	GO:0043086	negative regulation of catalytic activity	29	-0.316224	-1.57644	0.0648377	0.252886	0.208954	88	tags=28%, list=13%, signal=25%	PPIA/HSPB1/LGALS3/CDKN1A/TIMP1/CST3/ANXA1/FABP1
GO:0050684	BP	GO:0050684	regulation of mRNA processing	10	-0.473083	-1.53909	0.0644491	0.252886	0.208954	86	tags=50%, list=13%, signal=44%	ZFP36L1/HNRNPA1/DDX5/HNRNPA2B1/HSPA8
GO:0061659	MF	GO:0061659	ubiquitin-like protein ligase activity	11	0.452599	1.51293	0.0647059	0.252886	0.208954	369	tags=100%, list=55%, signal=45%	SYVN1/WSB1/MARCHF1/CBX4/NSMCE2/TRIM2/ARIH1/MDM2/CUL3/MIB1/RNF181
GO:0006325	BP	GO:0006325	chromatin organization	39	0.264877	1.4285	0.0645833	0.252886	0.208954	276	tags=62%, list=42%, signal=38%	TSPYL2/PHF21A/PIH1D1/ZDBF2/KMT2C/ZRANB3/H2BC15/KDM4B/BRD2/USP15/TP53/SMYD3/KDM3A/SPTY2D1/CBX4/KCNQ1OT1/RERE/CHD2/NSMCE2/RSBN1/KANSL1/KDM7A/BUD23/KAT6A
GO:0009966	BP	GO:0009966	regulation of signal transduction	138	0.178687	1.36689	0.0651731	0.253451	0.209421	125	tags=26%, list=19%, signal=27%	HSPA5/LARS1/LOX/DNAJB9/TSPYL2/HYOU1/CAMTA1/MAGI2/ADM/DDIT4/DLK1/P4HB/PDIA3/MIF/SCG2/DOCK3/MBD5/PIH1D1/DAB1/MT3/TNKS/EIF2AK3/HSPA1A/AKAP12/GADD45G/GADD45B/EPHA4/KCTD16/CDON/PTPRD/FAF1/IGFBP2/CHAC1/CXCR4/SYVN1/CALR
GO:0005524	MF	GO:0005524	ATP binding	59	0.241588	1.52228	0.0656064	0.254392	0.210198	109	tags=25%, list=16%, signal=23%	HSP90B1/HSPA5/LARS1/HYOU1/HK2/GPHN/PDK1/PFKFB3/PAICS/EIF2AK3/HSPA1A/CACNA1B/ZRANB3/EPHA4/MTHFD1L
GO:0005543	MF	GO:0005543	phospholipid binding	23	-0.34391	-1.58435	0.0663984	0.255761	0.211329	32	tags=17%, list=5%, signal=17%	HSPA8/ANXA2/ANXA1/FABP1
GO:0043207	BP	GO:0043207	response to external biotic stimulus	54	-0.236574	-1.4478	0.0665362	0.255761	0.211329	142	tags=35%, list=21%, signal=30%	CFL1/PRDX2/RPL30/PCBP2/RPL13A/IFITM2/TPT1/STMN1/HSPB1/NONO/LGALS3/CD24/GPM6A/HSPA8/TUBB/NFKBIA/IFITM3/B2M/ANXA1
GO:0051707	BP	GO:0051707	response to other organism	54	-0.236574	-1.4478	0.0665362	0.255761	0.211329	142	tags=35%, list=21%, signal=30%	CFL1/PRDX2/RPL30/PCBP2/RPL13A/IFITM2/TPT1/STMN1/HSPB1/NONO/LGALS3/CD24/GPM6A/HSPA8/TUBB/NFKBIA/IFITM3/B2M/ANXA1
GO:0051094	BP	GO:0051094	positive regulation of developmental process	53	-0.23905	-1.46266	0.0674374	0.258478	0.213574	98	tags=28%, list=15%, signal=26%	RACK1/HSP90AB1/CRABP2/ZFP36L1/NAP1L1/HSPB1/MDK/CD24/COL1A1/CEBPD/PTN/VCAN/GDI1/ANXA1/KRT17
GO:0051172	BP	GO:0051172	negative regulation of nitrogen compound metabolic process	119	-0.194707	-1.46119	0.0678723	0.259397	0.214333	124	tags=34%, list=19%, signal=34%	HDAC2/DUSP1/ITM2C/TFAP2A/FOXP2/RTN1/YWHAZ/PHF6/THRA/ITM2B/RPL11/MAGED2/RPL13A/YBX1/SVBP/IGFBP5/RACK1/HSP90AB1/PPIA/ZFP36L1/APEX1/HNRNPA1/PPP2R1A/VPS72/HMGCR/HSPB1/DDX5/NONO/LGALS3/HNRNPA2B1/CDKN1A/CEBPD/TIMP1/CST3/HSPA8/RPS3/TAGLN3/TFAP2B/ANXA2/S100A11/FABP1
GO:0006887	BP	GO:0006887	exocytosis	15	-0.400526	-1.55	0.0681363	0.25966	0.214551	19	tags=20%, list=3%, signal=20%	ANXA2/ANXA1/S100A10
GO:0006952	BP	GO:0006952	defense response	53	-0.238149	-1.45715	0.0693642	0.263584	0.217793	67	tags=23%, list=10%, signal=22%	MDK/NONO/LGALS3/TIMP1/PTN/TMSB4X/CST3/HSPA8/TUBB/NFKBIA/IFITM3/ANXA1
GO:0009653	BP	GO:0009653	anatomical structure morphogenesis	113	-0.189766	-1.39629	0.0695825	0.26366	0.217856	119	tags=27%, list=18%, signal=26%	APP/RPL13A/YBX1/SAT1/ZIC1/RPL24/IGFBP5/RACK1/TGFBI/HSP90AB1/CRABP2/ZFP36L1/STMN1/HSPB1/MDK/COL1A1/RPS6/GPM6A/PTN/TUBB2B/CST3/GDI1/TUBA1A/COL1A2/TFAP2B/ANXA2/ANXA1/KRT19/S100A6/KRT17
GO:2000147	BP	GO:2000147	positive regulation of cell motility	31	-0.295326	-1.52455	0.0707269	0.266478	0.220185	119	tags=39%, list=18%, signal=33%	APP/IGFBP5/RACK1/ATP5F1A/HSPB1/MDK/LGALS3/COL1A1/PTN/TMSB4X/S100A11/ANXA1
GO:0005783	CC	GO:0005783	endoplasmic reticulum	131	0.182575	1.37347	0.0707071	0.266478	0.220185	102	tags=21%, list=15%, signal=23%	HSP90B1/HSPA5/LARS1/DNAJB9/HYOU1/STC2/HK2/SEC11C/CANX/PPIB/PDIA4/SSR3/VGF/MANF/PLIN2/P4HB/PDIA3/SCG2/ERO1A/ERO1B/PDIA6/FOS/EIF2AK3/HSPA1A/SEC24D/P4HA1/BNIP3/NUCB2
GO:0071345	BP	GO:0071345	cellular response to cytokine stimulus	36	0.273348	1.44771	0.0715746	0.266651	0.220327	127	tags=36%, list=19%, signal=31%	HSPA5/MT2A/LOX/HK2/P4HB/PDIA3/MT3/FOS/HSPA1A/AKAP12/CXCR4/TEX14/RNMT
GO:0030554	MF	GO:0030554	adenyl nucleotide binding	67	0.222579	1.4391	0.0715706	0.266651	0.220327	109	tags=24%, list=16%, signal=22%	HSP90B1/HSPA5/LARS1/HYOU1/HK2/GPHN/PDK1/DHFR/PFKFB3/PAICS/EIF2AK3/HSPA1A/CACNA1B/ZRANB3/EPHA4/MTHFD1L
GO:0005856	CC	GO:0005856	cytoskeleton	103	-0.193272	-1.40539	0.0712871	0.266651	0.220327	251	tags=51%, list=38%, signal=38%	PFDN5/BASP1/GABARAPL1/LRP1/ARPC3/MYL12A/SLC25A5/TUBA1B/ACTB/TPM4/SDCBP/ARPC1A/RTRAF/PSMB5/RPS7/ARL6IP5/FEZ1/RDX/CNN3/CCT6A/JPT1/PFN2/CRMP1/CEP170/CCT7/DYNLT1/CFL1/DBN1/MYL6/CENPV/APP/SVBP/TMSB15A/DPYSL3/TPT1/APEX1/PPP2R1A/STMN1/HSPB1/MARCKS/TUBB2B/TMSB4X/MLLT11/TUBA1A/TUBB/MARCKSL1/DCX/RPS3/EEF1A1/TAGLN3/ANXA1/KRT19/KRT17
GO:0016043	BP	GO:0016043	cellular component organization	283	-0.152403	-1.32055	0.0715667	0.266651	0.220327	104	tags=19%, list=16%, signal=29%	IGFBP5/TMSB15A/EIF3F/H3-3A/RACK1/TGFBI/AP1S2/HSP90AB1/DPYSL3/PPIA/CRABP2/NAP1L1/APEX1/HNRNPA1/RPS23/RPL6/PPP2R1A/STMN1/VPS72/RND3/MARCKS/MDK/LGALS3/CD24/COL1A1/RPSA/HNRNPA2B1/DNER/CDKN1A/NREP/GPM6A/STMN4/PTN/TUBB2B/TMSB4X/CST3/MLLT11/GDI1/HSPA8/TUBA1A/TUBB/MARCKSL1/DCX/RPS3/TAGLN3/COL1A2/ANXA2/LUM/B2M/ANXA1/KRT19/S100A6/S100A10/KRT17/IGFBP4
GO:0007017	BP	GO:0007017	microtubule-based process	36	-0.277168	-1.50353	0.0721248	0.26795	0.2214	78	tags=28%, list=12%, signal=26%	PPP2R1A/STMN1/HSPB1/STMN4/TUBB2B/HSPA8/TUBA1A/TUBB/DCX/RPS3
GO:0040007	BP	GO:0040007	growth	46	-0.243681	-1.41609	0.0733198	0.27163	0.224442	104	tags=30%, list=16%, signal=28%	IGFBP5/H3-3A/RACK1/HSP90AB1/CRABP2/ZFP36L1/PPP2R1A/MDK/CDKN1A/PTN/GDI1/ANXA1/KRT17/IGFBP4
GO:0001558	BP	GO:0001558	regulation of cell growth	25	-0.33853	-1.60462	0.0740398	0.273178	0.22572	104	tags=36%, list=16%, signal=32%	IGFBP5/H3-3A/RACK1/CRABP2/PPP2R1A/CDKN1A/GDI1/KRT17/IGFBP4
GO:0001764	BP	GO:0001764	neuron migration	15	-0.387044	-1.49782	0.0741483	0.273178	0.22572	67	tags=40%, list=10%, signal=37%	MDK/DNER/GPM6A/TUBB2B/TUBA1A/DCX
GO:0005681	CC	GO:0005681	spliceosomal complex	11	-0.45501	-1.54919	0.0752033	0.274395	0.226726	113	tags=55%, list=17%, signal=46%	YBX1/HNRNPA1/DDX5/LGALS3/HNRNPA2B1/HSPA8
GO:0034220	BP	GO:0034220	monoatomic ion transmembrane transport	26	-0.317377	-1.51479	0.0750988	0.274395	0.226726	242	tags=65%, list=36%, signal=43%	GNB2/SLC25A5/SUMO1/ATP5PB/SLC25A3/CD63/GLRX/ATP1A1/CYB5A/CACNA2D1/NDUFS7/ATP5F1A/ATP5MC2/GPM6A/TMSB4X/ANXA2/S100A6
GO:0016772	MF	GO:0016772	transferase activity, transferring phosphorus-containing groups	37	0.265872	1.42057	0.0755102	0.274395	0.226726	385	tags=86%, list=58%, signal=39%	HK2/GPHN/PDK1/PFKFB3/TNKS/EIF2AK3/EPHA4/REV3L/TEX14/BRD2/PIK3C2A/POLH/CASK/CERT1/HK1/BRAF/DLG2/PKM/POLR2L/CDC42BPA/ADK/PDK3/SIK3/PIK3C3/AAK1/MAPK1/POLR2B/PFKP/RPS6KC1/SEPHS2/CDK19/TNIK
GO:0006996	BP	GO:0006996	organelle organization	156	-0.173389	-1.38056	0.0754352	0.274395	0.226726	257	tags=49%, list=39%, signal=40%	SCARB2/FUNDC2/HIGD1A/HSP90AA1/GABARAPL1/LRP1/DTD1/ARPC3/SLC25A5/TUBA1B/GDI2/SUMO1/ACTB/UBB/CSDE1/TPM4/SDCBP/SQLE/NDUFS2/RPS14/ARPC1A/GOLM1/STMN2/FEZ1/RDX/CNN3/PARP1/RPL5/CCT6A/TMEM106B/DUSP1/SEMA6A/PFN2/RTN1/YWHAZ/CCT7/DYNLT1/CFL1/NDUFB4/DBN1/NDUFS7/RPL11/CENPV/RPL23A/RPL24/TMSB15A/H3-3A/AP1S2/HSP90AB1/DPYSL3/PPIA/APEX1/HNRNPA1/RPS23/RPL6/PPP2R1A/STMN1/RND3/MARCKS/MDK/RPSA/HNRNPA2B1/STMN4/TUBB2B/…
GO:0051171	BP	GO:0051171	regulation of nitrogen compound metabolic process	235	-0.154505	-1.29564	0.0749507	0.274395	0.226726	88	tags=17%, list=13%, signal=23%	PPIA/CRABP2/ZFP36L1/APEX1/HNRNPA1/RPL6/PPP2R1A/RPS2/VPS72/HMGCR/HSPB1/DDX5/MDK/NONO/LGALS3/CD24/COL1A1/HNRNPA2B1/CCNI/CDKN1A/DDAH2/CEBPD/TIMP1/RPS4X/TMSB4X/CST3/MLLT11/HSPA8/RPS3/EEF1A1/TAGLN3/NFKBIA/TFAP2B/ANXA2/LUM/S100A11/S100A10/EPCAM/KRT17/FABP1
GO:0003676	MF	GO:0003676	nucleic acid binding	220	-0.159065	-1.32792	0.0757282	0.274437	0.226761	238	tags=45%, list=36%, signal=44%	EEF1D/SLC25A5/TUBA1B/HDGF/GDI2/SUMO1/RPL23/RPS27A/PCBP1/ACTB/EIF3H/CSDE1/RPL22/RPL19/RPS13/RPS14/RTRAF/ZIC3/MACROH2A2/RPS7/RPL8/PCGF2/FDPS/RDX/RPS9/RPS20/RPS24/PARP1/RPL5/CCT6A/GTF2I/RPL31/RPL10A/RPL12/HDAC2/TFAP2A/RPL29/FOXP2/SUMO2/YWHAZ/RPL18/PHF6/THRA/RPL4/EIF3L/RPL30/RPL14/EEF1B2/DUT/PCBP2/RPS3A/RPL11/APP/RPL13A/YBX1/ZIC1/RPL23A/RPL24/RPL27A/RPL9/EIF3F/H3-3A/EBF3/RACK1/ATP5F1A/HSP90AB1/RPS11/…
GO:0042176	BP	GO:0042176	regulation of protein catabolic process	23	-0.337552	-1.55506	0.0764588	0.276088	0.228125	250	tags=65%, list=38%, signal=42%	HSP90AA1/LRP1/SUMO1/UBB/EIF3H/RDX/SUMO2/RPL11/RACK1/HSP90AB1/HMGCR/TIMP1/CST3/EEF1A1/ANXA2
GO:0003924	MF	GO:0003924	GTPase activity	11	-0.450397	-1.53348	0.0772358	0.276088	0.228125	256	tags=82%, list=38%, signal=51%	GNAI2/GNB2/TUBA1B/GNG3/RAB11B/RND3/TUBB2B/TUBB/EEF1A1
GO:0030198	BP	GO:0030198	extracellular matrix organization	14	-0.40348	-1.52358	0.0778443	0.276088	0.228125	119	tags=50%, list=18%, signal=42%	APP/TGFBI/COL1A1/CST3/COL1A2/ANXA2/LUM
GO:0045229	BP	GO:0045229	external encapsulating structure organization	14	-0.40348	-1.52358	0.0778443	0.276088	0.228125	119	tags=50%, list=18%, signal=42%	APP/TGFBI/COL1A1/CST3/COL1A2/ANXA2/LUM
GO:0030217	BP	GO:0030217	T cell differentiation	14	-0.403175	-1.52243	0.0778443	0.276088	0.228125	86	tags=36%, list=13%, signal=32%	ZFP36L1/MDK/RPS6/B2M/ANXA1
GO:0016032	BP	GO:0016032	viral process	27	-0.312473	-1.51644	0.0776699	0.276088	0.228125	146	tags=48%, list=22%, signal=39%	DYNLT1/CFL1/EIF3L/PCBP2/EIF3F/IFITM2/HSP90AB1/PPIA/DDX5/RPSA/HSPA8/EEF1A1/IFITM3
GO:0016052	BP	GO:0016052	carbohydrate catabolic process	13	0.417944	1.48599	0.0767717	0.276088	0.228125	242	tags=69%, list=36%, signal=45%	HK2/GPI/DDIT4/TP53/HK1/ENO1/ENO2/ALDOA/PKM
GO:0034097	BP	GO:0034097	response to cytokine	41	-0.263187	-1.48381	0.0769231	0.276088	0.228125	93	tags=34%, list=14%, signal=31%	IFITM2/HSP90AB1/DPYSL3/ZFP36L1/CD24/COL1A1/RPL3/TIMP1/TMSB4X/TUBA1A/RPS3/NFKBIA/IFITM3/ANXA1
GO:0019058	BP	GO:0019058	viral life cycle	20	-0.351099	-1.51747	0.0787402	0.278493	0.230112	93	tags=50%, list=14%, signal=44%	DYNLT1/PCBP2/IFITM2/HSP90AB1/PPIA/DDX5/RPSA/HSPA8/EEF1A1/IFITM3
GO:0019900	MF	GO:0019900	kinase binding	40	-0.257672	-1.45024	0.0791506	0.278493	0.230112	98	tags=30%, list=15%, signal=27%	RACK1/HSP90AB1/RND3/HSPB1/MARCKS/CD24/CDKN1A/RPS6/PTN/DCX/RPS3/EEF1A1
GO:0006629	BP	GO:0006629	lipid metabolic process	40	-0.256858	-1.44566	0.0791506	0.278493	0.230112	149	tags=35%, list=22%, signal=29%	ATP1A1/THRA/SCD5/APP/ETFB/ATP5F1A/CRABP2/PPP2R1A/HMGCR/MSMO1/FDFT1/FABP5/ANXA1/FABP1
GO:0050708	BP	GO:0050708	regulation of protein secretion	10	-0.465888	-1.51568	0.0810811	0.284158	0.234793	88	tags=40%, list=13%, signal=35%	PPIA/HMGCR/TFAP2B/NNAT
GO:0042981	BP	GO:0042981	regulation of apoptotic process	90	-0.197988	-1.38701	0.0811881	0.284158	0.234793	98	tags=26%, list=15%, signal=25%	RACK1/HSP90AB1/PPIA/ZFP36L1/TPT1/APEX1/PPP2R1A/VPS72/HSPB1/MDK/NONO/LGALS3/CDKN1A/FSTL1/DDAH2/TIMP1/RPS6/MLLT11/RPS3/HTRA1/TFAP2B/ANXA1/FABP1
GO:0000226	BP	GO:0000226	microtubule cytoskeleton organization	25	-0.319482	-1.51433	0.0816733	0.285106	0.235577	78	tags=32%, list=12%, signal=29%	PPP2R1A/STMN1/STMN4/TUBB2B/TUBA1A/TUBB/DCX/RPS3
GO:0009142	BP	GO:0009142	nucleoside triphosphate biosynthetic process	11	-0.44817	-1.5259	0.0833333	0.287454	0.237516	213	tags=73%, list=32%, signal=50%	ATP5PB/NDUFS2/PARP1/NDUFB4/NDUFS7/ATP5F1A/ATP5MC2/TMSB4X
GO:0009145	BP	GO:0009145	purine nucleoside triphosphate biosynthetic process	11	-0.44817	-1.5259	0.0833333	0.287454	0.237516	213	tags=73%, list=32%, signal=50%	ATP5PB/NDUFS2/PARP1/NDUFB4/NDUFS7/ATP5F1A/ATP5MC2/TMSB4X
GO:0034470	BP	GO:0034470	ncRNA processing	23	-0.328544	-1.51356	0.084507	0.287454	0.237516	209	tags=61%, list=31%, signal=43%	RPS14/RTRAF/RPS7/RPS24/RPL5/RPL10A/RPL14/RPL11/RPS8/DDX5/RPL7/HNRNPA2B1/RPS6/RPL7A
GO:0052548	BP	GO:0052548	regulation of endopeptidase activity	15	-0.382829	-1.48151	0.0841683	0.287454	0.237516	45	tags=27%, list=7%, signal=25%	TIMP1/CST3/RPS3/FABP1
GO:0043542	BP	GO:0043542	endothelial cell migration	15	-0.379085	-1.46702	0.0841683	0.287454	0.237516	111	tags=47%, list=17%, signal=40%	SVBP/ATP5F1A/HSPB1/FSTL1/PTN/TMSB4X/ANXA1
GO:0098739	BP	GO:0098739	import across plasma membrane	10	0.454837	1.46478	0.084453	0.287454	0.237516	116	tags=50%, list=17%, signal=42%	SLC2A3/SLC2A1/CACNA1B/SLC3A2/ARL6IP1
GO:0030659	CC	GO:0030659	cytoplasmic vesicle membrane	47	-0.235617	-1.37841	0.0843373	0.287454	0.237516	94	tags=23%, list=14%, signal=22%	AP1S2/IFITM2/GAD1/LGALS3/GAD2/HSPA8/ANXA2/IFITM3/B2M/FABP5/ANXA1
GO:0007399	BP	GO:0007399	nervous system development	147	-0.170945	-1.34675	0.0844278	0.287454	0.237516	53	tags=14%, list=8%, signal=16%	DNER/NREP/GPM6A/STMN4/PTN/TUBB2B/VCAN/GDI1/TUBA1A/MARCKSL1/DCX/TAGLN3/TFAP2B/ANXA2/B2M/NNAT/ANXA1/S100A6/CKB/S100A10
GO:0009891	BP	GO:0009891	positive regulation of biosynthetic process	127	-0.177744	-1.34037	0.0831683	0.287454	0.237516	47	tags=13%, list=7%, signal=14%	DDAH2/CEBPD/RPS4X/TMSB4X/MLLT11/HSPA8/RPS3/NFKBIA/TFAP2B/ANXA2/LUM/B2M/ANXA1/S100A10/EPCAM/KRT17
GO:0031328	BP	GO:0031328	positive regulation of cellular biosynthetic process	127	-0.177744	-1.34037	0.0831683	0.287454	0.237516	47	tags=13%, list=7%, signal=14%	DDAH2/CEBPD/RPS4X/TMSB4X/MLLT11/HSPA8/RPS3/NFKBIA/TFAP2B/ANXA2/LUM/B2M/ANXA1/S100A10/EPCAM/KRT17
GO:0009144	BP	GO:0009144	purine nucleoside triphosphate metabolic process	13	-0.408891	-1.49515	0.0868687	0.28941	0.239133	213	tags=69%, list=32%, signal=48%	ATP5PB/NDUFS2/PARP1/NDUFB4/NDUFS7/ATP5F1A/ATP5MC2/TMSB4X/HSPA8
GO:0001816	BP	GO:0001816	cytokine production	30	-0.290649	-1.4781	0.0870406	0.28941	0.239133	71	tags=30%, list=11%, signal=28%	HSP90AB1/HSPB1/MDK/CD24/TMSB4X/RPS3/LUM/B2M/ANXA1
GO:0001817	BP	GO:0001817	regulation of cytokine production	30	-0.290649	-1.4781	0.0870406	0.28941	0.239133	71	tags=30%, list=11%, signal=28%	HSP90AB1/HSPB1/MDK/CD24/TMSB4X/RPS3/LUM/B2M/ANXA1
GO:0030162	BP	GO:0030162	regulation of proteolysis	39	-0.257013	-1.43792	0.0862069	0.28941	0.239133	45	tags=15%, list=7%, signal=15%	TIMP1/CST3/RPS3/ANXA2/S100A10/FABP1
GO:0051336	BP	GO:0051336	regulation of hydrolase activity	34	-0.270475	-1.43088	0.0865191	0.28941	0.239133	111	tags=32%, list=17%, signal=28%	SVBP/RACK1/HSP90AB1/STMN1/LGALS3/TIMP1/CST3/RPS3/ANXA1/S100A10/FABP1
GO:0016491	MF	GO:0016491	oxidoreductase activity	38	0.259003	1.40191	0.0853659	0.28941	0.239133	70	tags=24%, list=11%, signal=22%	LOX/PDIA4/GPHN/P4HB/PDIA3/DHFR/ERO1A/ERO1B/PDIA6
GO:0043168	MF	GO:0043168	anion binding	99	-0.192097	-1.38026	0.0863454	0.28941	0.239133	96	tags=22%, list=14%, signal=22%	ATP5F1A/HSP90AB1/PPIA/CRABP2/GAD1/RND3/HMGCR/DDX5/MDK/UBE2E3/GAD2/DDAH2/TUBB2B/HSPA8/TUBA1A/TUBB/EEF1A1/ANXA2/FABP5/CKB/CRABP1/FABP1
GO:0043067	BP	GO:0043067	regulation of programmed cell death	91	-0.19454	-1.37411	0.0862745	0.28941	0.239133	98	tags=25%, list=15%, signal=25%	RACK1/HSP90AB1/PPIA/ZFP36L1/TPT1/APEX1/PPP2R1A/VPS72/HSPB1/MDK/NONO/LGALS3/CDKN1A/FSTL1/DDAH2/TIMP1/RPS6/MLLT11/RPS3/HTRA1/TFAP2B/ANXA1/FABP1
GO:0044238	BP	GO:0044238	primary metabolic process	415	-0.148758	-1.29063	0.0863971	0.28941	0.239133	192	tags=32%, list=29%, signal=61%	PCGF2/FDPS/MAP4K4/GLRX/RDX/TKT/RPS9/RPS20/RPS24/PARP1/RPL5/APLP1/CCT6A/RPS29/CPE/GTF2I/RPL31/RPL10A/RPL12/TMEM106B/HDAC2/DUSP1/ITM2C/TFAP2A/RPL29/FOXP2/SUMO2/PFN2/RTN1/YWHAZ/CRMP1/RPL18/PSMA4/ATP1A1/SNHG29/CCT7/PHF6/THRA/NDUFB4/RPL4/EIF3L/SCD5/RPL30/RPL14/EEF1B2/DUT/PCBP2/RPS3A/ITM2B/NDUFS7/RPL11/APP/ETFB/MAGED2/RPL13A/YBX1/SVBP/ZIC1/RPL23A/RPL24/RPL27A/IGFBP5/RPL9/EIF3F/EBF3/RACK1/ATP5F1A/ATP5MC…
GO:0009914	BP	GO:0009914	hormone transport	11	-0.44435	-1.51289	0.0873984	0.289875	0.239517	20	tags=27%, list=3%, signal=27%	TFAP2B/NNAT/ANXA1
GO:0009925	CC	GO:0009925	basal plasma membrane	12	-0.427502	-1.50689	0.089613	0.295013	0.243762	19	tags=25%, list=3%, signal=25%	ANXA2/ANXA1/EPCAM
GO:0016323	CC	GO:0016323	basolateral plasma membrane	12	-0.427502	-1.50689	0.089613	0.295013	0.243762	19	tags=25%, list=3%, signal=25%	ANXA2/ANXA1/EPCAM
GO:0045178	CC	GO:0045178	basal part of cell	12	-0.427502	-1.50689	0.089613	0.295013	0.243762	19	tags=25%, list=3%, signal=25%	ANXA2/ANXA1/EPCAM
GO:0050767	BP	GO:0050767	regulation of neurogenesis	30	-0.289187	-1.47067	0.0909091	0.298541	0.246677	87	tags=30%, list=13%, signal=27%	CRABP2/NAP1L1/MDK/PTN/VCAN/GDI1/ANXA2/B2M/S100A10
GO:0046649	BP	GO:0046649	lymphocyte activation	28	-0.300108	-1.47219	0.0927022	0.299715	0.247647	86	tags=32%, list=13%, signal=29%	ZFP36L1/MDK/LGALS3/CD24/CDKN1A/RPS6/RPS3/B2M/ANXA1
GO:0010038	BP	GO:0010038	response to metal ion	24	0.317692	1.46772	0.092	0.299715	0.247647	101	tags=33%, list=15%, signal=29%	HSP90B1/MT2A/GPI/GPHN/MT3/FOS/EIF2AK3/BNIP3
GO:0032559	MF	GO:0032559	adenyl ribonucleotide binding	62	0.22545	1.4332	0.0927022	0.299715	0.247647	109	tags=24%, list=16%, signal=22%	HSP90B1/HSPA5/LARS1/HYOU1/HK2/GPHN/PDK1/PFKFB3/PAICS/EIF2AK3/HSPA1A/CACNA1B/ZRANB3/EPHA4/MTHFD1L
GO:0010498	BP	GO:0010498	proteasomal protein catabolic process	34	0.270921	1.42744	0.0930693	0.299715	0.247647	147	tags=32%, list=22%, signal=27%	HSP90B1/HSPA5/DNAJB9/CANX/HSPA1A/FBXO33/FAF1/SYVN1/CALR/DDIT3/RHBDD2
GO:0030334	BP	GO:0030334	regulation of cell migration	51	-0.23292	-1.40095	0.0928854	0.299715	0.247647	119	tags=33%, list=18%, signal=30%	APP/SVBP/IGFBP5/TMSB15A/RACK1/ATP5F1A/DPYSL3/STMN1/HSPB1/MDK/LGALS3/COL1A1/TIMP1/PTN/TMSB4X/S100A11/ANXA1
GO:0051241	BP	GO:0051241	negative regulation of multicellular organismal process	55	-0.226433	-1.38628	0.0918164	0.299715	0.247647	180	tags=42%, list=27%, signal=33%	PARP1/GTF2I/HDAC2/SEMA6A/PFN2/ATP1A1/DYNLT1/PRDX2/SVBP/IGFBP5/HSP90AB1/HMGCR/MDK/LGALS3/CD24/TIMP1/PTN/TMSB4X/CST3/GDI1/ANXA2/B2M/ANXA1
GO:0035556	BP	GO:0035556	intracellular signal transduction	122	0.179383	1.33198	0.0927419	0.299715	0.247647	169	tags=35%, list=25%, signal=32%	LARS1/LOX/HYOU1/CAMTA1/MAGI2/ADM/DDIT4/PDK1/P4HB/MIF/SCG2/DOCK3/ERO1A/PIH1D1/DAB1/MT3/FOS/EIF2AK3/HSPA1A/FGF13/AKAP12/GADD45G/GADD45B/EPHA4/BNIP3/NUCB2/CDON/CHAC1/CXCR4/NRG3/SYVN1/CALR/TEX14/ANK2/GBF1/USP15/DDIT3/TP53/AUTS2/WSB1/PIK3C2A/ARHGAP32/RORA
GO:0019899	MF	GO:0019899	enzyme binding	126	-0.174749	-1.31931	0.0928854	0.299715	0.247647	77	tags=19%, list=12%, signal=21%	RPS2/RND3/HSPB1/MARCKS/DDX5/LGALS3/CD24/COL1A1/CDKN1A/TIMP1/RPS6/PTN/TMSB4X/CST3/GDI1/HSPA8/TUBB/DCX/RPS3/EEF1A1/NFKBIA/COL1A2/ANXA2/CKB
GO:0040017	BP	GO:0040017	positive regulation of locomotion	32	-0.278117	-1.45017	0.0943026	0.301012	0.248719	119	tags=38%, list=18%, signal=32%	APP/IGFBP5/RACK1/ATP5F1A/HSPB1/MDK/LGALS3/COL1A1/PTN/TMSB4X/S100A11/ANXA1
GO:0042149	BP	GO:0042149	cellular response to glucose starvation	11	0.421346	1.40845	0.0941176	0.301012	0.248719	84	tags=36%, list=13%, signal=32%	HSPA5/SLC2A1/PLIN2/EIF2AK3
GO:0120025	CC	GO:0120025	plasma membrane bounded cell projection	99	-0.187325	-1.34598	0.0943775	0.301012	0.248719	98	tags=22%, list=15%, signal=22%	RACK1/HSP90AB1/DPYSL3/GAD1/PPP2R1A/STMN1/HSPB1/DNER/GAD2/RPS6/GPM6A/STMN4/VCAN/GDI1/HSPA8/TUBA1A/DCX/RPS3/EEF1A1/S100A11/ANXA1/S100A6
GO:0044237	BP	GO:0044237	cellular metabolic process	413	-0.14569	-1.26662	0.0943739	0.301012	0.248719	137	tags=23%, list=21%, signal=49%	RPL4/PRDX2/EIF3L/SCD5/RPL30/CYB5A/RPL14/EEF1B2/DUT/PCBP2/RPS3A/ITM2B/NDUFS7/RPL11/CENPV/APP/ETFB/PPA1/MAGED2/RPL13A/YBX1/SAT1/ZIC1/RPL23A/RPL24/RPL27A/IGFBP5/RPL9/EIF3F/H3-3A/EBF3/RACK1/ATP5F1A/ATP5MC2/HSP90AB1/RPS11/PPIA/CRABP2/ZFP36L1/NAP1L1/APEX1/GAD1/HNRNPA1/RPS23/RPL6/PPP2R1A/RPS2/VPS72/HMGCR/HSPB1/RPS8/DDX5/MDK/RPL13/MRPS6/NONO/LGALS3/CD24/COL1A1/RPL15/RPL7/RPL3/RPSA/HNRNPA2B1/MSMO1/CCNI/GA…
GO:0061564	BP	GO:0061564	axon development	28	-0.299875	-1.47105	0.0946746	0.301237	0.248905	119	tags=39%, list=18%, signal=34%	APP/SVBP/RPL24/HSP90AB1/CRABP2/STMN1/NREP/PTN/TUBB2B/GDI1/S100A6
GO:0005938	CC	GO:0005938	cell cortex	17	-0.357306	-1.45318	0.0954274	0.302187	0.24969	82	tags=29%, list=12%, signal=26%	GAD1/MARCKS/EEF1A1/KRT19/FABP1
GO:0005102	MF	GO:0005102	signaling receptor binding	66	0.214993	1.3811	0.0952381	0.302187	0.24969	150	tags=35%, list=23%, signal=30%	HSP90B1/HILPDA/STC2/GPI/VGF/MAGI2/ADM/MANF/P4HB/MIF/SCG2/HSPA1A/FGF13/EPHA4/PTPRD/IGFBP2/CHAC1/NRG3/CALR/STC1/USP15/PIBF1/TP53
GO:0043062	BP	GO:0043062	extracellular structure organization	15	-0.373733	-1.44631	0.0961924	0.303761	0.25099	119	tags=47%, list=18%, signal=39%	APP/TGFBI/COL1A1/CST3/COL1A2/ANXA2/LUM
GO:0032940	BP	GO:0032940	secretion by cell	35	-0.262376	-1.40699	0.0968379	0.303761	0.25099	20	tags=14%, list=3%, signal=15%	TFAP2B/ANXA2/NNAT/ANXA1/S100A10
GO:0012506	CC	GO:0012506	vesicle membrane	48	-0.23048	-1.35646	0.0968379	0.303761	0.25099	94	tags=23%, list=14%, signal=21%	AP1S2/IFITM2/GAD1/LGALS3/GAD2/HSPA8/ANXA2/IFITM3/B2M/FABP5/ANXA1
GO:0009893	BP	GO:0009893	positive regulation of metabolic process	176	-0.162416	-1.31809	0.0967118	0.303761	0.25099	88	tags=19%, list=13%, signal=22%	EBF3/RACK1/HSP90AB1/PPIA/ZFP36L1/APEX1/HNRNPA1/RPS2/VPS72/HSPB1/MDK/CD24/COL1A1/HNRNPA2B1/CDKN1A/DDAH2/CEBPD/RPS4X/TMSB4X/MLLT11/HSPA8/RPS3/NFKBIA/TFAP2B/ANXA2/LUM/B2M/FABP5/ANXA1/S100A10/EPCAM/KRT17/FABP1
GO:0005912	CC	GO:0005912	adherens junction	14	-0.39287	-1.48352	0.0978044	0.305546	0.252465	19	tags=21%, list=3%, signal=21%	ANXA2/S100A11/ANXA1
GO:0001890	BP	GO:0001890	placenta development	14	-0.391832	-1.4796	0.0998004	0.305546	0.252465	92	tags=43%, list=14%, signal=38%	HSP90AB1/ZFP36L1/RPS6/PTN/HTRA1/KRT19
GO:0006364	BP	GO:0006364	rRNA processing	17	-0.355845	-1.44724	0.0994036	0.305546	0.252465	209	tags=65%, list=31%, signal=46%	RPS14/RPS7/RPS24/RPL5/RPL10A/RPL14/RPL11/RPS8/RPL7/RPS6/RPL7A
GO:0010638	BP	GO:0010638	positive regulation of organelle organization	28	-0.294615	-1.44524	0.0986193	0.305546	0.252465	55	tags=25%, list=8%, signal=24%	HNRNPA1/HNRNPA2B1/MLLT11/RPS3/ANXA2/ANXA1/S100A10
GO:0043068	BP	GO:0043068	positive regulation of programmed cell death	31	-0.27662	-1.42799	0.100196	0.305546	0.252465	50	tags=23%, list=8%, signal=22%	CDKN1A/RPS6/MLLT11/RPS3/HTRA1/TFAP2B/ANXA1
GO:0071363	BP	GO:0071363	cellular response to growth factor stimulus	42	-0.251574	-1.42693	0.100196	0.305546	0.252465	98	tags=31%, list=15%, signal=28%	RACK1/HSP90AB1/ZFP36L1/HSPB1/DDX5/COL1A1/NREP/FSTL1/EEF1A1/COL1A2/HTRA1/TFAP2B/ANXA1
GO:0032259	BP	GO:0032259	methylation	13	0.400421	1.42369	0.100394	0.305546	0.252465	155	tags=54%, list=23%, signal=42%	RLF/FOS/KMT2C/CSKMT/RNMT/SMYD3/AUTS2
GO:0032101	BP	GO:0032101	regulation of response to external stimulus	42	-0.250874	-1.42295	0.100196	0.305546	0.252465	71	tags=24%, list=11%, signal=23%	HSPB1/MDK/NONO/PTN/TUBB2B/TMSB4X/HSPA8/NFKBIA/ANXA2/ANXA1
GO:0032880	BP	GO:0032880	regulation of protein localization	43	-0.24678	-1.40249	0.0998004	0.305546	0.252465	269	tags=60%, list=40%, signal=38%	GNL3/TMED10/CD200/HSP90AA1/LRP1/GDI2/SUMO1/ACTB/RDX/PARP1/RAB11B/CCT6A/YWHAZ/TMEM35A/CCT7/ZIC1/RACK1/HSP90AB1/PPIA/BTF3/HMGCR/LGALS3/GDI1/HSPA8/TFAP2B/NNAT
GO:0005975	BP	GO:0005975	carbohydrate metabolic process	30	0.280207	1.40149	0.0989691	0.305546	0.252465	244	tags=67%, list=37%, signal=44%	HK2/SLC2A3/SLC2A1/GPI/DDIT4/PDK1/PFKFB3/SLC3A2/TP53/RORA/HK1/SESN2/BRAF/GOT1/ENO1/ENO2/ALDOA/EXT1/PKM/ATF4
GO:0043066	BP	GO:0043066	negative regulation of apoptotic process	57	-0.227359	-1.40056	0.0994036	0.305546	0.252465	98	tags=28%, list=15%, signal=26%	RACK1/HSP90AB1/PPIA/TPT1/HSPB1/MDK/NONO/LGALS3/CDKN1A/FSTL1/DDAH2/TIMP1/RPS6/TFAP2B/ANXA1/FABP1
GO:0043069	BP	GO:0043069	negative regulation of programmed cell death	57	-0.227359	-1.40056	0.0994036	0.305546	0.252465	98	tags=28%, list=15%, signal=26%	RACK1/HSP90AB1/PPIA/TPT1/HSPB1/MDK/NONO/LGALS3/CDKN1A/FSTL1/DDAH2/TIMP1/RPS6/TFAP2B/ANXA1/FABP1
GO:0009605	BP	GO:0009605	response to external stimulus	108	0.186798	1.34482	0.1002	0.305546	0.252465	139	tags=30%, list=21%, signal=28%	HSPA5/LARS1/LOX/STC2/PPIB/ID2/SLC2A1/GPI/VGF/ADM/DDIT4/NEAT1/MAP1LC3B/PLIN2/MIF/TNRC6A/SCG2/BHLHE40/MT3/FOS/EIF2AK3/HSPA1A/AKAP12/EPHA4/BNIP3/IGFBP2/CXCR4/NRG3/CALR/STC1/GBF1/USP15
GO:0034614	BP	GO:0034614	cellular response to reactive oxygen species	14	-0.39076	-1.47555	0.101796	0.30631	0.253097	27	tags=21%, list=4%, signal=21%	RPS3/ANXA1/FABP1
GO:0016050	BP	GO:0016050	vesicle organization	17	-0.35502	-1.44388	0.101392	0.30631	0.253097	19	tags=18%, list=3%, signal=18%	ANXA2/ANXA1/S100A10
GO:0098552	CC	GO:0098552	side of membrane	16	-0.363598	-1.4422	0.101761	0.30631	0.253097	62	tags=31%, list=9%, signal=29%	CD24/HSPA8/EEF1A1/B2M/S100A6
GO:0032989	BP	GO:0032989	cellular component morphogenesis	44	-0.245148	-1.4031	0.10142	0.30631	0.253097	193	tags=45%, list=29%, signal=35%	FEZ1/MAP4K4/APLP1/TMEM106B/SEMA6A/CFL1/DBN1/APP/RPL24/HSP90AB1/CRABP2/STMN1/MDK/GPM6A/PTN/TUBB2B/GDI1/TUBA1A/KRT19/S100A6
GO:0006810	BP	GO:0006810	transport	186	-0.160333	-1.31296	0.101365	0.30631	0.253097	123	tags=24%, list=18%, signal=27%	CACNA2D1/NDUFS7/RPL11/APP/MAGED2/YBX1/SVBP/ZIC1/RACK1/ATP5F1A/ATP5MC2/AP1S2/COMMD3/PPIA/CRABP2/ZFP36L1/TPT1/HNRNPA1/BTF3/HMGCR/HSPB1/LGALS3/CD24/COL1A1/HNRNPA2B1/DNER/CDKN1A/GPM6A/TMSB4X/GDI1/HSPA8/TUBA1A/TUBB/NFKBIA/TFAP2B/ANXA2/B2M/NNAT/FABP5/ANXA1/S100A6/S100A10/CRABP1/FABP1
GO:0010467	BP	GO:0010467	gene expression	293	-0.145031	-1.25509	0.102515	0.307775	0.254307	121	tags=22%, list=18%, signal=32%	RPL11/CENPV/APP/MAGED2/RPL13A/YBX1/ZIC1/RPL23A/RPL24/RPL27A/IGFBP5/RPL9/EIF3F/H3-3A/EBF3/RACK1/HSP90AB1/RPS11/PPIA/CRABP2/ZFP36L1/APEX1/HNRNPA1/RPS23/RPL6/PPP2R1A/RPS2/VPS72/HSPB1/RPS8/DDX5/MDK/RPL13/MRPS6/NONO/LGALS3/CD24/COL1A1/RPL15/RPL7/RPL3/RPSA/HNRNPA2B1/CDKN1A/CEBPD/RPS6/RPS4X/TMSB4X/MLLT11/HSPA8/TUBA1A/RPS3/EEF1A1/RPL7A/TAGLN3/NFKBIA/TFAP2B/ANXA2/LUM/B2M/NNAT/ANXA1/S100A10/EPCAM/KRT17
GO:0031252	CC	GO:0031252	cell leading edge	20	-0.336826	-1.45578	0.104331	0.309652	0.255858	27	tags=20%, list=4%, signal=20%	RPS3/EEF1A1/S100A11/S100A6
GO:0009986	CC	GO:0009986	cell surface	28	-0.2925	-1.43487	0.104536	0.309652	0.255858	96	tags=32%, list=14%, signal=29%	ATP5F1A/HSP90AB1/LGALS3/CD24/ANXA2/B2M/ANXA1/S100A10/EPCAM
GO:0030246	MF	GO:0030246	carbohydrate binding	13	0.396839	1.41095	0.104331	0.309652	0.255858	23	tags=31%, list=3%, signal=30%	HK2/SLC2A3/CANX/GPI
GO:0016071	BP	GO:0016071	mRNA metabolic process	40	-0.246269	-1.38607	0.104247	0.309652	0.255858	126	tags=32%, list=19%, signal=28%	PCBP2/APP/YBX1/ZFP36L1/APEX1/HNRNPA1/DDX5/NONO/LGALS3/HNRNPA2B1/HSPA8/ANXA2/S100A10
GO:0071824	BP	GO:0071824	protein-DNA complex organization	43	0.244484	1.36906	0.103792	0.309652	0.255858	282	tags=60%, list=42%, signal=37%	TSPYL2/PHF21A/PIH1D1/ZDBF2/KMT2C/ZRANB3/H2BC15/MED29/KDM4B/BRD2/USP15/TP53/SMYD3/KDM3A/SPTY2D1/CBX4/KCNQ1OT1/RERE/CHD2/NSMCE2/RSBN1/KANSL1/KDM7A/BUD23/KAT6A/TAF3
GO:0010646	BP	GO:0010646	regulation of cell communication	152	0.167403	1.3143	0.103594	0.309652	0.255858	125	tags=26%, list=19%, signal=27%	HSPA5/LARS1/LOX/DNAJB9/TSPYL2/HYOU1/CAMTA1/VGF/MAGI2/ADM/DDIT4/DLK1/P4HB/PDIA3/MIF/SCG2/DOCK3/MBD5/PIH1D1/DAB1/MT3/TNKS/EIF2AK3/HSPA1A/CACNA1B/AKAP12/GADD45G/GADD45B/EPHA4/KCTD16/CDON/PTPRD/FAF1/IGFBP2/CHAC1/CXCR4/NRG3/SYVN1/CALR
GO:0032200	BP	GO:0032200	telomere organization	13	-0.398713	-1.45793	0.105051	0.310483	0.256544	180	tags=62%, list=27%, signal=46%	PARP1/CCT6A/CCT7/H3-3A/HSP90AB1/APEX1/HNRNPA1/HNRNPA2B1
GO:0051054	BP	GO:0051054	positive regulation of DNA metabolic process	14	-0.386758	-1.46044	0.105788	0.31128	0.257203	269	tags=79%, list=40%, signal=48%	GNL3/HSP90AA1/ACTB/PARP1/CCT6A/CCT7/HSP90AB1/HNRNPA1/VPS72/HNRNPA2B1/RPS3
GO:1990234	CC	GO:1990234	transferase complex	43	0.243435	1.36318	0.105788	0.31128	0.257203	380	tags=81%, list=57%, signal=37%	ZSWIM6/KMT2C/FBXO33/REV3L/SYVN1/RNMT/SUPT3H/RHBDD2/NUS1/PIK3C2A/KLHL20/SESN2/CBX4/NSMCE2/KLHDC10/KANSL1/KAT6A/ERC1/TAF3/KRTCAP2/ARIH1/CKS2/POLR2L/SEL1L/POLR3D/PIK3C3/FBXO11/BCOR/BOD1L1/CUL3/POLR2B/PFKP/RPN2/MGA/CDK19
GO:0040012	BP	GO:0040012	regulation of locomotion	56	-0.222961	-1.3722	0.106212	0.311838	0.257664	119	tags=32%, list=18%, signal=29%	APP/SVBP/IGFBP5/TMSB15A/RACK1/ATP5F1A/DPYSL3/STMN1/HSPB1/MDK/LGALS3/COL1A1/TIMP1/PTN/TUBB2B/TMSB4X/S100A11/ANXA1
GO:0098797	CC	GO:0098797	plasma membrane protein complex	17	-0.353046	-1.43586	0.107356	0.313809	0.259293	19	tags=71%, list=3%, signal=70%	TMED10/GNAI2/LRP1/GNB2/SDCBP/OLFM2/GNG3/ATP1A1/CACNA2D1/ANXA2/B2M/S100A10
GO:0002252	BP	GO:0002252	immune effector process	17	-0.351199	-1.42834	0.107356	0.313809	0.259293	67	tags=35%, list=10%, signal=33%	MDK/LGALS3/RPS6/TUBB/B2M/ANXA1
GO:0031333	BP	GO:0031333	negative regulation of protein-containing complex assembly	11	-0.428485	-1.45888	0.107724	0.314194	0.259611	195	tags=82%, list=29%, signal=59%	STMN2/RDX/PFN2/THRA/RPL13A/TMSB15A/STMN1/TMSB4X/HSPA8
GO:2000116	BP	GO:2000116	regulation of cysteine-type endopeptidase activity	10	-0.44987	-1.46357	0.108108	0.314546	0.259902	35	tags=40%, list=5%, signal=38%	RACK1/CST3/RPS3/FABP1
GO:0060627	BP	GO:0060627	regulation of vesicle-mediated transport	30	-0.277473	-1.4111	0.108317	0.314546	0.259902	19	tags=13%, list=3%, signal=14%	ANXA2/B2M/ANXA1/S100A10
GO:0051960	BP	GO:0051960	regulation of nervous system development	32	-0.267004	-1.39222	0.11002	0.318793	0.263411	87	tags=28%, list=13%, signal=26%	CRABP2/NAP1L1/MDK/PTN/VCAN/GDI1/ANXA2/B2M/S100A10
GO:0042383	CC	GO:0042383	sarcolemma	13	-0.397661	-1.45409	0.111111	0.319865	0.264297	188	tags=62%, list=28%, signal=45%	RDX/COL6A1/COL6A3/ATP1A1/CACNA2D1/ANXA2/ANXA1/KRT19
GO:0000278	BP	GO:0000278	mitotic cell cycle	36	-0.25712	-1.39478	0.111111	0.319865	0.264297	146	tags=39%, list=22%, signal=32%	DYNLT1/CFL1/APP/RPL24/ZFP36L1/PPP2R1A/STMN1/CCNI/CDKN1A/RPS6/TUBB2B/TUBA1A/TUBB/ANXA1
GO:0031175	BP	GO:0031175	neuron projection development	62	-0.215642	-1.36508	0.111111	0.319865	0.264297	195	tags=45%, list=29%, signal=35%	STMN2/FEZ1/MAP4K4/APLP1/TMEM106B/HDAC2/ITM2C/SEMA6A/CRMP1/CFL1/DBN1/APP/SVBP/RPL24/HSP90AB1/DPYSL3/CRABP2/STMN1/MDK/NREP/GPM6A/STMN4/PTN/TUBB2B/GDI1/TUBA1A/B2M/S100A6
GO:0001503	BP	GO:0001503	ossification	24	-0.307311	-1.44115	0.111554	0.320446	0.264777	104	tags=38%, list=16%, signal=33%	IGFBP5/H3-3A/DDX5/MDK/COL1A1/CEBPD/PTN/VCAN/COL1A2
GO:0031099	BP	GO:0031099	regeneration	12	-0.415868	-1.46589	0.112016	0.320986	0.265223	67	tags=42%, list=10%, signal=38%	MDK/CDKN1A/NREP/PTN/ANXA1
GO:0071248	BP	GO:0071248	cellular response to metal ion	17	0.348604	1.39937	0.112224	0.320986	0.265223	125	tags=41%, list=19%, signal=34%	HSP90B1/MT2A/MT3/FOS/EIF2AK3/BNIP3/CALR
GO:0052547	BP	GO:0052547	regulation of peptidase activity	17	-0.348564	-1.41763	0.11332	0.323424	0.267238	45	tags=35%, list=7%, signal=34%	SVBP/RACK1/TIMP1/CST3/RPS3/FABP1
GO:1904951	BP	GO:1904951	positive regulation of establishment of protein localization	10	-0.441585	-1.43662	0.114345	0.324955	0.268503	175	tags=80%, list=26%, signal=60%	TMED10/HSP90AA1/CCT6A/CCT7/ZIC1/RACK1/PPIA/NNAT
GO:1903008	BP	GO:1903008	organelle disassembly	13	0.393653	1.39962	0.114173	0.324955	0.268503	150	tags=46%, list=23%, signal=36%	HK2/MAP1LC3B/PLIN2/BNIP3/GBF1/TP53
GO:0140352	BP	GO:0140352	export from cell	36	-0.256428	-1.39102	0.11501	0.326033	0.269393	20	tags=14%, list=3%, signal=14%	TFAP2B/ANXA2/NNAT/ANXA1/S100A10
GO:0007417	BP	GO:0007417	central nervous system development	64	-0.211422	-1.34414	0.115385	0.326033	0.269393	70	tags=20%, list=11%, signal=20%	MARCKS/MDK/DNER/PTN/TUBB2B/VCAN/TUBA1A/MARCKSL1/DCX/TAGLN3/B2M/NNAT/CKB
GO:0051173	BP	GO:0051173	positive regulation of nitrogen compound metabolic process	140	-0.166744	-1.2911	0.11546	0.326033	0.269393	99	tags=20%, list=15%, signal=22%	EBF3/RACK1/HSP90AB1/PPIA/ZFP36L1/APEX1/HNRNPA1/RPS2/VPS72/MDK/CD24/COL1A1/HNRNPA2B1/CDKN1A/DDAH2/CEBPD/RPS4X/TMSB4X/MLLT11/HSPA8/RPS3/NFKBIA/TFAP2B/ANXA2/LUM/S100A10/EPCAM/KRT17
GO:0008285	BP	GO:0008285	negative regulation of cell population proliferation	40	-0.241583	-1.35969	0.11583	0.326386	0.269685	167	tags=42%, list=25%, signal=34%	HDAC2/DUSP1/ITM2C/TFAP2A/SEMA6A/PFN2/CRMP1/APP/IGFBP5/ATP5F1A/DPYSL3/CDKN1A/PTN/GDI1/TFAP2B/B2M/S100A11
GO:0032103	BP	GO:0032103	positive regulation of response to external stimulus	20	-0.330923	-1.43027	0.116142	0.326572	0.269839	71	tags=35%, list=11%, signal=32%	HSPB1/MDK/NONO/PTN/TMSB4X/HSPA8/NFKBIA
GO:0010720	BP	GO:0010720	positive regulation of cell development	23	-0.306618	-1.41255	0.1167	0.326761	0.269994	87	tags=35%, list=13%, signal=31%	CRABP2/ZFP36L1/NAP1L1/MDK/PTN/VCAN/GDI1/ANXA1
GO:0023051	BP	GO:0023051	regulation of signaling	153	0.163544	1.28919	0.116525	0.326761	0.269994	125	tags=25%, list=19%, signal=27%	HSPA5/LARS1/LOX/DNAJB9/TSPYL2/HYOU1/CAMTA1/VGF/MAGI2/ADM/DDIT4/DLK1/P4HB/PDIA3/MIF/SCG2/DOCK3/MBD5/PIH1D1/DAB1/MT3/TNKS/EIF2AK3/HSPA1A/CACNA1B/AKAP12/GADD45G/GADD45B/EPHA4/KCTD16/CDON/PTPRD/FAF1/IGFBP2/CHAC1/CXCR4/NRG3/SYVN1/CALR
GO:0042886	BP	GO:0042886	amide transport	14	-0.375275	-1.41707	0.117764	0.328678	0.271579	20	tags=21%, list=3%, signal=21%	TFAP2B/NNAT/ANXA1
GO:0016755	MF	GO:0016755	aminoacyltransferase activity	16	0.358055	1.38957	0.118126	0.328678	0.271579	369	tags=94%, list=55%, signal=43%	SYVN1/WSB1/MARCHF1/KLHL20/CBX4/NSMCE2/TRIM2/ARIH1/FBXO11/BCOR/MDM2/HECTD4/CUL3/MIB1/RNF181
GO:0019787	MF	GO:0019787	ubiquitin-like protein transferase activity	16	0.358055	1.38957	0.118126	0.328678	0.271579	369	tags=94%, list=55%, signal=43%	SYVN1/WSB1/MARCHF1/KLHL20/CBX4/NSMCE2/TRIM2/ARIH1/FBXO11/BCOR/MDM2/HECTD4/CUL3/MIB1/RNF181
GO:0009895	BP	GO:0009895	negative regulation of catabolic process	20	-0.329238	-1.42298	0.120079	0.332718	0.274917	230	tags=65%, list=35%, signal=44%	RPL23/EIF3H/CSDE1/RPS7/FEZ1/RPL5/RPL11/YBX1/HSP90AB1/HMGCR/TIMP1/CST3/ANXA2
GO:0019222	BP	GO:0019222	regulation of metabolic process	277	-0.143398	-1.24478	0.119923	0.332718	0.274917	88	tags=16%, list=13%, signal=24%	PPIA/CRABP2/ZFP36L1/APEX1/HNRNPA1/RPL6/PPP2R1A/RPS2/VPS72/HMGCR/HSPB1/DDX5/MDK/NONO/LGALS3/CD24/COL1A1/HNRNPA2B1/CCNI/CDKN1A/DDAH2/CEBPD/TIMP1/RPS4X/TMSB4X/CST3/MLLT11/HSPA8/RPS3/EEF1A1/TAGLN3/NFKBIA/TFAP2B/ANXA2/LUM/B2M/FABP5/S100A11/ANXA1/S100A10/EPCAM/KRT17/IGFBP4/FABP1
GO:0060341	BP	GO:0060341	regulation of cellular localization	51	-0.225403	-1.35574	0.120553	0.333339	0.27543	379	tags=78%, list=57%, signal=37%	CALY/SYT4/ISCU/BNIP3L/SCFD1/SELENOK/AAK1/MAPK1/CCDC88A/MDM2/NDUFAF2/GNL3/TMED10/CD200/HSP90AA1/LRP1/GDI2/SUMO1/ACTB/FEZ1/RDX/PARP1/RAB11B/CCT6A/YWHAZ/TMEM35A/CCT7/ZIC1/RACK1/HSP90AB1/PPIA/ZFP36L1/BTF3/HMGCR/LGALS3/GDI1/HSPA8/TFAP2B/ANXA2/NNAT
GO:0035770	CC	GO:0035770	ribonucleoprotein granule	19	-0.336097	-1.40973	0.123232	0.335935	0.277575	231	tags=63%, list=35%, signal=42%	SUMO1/PCBP1/ACTB/CSDE1/PSMA4/YBX1/ZFP36L1/RPL6/RPS6/RPS4X/TUBA1A/TUBB
GO:0016072	BP	GO:0016072	rRNA metabolic process	19	-0.336076	-1.40964	0.123232	0.335935	0.277575	209	tags=63%, list=31%, signal=45%	RPS14/MACROH2A2/RPS7/RPS24/RPL5/RPL10A/RPL14/RPL11/RPS8/RPL7/RPS6/RPL7A
GO:0031400	BP	GO:0031400	negative regulation of protein modification process	28	-0.284801	-1.3971	0.122288	0.335935	0.277575	206	tags=54%, list=31%, signal=39%	DBI/RTRAF/RPS7/RPL5/HDAC2/DUSP1/RPL11/SVBP/RACK1/PPIA/PPP2R1A/HSPB1/LGALS3/CDKN1A/RPS3
GO:0000151	CC	GO:0000151	ubiquitin ligase complex	15	0.365771	1.38221	0.12326	0.335935	0.277575	353	tags=87%, list=53%, signal=42%	ZSWIM6/FBXO33/SYVN1/RHBDD2/KLHL20/CBX4/KLHDC10/ARIH1/CKS2/SEL1L/FBXO11/BCOR/CUL3
GO:0048858	BP	GO:0048858	cell projection morphogenesis	41	-0.241271	-1.36025	0.122288	0.335935	0.277575	193	tags=46%, list=29%, signal=35%	FEZ1/MAP4K4/APLP1/TMEM106B/SEMA6A/CFL1/DBN1/APP/RPL24/HSP90AB1/CRABP2/STMN1/MDK/GPM6A/PTN/TUBB2B/GDI1/TUBA1A/S100A6
GO:0000166	MF	GO:0000166	nucleotide binding	84	0.194177	1.33461	0.122736	0.335935	0.277575	113	tags=24%, list=17%, signal=23%	HSP90B1/HSPA5/LARS1/HYOU1/HK2/GPHN/PDK1/DHFR/PFKFB3/ERO1A/ERO1B/PAICS/EIF2AK3/HSPA1A/CACNA1B/ZRANB3/AGAP1/EPHA4/MTHFD1L/REV3L
GO:1901265	MF	GO:1901265	nucleoside phosphate binding	84	0.194177	1.33461	0.122736	0.335935	0.277575	113	tags=24%, list=17%, signal=23%	HSP90B1/HSPA5/LARS1/HYOU1/HK2/GPHN/PDK1/DHFR/PFKFB3/ERO1A/ERO1B/PAICS/EIF2AK3/HSPA1A/CACNA1B/ZRANB3/AGAP1/EPHA4/MTHFD1L/REV3L
GO:0040011	BP	GO:0040011	locomotion	61	-0.213256	-1.33947	0.124	0.33726	0.27867	119	tags=33%, list=18%, signal=30%	APP/RPL13A/SVBP/IGFBP5/TMSB15A/RACK1/ATP5F1A/DPYSL3/PPIA/STMN1/HSPB1/MDK/LGALS3/COL1A1/TIMP1/PTN/TUBB2B/TMSB4X/S100A11/ANXA1
GO:0098542	BP	GO:0098542	defense response to other organism	30	-0.27109	-1.37864	0.125725	0.341254	0.28197	132	tags=37%, list=20%, signal=31%	RPL30/PCBP2/RPL13A/IFITM2/NONO/LGALS3/HSPA8/TUBB/NFKBIA/IFITM3/ANXA1
GO:0005911	CC	GO:0005911	cell-cell junction	27	-0.287196	-1.39377	0.126214	0.341882	0.282489	19	tags=15%, list=3%, signal=15%	ANXA2/S100A11/ANXA1/EPCAM
GO:0010008	CC	GO:0010008	endosome membrane	25	-0.297583	-1.41053	0.12749	0.343117	0.283509	19	tags=16%, list=3%, signal=16%	ANXA2/IFITM3/B2M/ANXA1
GO:0030902	BP	GO:0030902	hindbrain development	12	0.39237	1.36169	0.127202	0.343117	0.283509	209	tags=67%, list=31%, signal=47%	HSPA5/DAB1/TP53/ATRN/RORA/UQCRQ/AGTPBP1/RERE
GO:0006811	BP	GO:0006811	monoatomic ion transport	42	-0.236947	-1.34396	0.127701	0.343117	0.283509	131	tags=33%, list=20%, signal=29%	CYB5A/CACNA2D1/NDUFS7/MAGED2/ATP5F1A/ATP5MC2/COMMD3/TPT1/LGALS3/GPM6A/TMSB4X/ANXA2/B2M/S100A6
GO:0043414	BP	GO:0043414	macromolecule methylation	11	0.400354	1.33828	0.127451	0.343117	0.283509	306	tags=82%, list=46%, signal=45%	RLF/FOS/CSKMT/RNMT/SMYD3/AUTS2/KANSL1/BUD23/ARID4B
GO:0030662	CC	GO:0030662	coated vesicle membrane	12	-0.408991	-1.44164	0.12831	0.343255	0.283623	94	tags=42%, list=14%, signal=36%	AP1S2/GAD1/GAD2/HSPA8/B2M
GO:1903034	BP	GO:1903034	regulation of response to wounding	11	-0.419775	-1.42922	0.128049	0.343255	0.283623	67	tags=36%, list=10%, signal=33%	MDK/PTN/ANXA2/ANXA1
GO:0000302	BP	GO:0000302	response to reactive oxygen species	17	-0.338281	-1.37581	0.129225	0.343255	0.283623	61	tags=29%, list=9%, signal=27%	RACK1/COL1A1/RPS3/ANXA1/FABP1
GO:0045321	BP	GO:0045321	leukocyte activation	32	-0.26099	-1.36086	0.129666	0.343255	0.283623	86	tags=28%, list=13%, signal=26%	ZFP36L1/MDK/LGALS3/CD24/CDKN1A/RPS6/RPS3/B2M/ANXA1
GO:0035295	BP	GO:0035295	tube development	45	-0.232662	-1.34774	0.128773	0.343255	0.283623	114	tags=31%, list=17%, signal=28%	RPL13A/SAT1/IGFBP5/TGFBI/ZFP36L1/HSPB1/MARCKS/MDK/CD24/CDKN1A/TFAP2B/ANXA2/ANXA1/EPCAM
GO:0019752	BP	GO:0019752	carboxylic acid metabolic process	43	0.235435	1.31839	0.129741	0.343255	0.283623	50	tags=21%, list=8%, signal=21%	LARS1/HK2/SLC2A3/SLC2A1/GPI/DDIT4/PDK1/DHFR/MIF
GO:0005730	CC	GO:0005730	nucleolus	77	-0.193503	-1.31789	0.129482	0.343255	0.283623	185	tags=49%, list=28%, signal=40%	SUMO1/RPL23/RPS27A/RPL19/RPS13/RPS14/RPS7/RPS9/RPS24/PARP1/RPL5/RPL12/RPL18/SNHG29/PHF6/RPL4/EIF3L/RPS3A/RPL11/MAGED2/RPL13A/RPL23A/RPS11/APEX1/RPS23/RPS8/DDX5/RPL13/NONO/RPL7/RPL3/CDKN1A/RPS6/RPS4X/HSPA8/RPS3/EEF1A1/RPL7A
GO:0061024	BP	GO:0061024	membrane organization	42	0.234714	1.29672	0.129817	0.343255	0.283623	193	tags=50%, list=29%, signal=38%	HK2/GPHN/HSPA1A/XKR6/SEC24D/BNIP3/EXOC6B/PTPRD/ARL6IP1/CXCR4/ANK2/GBF1/VTI1A/TP53/ROMO1/PIK3C2A/CNTNAP2/TMED9/CERT1/TMED2/NDRG1
GO:1903829	BP	GO:1903829	positive regulation of protein localization	21	-0.317758	-1.40007	0.131048	0.344887	0.284972	269	tags=71%, list=40%, signal=44%	GNL3/TMED10/HSP90AA1/LRP1/RDX/PARP1/CCT6A/TMEM35A/CCT7/ZIC1/RACK1/HSP90AB1/PPIA/LGALS3/NNAT
GO:2000145	BP	GO:2000145	regulation of cell motility	54	-0.215522	-1.31897	0.131115	0.344887	0.284972	119	tags=31%, list=18%, signal=28%	APP/SVBP/IGFBP5/TMSB15A/RACK1/ATP5F1A/DPYSL3/STMN1/HSPB1/MDK/LGALS3/COL1A1/TIMP1/PTN/TMSB4X/S100A11/ANXA1
GO:0022008	BP	GO:0022008	neurogenesis	108	-0.173967	-1.27255	0.131213	0.344887	0.284972	92	tags=20%, list=14%, signal=21%	HSP90AB1/DPYSL3/CRABP2/NAP1L1/STMN1/MARCKS/MDK/DNER/NREP/GPM6A/STMN4/PTN/TUBB2B/VCAN/GDI1/TUBA1A/DCX/ANXA2/B2M/ANXA1/S100A6/S100A10
GO:0098791	CC	GO:0098791	Golgi apparatus subcompartment	23	0.298332	1.35262	0.132673	0.348038	0.287576	348	tags=83%, list=52%, signal=41%	GOLGA4/VPS53/CHAC1/GBF1/VTI1A/RBFOX1/PIK3C2A/MARCHF1/KLHL20/FUT11/TMED2/CCDC186/SCFD1/PSENEN/GOLGA8A/NSF/CCDC91/COG5/SCOC
GO:0006511	BP	GO:0006511	ubiquitin-dependent protein catabolic process	38	0.241296	1.30606	0.134146	0.35121	0.290196	16	tags=11%, list=2%, signal=11%	HSP90B1/HSPA5/DNAJB9/CANX
GO:0010594	BP	GO:0010594	regulation of endothelial cell migration	13	-0.383717	-1.4031	0.137374	0.351761	0.290652	111	tags=46%, list=17%, signal=39%	SVBP/ATP5F1A/HSPB1/PTN/TMSB4X/ANXA1
GO:0048872	BP	GO:0048872	homeostasis of number of cells	22	-0.313526	-1.38903	0.135135	0.351761	0.290652	86	tags=32%, list=13%, signal=29%	ZFP36L1/PPP2R1A/FSTL1/RPS6/TUBA1A/B2M/ANXA1
GO:0006397	BP	GO:0006397	mRNA processing	22	-0.312174	-1.38304	0.135135	0.351761	0.290652	119	tags=41%, list=18%, signal=35%	APP/YBX1/ZFP36L1/HNRNPA1/DDX5/NONO/LGALS3/HNRNPA2B1/HSPA8
GO:0050678	BP	GO:0050678	regulation of epithelial cell proliferation	10	-0.42484	-1.38214	0.137214	0.351761	0.290652	96	tags=50%, list=14%, signal=43%	ATP5F1A/ZFP36L1/MDK/PTN/B2M
GO:0006935	BP	GO:0006935	chemotaxis	20	-0.319596	-1.38131	0.137795	0.351761	0.290652	88	tags=45%, list=13%, signal=40%	RPL13A/PPIA/HSPB1/MDK/LGALS3/PTN/TUBB2B/TMSB4X/ANXA1
GO:0042330	BP	GO:0042330	taxis	20	-0.319596	-1.38131	0.137795	0.351761	0.290652	88	tags=45%, list=13%, signal=40%	RPL13A/PPIA/HSPB1/MDK/LGALS3/PTN/TUBB2B/TMSB4X/ANXA1
GO:0031072	MF	GO:0031072	heat shock protein binding	11	0.396544	1.32555	0.137255	0.351761	0.290652	117	tags=45%, list=18%, signal=38%	HSPA5/DNAJB9/EIF2AK3/HSPA1A/FAF1
GO:2000377	BP	GO:2000377	regulation of reactive oxygen species metabolic process	11	0.395853	1.32324	0.137255	0.351761	0.290652	158	tags=55%, list=24%, signal=42%	HK2/DHFR/MT3/BNIP3/TP53/ROMO1
GO:0002682	BP	GO:0002682	regulation of immune system process	49	-0.221326	-1.31122	0.136634	0.351761	0.290652	67	tags=22%, list=10%, signal=22%	MDK/NONO/LGALS3/CD24/CDKN1A/PTN/HSPA8/RPS3/NFKBIA/B2M/ANXA1
GO:0044281	BP	GO:0044281	small molecule metabolic process	79	-0.190018	-1.29439	0.136	0.351761	0.290652	54	tags=14%, list=8%, signal=15%	MSMO1/GAD2/DDAH2/TMSB4X/HSPA8/TFAP2B/FDFT1/FABP5/ANXA1/IGFBP4/FABP1
GO:0009719	BP	GO:0009719	response to endogenous stimulus	92	0.184214	1.27721	0.137295	0.351761	0.290652	30	tags=12%, list=5%, signal=13%	HSP90B1/HSPA5/LARS1/LOX/STC2/SLC2A1/GPI/VGF/MAGI2/ADM/DDIT4
GO:0043167	MF	GO:0043167	ion binding	219	-0.146048	-1.22354	0.137597	0.351761	0.290652	88	tags=16%, list=13%, signal=21%	PPIA/CRABP2/ZFP36L1/TPT1/APEX1/GAD1/RND3/HMGCR/DDX5/MDK/COL1A1/UBE2E3/MSMO1/DNER/GAD2/CDKN1A/FSTL1/DDAH2/TIMP1/TUBB2B/VCAN/HSPA8/TUBA1A/TUBB/EEF1A1/COL1A2/ANXA2/FDFT1/FABP5/S100A11/ANXA1/S100A6/CKB/S100A10/CRABP1/FABP1
GO:0060255	BP	GO:0060255	regulation of macromolecule metabolic process	252	-0.142378	-1.20334	0.136452	0.351761	0.290652	88	tags=16%, list=13%, signal=23%	PPIA/CRABP2/ZFP36L1/APEX1/HNRNPA1/RPL6/PPP2R1A/RPS2/VPS72/HMGCR/HSPB1/DDX5/MDK/NONO/LGALS3/CD24/COL1A1/HNRNPA2B1/CCNI/CDKN1A/CEBPD/TIMP1/RPS4X/TMSB4X/CST3/MLLT11/HSPA8/RPS3/EEF1A1/TAGLN3/NFKBIA/TFAP2B/ANXA2/LUM/B2M/S100A11/ANXA1/S100A10/EPCAM/KRT17/FABP1
GO:0099572	CC	GO:0099572	postsynaptic specialization	28	-0.277742	-1.36247	0.140039	0.356172	0.294296	228	tags=61%, list=34%, signal=42%	PCBP1/RPS13/RPS14/RPL8/GNG3/RPL12/RTN1/ATP1A1/DBN1/RPL30/RPL14/PCBP2/RPL6/RPL7/HSPA8/RPS3/FABP5
GO:0031401	BP	GO:0031401	positive regulation of protein modification process	34	0.252373	1.32971	0.140594	0.356172	0.294296	155	tags=38%, list=23%, signal=31%	HSPA5/CAMTA1/MAGI2/MIF/PIH1D1/MT3/EPHA4/FBXO33/CDON/PIBF1/TP53/SMYD3/AUTS2
GO:0007167	BP	GO:0007167	enzyme-linked receptor protein signaling pathway	46	-0.22598	-1.31322	0.14053	0.356172	0.294296	76	tags=24%, list=11%, signal=23%	STMN1/HSPB1/DDX5/COL1A1/NREP/FSTL1/PTN/COL1A2/HTRA1/TFAP2B/IGFBP4
GO:0070848	BP	GO:0070848	response to growth factor	46	-0.225658	-1.31136	0.14053	0.356172	0.294296	98	tags=28%, list=15%, signal=26%	RACK1/HSP90AB1/ZFP36L1/HSPB1/DDX5/COL1A1/NREP/FSTL1/EEF1A1/COL1A2/HTRA1/TFAP2B/ANXA1
GO:0051345	BP	GO:0051345	positive regulation of hydrolase activity	18	0.323926	1.34382	0.141199	0.357025	0.295001	100	tags=39%, list=15%, signal=34%	LARS1/MAGI2/FAM162A/EIF2AK3/HSPA1A/AGAP1/EPHA4
GO:0090575	CC	GO:0090575	RNA polymerase II transcription regulator complex	14	-0.361781	-1.36612	0.141717	0.357653	0.29552	64	tags=29%, list=10%, signal=26%	NONO/CEBPD/ANXA2/S100A10
GO:0036464	CC	GO:0036464	cytoplasmic ribonucleoprotein granule	18	-0.338712	-1.3844	0.142268	0.358365	0.296108	113	tags=61%, list=17%, signal=52%	PCBP1/ACTB/CSDE1/PSMA4/YBX1/ZFP36L1/RPL6/RPS6/RPS4X/TUBA1A/TUBB
GO:0001818	BP	GO:0001818	negative regulation of cytokine production	10	-0.419115	-1.36351	0.143451	0.358628	0.296326	92	tags=40%, list=14%, signal=35%	HSP90AB1/CD24/TMSB4X/ANXA1
GO:1902903	BP	GO:1902903	regulation of supramolecular fiber organization	21	-0.308815	-1.36067	0.143145	0.358628	0.296326	119	tags=48%, list=18%, signal=40%	STMN2/RDX/PFN2/APP/TMSB15A/STMN1/TMSB4X/HSPA8/RPS3/S100A10
GO:0006082	BP	GO:0006082	organic acid metabolic process	44	0.231469	1.31602	0.143418	0.358628	0.296326	50	tags=20%, list=8%, signal=20%	LARS1/HK2/SLC2A3/SLC2A1/GPI/DDIT4/PDK1/DHFR/MIF
GO:0043436	BP	GO:0043436	oxoacid metabolic process	44	0.231469	1.31602	0.143418	0.358628	0.296326	50	tags=20%, list=8%, signal=20%	LARS1/HK2/SLC2A3/SLC2A1/GPI/DDIT4/PDK1/DHFR/MIF
GO:0005770	CC	GO:0005770	late endosome	20	-0.316735	-1.36894	0.145669	0.358792	0.296462	93	tags=30%, list=14%, signal=27%	IFITM2/TPT1/HSPA8/ANXA2/IFITM3/B2M
GO:0044403	BP	GO:0044403	biological process involved in symbiotic interaction	18	-0.334344	-1.36655	0.146392	0.358792	0.296462	146	tags=50%, list=22%, signal=40%	DYNLT1/CFL1/IFITM2/HSP90AB1/PPIA/RPSA/HSPA8/EEF1A1/IFITM3
GO:0022618	BP	GO:0022618	protein-RNA complex assembly	18	-0.333039	-1.36121	0.146392	0.358792	0.296462	135	tags=78%, list=20%, signal=64%	KHDC4/HSP90AA1/EIF3H/RPS14/RPL5/EIF3L/RPL11/RPL13A/RPL23A/RPL24/EIF3F/HSP90AB1/RPL6/RPSA
GO:0071826	BP	GO:0071826	protein-RNA complex organization	18	-0.333039	-1.36121	0.146392	0.358792	0.296462	135	tags=78%, list=20%, signal=64%	KHDC4/HSP90AA1/EIF3H/RPS14/RPL5/EIF3L/RPL11/RPL13A/RPL23A/RPL24/EIF3F/HSP90AB1/RPL6/RPSA
GO:0051347	BP	GO:0051347	positive regulation of transferase activity	18	-0.332793	-1.36021	0.146392	0.358792	0.296462	92	tags=39%, list=14%, signal=34%	HSP90AB1/PPIA/RPS2/CD24/HNRNPA2B1/CDKN1A/RPS3
GO:0046903	BP	GO:0046903	secretion	37	-0.243235	-1.33076	0.146484	0.358792	0.296462	20	tags=14%, list=3%, signal=14%	TFAP2B/ANXA2/NNAT/ANXA1/S100A10
GO:0044093	BP	GO:0044093	positive regulation of molecular function	51	-0.217336	-1.30722	0.144269	0.358792	0.296462	123	tags=31%, list=18%, signal=28%	CACNA2D1/RPL11/APP/RACK1/HSP90AB1/PPIA/RPS2/STMN1/CD24/HNRNPA2B1/CDKN1A/TMSB4X/RPS3/ANXA2/B2M/S100A10
GO:0097190	BP	GO:0097190	apoptotic signaling pathway	53	0.21751	1.30402	0.144928	0.358792	0.296462	150	tags=36%, list=23%, signal=30%	HYOU1/DDIT4/PDK1/P4HB/PDIA3/FAM162A/MIF/SCG2/ERO1A/PIH1D1/EIF2AK3/HSPA1A/BNIP3/FAF1/CHAC1/SYVN1/USP15/DDIT3/TP53
GO:0032879	BP	GO:0032879	regulation of localization	94	-0.181213	-1.28636	0.143984	0.358792	0.296462	36	tags=12%, list=5%, signal=13%	TMSB4X/GDI1/HSPA8/NFKBIA/TFAP2B/ANXA2/B2M/NNAT/FABP5/ANXA1/S100A10
GO:0042995	CC	GO:0042995	cell projection	102	-0.17541	-1.27377	0.146245	0.358792	0.296462	98	tags=22%, list=15%, signal=22%	RACK1/HSP90AB1/DPYSL3/GAD1/PPP2R1A/STMN1/HSPB1/DNER/GAD2/RPS6/GPM6A/STMN4/VCAN/GDI1/HSPA8/TUBA1A/DCX/RPS3/EEF1A1/S100A11/ANXA1/S100A6
GO:0010557	BP	GO:0010557	positive regulation of macromolecule biosynthetic process	124	-0.164722	-1.24306	0.144814	0.358792	0.296462	38	tags=10%, list=6%, signal=12%	RPS4X/MLLT11/HSPA8/RPS3/NFKBIA/TFAP2B/ANXA2/LUM/B2M/ANXA1/S100A10/EPCAM/KRT17
GO:0031032	BP	GO:0031032	actomyosin structure organization	11	-0.409201	-1.39322	0.148374	0.362753	0.299734	10	tags=91%, list=2%, signal=91%	CDC42BPA/PPM1E/FRMD5/CCDC88A/CUL3/CNN3/PFN2/STMN1/KRT19/S100A10
GO:0032271	BP	GO:0032271	regulation of protein polymerization	13	-0.373635	-1.36623	0.149495	0.364154	0.300892	271	tags=77%, list=41%, signal=46%	ARPC5L/HSP90AA1/ARPC3/STMN2/RDX/PFN2/TMSB15A/STMN1/TMSB4X/RPS3
GO:0032990	BP	GO:0032990	cell part morphogenesis	42	-0.230163	-1.30548	0.149312	0.364154	0.300892	193	tags=45%, list=29%, signal=34%	FEZ1/MAP4K4/APLP1/TMEM106B/SEMA6A/CFL1/DBN1/APP/RPL24/HSP90AB1/CRABP2/STMN1/MDK/GPM6A/PTN/TUBB2B/GDI1/TUBA1A/S100A6
GO:0031347	BP	GO:0031347	regulation of defense response	24	-0.288251	-1.35177	0.151394	0.364665	0.301314	67	tags=25%, list=10%, signal=23%	MDK/NONO/TMSB4X/HSPA8/NFKBIA/ANXA1
GO:0001501	BP	GO:0001501	skeletal system development	21	-0.3061	-1.34871	0.153226	0.364665	0.301314	67	tags=38%, list=10%, signal=35%	TGFBI/MDK/RPL13/COL1A1/TIMP1/VCAN/COL1A2/ANXA2
GO:0016482	BP	GO:0016482	cytosolic transport	13	0.378652	1.34629	0.153543	0.364665	0.301314	371	tags=92%, list=56%, signal=42%	VPS53/GBF1/VTI1A/TANC2/KLHL20/GOLT1B/ERC1/SYT4/PIK3C3/CCDC91/MAPK1/MON2
GO:0010035	BP	GO:0010035	response to inorganic substance	36	-0.247757	-1.34399	0.152047	0.364665	0.301314	33	tags=17%, list=5%, signal=17%	GDI1/TUBA1A/RPS3/B2M/ANXA1/FABP1
GO:0098655	BP	GO:0098655	monoatomic cation transmembrane transport	25	-0.283543	-1.34398	0.153386	0.364665	0.301314	242	tags=64%, list=36%, signal=42%	GNB2/SLC25A5/SUMO1/ATP5PB/SLC25A3/CD63/GLRX/ATP1A1/CYB5A/CACNA2D1/NDUFS7/ATP5F1A/ATP5MC2/GPM6A/TMSB4X/ANXA2
GO:0098660	BP	GO:0098660	inorganic ion transmembrane transport	25	-0.283543	-1.34398	0.153386	0.364665	0.301314	242	tags=64%, list=36%, signal=42%	GNB2/SLC25A5/SUMO1/ATP5PB/SLC25A3/CD63/GLRX/ATP1A1/CYB5A/CACNA2D1/NDUFS7/ATP5F1A/ATP5MC2/GPM6A/TMSB4X/ANXA2
GO:0098662	BP	GO:0098662	inorganic cation transmembrane transport	25	-0.283543	-1.34398	0.153386	0.364665	0.301314	242	tags=64%, list=36%, signal=42%	GNB2/SLC25A5/SUMO1/ATP5PB/SLC25A3/CD63/GLRX/ATP1A1/CYB5A/CACNA2D1/NDUFS7/ATP5F1A/ATP5MC2/GPM6A/TMSB4X/ANXA2
GO:0015629	CC	GO:0015629	actin cytoskeleton	27	-0.275601	-1.3375	0.151456	0.364665	0.301314	241	tags=59%, list=36%, signal=39%	ARPC3/MYL12A/ACTB/TPM4/ARPC1A/RDX/CNN3/CFL1/DBN1/MYL6/DPYSL3/MARCKS/EEF1A1/TAGLN3/ANXA1/KRT19
GO:0023061	BP	GO:0023061	signal release	15	-0.345508	-1.33708	0.152305	0.364665	0.301314	20	tags=20%, list=3%, signal=20%	TFAP2B/NNAT/ANXA1
GO:0022857	MF	GO:0022857	transmembrane transporter activity	22	-0.300851	-1.33287	0.151767	0.364665	0.301314	149	tags=59%, list=22%, signal=47%	ATP5PB/NDUFS2/SLC25A3/ATP1A1/NDUFB4/CYB5A/CACNA2D1/NDUFS7/ATP5F1A/ATP5MC2/GPM6A/ANXA2/S100A6
GO:0043065	BP	GO:0043065	positive regulation of apoptotic process	29	-0.266282	-1.32747	0.151575	0.364665	0.301314	44	tags=21%, list=7%, signal=20%	RPS6/MLLT11/RPS3/HTRA1/TFAP2B/ANXA1
GO:0043254	BP	GO:0043254	regulation of protein-containing complex assembly	26	-0.275366	-1.31428	0.152174	0.364665	0.301314	195	tags=54%, list=29%, signal=40%	STMN2/RDX/PFN2/THRA/DUT/RPL13A/TMSB15A/H3-3A/RACK1/STMN1/LGALS3/TMSB4X/HSPA8/RPS3
GO:0043632	BP	GO:0043632	modification-dependent macromolecule catabolic process	41	0.231752	1.27885	0.153535	0.364665	0.301314	147	tags=29%, list=22%, signal=24%	HSP90B1/HSPA5/DNAJB9/CANX/HSPA1A/FBXO33/EXOSC8/FAF1/SYVN1/CALR/DDIT3/RHBDD2
GO:0051246	BP	GO:0051246	regulation of protein metabolic process	117	-0.164695	-1.22955	0.152174	0.364665	0.301314	124	tags=25%, list=19%, signal=24%	ITM2B/RPL11/APP/RPL13A/YBX1/SVBP/IGFBP5/RACK1/HSP90AB1/PPIA/ZFP36L1/PPP2R1A/RPS2/HMGCR/HSPB1/LGALS3/CD24/CCNI/CDKN1A/TIMP1/RPS4X/CST3/RPS3/EEF1A1/NFKBIA/ANXA2/S100A10/KRT17/FABP1
GO:0005768	CC	GO:0005768	endosome	46	-0.219209	-1.27388	0.154786	0.366962	0.303212	128	tags=28%, list=19%, signal=25%	NSG2/ITM2B/APP/AP1S2/IFITM2/TPT1/DNER/HSPA8/TUBA1A/ANXA2/IFITM3/B2M/ANXA1
GO:0071702	BP	GO:0071702	organic substance transport	133	-0.161419	-1.23681	0.155206	0.367303	0.303494	88	tags=19%, list=13%, signal=20%	PPIA/CRABP2/ZFP36L1/TPT1/HNRNPA1/BTF3/HMGCR/HSPB1/LGALS3/CD24/COL1A1/HNRNPA2B1/CDKN1A/GPM6A/GDI1/HSPA8/TUBA1A/NFKBIA/TFAP2B/ANXA2/NNAT/FABP5/ANXA1/CRABP1/FABP1
GO:0048583	BP	GO:0048583	regulation of response to stimulus	159	0.154067	1.21743	0.156057	0.368662	0.304616	125	tags=25%, list=19%, signal=26%	HSPA5/LARS1/LOX/DNAJB9/TSPYL2/HYOU1/CAMTA1/MAGI2/ADM/DDIT4/MANF/NEAT1/DLK1/P4HB/PDIA3/DHFR/MIF/SCG2/DOCK3/MBD5/PIH1D1/DAB1/MT3/TNKS/EIF2AK3/HSPA1A/AKAP12/GADD45G/GADD45B/EPHA4/KCTD16/CDON/PTPRD/FAF1/IGFBP2/CHAC1/CXCR4/SYVN1/CALR
GO:0050727	BP	GO:0050727	regulation of inflammatory response	12	-0.392432	-1.38328	0.156823	0.369158	0.305027	67	tags=42%, list=10%, signal=38%	APP/MDK/TMSB4X/NFKBIA/ANXA1
GO:0006006	BP	GO:0006006	glucose metabolic process	18	-0.324584	-1.32666	0.156701	0.369158	0.305027	20	tags=17%, list=3%, signal=17%	TFAP2B/FABP5/IGFBP4
GO:0006396	BP	GO:0006396	RNA processing	52	-0.214656	-1.29634	0.158103	0.371514	0.306973	212	tags=48%, list=32%, signal=36%	RPS13/RPS14/RTRAF/RPS7/RPS24/RPL5/APLP1/RPL10A/SNHG29/RPL14/RPL11/APP/YBX1/ZFP36L1/HNRNPA1/PPP2R1A/RPS8/DDX5/NONO/LGALS3/RPL7/HNRNPA2B1/RPS6/HSPA8/RPL7A
GO:0071356	BP	GO:0071356	cellular response to tumor necrosis factor	12	-0.391341	-1.37943	0.158859	0.372633	0.307898	86	tags=42%, list=13%, signal=37%	ZFP36L1/COL1A1/TMSB4X/RPS3/NFKBIA
GO:0042063	BP	GO:0042063	gliogenesis	20	-0.310826	-1.3434	0.159449	0.373357	0.308496	67	tags=30%, list=10%, signal=28%	MDK/DNER/PTN/VCAN/TUBA1A/ANXA1
GO:0051338	BP	GO:0051338	regulation of transferase activity	35	-0.243923	-1.30803	0.160079	0.374174	0.309171	121	tags=34%, list=18%, signal=30%	RPL11/APP/HSP90AB1/PPIA/RPS2/HSPB1/CD24/HNRNPA2B1/CCNI/CDKN1A/RPS3/EEF1A1
GO:0043549	BP	GO:0043549	regulation of kinase activity	23	-0.292553	-1.34775	0.160966	0.374274	0.309253	92	tags=39%, list=14%, signal=35%	APP/HSP90AB1/PPIA/HSPB1/CD24/CCNI/CDKN1A/RPS3/EEF1A1
GO:0001667	BP	GO:0001667	ameboidal-type cell migration	23	-0.290616	-1.33883	0.160966	0.374274	0.309253	120	tags=48%, list=18%, signal=41%	SEMA6A/PFN2/CENPV/SVBP/ATP5F1A/HSPB1/FSTL1/TIMP1/PTN/TMSB4X/ANXA1
GO:0030496	CC	GO:0030496	midbody	16	0.341252	1.32436	0.160896	0.374274	0.309253	58	tags=25%, list=9%, signal=23%	HSP90B1/HSPA5/SLC2A1/MBD5
GO:0046983	MF	GO:0046983	protein dimerization activity	52	-0.213505	-1.28938	0.164032	0.380073	0.314046	100	tags=23%, list=15%, signal=21%	H3-3A/RACK1/HSP90AB1/PPP2R1A/HSPB1/TUBB2B/TUBA1A/TFAP2B/B2M/S100A11/S100A6/S100A10
GO:0009059	BP	GO:0009059	macromolecule biosynthetic process	303	-0.136853	-1.17971	0.164032	0.380073	0.314046	132	tags=23%, list=20%, signal=35%	RPL30/RPL14/EEF1B2/PCBP2/RPS3A/ITM2B/RPL11/CENPV/APP/MAGED2/RPL13A/YBX1/ZIC1/RPL23A/RPL24/RPL27A/IGFBP5/RPL9/EIF3F/H3-3A/EBF3/RACK1/HSP90AB1/RPS11/PPIA/CRABP2/ZFP36L1/APEX1/HNRNPA1/RPS23/RPL6/PPP2R1A/RPS2/VPS72/HSPB1/RPS8/DDX5/MDK/RPL13/MRPS6/NONO/LGALS3/CD24/COL1A1/RPL15/RPL7/RPL3/RPSA/HNRNPA2B1/CDKN1A/CEBPD/RPS6/RPS4X/TMSB4X/MLLT11/HSPA8/TUBA1A/RPS3/EEF1A1/RPL7A/TAGLN3/NFKBIA/TFAP2B/ANXA2/LUM/B…
GO:0002685	BP	GO:0002685	regulation of leukocyte migration	11	-0.399857	-1.36141	0.164634	0.380145	0.314105	67	tags=55%, list=10%, signal=50%	DUSP1/APP/MDK/LGALS3/PTN/ANXA1
GO:0031324	BP	GO:0031324	negative regulation of cellular metabolic process	128	-0.161829	-1.22809	0.164384	0.380145	0.314105	124	tags=26%, list=19%, signal=26%	ITM2B/CENPV/APP/MAGED2/RPL13A/YBX1/IGFBP5/H3-3A/RACK1/HSP90AB1/PPIA/ZFP36L1/APEX1/HNRNPA1/PPP2R1A/VPS72/HSPB1/DDX5/NONO/LGALS3/CD24/HNRNPA2B1/CDKN1A/CEBPD/TIMP1/TMSB4X/HSPA8/RPS3/TAGLN3/TFAP2B/ANXA2/S100A11/ANXA1
GO:0050920	BP	GO:0050920	regulation of chemotaxis	12	-0.388166	-1.36824	0.164969	0.380259	0.314199	71	tags=58%, list=11%, signal=53%	DUSP1/SEMA6A/HSPB1/MDK/PTN/TUBB2B/TMSB4X
GO:0032956	BP	GO:0032956	regulation of actin cytoskeleton organization	13	-0.369447	-1.35092	0.167677	0.382856	0.316345	337	tags=85%, list=51%, signal=43%	PPM1E/CCDC88A/ARPC5L/LRP1/ARPC3/RDX/PFN2/TMSB15A/STMN1/TMSB4X/S100A10
GO:0008610	BP	GO:0008610	lipid biosynthetic process	19	-0.313665	-1.31564	0.167677	0.382856	0.316345	72	tags=26%, list=11%, signal=24%	HMGCR/MSMO1/FDFT1/FABP5/ANXA1
GO:0016055	BP	GO:0016055	Wnt signaling pathway	20	-0.304006	-1.31393	0.167323	0.382856	0.316345	119	tags=35%, list=18%, signal=30%	APP/RACK1/PPP2R1A/MDK/CD24/COL1A1/IGFBP4
GO:0198738	BP	GO:0198738	cell-cell signaling by wnt	20	-0.304006	-1.31393	0.167323	0.382856	0.316345	119	tags=35%, list=18%, signal=30%	APP/RACK1/PPP2R1A/MDK/CD24/COL1A1/IGFBP4
GO:0032787	BP	GO:0032787	monocarboxylic acid metabolic process	29	-0.258935	-1.29084	0.167323	0.382856	0.316345	134	tags=34%, list=20%, signal=29%	SCD5/APP/ETFB/CRABP2/GAD1/MSMO1/GAD2/FABP5/ANXA1/FABP1
GO:0006900	BP	GO:0006900	vesicle budding from membrane	10	-0.395197	-1.2857	0.168399	0.382856	0.316345	19	tags=20%, list=3%, signal=20%	ANXA2/S100A10
GO:0060070	BP	GO:0060070	canonical Wnt signaling pathway	10	-0.395184	-1.28566	0.168399	0.382856	0.316345	67	tags=30%, list=10%, signal=27%	MDK/COL1A1/IGFBP4
GO:0008152	BP	GO:0008152	metabolic process	458	-0.142571	-1.20199	0.167984	0.382856	0.316345	137	tags=22%, list=21%, signal=57%	RPL4/PRDX2/EIF3L/SCD5/RPL30/CYB5A/RPL14/EEF1B2/DUT/PCBP2/RPS3A/ITM2B/NDUFS7/RPL11/CENPV/APP/ETFB/PPA1/MAGED2/RPL13A/YBX1/SAT1/SVBP/ZIC1/RPL23A/RPL24/RPL27A/IGFBP5/RPL9/EIF3F/H3-3A/EBF3/RACK1/ATP5F1A/ATP5MC2/HSP90AB1/RPS11/PPIA/CRABP2/ZFP36L1/NAP1L1/APEX1/GAD1/HNRNPA1/RPS23/RPL6/PPP2R1A/RPS2/VPS72/HMGCR/HSPB1/RPS8/DDX5/MDK/RPL13/MRPS6/NONO/LGALS3/CD24/COL1A1/RPL15/RPL7/RPL3/UBE2E3/RPSA/HNRNPA2B1/M…
GO:0065003	BP	GO:0065003	protein-containing complex assembly	86	-0.177984	-1.23196	0.17	0.385836	0.318807	143	tags=33%, list=22%, signal=29%	THRA/NDUFB4/EIF3L/NSG2/DUT/NDUFS7/RPL11/CENPV/RPL13A/RPL23A/RPL24/TMSB15A/EIF3F/H3-3A/RACK1/HSP90AB1/NAP1L1/RPL6/PPP2R1A/STMN1/LGALS3/RPSA/TMSB4X/HSPA8/TUBA1A/RPS3/COL1A2/B2M
GO:0046914	MF	GO:0046914	transition metal ion binding	42	0.226874	1.2534	0.170385	0.386052	0.318986	180	tags=40%, list=27%, signal=32%	MT2A/LOX/ZSWIM6/MT3/ZDBF2/TNKS/SEC24D/ZRANB3/P4HA1/CALR/NPEPPS/TP53/RORA/KDM3A/MARCHF1/SNCB/AGTPBP1
GO:0019941	BP	GO:0019941	modification-dependent protein catabolic process	40	0.232153	1.2599	0.171488	0.387889	0.320503	16	tags=10%, list=2%, signal=10%	HSP90B1/HSPA5/DNAJB9/CANX
GO:0030674	MF	GO:0030674	protein-macromolecule adaptor activity	18	-0.318542	-1.30196	0.173196	0.388449	0.320967	98	tags=39%, list=15%, signal=34%	RACK1/AP1S2/HNRNPA1/LGALS3/HNRNPA2B1/HSPA8/COL1A2
GO:0019207	MF	GO:0019207	kinase regulator activity	15	-0.335071	-1.29669	0.172345	0.388449	0.320967	98	tags=40%, list=15%, signal=35%	RACK1/HSP90AB1/HSPB1/CD24/CCNI/CDKN1A
GO:0019887	MF	GO:0019887	protein kinase regulator activity	15	-0.335071	-1.29669	0.172345	0.388449	0.320967	98	tags=40%, list=15%, signal=35%	RACK1/HSP90AB1/HSPB1/CD24/CCNI/CDKN1A
GO:0009607	BP	GO:0009607	response to biotic stimulus	57	-0.201806	-1.24315	0.172962	0.388449	0.320967	93	tags=33%, list=14%, signal=31%	CFL1/PRDX2/RPL30/PCBP2/RPL13A/IFITM2/TPT1/STMN1/HSPB1/NONO/LGALS3/CD24/GPM6A/HSPA8/TUBB/NFKBIA/IFITM3/B2M/ANXA1
GO:0022607	BP	GO:0022607	cellular component assembly	142	-0.155979	-1.21374	0.172745	0.388449	0.320967	128	tags=26%, list=19%, signal=27%	NSG2/DUT/NDUFS7/RPL11/CENPV/APP/RPL13A/RPL23A/RPL24/TMSB15A/EIF3F/H3-3A/RACK1/AP1S2/HSP90AB1/DPYSL3/NAP1L1/RPS23/RPL6/PPP2R1A/STMN1/MARCKS/LGALS3/RPSA/DNER/GPM6A/TMSB4X/HSPA8/TUBA1A/TUBB/DCX/RPS3/COL1A2/ANXA2/B2M/KRT19/S100A10
GO:0006954	BP	GO:0006954	inflammatory response	28	-0.265073	-1.30032	0.17357	0.388633	0.321118	67	tags=25%, list=10%, signal=23%	MDK/TIMP1/PTN/TMSB4X/HSPA8/NFKBIA/ANXA1
GO:0044248	BP	GO:0044248	cellular catabolic process	57	-0.200419	-1.2346	0.17495	0.391065	0.323128	136	tags=30%, list=20%, signal=26%	PRDX2/DUT/APP/ETFB/YBX1/ZFP36L1/APEX1/GAD1/HSPB1/DDX5/GAD2/DDAH2/TIMP1/HSPA8/EEF1A1/ANXA2/FABP1
GO:0035639	MF	GO:0035639	purine ribonucleoside triphosphate binding	70	0.191194	1.24901	0.175781	0.392264	0.324118	109	tags=23%, list=16%, signal=21%	HSP90B1/HSPA5/LARS1/HYOU1/HK2/GPHN/PDK1/PFKFB3/PAICS/EIF2AK3/HSPA1A/CACNA1B/ZRANB3/AGAP1/EPHA4/MTHFD1L
GO:0007051	BP	GO:0007051	spindle organization	10	-0.391042	-1.27218	0.176715	0.392626	0.324417	78	tags=40%, list=12%, signal=36%	PPP2R1A/STMN1/TUBB/RPS3
GO:0031410	CC	GO:0031410	cytoplasmic vesicle	121	0.164605	1.22004	0.176829	0.392626	0.324417	52	tags=14%, list=8%, signal=16%	HSP90B1/HSPA5/HILPDA/HYOU1/SLC2A3/CANX/PPIB/PDIA4/SLC2A1/GPI/VGF/MAGI2/MAP1LC3B/P4HB/PDIA3/MIF/SCG2
GO:0097708	CC	GO:0097708	intracellular vesicle	121	0.164605	1.22004	0.176829	0.392626	0.324417	52	tags=14%, list=8%, signal=16%	HSP90B1/HSPA5/HILPDA/HYOU1/SLC2A3/CANX/PPIB/PDIA4/SLC2A1/GPI/VGF/MAGI2/MAP1LC3B/P4HB/PDIA3/MIF/SCG2
GO:0019221	BP	GO:0019221	cytokine-mediated signaling pathway	12	-0.378639	-1.33466	0.179226	0.392827	0.324584	93	tags=42%, list=14%, signal=36%	IFITM2/CD24/TMSB4X/NFKBIA/IFITM3
GO:0005996	BP	GO:0005996	monosaccharide metabolic process	22	0.291008	1.31492	0.178503	0.392827	0.324584	244	tags=73%, list=37%, signal=48%	HK2/SLC2A3/SLC2A1/GPI/PDK1/PFKFB3/TP53/RORA/HK1/SESN2/GOT1/ENO1/ENO2/ALDOA/PKM/ATF4
GO:0060326	BP	GO:0060326	cell chemotaxis	17	-0.32322	-1.31455	0.178926	0.392827	0.324584	114	tags=47%, list=17%, signal=40%	RPL13A/PPIA/HSPB1/MDK/LGALS3/PTN/TMSB4X/ANXA1
GO:0006470	BP	GO:0006470	protein dephosphorylation	13	0.369381	1.31333	0.179134	0.392827	0.324584	26	tags=23%, list=4%, signal=23%	HSP90B1/CAMTA1/MAGI2
GO:0071241	BP	GO:0071241	cellular response to inorganic substance	19	0.308762	1.3105	0.177515	0.392827	0.324584	125	tags=37%, list=19%, signal=31%	HSP90B1/MT2A/MT3/FOS/EIF2AK3/BNIP3/CALR
GO:0048638	BP	GO:0048638	regulation of developmental growth	17	0.323008	1.29662	0.178357	0.392827	0.324584	154	tags=47%, list=23%, signal=37%	STC2/PPIB/GOLGA4/MBD5/MT3/FGF13/CXCR4/ATRN
GO:0051052	BP	GO:0051052	regulation of DNA metabolic process	25	-0.271673	-1.28772	0.179283	0.392827	0.324584	92	tags=32%, list=14%, signal=29%	HSP90AB1/HNRNPA1/PPP2R1A/VPS72/HNRNPA2B1/CDKN1A/RPS3/S100A11
GO:0043085	BP	GO:0043085	positive regulation of catalytic activity	36	0.235209	1.24572	0.177914	0.392827	0.324584	100	tags=31%, list=15%, signal=27%	LARS1/MAGI2/DHFR/FAM162A/PIH1D1/MT3/TNKS/EIF2AK3/HSPA1A/AGAP1/EPHA4
GO:0031399	BP	GO:0031399	regulation of protein modification process	63	0.194591	1.24651	0.180039	0.393836	0.325417	108	tags=22%, list=16%, signal=21%	HSP90B1/HSPA5/LOX/TSPYL2/CAMTA1/MAGI2/MIF/PIH1D1/MT3/EIF2AK3/HSPA1A/EPHA4/FBXO33/CDON
GO:0019318	BP	GO:0019318	hexose metabolic process	20	-0.294603	-1.27329	0.181102	0.395511	0.326801	20	tags=15%, list=3%, signal=15%	TFAP2B/FABP5/IGFBP4
GO:0030097	BP	GO:0030097	hemopoiesis	37	-0.233539	-1.27772	0.181641	0.396036	0.327235	46	tags=22%, list=7%, signal=21%	MDK/CEBPD/RPS6/PTN/NFKBIA/ANXA2/B2M/ANXA1
GO:0001775	BP	GO:0001775	cell activation	43	-0.222733	-1.26583	0.183633	0.399724	0.330283	88	tags=26%, list=13%, signal=24%	PPIA/ZFP36L1/HSPB1/MDK/LGALS3/CD24/CDKN1A/RPS6/RPS3/B2M/ANXA1
GO:2000278	BP	GO:2000278	regulation of DNA biosynthetic process	10	-0.386494	-1.25739	0.185031	0.401454	0.331712	175	tags=60%, list=26%, signal=45%	CCT6A/CCT7/HSP90AB1/HNRNPA1/HNRNPA2B1/CDKN1A
GO:0008202	BP	GO:0008202	steroid metabolic process	10	-0.386404	-1.25709	0.185031	0.401454	0.331712	215	tags=70%, list=32%, signal=48%	SQLE/FDPS/ATP1A1/APP/HMGCR/MSMO1/FDFT1
GO:0140657	MF	GO:0140657	ATP-dependent activity	26	0.26507	1.27324	0.185484	0.401781	0.331982	10	tags=12%, list=2%, signal=12%	HSP90B1/HSPA5/HYOU1
GO:0010632	BP	GO:0010632	regulation of epithelial cell migration	15	-0.332157	-1.28542	0.186373	0.402349	0.332451	111	tags=40%, list=17%, signal=34%	SVBP/ATP5F1A/HSPB1/PTN/TMSB4X/ANXA1
GO:0048812	BP	GO:0048812	neuron projection morphogenesis	40	-0.22617	-1.27294	0.187259	0.402349	0.332451	193	tags=45%, list=29%, signal=34%	FEZ1/MAP4K4/APLP1/TMEM106B/SEMA6A/CFL1/DBN1/APP/RPL24/HSP90AB1/CRABP2/STMN1/GPM6A/PTN/TUBB2B/GDI1/TUBA1A/S100A6
GO:0120039	BP	GO:0120039	plasma membrane bounded cell projection morphogenesis	40	-0.22617	-1.27294	0.187259	0.402349	0.332451	193	tags=45%, list=29%, signal=34%	FEZ1/MAP4K4/APLP1/TMEM106B/SEMA6A/CFL1/DBN1/APP/RPL24/HSP90AB1/CRABP2/STMN1/GPM6A/PTN/TUBB2B/GDI1/TUBA1A/S100A6
GO:0030900	BP	GO:0030900	forebrain development	29	0.254126	1.26311	0.186235	0.402349	0.332451	180	tags=48%, list=27%, signal=37%	ID2/SLC2A1/ZSWIM6/DAB1/FGF13/BNIP3/CDON/TRA2B/CXCR4/NRG3/POU3F1/CNTNAP2/UQCRQ/AGTPBP1
GO:0002376	BP	GO:0002376	immune system process	80	-0.181097	-1.2348	0.187123	0.402349	0.332451	93	tags=22%, list=14%, signal=22%	IFITM2/PPIA/ZFP36L1/PPP2R1A/MDK/NONO/LGALS3/CD24/CDKN1A/RPS6/PTN/HSPA8/TUBB/RPS3/NFKBIA/IFITM3/B2M/ANXA1
GO:0101002	CC	GO:0101002	ficolin-1-rich granule	18	-0.314158	-1.28404	0.189691	0.405659	0.335186	92	tags=39%, list=14%, signal=34%	HSP90AB1/COMMD3/PPIA/LGALS3/CST3/HSPA8/EEF1A1
GO:0008361	BP	GO:0008361	regulation of cell size	10	0.398322	1.28277	0.190019	0.405659	0.335186	90	tags=40%, list=14%, signal=35%	LARS1/GOLGA4/MT3/FGF13
GO:0032922	BP	GO:0032922	circadian regulation of gene expression	10	0.397498	1.28012	0.190019	0.405659	0.335186	347	tags=90%, list=52%, signal=44%	ID2/BHLHE40/RORA/ID4/ATF4/ZFHX3/NAMPT/GFPT1/KDM5A
GO:0048871	BP	GO:0048871	multicellular organismal-level homeostasis	35	-0.23525	-1.26152	0.189723	0.405659	0.335186	86	tags=26%, list=13%, signal=24%	ZFP36L1/PPP2R1A/HSPB1/FSTL1/RPS6/TUBA1A/B2M/FABP5/ANXA1
GO:0001819	BP	GO:0001819	positive regulation of cytokine production	24	-0.274718	-1.2883	0.191235	0.4076	0.33679	71	tags=25%, list=11%, signal=23%	HSPB1/MDK/RPS3/LUM/B2M/ANXA1
GO:0022402	BP	GO:0022402	cell cycle process	42	-0.220094	-1.24837	0.192534	0.409059	0.337995	120	tags=36%, list=18%, signal=31%	DYNLT1/CFL1/CENPV/APP/RPL24/ZFP36L1/PPP2R1A/STMN1/CCNI/CDKN1A/RPS6/TUBA1A/TUBB/RPS3/ANXA1
GO:0045944	BP	GO:0045944	positive regulation of transcription by RNA polymerase II	56	-0.19608	-1.20676	0.192385	0.409059	0.337995	23	tags=11%, list=3%, signal=11%	NFKBIA/TFAP2B/ANXA2/LUM/S100A10/EPCAM
GO:0051301	BP	GO:0051301	cell division	28	-0.258576	-1.26845	0.193294	0.410017	0.338788	146	tags=39%, list=22%, signal=32%	DYNLT1/CFL1/CENPV/YBX1/RACK1/STMN1/MDK/PTN/TUBA1A/TUBB/RPS3
GO:0005802	CC	GO:0005802	trans-Golgi network	17	0.315452	1.26629	0.194389	0.410609	0.339276	175	tags=53%, list=26%, signal=40%	GOLGA4/VPS53/CHAC1/GBF1/VTI1A/RBFOX1/PIK3C2A/MARCHF1/KLHL20
GO:0001568	BP	GO:0001568	blood vessel development	31	-0.245246	-1.26602	0.194499	0.410609	0.339276	112	tags=32%, list=17%, signal=28%	SAT1/TGFBI/ZFP36L1/HSPB1/MDK/COL1A1/COL1A2/TFAP2B/ANXA2/ANXA1
GO:0001944	BP	GO:0001944	vasculature development	31	-0.245246	-1.26602	0.194499	0.410609	0.339276	112	tags=32%, list=17%, signal=28%	SAT1/TGFBI/ZFP36L1/HSPB1/MDK/COL1A1/COL1A2/TFAP2B/ANXA2/ANXA1
GO:0033674	BP	GO:0033674	positive regulation of kinase activity	11	-0.383557	-1.30591	0.197154	0.412288	0.340664	92	tags=45%, list=14%, signal=40%	HSP90AB1/PPIA/CD24/CDKN1A/RPS3
GO:0045860	BP	GO:0045860	positive regulation of protein kinase activity	11	-0.383557	-1.30591	0.197154	0.412288	0.340664	92	tags=45%, list=14%, signal=40%	HSP90AB1/PPIA/CD24/CDKN1A/RPS3
GO:0051701	BP	GO:0051701	biological process involved in interaction with host	11	-0.378698	-1.28936	0.197154	0.412288	0.340664	93	tags=55%, list=14%, signal=48%	DYNLT1/IFITM2/HSP90AB1/PPIA/RPSA/IFITM3
GO:0031625	MF	GO:0031625	ubiquitin protein ligase binding	33	-0.238762	-1.25766	0.196429	0.412288	0.340664	250	tags=64%, list=38%, signal=42%	HSP90AA1/GABARAPL1/SLC25A5/TUBA1B/SUMO1/RPL23/RPS27A/UBB/NDUFS2/PARP1/RPL5/SUMO2/YWHAZ/PCBP2/RPL11/HSP90AB1/CDKN1A/HSPA8/TUBB/NFKBIA/CKB
GO:0044389	MF	GO:0044389	ubiquitin-like protein ligase binding	33	-0.238762	-1.25766	0.196429	0.412288	0.340664	250	tags=64%, list=38%, signal=42%	HSP90AA1/GABARAPL1/SLC25A5/TUBA1B/SUMO1/RPL23/RPS27A/UBB/NDUFS2/PARP1/RPL5/SUMO2/YWHAZ/PCBP2/RPL11/HSP90AB1/CDKN1A/HSPA8/TUBB/NFKBIA/CKB
GO:0051093	BP	GO:0051093	negative regulation of developmental process	44	-0.215297	-1.23225	0.196755	0.412288	0.340664	180	tags=41%, list=27%, signal=32%	PARP1/GTF2I/HDAC2/SEMA6A/DYNLT1/PRDX2/APP/IGFBP5/ZFP36L1/TPT1/MDK/CDKN1A/PTN/CST3/GDI1/NFKBIA/B2M/ANXA1
GO:0051234	BP	GO:0051234	establishment of localization	197	-0.142292	-1.17775	0.197652	0.412679	0.340987	98	tags=18%, list=15%, signal=22%	RACK1/ATP5F1A/ATP5MC2/AP1S2/COMMD3/PPIA/CRABP2/ZFP36L1/TPT1/HNRNPA1/BTF3/HMGCR/HSPB1/LGALS3/CD24/COL1A1/HNRNPA2B1/DNER/CDKN1A/GPM6A/TMSB4X/GDI1/HSPA8/TUBA1A/TUBB/NFKBIA/TFAP2B/ANXA2/B2M/NNAT/FABP5/ANXA1/S100A6/S100A10/CRABP1/FABP1
GO:0007420	BP	GO:0007420	brain development	47	0.212049	1.23284	0.198413	0.412972	0.341229	180	tags=43%, list=27%, signal=33%	HSPA5/ID2/SLC2A1/DDIT4/ZSWIM6/DAB1/FGF13/BNIP3/CDON/TRA2B/CXCR4/NRG3/KDM4B/POU3F1/TP53/ATRN/CNTNAP2/RORA/UQCRQ/AGTPBP1
GO:1901700	BP	GO:1901700	response to oxygen-containing compound	85	0.175975	1.21618	0.198413	0.412972	0.341229	125	tags=27%, list=19%, signal=25%	HSP90B1/LARS1/STC2/SLC2A1/GPI/VGF/ADM/DDIT4/DHFR/MIF/MBD5/PIH1D1/SDK1/MT3/FOS/CACNA1B/AKAP12/EPHA4/BNIP3/IGFBP2/TRA2B/CXCR4/CALR
GO:0110053	BP	GO:0110053	regulation of actin filament organization	12	-0.366465	-1.29174	0.199593	0.413503	0.341668	102	tags=83%, list=15%, signal=72%	PPM1E/CCDC88A/ARPC5L/ARPC3/RDX/PFN2/TMSB15A/STMN1/TMSB4X/S100A10
GO:0000723	BP	GO:0000723	telomere maintenance	12	-0.366409	-1.29155	0.199593	0.413503	0.341668	180	tags=58%, list=27%, signal=43%	PARP1/CCT6A/CCT7/HSP90AB1/APEX1/HNRNPA1/HNRNPA2B1
GO:0030522	BP	GO:0030522	intracellular receptor signaling pathway	14	-0.338499	-1.27821	0.199601	0.413503	0.341668	68	tags=29%, list=10%, signal=26%	DDX5/HSPA8/NFKBIA/FABP5
GO:0051170	BP	GO:0051170	import into nucleus	12	-0.365599	-1.28869	0.201629	0.417056	0.344603	272	tags=75%, list=41%, signal=45%	BACH2/HSP90AA1/SUMO1/RPL23/CSE1L/ZIC1/HNRNPA1/CDKN1A/NFKBIA
GO:0003729	MF	GO:0003729	mRNA binding	31	-0.24421	-1.26068	0.202358	0.417264	0.344776	126	tags=35%, list=19%, signal=30%	PCBP2/RPS3A/RPL13A/RPL24/ZFP36L1/HNRNPA1/RPS2/DDX5/RPL7/HNRNPA2B1/RPS3
GO:0016301	MF	GO:0016301	kinase activity	30	0.248211	1.24146	0.202062	0.417264	0.344776	385	tags=87%, list=58%, signal=38%	HK2/PDK1/PFKFB3/EIF2AK3/EPHA4/TEX14/BRD2/PIK3C2A/CASK/CERT1/HK1/BRAF/DLG2/PKM/CDC42BPA/ADK/PDK3/SIK3/PIK3C3/AAK1/MAPK1/PFKP/RPS6KC1/SEPHS2/CDK19/TNIK
GO:0060090	MF	GO:0060090	molecular adaptor activity	22	-0.284374	-1.25987	0.203742	0.418821	0.346062	98	tags=36%, list=15%, signal=32%	RACK1/AP1S2/HNRNPA1/LGALS3/HNRNPA2B1/HSPA8/EEF1A1/COL1A2
GO:0018193	BP	GO:0018193	peptidyl-amino acid modification	43	0.220192	1.23302	0.203593	0.418821	0.346062	202	tags=44%, list=30%, signal=33%	LOX/PPIB/P4HB/MIF/TNKS/EIF2AK3/P4HA1/EPHA4/CSKMT/SUPT3H/PIBF1/TP53/SMYD3/AUTS2/AGTPBP1/INPP5F/BRAF/CBX4/SENP5
GO:0021987	BP	GO:0021987	cerebral cortex development	11	0.37516	1.25407	0.205882	0.42062	0.347548	167	tags=64%, list=25%, signal=48%	SLC2A1/DAB1/FGF13/BNIP3/CDON/TRA2B/CNTNAP2
GO:0022603	BP	GO:0022603	regulation of anatomical structure morphogenesis	35	0.232108	1.23604	0.205645	0.42062	0.347548	122	tags=34%, list=18%, signal=30%	HK2/MAGI2/ADM/GOLGA4/DAB1/MT3/WDPCP/FGF13/EPHA4/BNIP3/PTPRD/CXCR4
GO:0007049	BP	GO:0007049	cell cycle	63	-0.193717	-1.22878	0.205703	0.42062	0.347548	120	tags=29%, list=18%, signal=26%	CENPV/APP/RPL24/RACK1/HSP90AB1/ZFP36L1/PPP2R1A/STMN1/VPS72/CCNI/CDKN1A/RPS6/TUBB2B/HSPA8/TUBA1A/TUBB/RPS3/ANXA1
GO:0060322	BP	GO:0060322	head development	51	0.206177	1.22266	0.205645	0.42062	0.347548	210	tags=47%, list=32%, signal=35%	HSPA5/ID2/ANKRD11/SLC2A1/DDIT4/ZSWIM6/DAB1/FGF13/BNIP3/CDON/TRA2B/CXCR4/NRG3/KDM4B/POU3F1/TP53/ATRN/CNTNAP2/RORA/UQCRQ/AGTPBP1/BRAF/RERE/ID4
GO:0034599	BP	GO:0034599	cellular response to oxidative stress	21	-0.281978	-1.24242	0.207661	0.422308	0.348943	27	tags=48%, list=4%, signal=47%	ARL6IP5/PCGF2/PARP1/HDAC2/PRDX2/RACK1/PPIA/RPS3/ANXA1/FABP1
GO:0005743	CC	GO:0005743	mitochondrial inner membrane	21	-0.280719	-1.23688	0.207661	0.422308	0.348943	255	tags=62%, list=38%, signal=39%	UQCRC2/HIGD1A/SLC25A5/ATP5PB/NDUFS2/SLC25A3/NDUFB4/NDUFS7/ATP5F1A/ATP5MC2/MRPS6/LGALS3/RPS3
GO:0120036	BP	GO:0120036	plasma membrane bounded cell projection organization	74	-0.18383	-1.23435	0.207392	0.422308	0.348943	195	tags=42%, list=29%, signal=33%	STMN2/FEZ1/MAP4K4/RDX/APLP1/TMEM106B/HDAC2/ITM2C/SEMA6A/PFN2/CRMP1/CFL1/DBN1/APP/SVBP/RPL24/HSP90AB1/DPYSL3/CRABP2/STMN1/MDK/NREP/GPM6A/STMN4/PTN/TUBB2B/GDI1/TUBA1A/DCX/B2M/S100A6
GO:1903706	BP	GO:1903706	regulation of hemopoiesis	19	-0.297586	-1.2482	0.208081	0.422515	0.349114	86	tags=32%, list=13%, signal=28%	ZFP36L1/MDK/PTN/NFKBIA/B2M/ANXA1
GO:0009612	BP	GO:0009612	response to mechanical stimulus	12	-0.362084	-1.2763	0.209776	0.422525	0.349122	67	tags=42%, list=10%, signal=38%	MDK/COL1A1/PTN/TUBA1A/NFKBIA
GO:0010631	BP	GO:0010631	epithelial cell migration	18	-0.305623	-1.24916	0.210309	0.422525	0.349122	111	tags=39%, list=17%, signal=33%	SVBP/ATP5F1A/HSPB1/FSTL1/PTN/TMSB4X/ANXA1
GO:0090130	BP	GO:0090130	tissue migration	18	-0.305623	-1.24916	0.210309	0.422525	0.349122	111	tags=39%, list=17%, signal=33%	SVBP/ATP5F1A/HSPB1/FSTL1/PTN/TMSB4X/ANXA1
GO:0090132	BP	GO:0090132	epithelium migration	18	-0.305623	-1.24916	0.210309	0.422525	0.349122	111	tags=39%, list=17%, signal=33%	SVBP/ATP5F1A/HSPB1/FSTL1/PTN/TMSB4X/ANXA1
GO:0014069	CC	GO:0014069	postsynaptic density	27	-0.253965	-1.2325	0.209709	0.422525	0.349122	228	tags=59%, list=34%, signal=41%	PCBP1/RPS13/RPS14/RPL8/GNG3/RPL12/RTN1/ATP1A1/DBN1/RPL30/RPL14/PCBP2/RPL6/RPL7/RPS3/FABP5
GO:0032279	CC	GO:0032279	asymmetric synapse	27	-0.253965	-1.2325	0.209709	0.422525	0.349122	228	tags=59%, list=34%, signal=41%	PCBP1/RPS13/RPS14/RPL8/GNG3/RPL12/RTN1/ATP1A1/DBN1/RPL30/RPL14/PCBP2/RPL6/RPL7/RPS3/FABP5
GO:0031323	BP	GO:0031323	regulation of cellular metabolic process	253	-0.135297	-1.14935	0.208494	0.422525	0.349122	88	tags=16%, list=13%, signal=22%	PPIA/CRABP2/ZFP36L1/APEX1/HNRNPA1/RPL6/PPP2R1A/VPS72/HSPB1/DDX5/MDK/NONO/LGALS3/CD24/COL1A1/HNRNPA2B1/CCNI/CDKN1A/DDAH2/CEBPD/TIMP1/RPS4X/TMSB4X/MLLT11/HSPA8/RPS3/EEF1A1/TAGLN3/NFKBIA/TFAP2B/ANXA2/LUM/B2M/FABP5/S100A11/ANXA1/S100A10/EPCAM/KRT17/FABP1
GO:0140110	MF	GO:0140110	transcription regulator activity	60	0.193823	1.2255	0.210736	0.422743	0.349302	297	tags=58%, list=45%, signal=35%	CAMTA1/ID2/FOXJ3/BHLHE40/RLF/FOS/MXI1/HSPA1A/KMT2C/MAML3/ZNF791/MED29/SUPT3H/POU3F1/DDIT3/TP53/RORA/KDM3A/ZNF160/CBX4/STOX2/RERE/ID4/ENO1/URI1/ZNF654/SPEN/ATF4/ZFHX3/TAF15/KDM7A/KAT6A/ZNF292/ZNF780B/RFX7
GO:1904813	CC	GO:1904813	ficolin-1-rich granule lumen	16	-0.320814	-1.2725	0.21135	0.423337	0.349793	92	tags=38%, list=14%, signal=33%	HSP90AB1/COMMD3/PPIA/CST3/HSPA8/EEF1A1
GO:0051493	BP	GO:0051493	regulation of cytoskeleton organization	21	-0.278822	-1.22852	0.211694	0.423387	0.349835	102	tags=29%, list=15%, signal=25%	TMSB15A/STMN1/STMN4/TMSB4X/RPS3/S100A10
GO:0071216	BP	GO:0071216	cellular response to biotic stimulus	10	0.389461	1.25424	0.216891	0.429902	0.355218	150	tags=50%, list=23%, signal=39%	HSPA5/MIF/EIF2AK3/DDIT3/TP53
GO:0045927	BP	GO:0045927	positive regulation of growth	11	-0.366282	-1.24709	0.215447	0.429902	0.355218	100	tags=36%, list=15%, signal=31%	H3-3A/CRABP2/GDI1/KRT17
GO:0016311	BP	GO:0016311	dephosphorylation	15	0.329981	1.24697	0.2167	0.429902	0.355218	26	tags=20%, list=4%, signal=20%	HSP90B1/CAMTA1/MAGI2
GO:0008015	BP	GO:0008015	blood circulation	18	0.299011	1.24046	0.216634	0.429902	0.355218	237	tags=61%, list=36%, signal=40%	ID2/ADM/FGF13/AKAP12/CXCR4/STC1/ANK2/PIK3C2A/APOE/NAV2/EXT1
GO:0031329	BP	GO:0031329	regulation of cellular catabolic process	32	-0.236334	-1.2323	0.21611	0.429902	0.355218	119	tags=28%, list=18%, signal=24%	APP/YBX1/ZFP36L1/APEX1/HSPB1/TIMP1/EEF1A1/ANXA2/FABP1
GO:0006417	BP	GO:0006417	regulation of translation	33	-0.232842	-1.22648	0.21627	0.429902	0.355218	119	tags=30%, list=18%, signal=26%	APP/RPL13A/YBX1/IGFBP5/RACK1/ZFP36L1/HSPB1/RPS4X/RPS3/KRT17
GO:0004842	MF	GO:0004842	ubiquitin-protein transferase activity	14	0.342513	1.26449	0.217565	0.430465	0.355683	369	tags=93%, list=55%, signal=42%	SYVN1/WSB1/MARCHF1/KLHL20/TRIM2/ARIH1/FBXO11/BCOR/MDM2/HECTD4/CUL3/MIB1/RNF181
GO:0003013	BP	GO:0003013	circulatory system process	23	0.276119	1.2519	0.217822	0.430465	0.355683	134	tags=39%, list=20%, signal=32%	SLC2A3/ID2/SLC2A1/ADM/FGF13/AKAP12/CXCR4/STC1/ANK2
GO:0051258	BP	GO:0051258	protein polymerization	17	-0.310087	-1.26114	0.218688	0.430499	0.355711	273	tags=71%, list=41%, signal=43%	MAP4/ARPC5L/HSP90AA1/ARPC3/STMN2/RDX/PFN2/TMSB15A/STMN1/TMSB4X/TUBA1A/RPS3
GO:0035264	BP	GO:0035264	multicellular organism growth	10	0.389063	1.25296	0.21881	0.430499	0.355711	237	tags=70%, list=36%, signal=46%	STC2/PPIB/MBD5/TP53/ATRN/TMED2/EXT1
GO:0010721	BP	GO:0010721	negative regulation of cell development	19	-0.295477	-1.23936	0.218182	0.430499	0.355711	67	tags=26%, list=10%, signal=24%	MDK/PTN/GDI1/B2M/ANXA1
GO:0001822	BP	GO:0001822	kidney development	10	-0.37572	-1.22233	0.220374	0.432298	0.357197	62	tags=30%, list=9%, signal=28%	CD24/TFAP2B/EPCAM
GO:0072001	BP	GO:0072001	renal system development	10	-0.37572	-1.22233	0.220374	0.432298	0.357197	62	tags=30%, list=9%, signal=28%	CD24/TFAP2B/EPCAM
GO:0090101	BP	GO:0090101	negative regulation of transmembrane receptor protein serine/threonine kinase signaling pathway	10	0.388383	1.25077	0.220729	0.432356	0.357246	150	tags=50%, list=23%, signal=39%	HSPA5/MAGI2/HSPA1A/USP15/TP53
GO:1901363	MF	GO:1901363	heterocyclic compound binding	287	-0.131515	-1.14203	0.222011	0.434228	0.358792	305	tags=55%, list=46%, signal=52%	SIL1/POLR2B/RYBP/ASH1L/ZNF721/PFKP/CREBRF/RPS6KC1/UBA5/MGA/SEPHS2/MTR/CDK19/MAFB/TNIK/SRRM4/FNDC3A/ACBD6/CBR4/CCDC59/KHDC4/MAP4/BACH2/GNL3/SCAF4/NPAS3/RSRC2/DYNC1LI2/NACA/SPATS2L/RPS15A/GNAI2/HSP90AA1/BASP1/LRP1/DTD1/EEF1D/SLC25A5/TUBA1B/HDGF/GDI2/SUMO1/RPL23/RPS27A/PCBP1/ACTB/EIF3H/CSDE1/RPL22/SQLE/RPL19/RPS13/NDUFS2/RPS14/DBI/RTRAF/ZIC3/MACROH2A2/RPS7/RPL8/PCGF2/FDPS/MAP4K4/RDX/TKT/RPS9/RPS20/R…
GO:0016746	MF	GO:0016746	acyltransferase activity	20	0.28184	1.20532	0.222672	0.434881	0.359332	369	tags=85%, list=55%, signal=39%	KMT2C/SYVN1/WSB1/MARCHF1/KLHL20/CBX4/NSMCE2/TRIM2/KAT6A/ARIH1/FBXO11/BCOR/MDM2/HECTD4/CUL3/MIB1/RNF181
GO:0051348	BP	GO:0051348	negative regulation of transferase activity	14	-0.330332	-1.24737	0.223553	0.435323	0.359697	230	tags=64%, list=35%, signal=43%	RPL23/RTRAF/RPS7/RPL5/DUSP1/RPL11/PPIA/HSPB1/CDKN1A
GO:0036094	MF	GO:0036094	small molecule binding	105	0.167328	1.20341	0.22332	0.435323	0.359697	100	tags=21%, list=15%, signal=21%	HSP90B1/HSPA5/LARS1/LOX/HYOU1/HK2/SLC2A3/GPI/GPHN/PDK1/DHFR/PFKFB3/ERO1A/ERO1B/PAICS/EIF2AK3/HSPA1A/CACNA1B/ZRANB3/AGAP1/P4HA1/EPHA4
GO:0007169	BP	GO:0007169	transmembrane receptor protein tyrosine kinase signaling pathway	24	0.264171	1.22046	0.226	0.439444	0.363102	160	tags=46%, list=24%, signal=36%	LOX/DDIT4/DOCK3/MBD5/MT3/EIF2AK3/EPHA4/IGFBP2/NRG3/NUS1/PIK3C2A
GO:0044283	BP	GO:0044283	small molecule biosynthetic process	28	-0.248771	-1.22035	0.226824	0.440404	0.363895	82	tags=25%, list=12%, signal=23%	GAD1/HMGCR/MSMO1/GAD2/FDFT1/FABP5/ANXA1
GO:0007596	BP	GO:0007596	blood coagulation	11	-0.363313	-1.23698	0.227642	0.440705	0.364144	136	tags=73%, list=20%, signal=59%	FUNDC2/MYL12A/ACTB/PRDX2/PPIA/HSPB1/TFPI2/ANXA2
GO:0050817	BP	GO:0050817	coagulation	11	-0.363313	-1.23698	0.227642	0.440705	0.364144	136	tags=73%, list=20%, signal=59%	FUNDC2/MYL12A/ACTB/PRDX2/PPIA/HSPB1/TFPI2/ANXA2
GO:0045211	CC	GO:0045211	postsynaptic membrane	10	0.382343	1.23132	0.228407	0.440902	0.364306	265	tags=80%, list=40%, signal=49%	GPHN/LRRC7/EPHA4/KCTD16/ANK2/ADGRB3/DLG2/LRFN5
GO:0017076	MF	GO:0017076	purine nucleotide binding	78	0.179487	1.20095	0.228283	0.440902	0.364306	100	tags=21%, list=15%, signal=20%	HSP90B1/HSPA5/LARS1/HYOU1/HK2/GPHN/PDK1/DHFR/PFKFB3/PAICS/EIF2AK3/HSPA1A/CACNA1B/ZRANB3/AGAP1/EPHA4
GO:0008380	BP	GO:0008380	RNA splicing	23	-0.26814	-1.23529	0.229376	0.441808	0.365056	81	tags=35%, list=12%, signal=32%	YBX1/HNRNPA1/PPP2R1A/DDX5/NONO/LGALS3/HNRNPA2B1/HSPA8
GO:0051603	BP	GO:0051603	proteolysis involved in protein catabolic process	43	0.215928	1.20915	0.229541	0.441808	0.365056	16	tags=9%, list=2%, signal=10%	HSP90B1/HSPA5/DNAJB9/CANX
GO:0031349	BP	GO:0031349	positive regulation of defense response	11	-0.361746	-1.23165	0.231707	0.444441	0.367231	67	tags=45%, list=10%, signal=42%	APP/MDK/NONO/HSPA8/NFKBIA
GO:1902904	BP	GO:1902904	negative regulation of supramolecular fiber organization	12	-0.348341	-1.22786	0.232179	0.444441	0.367231	195	tags=58%, list=29%, signal=42%	STMN2/RDX/PFN2/TMSB15A/STMN1/TMSB4X/HSPA8
GO:0032553	MF	GO:0032553	ribonucleotide binding	73	0.17905	1.19517	0.232246	0.444441	0.367231	109	tags=22%, list=16%, signal=21%	HSP90B1/HSPA5/LARS1/HYOU1/HK2/GPHN/PDK1/PFKFB3/PAICS/EIF2AK3/HSPA1A/CACNA1B/ZRANB3/AGAP1/EPHA4/MTHFD1L
GO:0032555	MF	GO:0032555	purine ribonucleotide binding	73	0.17905	1.19517	0.232246	0.444441	0.367231	109	tags=22%, list=16%, signal=21%	HSP90B1/HSPA5/LARS1/HYOU1/HK2/GPHN/PDK1/PFKFB3/PAICS/EIF2AK3/HSPA1A/CACNA1B/ZRANB3/AGAP1/EPHA4/MTHFD1L
GO:0001649	BP	GO:0001649	osteoblast differentiation	14	-0.326313	-1.23219	0.233533	0.445763	0.368323	104	tags=43%, list=16%, signal=37%	IGFBP5/H3-3A/DDX5/COL1A1/CEBPD/VCAN
GO:0030030	BP	GO:0030030	cell projection organization	75	-0.179237	-1.20597	0.233607	0.445763	0.368323	195	tags=41%, list=29%, signal=33%	STMN2/FEZ1/MAP4K4/RDX/APLP1/TMEM106B/HDAC2/ITM2C/SEMA6A/PFN2/CRMP1/CFL1/DBN1/APP/SVBP/RPL24/HSP90AB1/DPYSL3/CRABP2/STMN1/MDK/NREP/GPM6A/STMN4/PTN/TUBB2B/GDI1/TUBA1A/DCX/B2M/S100A6
GO:0070925	BP	GO:0070925	organelle assembly	37	-0.221092	-1.20962	0.234375	0.446588	0.369005	121	tags=30%, list=18%, signal=26%	RPL11/RPL23A/RPL24/AP1S2/RPS23/RPL6/RPSA/TUBB/DCX/RPS3/KRT19
GO:0006259	BP	GO:0006259	DNA metabolic process	39	-0.217485	-1.21678	0.235632	0.448342	0.370454	92	tags=28%, list=14%, signal=26%	HSP90AB1/NAP1L1/APEX1/HNRNPA1/PPP2R1A/VPS72/NONO/HNRNPA2B1/CDKN1A/RPS3/S100A11
GO:0009725	BP	GO:0009725	response to hormone	46	0.205954	1.19368	0.236791	0.449902	0.371743	85	tags=24%, list=13%, signal=22%	LOX/STC2/SLC2A1/GPI/VGF/ADM/DDIT4/MBD5/MT3/FOS/HSPA1A
GO:0019932	BP	GO:0019932	second-messenger-mediated signaling	10	0.378506	1.21896	0.238004	0.451562	0.373115	134	tags=50%, list=20%, signal=41%	CAMTA1/ADM/EIF2AK3/CXCR4/ANK2
GO:0007409	BP	GO:0007409	axonogenesis	22	-0.271747	-1.20393	0.239085	0.452968	0.374276	119	tags=36%, list=18%, signal=31%	APP/RPL24/HSP90AB1/CRABP2/STMN1/TUBB2B/GDI1/S100A6
GO:0003712	MF	GO:0003712	transcription coregulator activity	25	0.253669	1.20193	0.242	0.457838	0.378301	276	tags=60%, list=42%, signal=36%	CAMTA1/HSPA1A/KMT2C/MAML3/MED29/SUPT3H/KDM3A/CBX4/RERE/ENO1/URI1/SPEN/TAF15/KDM7A/KAT6A
GO:0048863	BP	GO:0048863	stem cell differentiation	15	-0.314194	-1.2159	0.242485	0.458104	0.37852	43	tags=47%, list=6%, signal=45%	ZIC3/RPS7/HDAC2/SEMA6A/GPM6A/PTN/EPCAM
GO:0000902	BP	GO:0000902	cell morphogenesis	51	-0.199641	-1.20079	0.243083	0.458582	0.378916	193	tags=41%, list=29%, signal=32%	FEZ1/MAP4K4/RDX/APLP1/TMEM106B/SEMA6A/CFL1/DBN1/APP/RPL24/HSP90AB1/CRABP2/STMN1/MDK/GPM6A/PTN/TUBB2B/GDI1/TUBA1A/ANXA1/S100A6
GO:0051087	MF	GO:0051087	protein-folding chaperone binding	10	0.376001	1.21089	0.243762	0.459212	0.379436	150	tags=50%, list=23%, signal=39%	HSPA5/DNAJB9/SYVN1/CALR/TP53
GO:0140513	CC	GO:0140513	nuclear protein-containing complex	54	-0.192878	-1.18039	0.244618	0.460173	0.38023	81	tags=20%, list=12%, signal=19%	HNRNPA1/DDX5/NONO/LGALS3/HNRNPA2B1/CDKN1A/CEBPD/HSPA8/RPS3/ANXA2/S100A10
GO:0031929	BP	GO:0031929	TOR signaling	11	0.362824	1.21283	0.245098	0.460401	0.380418	60	tags=27%, list=9%, signal=25%	LARS1/DDIT4/PIH1D1
GO:0031974	CC	GO:0031974	membrane-enclosed lumen	310	-0.130196	-1.12631	0.246124	0.460401	0.380418	128	tags=22%, list=19%, signal=33%	NSG2/DUT/PCBP2/RPS3A/NDUFS7/RPL11/CENPV/APP/ETFB/MAGED2/RPL13A/YBX1/ZIC1/RPL23A/IGFBP5/H3-3A/RACK1/ATP5F1A/HSP90AB1/COMMD3/RPS11/PPIA/CRABP2/TPT1/APEX1/HNRNPA1/RPS23/RPS2/VPS72/RPS8/DDX5/RPL13/MRPS6/NONO/LGALS3/COL1A1/RPL7/RPL3/UBE2E3/RPSA/HNRNPA2B1/CDKN1A/FSTL1/CEBPD/TIMP1/RPS6/RPS4X/VCAN/TMSB4X/CST3/MLLT11/HSPA8/TUBB/RPS3/EEF1A1/RPL7A/NFKBIA/COL1A2/TFAP2B/ANXA2/LUM/B2M/FABP5/S100A11/ANXA1/S100A…
GO:0043233	CC	GO:0043233	organelle lumen	310	-0.130196	-1.12631	0.246124	0.460401	0.380418	128	tags=22%, list=19%, signal=33%	NSG2/DUT/PCBP2/RPS3A/NDUFS7/RPL11/CENPV/APP/ETFB/MAGED2/RPL13A/YBX1/ZIC1/RPL23A/IGFBP5/H3-3A/RACK1/ATP5F1A/HSP90AB1/COMMD3/RPS11/PPIA/CRABP2/TPT1/APEX1/HNRNPA1/RPS23/RPS2/VPS72/RPS8/DDX5/RPL13/MRPS6/NONO/LGALS3/COL1A1/RPL7/RPL3/UBE2E3/RPSA/HNRNPA2B1/CDKN1A/FSTL1/CEBPD/TIMP1/RPS6/RPS4X/VCAN/TMSB4X/CST3/MLLT11/HSPA8/TUBB/RPS3/EEF1A1/RPL7A/NFKBIA/COL1A2/TFAP2B/ANXA2/LUM/B2M/FABP5/S100A11/ANXA1/S100A…
GO:0070013	CC	GO:0070013	intracellular organelle lumen	310	-0.130196	-1.12631	0.246124	0.460401	0.380418	128	tags=22%, list=19%, signal=33%	NSG2/DUT/PCBP2/RPS3A/NDUFS7/RPL11/CENPV/APP/ETFB/MAGED2/RPL13A/YBX1/ZIC1/RPL23A/IGFBP5/H3-3A/RACK1/ATP5F1A/HSP90AB1/COMMD3/RPS11/PPIA/CRABP2/TPT1/APEX1/HNRNPA1/RPS23/RPS2/VPS72/RPS8/DDX5/RPL13/MRPS6/NONO/LGALS3/COL1A1/RPL7/RPL3/UBE2E3/RPSA/HNRNPA2B1/CDKN1A/FSTL1/CEBPD/TIMP1/RPS6/RPS4X/VCAN/TMSB4X/CST3/MLLT11/HSPA8/TUBB/RPS3/EEF1A1/RPL7A/NFKBIA/COL1A2/TFAP2B/ANXA2/LUM/B2M/FABP5/S100A11/ANXA1/S100A…
GO:0030139	CC	GO:0030139	endocytic vesicle	15	0.318631	1.20408	0.246521	0.460495	0.380496	44	tags=20%, list=7%, signal=19%	HSP90B1/HYOU1/PDIA3
GO:0033500	BP	GO:0033500	carbohydrate homeostasis	18	0.288405	1.19646	0.247582	0.46095	0.380872	60	tags=28%, list=9%, signal=26%	HK2/GPI/VGF/MBD5/PIH1D1
GO:0042593	BP	GO:0042593	glucose homeostasis	18	0.288405	1.19646	0.247582	0.46095	0.380872	60	tags=28%, list=9%, signal=26%	HK2/GPI/VGF/MBD5/PIH1D1
GO:0007565	BP	GO:0007565	female pregnancy	17	0.296082	1.18853	0.248497	0.46095	0.380872	133	tags=41%, list=20%, signal=34%	STC2/SLC2A1/ADM/FOS/IGFBP2/CALR/STC1
GO:0044703	BP	GO:0044703	multi-organism reproductive process	17	0.296082	1.18853	0.248497	0.46095	0.380872	133	tags=41%, list=20%, signal=34%	STC2/SLC2A1/ADM/FOS/IGFBP2/CALR/STC1
GO:0044706	BP	GO:0044706	multi-multicellular organism process	17	0.296082	1.18853	0.248497	0.46095	0.380872	133	tags=41%, list=20%, signal=34%	STC2/SLC2A1/ADM/FOS/IGFBP2/CALR/STC1
GO:0033993	BP	GO:0033993	response to lipid	37	0.222856	1.19073	0.24898	0.461202	0.38108	170	tags=41%, list=26%, signal=32%	LOX/STC2/GPI/ADM/DDIT4/MIF/FOS/HSPA1A/AKAP12/IGFBP2/CALR/STC1/SMYD3/RORA/KDM3A
GO:0006979	BP	GO:0006979	response to oxidative stress	30	-0.232299	-1.18136	0.249516	0.461553	0.381371	210	tags=50%, list=32%, signal=36%	NDUFS2/PSMB5/ARL6IP5/PCGF2/PARP1/HDAC2/NDUFB4/PRDX2/APP/RACK1/PPIA/COL1A1/RPS3/ANXA1/FABP1
GO:0098727	BP	GO:0098727	maintenance of cell number	11	-0.350043	-1.1918	0.25	0.461806	0.381579	269	tags=73%, list=40%, signal=44%	GNL3/ACTB/ZIC3/HDAC2/ZIC1/TPT1/VPS72/PTN
GO:0099003	BP	GO:0099003	vesicle-mediated transport in synapse	12	0.351178	1.21874	0.250489	0.462068	0.381795	338	tags=83%, list=51%, signal=42%	CANX/CASK/SNCB/BRAF/RIMS2/CALY/SYT4/SNAP91/AAK1/AP3D1
GO:0006338	BP	GO:0006338	chromatin remodeling	35	0.221266	1.1783	0.252016	0.46424	0.383591	276	tags=57%, list=42%, signal=35%	TSPYL2/PIH1D1/ZDBF2/KMT2C/ZRANB3/H2BC15/KDM4B/BRD2/USP15/TP53/SMYD3/KDM3A/SPTY2D1/KCNQ1OT1/RERE/CHD2/RSBN1/KANSL1/KDM7A/KAT6A
GO:0099568	CC	GO:0099568	cytoplasmic region	13	-0.33131	-1.21146	0.254545	0.468251	0.386905	71	tags=23%, list=11%, signal=21%	HSPB1/TUBA1A/FABP1
GO:0098687	CC	GO:0098687	chromosomal region	16	-0.309529	-1.22773	0.25636	0.470272	0.388575	227	tags=62%, list=34%, signal=42%	ACTB/MACROH2A2/PARP1/HDAC2/PHF6/CENPV/H3-3A/APEX1/PPP2R1A/HNRNPA2B1
GO:0010976	BP	GO:0010976	positive regulation of neuron projection development	13	-0.328204	-1.20011	0.256566	0.470272	0.388575	195	tags=62%, list=29%, signal=44%	STMN2/FEZ1/TMEM106B/DBN1/DPYSL3/MDK/PTN/TUBB2B
GO:0050877	BP	GO:0050877	nervous system process	39	-0.213803	-1.19618	0.256705	0.470272	0.388575	72	tags=21%, list=11%, signal=19%	HMGCR/MDK/COL1A1/PTN/TUBA1A/LUM/B2M/FABP5
GO:0034504	BP	GO:0034504	protein localization to nucleus	23	-0.257756	-1.18745	0.257545	0.470515	0.388776	250	tags=61%, list=38%, signal=39%	HSP90AA1/HDGF/SUMO1/RPL23/CSE1L/PARP1/CCT6A/YWHAZ/CCT7/RPL11/ZIC1/COL1A1/CDKN1A/NFKBIA
GO:0045596	BP	GO:0045596	negative regulation of cell differentiation	32	-0.227716	-1.18736	0.257367	0.470515	0.388776	146	tags=34%, list=22%, signal=28%	DYNLT1/PRDX2/APP/IGFBP5/ZFP36L1/MDK/PTN/GDI1/NFKBIA/B2M/ANXA1
GO:0050821	BP	GO:0050821	protein stabilization	24	0.253332	1.17038	0.258	0.4707	0.388928	150	tags=38%, list=23%, signal=30%	PPIB/PIH1D1/MT3/HSPA1A/EPHA4/SYVN1/CALR/ANK2/TP53
GO:0003006	BP	GO:0003006	developmental process involved in reproduction	28	-0.241618	-1.18526	0.260355	0.474345	0.39194	78	tags=29%, list=12%, signal=26%	H3-3A/PPP2R1A/MDK/CCNI/RPS6/PTN/ANXA1/KRT19
GO:0005874	CC	GO:0005874	microtubule	22	-0.26438	-1.1713	0.261954	0.476606	0.393808	193	tags=68%, list=29%, signal=50%	MAP4/DYNC1LI2/GABARAPL1/TUBA1B/FEZ1/CCT6A/CEP170/CCT7/DYNLT1/TPT1/STMN1/TUBB2B/TUBA1A/TUBB/DCX
GO:0010604	BP	GO:0010604	positive regulation of macromolecule metabolic process	159	-0.140955	-1.12272	0.264078	0.479813	0.396458	99	tags=18%, list=15%, signal=20%	EBF3/RACK1/HSP90AB1/PPIA/ZFP36L1/APEX1/HNRNPA1/RPS2/VPS72/HSPB1/MDK/CD24/COL1A1/HNRNPA2B1/CDKN1A/CEBPD/RPS4X/MLLT11/HSPA8/RPS3/NFKBIA/TFAP2B/ANXA2/LUM/B2M/ANXA1/S100A10/EPCAM/KRT17
GO:0045182	MF	GO:0045182	translation regulator activity	13	-0.323276	-1.18209	0.264646	0.480191	0.39677	238	tags=69%, list=36%, signal=45%	EEF1D/EIF3H/RPS14/RPS9/EIF3L/EEF1B2/EIF3F/RACK1/EEF1A1
GO:0002521	BP	GO:0002521	leukocyte differentiation	23	-0.253598	-1.16829	0.265594	0.481253	0.397648	86	tags=26%, list=13%, signal=24%	ZFP36L1/MDK/RPS6/ANXA2/B2M/ANXA1
GO:0033036	BP	GO:0033036	macromolecule localization	159	-0.140822	-1.12166	0.266019	0.481368	0.397743	113	tags=21%, list=17%, signal=23%	YBX1/SVBP/ZIC1/TMSB15A/RACK1/AP1S2/HSP90AB1/PPIA/CRABP2/ZFP36L1/HNRNPA1/BTF3/HMGCR/HSPB1/LGALS3/CD24/COL1A1/HNRNPA2B1/CDKN1A/PTN/TMSB4X/GDI1/HSPA8/TUBA1A/NFKBIA/TFAP2B/ANXA2/NNAT/FABP5/ANXA1/S100A10/CRABP1/FABP1
GO:0008270	MF	GO:0008270	zinc ion binding	34	0.222163	1.17054	0.267327	0.483077	0.399155	386	tags=82%, list=58%, signal=36%	MT2A/ZSWIM6/MT3/ZDBF2/TNKS/SEC24D/ZRANB3/CALR/NPEPPS/TP53/RORA/MARCHF1/AGTPBP1/NSMCE2/ZFHX3/KDM7A/TRIM2/KAT6A/ISCU/ARIH1/POLR2L/FBXO11/KDM5A/MDM2/MIB1/UBA5/MTR/DTNA
GO:0043170	BP	GO:0043170	macromolecule metabolic process	384	-0.127504	-1.11202	0.268156	0.483919	0.39985	115	tags=19%, list=17%, signal=38%	MAGED2/RPL13A/YBX1/SVBP/ZIC1/RPL23A/RPL24/RPL27A/IGFBP5/RPL9/EIF3F/H3-3A/EBF3/RACK1/HSP90AB1/RPS11/PPIA/CRABP2/ZFP36L1/NAP1L1/APEX1/GAD1/HNRNPA1/RPS23/RPL6/PPP2R1A/RPS2/VPS72/HMGCR/HSPB1/RPS8/DDX5/MDK/RPL13/MRPS6/NONO/LGALS3/CD24/COL1A1/RPL15/RPL7/RPL3/UBE2E3/RPSA/HNRNPA2B1/DNER/CCNI/CDKN1A/CEBPD/TIMP1/RPS6/RPS4X/TMSB4X/CST3/MLLT11/HSPA8/TUBA1A/RPS3/EEF1A1/RPL7A/TAGLN3/NFKBIA/HTRA1/TFAP2B/ANXA2/L…
GO:0048729	BP	GO:0048729	tissue morphogenesis	22	0.25971	1.1735	0.268714	0.484268	0.400139	135	tags=41%, list=20%, signal=34%	GPI/MAGI2/ADM/WDPCP/EPHA4/MTHFD1L/CXCR4/STC1/BRD2
GO:0007265	BP	GO:0007265	Ras protein signal transduction	14	-0.314815	-1.18877	0.273453	0.488178	0.40337	216	tags=57%, list=32%, signal=39%	SDCBP/MAP4K4/RDX/CFL1/STMN1/CDKN1A/GDI1/COL1A2
GO:0002683	BP	GO:0002683	negative regulation of immune system process	18	-0.286194	-1.16975	0.272165	0.488178	0.40337	180	tags=50%, list=27%, signal=37%	PARP1/DUSP1/YWHAZ/PRDX2/PCBP2/MDK/LGALS3/HSPA8/ANXA1
GO:0004672	MF	GO:0004672	protein kinase activity	20	0.271066	1.15924	0.271255	0.488178	0.40337	385	tags=85%, list=58%, signal=37%	PDK1/EIF2AK3/EPHA4/TEX14/BRD2/CASK/BRAF/PKM/CDC42BPA/PDK3/SIK3/PIK3C3/AAK1/MAPK1/RPS6KC1/CDK19/TNIK
GO:0048666	BP	GO:0048666	neuron development	68	-0.177175	-1.15652	0.272545	0.488178	0.40337	195	tags=41%, list=29%, signal=32%	STMN2/FEZ1/MAP4K4/APLP1/TMEM106B/HDAC2/ITM2C/SEMA6A/CRMP1/CFL1/DBN1/APP/SVBP/RPL24/HSP90AB1/DPYSL3/CRABP2/STMN1/MDK/NREP/GPM6A/STMN4/PTN/TUBB2B/GDI1/TUBA1A/B2M/S100A6
GO:0003779	MF	GO:0003779	actin binding	22	-0.259324	-1.14889	0.272349	0.488178	0.40337	217	tags=55%, list=33%, signal=38%	TPM4/ARPC1A/RDX/CNN3/PFN2/CFL1/DBN1/TMSB15A/MARCKS/TMSB4X/MARCKSL1/TAGLN3
GO:0009890	BP	GO:0009890	negative regulation of biosynthetic process	103	-0.154418	-1.12286	0.273267	0.488178	0.40337	167	tags=33%, list=25%, signal=29%	HDAC2/ITM2C/TFAP2A/FOXP2/YWHAZ/ATP1A1/PHF6/THRA/ITM2B/CENPV/APP/MAGED2/RPL13A/YBX1/IGFBP5/H3-3A/RACK1/HSP90AB1/ZFP36L1/APEX1/HNRNPA1/VPS72/DDX5/NONO/CD24/HNRNPA2B1/CDKN1A/CEBPD/TMSB4X/HSPA8/RPS3/TAGLN3/TFAP2B/ANXA1
GO:0031327	BP	GO:0031327	negative regulation of cellular biosynthetic process	103	-0.154418	-1.12286	0.273267	0.488178	0.40337	167	tags=33%, list=25%, signal=29%	HDAC2/ITM2C/TFAP2A/FOXP2/YWHAZ/ATP1A1/PHF6/THRA/ITM2B/CENPV/APP/MAGED2/RPL13A/YBX1/IGFBP5/H3-3A/RACK1/HSP90AB1/ZFP36L1/APEX1/HNRNPA1/VPS72/DDX5/NONO/CD24/HNRNPA2B1/CDKN1A/CEBPD/TMSB4X/HSPA8/RPS3/TAGLN3/TFAP2B/ANXA1
GO:0048589	BP	GO:0048589	developmental growth	32	0.231913	1.18609	0.27789	0.495435	0.409366	155	tags=41%, list=23%, signal=33%	STC2/PPIB/MAGI2/ADM/GOLGA4/MBD5/MT3/FGF13/CXCR4/STC1/TP53/ATRN/AUTS2
GO:0009968	BP	GO:0009968	negative regulation of signal transduction	68	0.179782	1.1635	0.27833	0.495554	0.409465	150	tags=32%, list=23%, signal=28%	HSPA5/DNAJB9/HYOU1/MAGI2/ADM/DDIT4/DLK1/MIF/SCG2/PIH1D1/DAB1/HSPA1A/EPHA4/PTPRD/IGFBP2/CHAC1/SYVN1/CALR/USP15/DDIT3/PIBF1/TP53
GO:0044087	BP	GO:0044087	regulation of cellular component biogenesis	47	-0.197298	-1.15424	0.281124	0.49986	0.413023	127	tags=43%, list=19%, signal=37%	STMN2/FEZ1/MAP4K4/RDX/PFN2/THRA/DUT/APP/RPL13A/TMSB15A/H3-3A/RACK1/DPYSL3/STMN1/LGALS3/GPM6A/TMSB4X/HSPA8/RPS3/S100A10
GO:0048585	BP	GO:0048585	negative regulation of response to stimulus	79	-0.169531	-1.15483	0.282	0.500538	0.413582	88	tags=20%, list=13%, signal=20%	PPIA/TPT1/PPP2R1A/STMN1/HSPB1/MDK/NONO/LGALS3/TMSB4X/HSPA8/RPS3/NFKBIA/HTRA1/ANXA2/ANXA1/IGFBP4
GO:0036477	CC	GO:0036477	somatodendritic compartment	51	0.191276	1.13429	0.282258	0.500538	0.413582	225	tags=47%, list=34%, signal=34%	SLC2A3/VGF/MAGI2/GPHN/CADM2/ERO1A/MT3/CACNA1B/FGF13/AKAP12/EPHA4/BNIP3/SLC3A2/VTI1A/TANC2/ARHGAP32/CNTNAP2/KLHL20/SNCB/INPP5F/APOE/ENO2/URI1/DLG2
GO:0017015	BP	GO:0017015	regulation of transforming growth factor beta receptor signaling pathway	12	0.336817	1.1689	0.285714	0.501319	0.414228	5	tags=17%, list=1%, signal=17%	HSPA5/LOX
GO:1903844	BP	GO:1903844	regulation of cellular response to transforming growth factor beta stimulus	12	0.336817	1.1689	0.285714	0.501319	0.414228	5	tags=17%, list=1%, signal=17%	HSPA5/LOX
GO:0022412	BP	GO:0022412	cellular process involved in reproduction in multicellular organism	12	-0.331093	-1.16706	0.285132	0.501319	0.414228	100	tags=42%, list=15%, signal=36%	H3-3A/PPP2R1A/MDK/RPS6/PTN
GO:0006606	BP	GO:0006606	protein import into nucleus	10	-0.353817	-1.15108	0.284823	0.501319	0.414228	250	tags=70%, list=38%, signal=44%	HSP90AA1/SUMO1/RPL23/CSE1L/ZIC1/CDKN1A/NFKBIA
GO:0034330	BP	GO:0034330	cell junction organization	33	-0.218372	-1.15026	0.28373	0.501319	0.414228	53	tags=18%, list=8%, signal=18%	DNER/GPM6A/HSPA8/TUBA1A/TUBB/S100A10
GO:0010608	BP	GO:0010608	post-transcriptional regulation of gene expression	38	-0.207613	-1.14869	0.284314	0.501319	0.414228	119	tags=29%, list=18%, signal=25%	APP/RPL13A/YBX1/IGFBP5/RACK1/ZFP36L1/APEX1/HSPB1/RPS4X/RPS3/KRT17
GO:0016887	MF	GO:0016887	ATP hydrolysis activity	20	0.268583	1.14862	0.283401	0.501319	0.414228	2	tags=10%, list=0%, signal=10%	HSP90B1/HSPA5
GO:0010629	BP	GO:0010629	negative regulation of gene expression	56	-0.186409	-1.14724	0.284569	0.501319	0.414228	120	tags=30%, list=18%, signal=27%	CENPV/APP/RPL13A/YBX1/IGFBP5/H3-3A/RACK1/HSP90AB1/ZFP36L1/APEX1/DDX5/CD24/HNRNPA2B1/CDKN1A/TMSB4X/RPS3/ANXA1
GO:0042692	BP	GO:0042692	muscle cell differentiation	16	0.301485	1.17003	0.287169	0.501885	0.414696	169	tags=50%, list=25%, signal=38%	LOX/ID2/ADM/CDON/CALR/ANK2/SMYD3/RORA
GO:0042393	MF	GO:0042393	histone binding	16	0.300837	1.16751	0.287169	0.501885	0.414696	221	tags=56%, list=33%, signal=38%	TSPYL2/PIH1D1/TNKS/KMT2C/BRD2/USP15/SPTY2D1/CBX4/CHD2
GO:0016324	CC	GO:0016324	apical plasma membrane	12	-0.33067	-1.16557	0.287169	0.501885	0.414696	11	tags=17%, list=2%, signal=17%	ANXA1/EPCAM
GO:0048545	BP	GO:0048545	response to steroid hormone	25	0.241094	1.14234	0.288	0.502677	0.41535	170	tags=44%, list=26%, signal=34%	LOX/GPI/ADM/DDIT4/FOS/HSPA1A/IGFBP2/CALR/STC1/SMYD3/KDM3A
GO:0045861	BP	GO:0045861	negative regulation of proteolysis	18	-0.282818	-1.15595	0.28866	0.502909	0.415541	45	tags=56%, list=7%, signal=53%	LRP1/RPL23/EIF3H/RPS7/RPL5/RPL11/HSP90AB1/TIMP1/CST3/FABP1
GO:1903311	BP	GO:1903311	regulation of mRNA metabolic process	19	-0.275094	-1.15386	0.288889	0.502909	0.415541	113	tags=37%, list=17%, signal=31%	YBX1/ZFP36L1/APEX1/HNRNPA1/DDX5/HNRNPA2B1/HSPA8
GO:0033044	BP	GO:0033044	regulation of chromosome organization	15	-0.302638	-1.17118	0.290581	0.503876	0.416341	180	tags=80%, list=27%, signal=60%	MAPK1/CUL3/GNL3/ACTB/PARP1/CCT6A/DUSP1/CCT7/CENPV/H3-3A/HNRNPA1/HNRNPA2B1
GO:0140993	MF	GO:0140993	histone modifying activity	10	0.360001	1.15936	0.289827	0.503876	0.416341	366	tags=90%, list=55%, signal=41%	KMT2C/KDM4B/SMYD3/KDM3A/RSBN1/KDM7A/KAT6A/KDM5A/ASH1L
GO:0048471	CC	GO:0048471	perinuclear region of cytoplasm	36	0.216037	1.14418	0.290389	0.503876	0.416341	147	tags=36%, list=22%, signal=30%	HSP90B1/STC2/PPIB/MAGI2/DAB1/MT3/EIF2AK3/HSPA1A/VPS53/FAF1/CALR/VTI1A/RHBDD2
GO:0097193	BP	GO:0097193	intrinsic apoptotic signaling pathway	38	0.213631	1.15632	0.292683	0.50686	0.418806	150	tags=37%, list=23%, signal=30%	HYOU1/DDIT4/PDK1/P4HB/MIF/ERO1A/EIF2AK3/HSPA1A/BNIP3/CHAC1/SYVN1/USP15/DDIT3/TP53
GO:0030595	BP	GO:0030595	leukocyte chemotaxis	14	-0.309334	-1.16808	0.295409	0.508243	0.419949	114	tags=43%, list=17%, signal=36%	RPL13A/PPIA/MDK/LGALS3/PTN/ANXA1
GO:0016053	BP	GO:0016053	organic acid biosynthetic process	14	-0.309221	-1.16765	0.295409	0.508243	0.419949	82	tags=29%, list=12%, signal=26%	GAD1/GAD2/FABP5/ANXA1
GO:0046394	BP	GO:0046394	carboxylic acid biosynthetic process	14	-0.309221	-1.16765	0.295409	0.508243	0.419949	82	tags=29%, list=12%, signal=26%	GAD1/GAD2/FABP5/ANXA1
GO:0006612	BP	GO:0006612	protein targeting to membrane	10	0.358922	1.15589	0.295585	0.508243	0.419949	24	tags=20%, list=4%, signal=20%	HSPA5/SSR3
GO:1902905	BP	GO:1902905	positive regulation of supramolecular fiber organization	11	-0.333907	-1.13686	0.294715	0.508243	0.419949	27	tags=45%, list=4%, signal=44%	STMN2/PFN2/APP/RPS3/S100A10
GO:0031346	BP	GO:0031346	positive regulation of cell projection organization	23	-0.24331	-1.1209	0.295775	0.508243	0.419949	89	tags=30%, list=13%, signal=27%	DPYSL3/CRABP2/MDK/GPM6A/PTN/TUBB2B/GDI1
GO:0030308	BP	GO:0030308	negative regulation of cell growth	11	0.347637	1.16206	0.298039	0.510815	0.422074	212	tags=64%, list=32%, signal=44%	TSPYL2/MT3/HSPA1A/FGF13/TP53/SESN2/ENO1
GO:0097159	MF	GO:0097159	organic cyclic compound binding	287	-0.125795	-1.09236	0.297913	0.510815	0.422074	305	tags=55%, list=46%, signal=52%	SIL1/POLR2B/RYBP/ASH1L/ZNF721/PFKP/CREBRF/RPS6KC1/UBA5/MGA/SEPHS2/MTR/CDK19/MAFB/TNIK/SRRM4/FNDC3A/ACBD6/CBR4/CCDC59/KHDC4/MAP4/BACH2/GNL3/SCAF4/NPAS3/RSRC2/DYNC1LI2/NACA/SPATS2L/RPS15A/SCARB2/GNAI2/HSP90AA1/BASP1/LRP1/DTD1/EEF1D/SLC25A5/TUBA1B/HDGF/GDI2/SUMO1/RPL23/RPS27A/PCBP1/ACTB/EIF3H/CSDE1/RPL22/SQLE/RPL19/RPS13/NDUFS2/RPS14/DBI/RTRAF/ZIC3/MACROH2A2/RPS7/RPL8/PCGF2/FDPS/MAP4K4/RDX/TKT/RPS9/…
GO:0045935	BP	GO:0045935	positive regulation of nucleobase-containing compound metabolic process	103	-0.152734	-1.11061	0.29901	0.511819	0.422904	92	tags=18%, list=14%, signal=19%	HSP90AB1/ZFP36L1/APEX1/HNRNPA1/VPS72/MDK/COL1A1/HNRNPA2B1/CEBPD/TMSB4X/MLLT11/HSPA8/RPS3/NFKBIA/TFAP2B/ANXA2/LUM/S100A10/EPCAM
GO:0044282	BP	GO:0044282	small molecule catabolic process	16	-0.295002	-1.17011	0.299413	0.51185	0.422929	82	tags=31%, list=12%, signal=28%	ETFB/GAD1/GAD2/DDAH2/FABP1
GO:0015630	CC	GO:0015630	microtubule cytoskeleton	54	-0.184512	-1.12919	0.30137	0.514534	0.425147	204	tags=44%, list=31%, signal=34%	RTRAF/PSMB5/RPS7/FEZ1/CCT6A/JPT1/CRMP1/CEP170/CCT7/DYNLT1/CENPV/APP/TPT1/APEX1/PPP2R1A/STMN1/HSPB1/MARCKS/TUBB2B/MLLT11/TUBA1A/TUBB/DCX/RPS3
GO:0007507	BP	GO:0007507	heart development	19	0.268477	1.13951	0.301775	0.514565	0.425173	237	tags=53%, list=36%, signal=35%	LOX/ID2/ADM/CALR/ANK2/TP53/CERT1/TMED2/HEXIM1/EXT1
GO:0060485	BP	GO:0060485	mesenchyme development	17	-0.286179	-1.16391	0.302187	0.514608	0.425208	322	tags=76%, list=48%, signal=40%	MAPK1/MDM2/FBXL17/BASP1/SDCBP/ZIC3/RPS7/HDAC2/SEMA6A/ZFP36L1/DDX5/MDK/COL1A1
GO:2001233	BP	GO:2001233	regulation of apoptotic signaling pathway	36	0.214636	1.13675	0.302658	0.514752	0.425327	150	tags=36%, list=23%, signal=30%	HYOU1/P4HB/PDIA3/MIF/SCG2/PIH1D1/EIF2AK3/HSPA1A/FAF1/SYVN1/USP15/DDIT3/TP53
GO:0048667	BP	GO:0048667	cell morphogenesis involved in neuron differentiation	33	-0.213802	-1.12619	0.303571	0.514987	0.425522	178	tags=45%, list=27%, signal=35%	FEZ1/APLP1/TMEM106B/SEMA6A/CFL1/DBN1/APP/RPL24/HSP90AB1/CRABP2/STMN1/PTN/TUBB2B/GDI1/S100A6
GO:0040008	BP	GO:0040008	regulation of growth	33	-0.213646	-1.12536	0.303571	0.514987	0.425522	104	tags=30%, list=16%, signal=27%	APP/IGFBP5/H3-3A/RACK1/CRABP2/PPP2R1A/CDKN1A/GDI1/KRT17/IGFBP4
GO:0045862	BP	GO:0045862	positive regulation of proteolysis	21	-0.254337	-1.12063	0.304435	0.515795	0.426189	27	tags=14%, list=4%, signal=14%	RPS3/ANXA2/S100A10
GO:0010558	BP	GO:0010558	negative regulation of macromolecule biosynthetic process	102	-0.153389	-1.11386	0.306324	0.518335	0.428288	124	tags=25%, list=19%, signal=24%	ITM2B/CENPV/APP/MAGED2/RPL13A/YBX1/IGFBP5/H3-3A/RACK1/HSP90AB1/ZFP36L1/APEX1/HNRNPA1/VPS72/DDX5/NONO/CD24/HNRNPA2B1/CDKN1A/CEBPD/TMSB4X/HSPA8/RPS3/TAGLN3/TFAP2B/ANXA1
GO:0044772	BP	GO:0044772	mitotic cell cycle phase transition	20	-0.261905	-1.13197	0.307087	0.518965	0.428808	119	tags=35%, list=18%, signal=30%	APP/RPL24/ZFP36L1/CCNI/CDKN1A/RPS6/ANXA1
GO:0006892	BP	GO:0006892	post-Golgi vesicle-mediated transport	11	0.344854	1.15276	0.309804	0.522172	0.431458	371	tags=91%, list=56%, signal=41%	GOLGA4/EXOC6B/GBF1/VTI1A/KLHL20/SCFD1/NSF/CCDC91/AP3D1/MON2
GO:0007389	BP	GO:0007389	pattern specification process	16	0.296772	1.15174	0.309572	0.522172	0.431458	150	tags=44%, list=23%, signal=35%	BHLHE40/CDON/TRA2B/NRG3/STC1/DDIT3/TP53
GO:0007611	BP	GO:0007611	learning or memory	18	-0.278017	-1.13633	0.31134	0.522172	0.431458	72	tags=28%, list=11%, signal=25%	HMGCR/MDK/PTN/TUBA1A/B2M
GO:0050890	BP	GO:0050890	cognition	18	-0.278017	-1.13633	0.31134	0.522172	0.431458	72	tags=28%, list=11%, signal=25%	HMGCR/MDK/PTN/TUBA1A/B2M
GO:0098794	CC	GO:0098794	postsynapse	42	-0.199258	-1.13019	0.310413	0.522172	0.431458	228	tags=52%, list=34%, signal=37%	PCBP1/ACTB/RPS13/RPS14/RPL8/GNG3/CNN3/RPL12/PFN2/RTN1/ATP1A1/DBN1/RPL30/RPL14/PCBP2/APP/RPL6/RPL7/GPM6A/HSPA8/RPS3/FABP5
GO:0050878	BP	GO:0050878	regulation of body fluid levels	17	0.278647	1.11855	0.310621	0.522172	0.431458	44	tags=24%, list=7%, signal=23%	HK2/GPI/ADM/PDIA3
GO:0006812	BP	GO:0006812	monoatomic cation transport	41	-0.201887	-1.13821	0.313609	0.525316	0.434056	131	tags=54%, list=20%, signal=46%	GNB2/SLC25A5/SUMO1/ATP5PB/SLC25A3/CD63/GLRX/RAB11B/ATP1A1/CYB5A/CACNA2D1/NDUFS7/MAGED2/ATP5F1A/ATP5MC2/COMMD3/TPT1/LGALS3/GPM6A/TMSB4X/ANXA2/B2M
GO:0016236	BP	GO:0016236	macroautophagy	15	0.299598	1.13215	0.314115	0.525501	0.434209	431	tags=93%, list=65%, signal=34%	MAP1LC3B/BNIP3/CALR/VTI1A/TP53/SESN2/BNIP3L/SCFD1/PIK3C3/WDFY3/SCOC/UBA5/GABARAPL1/SLC25A5
GO:0045637	BP	GO:0045637	regulation of myeloid cell differentiation	10	0.353954	1.13989	0.314779	0.525593	0.434285	85	tags=40%, list=13%, signal=35%	LOX/ID2/FOS/HSPA1A
GO:1903047	BP	GO:1903047	mitotic cell cycle process	29	-0.223563	-1.11451	0.314961	0.525593	0.434285	146	tags=38%, list=22%, signal=31%	DYNLT1/CFL1/APP/RPL24/ZFP36L1/PPP2R1A/STMN1/CCNI/CDKN1A/RPS6/ANXA1
GO:0050769	BP	GO:0050769	positive regulation of neurogenesis	17	-0.281517	-1.14494	0.316103	0.526839	0.435315	87	tags=35%, list=13%, signal=31%	CRABP2/NAP1L1/MDK/PTN/VCAN/GDI1
GO:0038023	MF	GO:0038023	signaling receptor activity	13	0.32175	1.14397	0.318898	0.528845	0.436972	217	tags=62%, list=33%, signal=42%	EPHA4/PTPRD/CXCR4/ATRN/INTS6/RORA/ADGRB3/SEC63
GO:0060089	MF	GO:0060089	molecular transducer activity	13	0.32175	1.14397	0.318898	0.528845	0.436972	217	tags=62%, list=33%, signal=42%	EPHA4/PTPRD/CXCR4/ATRN/INTS6/RORA/ADGRB3/SEC63
GO:0048285	BP	GO:0048285	organelle fission	13	0.321243	1.14217	0.318898	0.528845	0.436972	146	tags=46%, list=22%, signal=37%	FOXJ3/HSPA1A/BNIP3/CALR/TEX14/PIBF1
GO:0045807	BP	GO:0045807	positive regulation of endocytosis	10	-0.345038	-1.12252	0.318087	0.528845	0.436972	19	tags=20%, list=3%, signal=20%	ANXA2/B2M
GO:0007178	BP	GO:0007178	transmembrane receptor protein serine/threonine kinase signaling pathway	23	-0.239445	-1.10309	0.31992	0.529879	0.437827	92	tags=30%, list=14%, signal=27%	HSP90AB1/DDX5/NREP/FSTL1/COL1A2/HTRA1/TFAP2B
GO:0004674	MF	GO:0004674	protein serine/threonine kinase activity	14	0.305608	1.12825	0.321357	0.531598	0.439247	420	tags=93%, list=63%, signal=35%	EIF2AK3/BRD2/CASK/BRAF/CDC42BPA/PDK3/SIK3/AAK1/MAPK1/RPS6KC1/CDK19/TNIK/CSNK2B
GO:0045859	BP	GO:0045859	regulation of protein kinase activity	22	-0.24926	-1.10431	0.322245	0.532405	0.439914	92	tags=36%, list=14%, signal=32%	APP/HSP90AB1/PPIA/HSPB1/CD24/CCNI/CDKN1A/RPS3
GO:0106310	MF	GO:0106310	protein serine kinase activity	11	0.338219	1.13058	0.323529	0.533864	0.441119	385	tags=91%, list=58%, signal=39%	EIF2AK3/CASK/BRAF/CDC42BPA/SIK3/AAK1/MAPK1/RPS6KC1/CDK19/TNIK
GO:0050900	BP	GO:0050900	leukocyte migration	18	-0.275134	-1.12454	0.325773	0.5369	0.443628	119	tags=39%, list=18%, signal=33%	APP/RPL13A/PPIA/MDK/LGALS3/PTN/ANXA1
GO:0016462	MF	GO:0016462	pyrophosphatase activity	34	-0.209613	-1.10891	0.331992	0.539791	0.446017	187	tags=47%, list=28%, signal=36%	GNG3/RAB11B/CCT6A/PFN2/ATP1A1/CCT7/DUT/PPA1/ATP5F1A/HSP90AB1/RND3/DDX5/TUBB2B/HSPA8/TUBB/EEF1A1
GO:0016817	MF	GO:0016817	hydrolase activity, acting on acid anhydrides	34	-0.209613	-1.10891	0.331992	0.539791	0.446017	187	tags=47%, list=28%, signal=36%	GNG3/RAB11B/CCT6A/PFN2/ATP1A1/CCT7/DUT/PPA1/ATP5F1A/HSP90AB1/RND3/DDX5/TUBB2B/HSPA8/TUBB/EEF1A1
GO:0016818	MF	GO:0016818	hydrolase activity, acting on acid anhydrides, in phosphorus-containing anhydrides	34	-0.209613	-1.10891	0.331992	0.539791	0.446017	187	tags=47%, list=28%, signal=36%	GNG3/RAB11B/CCT6A/PFN2/ATP1A1/CCT7/DUT/PPA1/ATP5F1A/HSP90AB1/RND3/DDX5/TUBB2B/HSPA8/TUBB/EEF1A1
GO:0030099	BP	GO:0030099	myeloid cell differentiation	19	-0.263233	-1.10411	0.329293	0.539791	0.446017	44	tags=37%, list=7%, signal=35%	THRA/APP/ZFP36L1/RPS6/NFKBIA/ANXA2/B2M
GO:0006816	BP	GO:0006816	calcium ion transport	18	0.265674	1.10216	0.330754	0.539791	0.446017	174	tags=50%, list=26%, signal=38%	STC2/ERO1A/CACNA1B/SLC3A2/CXCR4/STC1/ANK2/DDIT3/CASK
GO:0090092	BP	GO:0090092	regulation of transmembrane receptor protein serine/threonine kinase signaling pathway	19	0.259611	1.10188	0.329389	0.539791	0.446017	26	tags=16%, list=4%, signal=16%	HSPA5/LOX/MAGI2
GO:0044297	CC	GO:0044297	cell body	39	-0.196227	-1.09784	0.331418	0.539791	0.446017	195	tags=46%, list=29%, signal=35%	STMN2/FEZ1/GNG3/CNN3/RTN1/CRMP1/CCT7/NDUFS7/APP/RACK1/HSP90AB1/DPYSL3/PPP2R1A/DNER/RPS6/GPM6A/GDI1/TUBB
GO:0044770	BP	GO:0044770	cell cycle phase transition	21	-0.247708	-1.09143	0.330645	0.539791	0.446017	119	tags=33%, list=18%, signal=28%	APP/RPL24/ZFP36L1/CCNI/CDKN1A/RPS6/ANXA1
GO:0019220	BP	GO:0019220	regulation of phosphate metabolic process	54	0.179605	1.0872	0.329939	0.539791	0.446017	69	tags=17%, list=10%, signal=16%	HSP90B1/LOX/TSPYL2/CAMTA1/MAGI2/PDK1/MIF/PIH1D1/MT3
GO:0051174	BP	GO:0051174	regulation of phosphorus metabolic process	54	0.179605	1.0872	0.329939	0.539791	0.446017	69	tags=17%, list=10%, signal=16%	HSP90B1/LOX/TSPYL2/CAMTA1/MAGI2/PDK1/MIF/PIH1D1/MT3
GO:1901362	BP	GO:1901362	organic cyclic compound biosynthetic process	173	-0.133482	-1.08014	0.32874	0.539791	0.446017	99	tags=18%, list=15%, signal=21%	EBF3/ATP5F1A/ATP5MC2/HSP90AB1/PPIA/CRABP2/APEX1/HNRNPA1/RPL6/PPP2R1A/VPS72/HMGCR/DDX5/MDK/NONO/COL1A1/HNRNPA2B1/MSMO1/CDKN1A/CEBPD/TMSB4X/MLLT11/HSPA8/RPS3/TAGLN3/NFKBIA/TFAP2B/ANXA2/LUM/FDFT1/S100A10/EPCAM
GO:0048514	BP	GO:0048514	blood vessel morphogenesis	24	-0.235808	-1.10583	0.332669	0.540232	0.446381	112	tags=33%, list=17%, signal=29%	SAT1/TGFBI/ZFP36L1/HSPB1/MDK/TFAP2B/ANXA2/ANXA1
GO:0007219	BP	GO:0007219	Notch signaling pathway	13	-0.301081	-1.10093	0.333333	0.54065	0.446727	53	tags=23%, list=8%, signal=22%	DNER/NFKBIA/KRT19
GO:0090407	BP	GO:0090407	organophosphate biosynthetic process	26	-0.22997	-1.09762	0.333992	0.541059	0.447064	213	tags=50%, list=32%, signal=35%	ATP5PB/NDUFS2/FDPS/TKT/PARP1/NDUFB4/DUT/NDUFS7/ATP5F1A/ATP5MC2/TMSB4X/FABP5/CKB
GO:0009889	BP	GO:0009889	regulation of biosynthetic process	218	-0.12995	-1.08394	0.335953	0.542913	0.448596	126	tags=22%, list=19%, signal=27%	PCBP2/ITM2B/RPL11/CENPV/APP/MAGED2/RPL13A/YBX1/ZIC1/IGFBP5/H3-3A/EBF3/RACK1/HSP90AB1/PPIA/CRABP2/ZFP36L1/APEX1/HNRNPA1/RPL6/PPP2R1A/VPS72/HSPB1/DDX5/MDK/NONO/CD24/COL1A1/HNRNPA2B1/CDKN1A/DDAH2/CEBPD/RPS4X/TMSB4X/MLLT11/HSPA8/RPS3/TAGLN3/NFKBIA/TFAP2B/ANXA2/LUM/B2M/FABP5/ANXA1/S100A10/EPCAM/KRT17
GO:0031326	BP	GO:0031326	regulation of cellular biosynthetic process	218	-0.12995	-1.08394	0.335953	0.542913	0.448596	126	tags=22%, list=19%, signal=27%	PCBP2/ITM2B/RPL11/CENPV/APP/MAGED2/RPL13A/YBX1/ZIC1/IGFBP5/H3-3A/EBF3/RACK1/HSP90AB1/PPIA/CRABP2/ZFP36L1/APEX1/HNRNPA1/RPL6/PPP2R1A/VPS72/HSPB1/DDX5/MDK/NONO/CD24/COL1A1/HNRNPA2B1/CDKN1A/DDAH2/CEBPD/RPS4X/TMSB4X/MLLT11/HSPA8/RPS3/TAGLN3/NFKBIA/TFAP2B/ANXA2/LUM/B2M/FABP5/ANXA1/S100A10/EPCAM/KRT17
GO:0019866	CC	GO:0019866	organelle inner membrane	22	-0.245267	-1.08662	0.336798	0.543619	0.449179	255	tags=59%, list=38%, signal=38%	UQCRC2/HIGD1A/SLC25A5/ATP5PB/NDUFS2/SLC25A3/NDUFB4/NDUFS7/ATP5F1A/ATP5MC2/MRPS6/LGALS3/RPS3
GO:0010001	BP	GO:0010001	glial cell differentiation	17	-0.274578	-1.11672	0.337972	0.543733	0.449274	67	tags=29%, list=10%, signal=27%	MDK/DNER/PTN/VCAN/TUBA1A
GO:0045786	BP	GO:0045786	negative regulation of cell cycle	11	0.333791	1.11578	0.343137	0.543733	0.449274	150	tags=45%, list=23%, signal=36%	TSPYL2/CDK2AP2/TNKS/TEX14/TP53
GO:0007276	BP	GO:0007276	gamete generation	17	-0.273805	-1.11358	0.343936	0.543733	0.449274	100	tags=35%, list=15%, signal=31%	H3-3A/PPP2R1A/MDK/CCNI/RPS6/PTN
GO:0030695	MF	GO:0030695	GTPase regulator activity	16	0.284075	1.10246	0.344196	0.543733	0.449274	201	tags=50%, list=30%, signal=36%	LARS1/DOCK3/AGAP1/NUCB2/GBF1/ARHGAP32/SESN2/ADGRB3
GO:0060589	MF	GO:0060589	nucleoside-triphosphatase regulator activity	16	0.284075	1.10246	0.344196	0.543733	0.449274	201	tags=50%, list=30%, signal=36%	LARS1/DOCK3/AGAP1/NUCB2/GBF1/ARHGAP32/SESN2/ADGRB3
GO:0010975	BP	GO:0010975	regulation of neuron projection development	34	-0.208193	-1.10139	0.338028	0.543733	0.449274	195	tags=47%, list=29%, signal=35%	STMN2/FEZ1/TMEM106B/HDAC2/ITM2C/SEMA6A/CRMP1/CFL1/DBN1/DPYSL3/CRABP2/MDK/PTN/TUBB2B/GDI1/B2M
GO:0032868	BP	GO:0032868	response to insulin	14	0.298181	1.10083	0.345309	0.543733	0.449274	197	tags=50%, list=30%, signal=36%	SLC2A1/VGF/ADM/FOS/PIK3C2A/SESN2/GOT1
GO:0010648	BP	GO:0010648	negative regulation of cell communication	71	0.166274	1.09699	0.344423	0.543733	0.449274	150	tags=31%, list=23%, signal=27%	HSPA5/DNAJB9/HYOU1/MAGI2/ADM/DDIT4/DLK1/MIF/SCG2/PIH1D1/DAB1/HSPA1A/EPHA4/PTPRD/IGFBP2/CHAC1/SYVN1/CALR/USP15/DDIT3/PIBF1/TP53
GO:0023057	BP	GO:0023057	negative regulation of signaling	71	0.166274	1.09699	0.344423	0.543733	0.449274	150	tags=31%, list=23%, signal=27%	HSPA5/DNAJB9/HYOU1/MAGI2/ADM/DDIT4/DLK1/MIF/SCG2/PIH1D1/DAB1/HSPA1A/EPHA4/PTPRD/IGFBP2/CHAC1/SYVN1/CALR/USP15/DDIT3/PIBF1/TP53
GO:0002262	BP	GO:0002262	myeloid cell homeostasis	14	-0.289927	-1.09479	0.339321	0.543733	0.449274	86	tags=29%, list=13%, signal=25%	ZFP36L1/RPS6/B2M/ANXA1
GO:0045934	BP	GO:0045934	negative regulation of nucleobase-containing compound metabolic process	68	-0.167309	-1.09212	0.340681	0.543733	0.449274	83	tags=19%, list=12%, signal=19%	APEX1/HNRNPA1/VPS72/DDX5/NONO/HNRNPA2B1/CDKN1A/CEBPD/HSPA8/RPS3/TAGLN3/TFAP2B/S100A11
GO:0006413	BP	GO:0006413	translational initiation	14	-0.289155	-1.09188	0.343313	0.543733	0.449274	135	tags=43%, list=20%, signal=35%	EIF3L/RPS3A/RPL13A/EIF3F/HSPB1/RPS3
GO:0050768	BP	GO:0050768	negative regulation of neurogenesis	13	-0.298503	-1.0915	0.345455	0.543733	0.449274	40	tags=23%, list=6%, signal=22%	PTN/GDI1/B2M
GO:0051961	BP	GO:0051961	negative regulation of nervous system development	13	-0.298503	-1.0915	0.345455	0.543733	0.449274	40	tags=23%, list=6%, signal=22%	PTN/GDI1/B2M
GO:0044000	BP	GO:0044000	movement in host	10	-0.334015	-1.08666	0.340956	0.543733	0.449274	93	tags=50%, list=14%, signal=44%	DYNLT1/IFITM2/PPIA/RPSA/IFITM3
GO:0000375	BP	GO:0000375	RNA splicing, via transesterification reactions	12	-0.305615	-1.07726	0.340122	0.543733	0.449274	81	tags=33%, list=12%, signal=30%	HNRNPA1/DDX5/HNRNPA2B1/HSPA8
GO:0000377	BP	GO:0000377	RNA splicing, via transesterification reactions with bulged adenosine as nucleophile	12	-0.305615	-1.07726	0.340122	0.543733	0.449274	81	tags=33%, list=12%, signal=30%	HNRNPA1/DDX5/HNRNPA2B1/HSPA8
GO:0000398	BP	GO:0000398	mRNA splicing, via spliceosome	12	-0.305615	-1.07726	0.340122	0.543733	0.449274	81	tags=33%, list=12%, signal=30%	HNRNPA1/DDX5/HNRNPA2B1/HSPA8
GO:0061061	BP	GO:0061061	muscle structure development	27	0.22096	1.0704	0.344969	0.543733	0.449274	169	tags=41%, list=25%, signal=32%	LOX/ID2/ADM/FOS/CDON/CALR/ANK2/RBFOX1/DDIT3/SMYD3/RORA
GO:0006355	BP	GO:0006355	regulation of DNA-templated transcription	137	-0.139056	-1.06675	0.343811	0.543733	0.449274	88	tags=17%, list=13%, signal=18%	PPIA/CRABP2/APEX1/RPL6/PPP2R1A/VPS72/DDX5/MDK/NONO/COL1A1/HNRNPA2B1/CEBPD/TMSB4X/MLLT11/HSPA8/RPS3/TAGLN3/NFKBIA/TFAP2B/ANXA2/LUM/S100A10/EPCAM
GO:2001141	BP	GO:2001141	regulation of RNA biosynthetic process	137	-0.139056	-1.06675	0.343811	0.543733	0.449274	88	tags=17%, list=13%, signal=18%	PPIA/CRABP2/APEX1/RPL6/PPP2R1A/VPS72/DDX5/MDK/NONO/COL1A1/HNRNPA2B1/CEBPD/TMSB4X/MLLT11/HSPA8/RPS3/TAGLN3/NFKBIA/TFAP2B/ANXA2/LUM/S100A10/EPCAM
GO:0043408	BP	GO:0043408	regulation of MAPK cascade	30	-0.214437	-1.09053	0.346228	0.544307	0.449748	197	tags=43%, list=30%, signal=32%	ARL6IP5/MAP4K4/DUSP1/SEMA6A/YWHAZ/PRDX2/APP/PPIA/PPP2R1A/HMGCR/CD24/RPS3/IGFBP4
GO:0051276	BP	GO:0051276	chromosome organization	28	-0.223677	-1.09726	0.351085	0.55078	0.455096	180	tags=43%, list=27%, signal=33%	PARP1/CCT6A/DUSP1/CCT7/CENPV/H3-3A/HSP90AB1/APEX1/HNRNPA1/PPP2R1A/HNRNPA2B1/ANXA1
GO:0071674	BP	GO:0071674	mononuclear cell migration	11	-0.320432	-1.09099	0.351626	0.55078	0.455096	166	tags=45%, list=25%, signal=35%	DUSP1/APP/MDK/LGALS3/ANXA1
GO:0007423	BP	GO:0007423	sensory organ development	19	-0.259336	-1.08776	0.351515	0.55078	0.455096	110	tags=42%, list=17%, signal=36%	HDAC2/TFAP2A/ZIC1/RPL24/CEBPD/GPM6A/DCX/TFAP2B
GO:0051017	BP	GO:0051017	actin filament bundle assembly	11	-0.318642	-1.08489	0.353659	0.55078	0.455096	89	tags=36%, list=13%, signal=32%	DPYSL3/STMN1/MARCKS/S100A10
GO:0061572	BP	GO:0061572	actin filament bundle organization	11	-0.318642	-1.08489	0.353659	0.55078	0.455096	89	tags=36%, list=13%, signal=32%	DPYSL3/STMN1/MARCKS/S100A10
GO:0009314	BP	GO:0009314	response to radiation	20	-0.25071	-1.08358	0.352362	0.55078	0.455096	72	tags=25%, list=11%, signal=23%	HMGCR/CDKN1A/TIMP1/TUBA1A/ANXA1
GO:0043434	BP	GO:0043434	response to peptide hormone	23	0.238839	1.08288	0.352475	0.55078	0.455096	80	tags=26%, list=12%, signal=24%	STC2/SLC2A1/VGF/ADM/MBD5/FOS
GO:0033043	BP	GO:0033043	regulation of organelle organization	58	-0.174213	-1.07357	0.353293	0.55078	0.455096	273	tags=55%, list=41%, signal=36%	MAP4/ARPC5L/GNL3/SCARB2/LRP1/ARPC3/SLC25A5/GDI2/ACTB/SDCBP/STMN2/FEZ1/RDX/PARP1/CCT6A/TMEM106B/DUSP1/PFN2/CCT7/CENPV/TMSB15A/H3-3A/HNRNPA1/STMN1/HNRNPA2B1/STMN4/TMSB4X/MLLT11/RPS3/ANXA2/ANXA1/S100A10
GO:0060537	BP	GO:0060537	muscle tissue development	13	0.308564	1.09709	0.356299	0.553596	0.457423	143	tags=46%, list=22%, signal=37%	LOX/ID2/FOS/CDON/CALR/RBFOX1
GO:0015631	MF	GO:0015631	tubulin binding	20	-0.248718	-1.07497	0.356299	0.553596	0.457423	195	tags=50%, list=29%, signal=36%	STMN2/FEZ1/MAP4K4/CNN3/PHF6/SVBP/STMN1/STMN4/DCX/RPS3
GO:0071396	BP	GO:0071396	cellular response to lipid	26	-0.224818	-1.07302	0.357708	0.555135	0.458695	96	tags=42%, list=14%, signal=38%	PARP1/HDAC2/ATP1A1/PRDX2/ATP5F1A/ZFP36L1/DDX5/COL1A1/HSPA8/NFKBIA/ANXA1
GO:0097060	CC	GO:0097060	synaptic membrane	20	0.251795	1.07682	0.3583	0.555406	0.458919	305	tags=75%, list=46%, signal=42%	GPHN/LRRC7/EPHA4/KCTD16/PTPRD/ANK2/CNTNAP2/CASK/ADGRB3/DLG2/LRFN5/RIMS2/ERC1/SNAP91/PSENEN
GO:0016787	MF	GO:0016787	hydrolase activity	70	-0.163462	-1.07603	0.361224	0.559288	0.462127	176	tags=39%, list=26%, signal=32%	RAB11B/CCT6A/CPE/HDAC2/DUSP1/PFN2/CRMP1/ATP1A1/CCT7/DUT/PPA1/EIF3F/ATP5F1A/HSP90AB1/DPYSL3/APEX1/PPP2R1A/RND3/DDX5/DDAH2/TUBB2B/HSPA8/TUBA1A/TUBB/RPS3/EEF1A1/HTRA1
GO:0016197	BP	GO:0016197	endosomal transport	11	0.328329	1.09752	0.362745	0.559764	0.46252	288	tags=73%, list=43%, signal=42%	LRRC7/VPS53/GBF1/VTI1A/INPP5F/GOLT1B/ERC1/CALY
GO:0001654	BP	GO:0001654	eye development	13	-0.291358	-1.06538	0.363636	0.559764	0.46252	43	tags=46%, list=6%, signal=44%	HDAC2/TFAP2A/RPL24/GPM6A/DCX/TFAP2B
GO:0043010	BP	GO:0043010	camera-type eye development	13	-0.291358	-1.06538	0.363636	0.559764	0.46252	43	tags=46%, list=6%, signal=44%	HDAC2/TFAP2A/RPL24/GPM6A/DCX/TFAP2B
GO:0048880	BP	GO:0048880	sensory system development	13	-0.291358	-1.06538	0.363636	0.559764	0.46252	43	tags=46%, list=6%, signal=44%	HDAC2/TFAP2A/RPL24/GPM6A/DCX/TFAP2B
GO:0150063	BP	GO:0150063	visual system development	13	-0.291358	-1.06538	0.363636	0.559764	0.46252	43	tags=46%, list=6%, signal=44%	HDAC2/TFAP2A/RPL24/GPM6A/DCX/TFAP2B
GO:0007599	BP	GO:0007599	hemostasis	12	-0.299683	-1.05635	0.364562	0.560541	0.463161	88	tags=42%, list=13%, signal=37%	PRDX2/PPIA/HSPB1/TFPI2/ANXA2
GO:0042391	BP	GO:0042391	regulation of membrane potential	16	-0.273551	-1.08503	0.367906	0.56435	0.466309	231	tags=62%, list=35%, signal=42%	SUMO1/UBB/ARL6IP5/GLRX/PARP1/ATP1A1/CACNA2D1/APP/RACK1/MLLT11
GO:0043412	BP	GO:0043412	macromolecule modification	136	0.141614	1.07729	0.368313	0.56435	0.466309	385	tags=69%, list=58%, signal=37%	HSP90B1/HSPA5/LOX/TSPYL2/CAMTA1/PPIB/MAGI2/GPHN/PDK1/P4HB/MIF/ERO1A/PIH1D1/MT3/TNKS/RLF/FOS/EIF2AK3/HSPA1A/P4HA1/EPHA4/FBXO33/CDON/PTPRD/CSKMT/SYVN1/RNMT/BRD2/SUPT3H/USP15/PIBF1/TP53/SMYD3/AUTS2/WSB1/NUS1/MARCHF1/KLHL20/AGTPBP1/INPP5F/SSH2/SESN2/BRAF/TMED2/CBX4/SENP5/APOE/OTUD5/ASCC3/HEXIM1/PPP1R15A/NSMCE2/KLHDC10/PPP3CA/HERPUD1/KANSL1/DNAJC3/KDM7A/TRIM2/BUD23/KAT6A/ERC1/KRTCAP2/YWHAG/ARIH1/ARID4…
GO:0010468	BP	GO:0010468	regulation of gene expression	207	-0.128211	-1.06454	0.367704	0.56435	0.466309	121	tags=21%, list=18%, signal=25%	RPL11/CENPV/APP/MAGED2/RPL13A/YBX1/ZIC1/IGFBP5/H3-3A/EBF3/RACK1/HSP90AB1/PPIA/CRABP2/ZFP36L1/APEX1/HNRNPA1/RPL6/PPP2R1A/VPS72/HSPB1/DDX5/MDK/NONO/CD24/COL1A1/HNRNPA2B1/CDKN1A/CEBPD/RPS4X/TMSB4X/MLLT11/HSPA8/RPS3/TAGLN3/NFKBIA/TFAP2B/ANXA2/LUM/B2M/ANXA1/S100A10/EPCAM/KRT17
GO:0051962	BP	GO:0051962	positive regulation of nervous system development	18	-0.264147	-1.07963	0.369072	0.564863	0.466733	87	tags=33%, list=13%, signal=30%	CRABP2/NAP1L1/MDK/PTN/VCAN/GDI1
GO:0003002	BP	GO:0003002	regionalization	12	0.313608	1.08835	0.37182	0.567762	0.469128	237	tags=58%, list=36%, signal=38%	BHLHE40/CDON/TRA2B/DDIT3/TP53/TMED2/EXT1
GO:0062197	BP	GO:0062197	cellular response to chemical stress	26	-0.221938	-1.05928	0.371542	0.567762	0.469128	27	tags=23%, list=4%, signal=23%	RACK1/PPIA/ZFP36L1/RPS3/ANXA1/FABP1
GO:0060047	BP	GO:0060047	heart contraction	12	0.312483	1.08445	0.373777	0.570096	0.471056	134	tags=42%, list=20%, signal=34%	ADM/FGF13/CXCR4/STC1/ANK2
GO:0008233	MF	GO:0008233	peptidase activity	14	0.288938	1.0667	0.37525	0.571686	0.472371	211	tags=57%, list=32%, signal=40%	SEC11C/PDIA3/USP15/RHBDD2/NPEPPS/AGTPBP1/SENP5/OTUD5
GO:0098984	CC	GO:0098984	neuron to neuron synapse	29	-0.212445	-1.05908	0.375984	0.57215	0.472754	228	tags=55%, list=34%, signal=38%	PCBP1/RPS13/RPS14/RPL8/GNG3/RPL12/RTN1/ATP1A1/DBN1/RPL30/RPL14/PCBP2/RPL6/RPL7/RPS3/FABP5
GO:0035239	BP	GO:0035239	tube morphogenesis	34	0.202584	1.06738	0.380198	0.577241	0.476961	208	tags=47%, list=31%, signal=34%	LOX/HK2/ID2/ADM/SCG2/EIF2AK3/EPHA4/MTHFD1L/CXCR4/BRD2/NUS1/PIK3C2A/RORA/TMED2/ADGRB3/APOE
GO:0010817	BP	GO:0010817	regulation of hormone levels	19	-0.252644	-1.0597	0.379798	0.577241	0.476961	20	tags=16%, list=3%, signal=16%	TFAP2B/NNAT/ANXA1
GO:0071383	BP	GO:0071383	cellular response to steroid hormone stimulus	16	-0.266877	-1.05856	0.383562	0.581684	0.480632	96	tags=31%, list=14%, signal=27%	ATP5F1A/ZFP36L1/DDX5/HSPA8/ANXA1
GO:0042277	MF	GO:0042277	peptide binding	17	-0.261819	-1.06483	0.385686	0.584239	0.482743	124	tags=35%, list=19%, signal=29%	ITM2B/HSP90AB1/PPIA/CST3/NFKBIA/B2M
GO:0030098	BP	GO:0030098	lymphocyte differentiation	18	-0.258475	-1.05645	0.387629	0.586515	0.484623	86	tags=28%, list=13%, signal=25%	ZFP36L1/MDK/RPS6/B2M/ANXA1
GO:1902115	BP	GO:1902115	regulation of organelle assembly	11	0.322176	1.07695	0.390196	0.587	0.485024	114	tags=36%, list=17%, signal=31%	CROCC/WDPCP/HSPA1A/PTPRD
GO:0045185	BP	GO:0045185	maintenance of protein location	11	0.322012	1.07641	0.390196	0.587	0.485024	12	tags=18%, list=2%, signal=18%	HSPA5/HK2
GO:0000003	BP	GO:0000003	reproduction	44	-0.187754	-1.07461	0.391481	0.587	0.485024	167	tags=39%, list=25%, signal=31%	HDAC2/DUSP1/RPL29/CCT7/THRA/APP/MAGED2/IGFBP5/H3-3A/PPP2R1A/MDK/CCNI/TIMP1/RPS6/PTN/ANXA1/KRT19
GO:0022414	BP	GO:0022414	reproductive process	44	-0.187754	-1.07461	0.391481	0.587	0.485024	167	tags=39%, list=25%, signal=31%	HDAC2/DUSP1/RPL29/CCT7/THRA/APP/MAGED2/IGFBP5/H3-3A/PPP2R1A/MDK/CCNI/TIMP1/RPS6/PTN/ANXA1/KRT19
GO:0044089	BP	GO:0044089	positive regulation of cellular component biogenesis	24	-0.2241	-1.05093	0.390438	0.587	0.485024	98	tags=25%, list=15%, signal=22%	RACK1/DPYSL3/LGALS3/GPM6A/RPS3/S100A10
GO:0043005	CC	GO:0043005	neuron projection	72	-0.1574	-1.04632	0.390593	0.587	0.485024	163	tags=33%, list=25%, signal=28%	SEMA6A/RTN1/CRMP1/ATP1A1/CFL1/DBN1/NSG2/APP/RACK1/HSP90AB1/DPYSL3/GAD1/PPP2R1A/STMN1/HSPB1/DNER/GAD2/RPS6/GPM6A/STMN4/VCAN/GDI1/HSPA8/DCX
GO:0000082	BP	GO:0000082	G1/S transition of mitotic cell cycle	12	-0.293994	-1.03629	0.391039	0.587	0.485024	50	tags=25%, list=8%, signal=24%	CDKN1A/RPS6/ANXA1
GO:0044843	BP	GO:0044843	cell cycle G1/S phase transition	12	-0.293994	-1.03629	0.391039	0.587	0.485024	50	tags=25%, list=8%, signal=24%	CDKN1A/RPS6/ANXA1
GO:0019827	BP	GO:0019827	stem cell population maintenance	10	-0.322694	-1.04983	0.392931	0.588512	0.486274	269	tags=70%, list=40%, signal=42%	GNL3/ACTB/ZIC3/HDAC2/TPT1/VPS72/PTN
GO:0009615	BP	GO:0009615	response to virus	22	-0.234977	-1.04103	0.39501	0.590448	0.487873	142	tags=36%, list=21%, signal=30%	CFL1/PCBP2/IFITM2/TPT1/STMN1/HSPB1/HSPA8/IFITM3
GO:1903828	BP	GO:1903828	negative regulation of protein localization	12	-0.292496	-1.03101	0.395112	0.590448	0.487873	475	tags=100%, list=71%, signal=29%	APOE/PPP3CA/SYT4/NDUFAF2/CD200/GDI2/SUMO1/YWHAZ/BTF3/HMGCR/GDI1
GO:0006091	BP	GO:0006091	generation of precursor metabolites and energy	30	0.210184	1.05126	0.395876	0.590926	0.488268	251	tags=50%, list=38%, signal=33%	HK2/GPI/VGF/DDIT4/MT3/BNIP3/TP53/UQCRQ/HK1/ENO1/ENO2/PRELID1/ALDOA/PKM/COX7B
GO:0003730	MF	GO:0003730	mRNA 3'-UTR binding	11	-0.307911	-1.04835	0.400407	0.595581	0.492115	86	tags=55%, list=13%, signal=48%	RPS7/RPL5/ZFP36L1/HNRNPA1/DDX5/HNRNPA2B1
GO:0051179	BP	GO:0051179	localization	225	-0.124972	-1.03833	0.400786	0.595581	0.492115	98	tags=17%, list=15%, signal=22%	RACK1/TGFBI/ATP5F1A/ATP5MC2/AP1S2/HSP90AB1/COMMD3/PPIA/CRABP2/ZFP36L1/TPT1/HNRNPA1/BTF3/HMGCR/HSPB1/LGALS3/CD24/COL1A1/HNRNPA2B1/DNER/CDKN1A/GPM6A/PTN/TMSB4X/GDI1/HSPA8/TUBA1A/TUBB/NFKBIA/TFAP2B/ANXA2/B2M/NNAT/FABP5/ANXA1/S100A6/S100A10/CRABP1/FABP1
GO:0097529	BP	GO:0097529	myeloid leukocyte migration	13	-0.279131	-1.02067	0.4	0.595581	0.492115	114	tags=38%, list=17%, signal=33%	RPL13A/PPIA/MDK/LGALS3/ANXA1
GO:0045088	BP	GO:0045088	regulation of innate immune response	13	-0.278669	-1.01898	0.4	0.595581	0.492115	180	tags=46%, list=27%, signal=34%	PARP1/YWHAZ/PCBP2/NONO/HSPA8/NFKBIA
GO:0060562	BP	GO:0060562	epithelial tube morphogenesis	12	0.30281	1.05088	0.403131	0.59659	0.492948	135	tags=42%, list=20%, signal=34%	ADM/EPHA4/MTHFD1L/CXCR4/BRD2
GO:0021543	BP	GO:0021543	pallium development	16	0.269989	1.0478	0.403259	0.59659	0.492948	172	tags=50%, list=26%, signal=38%	SLC2A1/DAB1/FGF13/BNIP3/CDON/TRA2B/CNTNAP2/UQCRQ
GO:0000165	BP	GO:0000165	MAPK cascade	33	-0.196847	-1.03688	0.402778	0.59659	0.492948	166	tags=36%, list=25%, signal=29%	DUSP1/SEMA6A/YWHAZ/PRDX2/APP/PPIA/ZFP36L1/PPP2R1A/HMGCR/CD24/RPS3/IGFBP4
GO:0043484	BP	GO:0043484	regulation of RNA splicing	13	-0.277727	-1.01553	0.40202	0.59659	0.492948	81	tags=31%, list=12%, signal=28%	HNRNPA1/DDX5/HNRNPA2B1/HSPA8
GO:0034728	BP	GO:0034728	nucleosome organization	10	0.328105	1.05665	0.40499	0.598008	0.49412	221	tags=60%, list=33%, signal=41%	TSPYL2/H2BC15/BRD2/SMYD3/SPTY2D1/CHD2
GO:0030705	BP	GO:0030705	cytoskeleton-dependent intracellular transport	17	-0.255569	-1.03941	0.405567	0.598008	0.49412	71	tags=24%, list=11%, signal=22%	HSPB1/HSPA8/TUBA1A/TUBB
GO:0065004	BP	GO:0065004	protein-DNA complex assembly	14	0.281352	1.0387	0.40519	0.598008	0.49412	151	tags=43%, list=23%, signal=34%	TSPYL2/H2BC15/MED29/BRD2/TP53/SMYD3
GO:0050808	BP	GO:0050808	synapse organization	25	-0.220042	-1.04299	0.406375	0.598462	0.494495	158	tags=40%, list=24%, signal=32%	PFN2/YWHAZ/CFL1/DBN1/APP/DNER/GPM6A/HSPA8/TUBA1A/TUBB
GO:0009894	BP	GO:0009894	regulation of catabolic process	59	-0.167152	-1.03736	0.406814	0.598462	0.494495	121	tags=24%, list=18%, signal=21%	RPL11/APP/YBX1/RACK1/HSP90AB1/ZFP36L1/APEX1/HMGCR/HSPB1/TIMP1/CST3/EEF1A1/ANXA2/FABP1
GO:0071560	BP	GO:0071560	cellular response to transforming growth factor beta stimulus	17	-0.253826	-1.03232	0.407555	0.598462	0.494495	92	tags=35%, list=14%, signal=31%	HSP90AB1/ZFP36L1/COL1A1/NREP/COL1A2/HTRA1
GO:0006351	BP	GO:0006351	DNA-templated transcription	141	-0.132189	-1.02796	0.408124	0.598462	0.494495	88	tags=16%, list=13%, signal=18%	PPIA/CRABP2/APEX1/RPL6/PPP2R1A/VPS72/DDX5/MDK/NONO/COL1A1/HNRNPA2B1/CEBPD/TMSB4X/MLLT11/HSPA8/RPS3/TAGLN3/NFKBIA/TFAP2B/ANXA2/LUM/S100A10/EPCAM
GO:0032774	BP	GO:0032774	RNA biosynthetic process	141	-0.132189	-1.02796	0.408124	0.598462	0.494495	88	tags=16%, list=13%, signal=18%	PPIA/CRABP2/APEX1/RPL6/PPP2R1A/VPS72/DDX5/MDK/NONO/COL1A1/HNRNPA2B1/CEBPD/TMSB4X/MLLT11/HSPA8/RPS3/TAGLN3/NFKBIA/TFAP2B/ANXA2/LUM/S100A10/EPCAM
GO:0010977	BP	GO:0010977	negative regulation of neuron projection development	15	-0.263681	-1.02042	0.408818	0.598819	0.49479	195	tags=53%, list=29%, signal=39%	STMN2/HDAC2/ITM2C/SEMA6A/CRMP1/DPYSL3/GDI1/B2M
GO:0030534	BP	GO:0030534	adult behavior	10	0.325824	1.0493	0.412668	0.60313	0.498352	183	tags=60%, list=28%, signal=44%	SDK1/DAB1/EPHA4/CNTNAP2/AGTPBP1/INPP5F
GO:0099504	BP	GO:0099504	synaptic vesicle cycle	10	0.325642	1.04871	0.412668	0.60313	0.498352	338	tags=80%, list=51%, signal=40%	CANX/CASK/SNCB/BRAF/RIMS2/SYT4/SNAP91/AP3D1
GO:0030135	CC	GO:0030135	coated vesicle	20	-0.237064	-1.0246	0.413386	0.603516	0.498671	119	tags=30%, list=18%, signal=25%	APP/AP1S2/GAD1/GAD2/HSPA8/B2M
GO:0019219	BP	GO:0019219	regulation of nucleobase-containing compound metabolic process	167	-0.126634	-1.02099	0.419417	0.61165	0.505392	92	tags=17%, list=14%, signal=19%	HSP90AB1/PPIA/CRABP2/ZFP36L1/APEX1/HNRNPA1/RPL6/PPP2R1A/VPS72/DDX5/MDK/NONO/COL1A1/HNRNPA2B1/CDKN1A/CEBPD/TMSB4X/MLLT11/HSPA8/RPS3/TAGLN3/NFKBIA/TFAP2B/ANXA2/LUM/S100A11/S100A10/EPCAM
GO:0010970	BP	GO:0010970	transport along microtubule	11	-0.298172	-1.0152	0.420732	0.612224	0.505867	119	tags=36%, list=18%, signal=30%	APP/HSPB1/HSPA8/TUBA1A
GO:0099111	BP	GO:0099111	microtubule-based transport	11	-0.298172	-1.0152	0.420732	0.612224	0.505867	119	tags=36%, list=18%, signal=30%	APP/HSPB1/HSPA8/TUBA1A
GO:0003008	BP	GO:0003008	system process	67	-0.15819	-1.02972	0.422846	0.614628	0.507853	72	tags=15%, list=11%, signal=15%	HMGCR/MDK/COL1A1/PTN/TUBA1A/COL1A2/LUM/B2M/FABP5/FABP1
GO:0016485	BP	GO:0016485	protein processing	14	-0.267418	-1.0098	0.42515	0.617303	0.510062	19	tags=14%, list=3%, signal=14%	ANXA2/S100A10
GO:0021953	BP	GO:0021953	central nervous system neuron differentiation	11	0.30981	1.03562	0.429412	0.617371	0.510119	210	tags=64%, list=32%, signal=44%	MDGA2/ZSWIM6/EPHA4/RORA/UQCRQ/AGTPBP1/ID4
GO:0048232	BP	GO:0048232	male gamete generation	11	0.309298	1.03391	0.429412	0.617371	0.510119	187	tags=55%, list=28%, signal=40%	FOXJ3/CALR/TEX14/BRD2/KDM3A/SSH2
GO:0051924	BP	GO:0051924	regulation of calcium ion transport	10	0.320173	1.0311	0.429942	0.617371	0.510119	174	tags=50%, list=26%, signal=37%	STC2/CXCR4/STC1/ANK2/CASK
GO:0009306	BP	GO:0009306	protein secretion	23	-0.223064	-1.02762	0.428571	0.617371	0.510119	20	tags=26%, list=3%, signal=26%	SVBP/PPIA/HMGCR/TFAP2B/NNAT/ANXA1
GO:0035592	BP	GO:0035592	establishment of protein localization to extracellular region	23	-0.223064	-1.02762	0.428571	0.617371	0.510119	20	tags=26%, list=3%, signal=26%	SVBP/PPIA/HMGCR/TFAP2B/NNAT/ANXA1
GO:0071692	BP	GO:0071692	protein localization to extracellular region	23	-0.223064	-1.02762	0.428571	0.617371	0.510119	20	tags=26%, list=3%, signal=26%	SVBP/PPIA/HMGCR/TFAP2B/NNAT/ANXA1
GO:0016788	MF	GO:0016788	hydrolase activity, acting on ester bonds	16	0.261054	1.01312	0.427699	0.617371	0.510119	114	tags=31%, list=17%, signal=27%	LARS1/PDIA3/PFKFB3/ZRANB3/PTPRD
GO:0006913	BP	GO:0006913	nucleocytoplasmic transport	17	-0.248046	-1.00882	0.429423	0.617371	0.510119	110	tags=29%, list=17%, signal=25%	ZIC1/HNRNPA1/HNRNPA2B1/CDKN1A/NFKBIA
GO:0051169	BP	GO:0051169	nuclear transport	17	-0.248046	-1.00882	0.429423	0.617371	0.510119	110	tags=29%, list=17%, signal=25%	ZIC1/HNRNPA1/HNRNPA2B1/CDKN1A/NFKBIA
GO:2001242	BP	GO:2001242	regulation of intrinsic apoptotic signaling pathway	24	0.216831	1.00175	0.428	0.617371	0.510119	150	tags=38%, list=23%, signal=30%	HYOU1/P4HB/MIF/EIF2AK3/HSPA1A/SYVN1/USP15/DDIT3/TP53
GO:0030136	CC	GO:0030136	clathrin-coated vesicle	13	-0.270942	-0.990723	0.430303	0.617371	0.510119	94	tags=31%, list=14%, signal=27%	AP1S2/GAD1/GAD2/HSPA8
GO:0097367	MF	GO:0097367	carbohydrate derivative binding	95	0.147248	1.03247	0.431452	0.618145	0.510758	33	tags=9%, list=5%, signal=11%	HSP90B1/HSPA5/LARS1/HYOU1/HK2/GPI/GPHN/PDK1/MANF
GO:1902075	BP	GO:1902075	cellular response to salt	12	-0.2849	-1.00424	0.431772	0.618145	0.510758	81	tags=33%, list=12%, signal=30%	HNRNPA1/COL1A1/TUBA1A/B2M
GO:0098772	MF	GO:0098772	molecular function regulator activity	85	-0.147865	-1.01744	0.433735	0.620288	0.512529	78	tags=19%, list=12%, signal=19%	PPP2R1A/HMGCR/HSPB1/MDK/LGALS3/CD24/CCNI/CDKN1A/TIMP1/TFPI2/PTN/CST3/GDI1/HTRA1/ANXA2/ANXA1
GO:0007179	BP	GO:0007179	transforming growth factor beta receptor signaling pathway	15	0.272228	1.02872	0.435388	0.621315	0.513378	150	tags=40%, list=23%, signal=32%	HSPA5/LOX/FOS/HSPA1A/USP15/TP53
GO:0090066	BP	GO:0090066	regulation of anatomical structure size	20	0.233686	0.99938	0.435223	0.621315	0.513378	90	tags=25%, list=14%, signal=22%	LARS1/ADM/GOLGA4/MT3/FGF13
GO:1903131	BP	GO:1903131	mononuclear cell differentiation	19	-0.237807	-0.997462	0.438384	0.62492	0.516357	86	tags=26%, list=13%, signal=24%	ZFP36L1/MDK/RPS6/B2M/ANXA1
GO:1905952	BP	GO:1905952	regulation of lipid localization	10	0.316116	1.01803	0.439539	0.625668	0.516975	50	tags=30%, list=8%, signal=28%	HILPDA/PLIN2/MIF
GO:0051252	BP	GO:0051252	regulation of RNA metabolic process	154	-0.126206	-1.00444	0.43985	0.625668	0.516975	88	tags=16%, list=13%, signal=18%	PPIA/CRABP2/ZFP36L1/APEX1/HNRNPA1/RPL6/PPP2R1A/VPS72/DDX5/MDK/NONO/COL1A1/HNRNPA2B1/CEBPD/TMSB4X/MLLT11/HSPA8/RPS3/TAGLN3/NFKBIA/TFAP2B/ANXA2/LUM/S100A10/EPCAM
GO:0006508	BP	GO:0006508	proteolysis	80	0.150383	1.01431	0.445545	0.633092	0.523109	150	tags=29%, list=23%, signal=25%	HSP90B1/HSPA5/DNAJB9/SEC11C/CANX/P4HB/FAM162A/PIH1D1/ERO1B/EIF2AK3/HSPA1A/EPHA4/FBXO33/ARL6IP1/FAF1/CHAC1/SYVN1/CALR/USP15/DDIT3/RHBDD2/NPEPPS/TP53
GO:0031344	BP	GO:0031344	regulation of cell projection organization	43	-0.18125	-1.03007	0.447106	0.633956	0.523823	195	tags=44%, list=29%, signal=33%	STMN2/FEZ1/RDX/TMEM106B/HDAC2/ITM2C/SEMA6A/PFN2/CRMP1/CFL1/DBN1/DPYSL3/CRABP2/MDK/GPM6A/PTN/TUBB2B/GDI1/B2M
GO:0120035	BP	GO:0120035	regulation of plasma membrane bounded cell projection organization	43	-0.18125	-1.03007	0.447106	0.633956	0.523823	195	tags=44%, list=29%, signal=33%	STMN2/FEZ1/RDX/TMEM106B/HDAC2/ITM2C/SEMA6A/PFN2/CRMP1/CFL1/DBN1/DPYSL3/CRABP2/MDK/GPM6A/PTN/TUBB2B/GDI1/B2M
GO:0016604	CC	GO:0016604	nuclear body	44	0.179434	1.02018	0.447937	0.634458	0.524238	299	tags=59%, list=45%, signal=35%	LARS1/NEAT1/BHLHE40/TNKS/HSPA1A/MAML3/BRD2/USP15/TP53/API5/KLHL20/NOP58/CBX4/RERE/NUFIP2/ASCC3/NSMCE2/ATF4/ZFHX3/AKAP17A/NAMPT/NSRP1/KAT6A/LAGE3/ARIH1/BNIP3L
GO:0051384	BP	GO:0051384	response to glucocorticoid	11	0.304076	1.01645	0.45098	0.637411	0.526678	151	tags=55%, list=23%, signal=43%	ADM/DDIT4/FOS/IGFBP2/STC1/SMYD3
GO:2000058	BP	GO:2000058	regulation of ubiquitin-dependent protein catabolic process	15	-0.257912	-0.998096	0.450902	0.637411	0.526678	231	tags=60%, list=35%, signal=40%	SUMO1/RPL23/EIF3H/RPS7/RPL5/SUMO2/RPL11/RACK1/HSP90AB1
GO:0051607	BP	GO:0051607	defense response to virus	11	-0.288168	-0.981136	0.455285	0.64213	0.530577	126	tags=36%, list=19%, signal=30%	PCBP2/IFITM2/HSPA8/IFITM3
GO:0140546	BP	GO:0140546	defense response to symbiont	11	-0.288168	-0.981136	0.455285	0.64213	0.530577	126	tags=36%, list=19%, signal=30%	PCBP2/IFITM2/HSPA8/IFITM3
GO:0010556	BP	GO:0010556	regulation of macromolecule biosynthetic process	212	-0.122665	-1.02242	0.457031	0.642626	0.530987	126	tags=22%, list=19%, signal=26%	PCBP2/ITM2B/RPL11/CENPV/APP/MAGED2/RPL13A/YBX1/ZIC1/IGFBP5/H3-3A/EBF3/RACK1/HSP90AB1/PPIA/CRABP2/ZFP36L1/APEX1/HNRNPA1/RPL6/PPP2R1A/VPS72/HSPB1/DDX5/MDK/NONO/CD24/COL1A1/HNRNPA2B1/CDKN1A/CEBPD/RPS4X/TMSB4X/MLLT11/HSPA8/RPS3/TAGLN3/NFKBIA/TFAP2B/ANXA2/LUM/B2M/ANXA1/S100A10/EPCAM/KRT17
GO:0003015	BP	GO:0003015	heart process	13	0.283682	1.00863	0.456693	0.642626	0.530987	134	tags=38%, list=20%, signal=31%	ADM/FGF13/CXCR4/STC1/ANK2
GO:0006898	BP	GO:0006898	receptor-mediated endocytosis	14	0.271861	1.00366	0.457086	0.642626	0.530987	29	tags=21%, list=4%, signal=21%	CANX/MAGI2/ADM
GO:0032386	BP	GO:0032386	regulation of intracellular transport	16	-0.248684	-0.986395	0.457926	0.643127	0.5314	379	tags=81%, list=57%, signal=36%	CALY/BNIP3L/SCFD1/MAPK1/MDM2/HSP90AA1/SUMO1/FEZ1/RDX/RAB11B/ZIC1/GDI1/ANXA2
GO:0010563	BP	GO:0010563	negative regulation of phosphorus metabolic process	21	-0.225155	-0.992056	0.465726	0.652703	0.539313	521	tags=100%, list=78%, signal=22%	TP53/INPP5F/TMED2/APOE/URI1/HEXIM1/PPP1R15A/DNAJC3/YWHAG/SPRED2/PPM1E/RTRAF/PARP1/DUSP1/RACK1/PPIA/PPP2R1A/HSPB1/LGALS3/CDKN1A
GO:0045936	BP	GO:0045936	negative regulation of phosphate metabolic process	21	-0.225155	-0.992056	0.465726	0.652703	0.539313	521	tags=100%, list=78%, signal=22%	TP53/INPP5F/TMED2/APOE/URI1/HEXIM1/PPP1R15A/DNAJC3/YWHAG/SPRED2/PPM1E/RTRAF/PARP1/DUSP1/RACK1/PPIA/PPP2R1A/HSPB1/LGALS3/CDKN1A
GO:0009410	BP	GO:0009410	response to xenobiotic stimulus	19	0.233707	0.991936	0.467456	0.652733	0.539338	191	tags=47%, list=29%, signal=35%	LOX/PLIN2/FOS/IGFBP2/CXCR4/CALR/TP53/RORA/BRAF
GO:0009967	BP	GO:0009967	positive regulation of signal transduction	66	0.153803	0.988019	0.46627	0.652733	0.539338	155	tags=32%, list=23%, signal=27%	LARS1/CAMTA1/PDIA3/MIF/MBD5/PIH1D1/MT3/TNKS/HSPA1A/AKAP12/GADD45G/GADD45B/CDON/FAF1/CXCR4/CALR/USP15/DDIT3/PIBF1/TP53/AUTS2
GO:0001933	BP	GO:0001933	negative regulation of protein phosphorylation	16	-0.246925	-0.979417	0.46771	0.652733	0.539338	98	tags=31%, list=15%, signal=27%	RACK1/PPIA/PPP2R1A/HSPB1/CDKN1A
GO:0042326	BP	GO:0042326	negative regulation of phosphorylation	16	-0.246925	-0.979417	0.46771	0.652733	0.539338	98	tags=31%, list=15%, signal=27%	RACK1/PPIA/PPP2R1A/HSPB1/CDKN1A
GO:0071559	BP	GO:0071559	response to transforming growth factor beta	18	-0.240133	-0.981484	0.470103	0.655385	0.541529	92	tags=33%, list=14%, signal=30%	HSP90AB1/ZFP36L1/COL1A1/NREP/COL1A2/HTRA1
GO:0071407	BP	GO:0071407	cellular response to organic cyclic compound	27	-0.202076	-0.98068	0.471845	0.657124	0.542966	197	tags=48%, list=30%, signal=35%	ARL6IP5/PARP1/APLP1/HDAC2/ATP1A1/NSG2/IGFBP5/ATP5F1A/ZFP36L1/DDX5/COL1A1/HSPA8/ANXA1
GO:0017111	MF	GO:0017111	ribonucleoside triphosphate phosphatase activity	31	-0.192481	-0.993634	0.473477	0.658601	0.544186	187	tags=45%, list=28%, signal=34%	GNG3/RAB11B/CCT6A/PFN2/ATP1A1/CCT7/ATP5F1A/HSP90AB1/RND3/DDX5/TUBB2B/HSPA8/TUBB/EEF1A1
GO:0007610	BP	GO:0007610	behavior	33	0.190215	0.986023	0.473896	0.658601	0.544186	214	tags=48%, list=32%, signal=35%	ID2/GPI/MBD5/SDK1/DAB1/FOS/FGF13/EPHA4/TP53/CNTNAP2/AGTPBP1/INPP5F/BRAF/ADGRB3/APOE/NAV2
GO:0010810	BP	GO:0010810	regulation of cell-substrate adhesion	13	-0.260784	-0.953581	0.474747	0.659096	0.544595	67	tags=23%, list=10%, signal=21%	MDK/COL1A1/S100A10
GO:0009790	BP	GO:0009790	embryo development	47	-0.17248	-1.00905	0.477912	0.662797	0.547654	203	tags=45%, list=31%, signal=33%	ZIC3/RPS7/PCGF2/COL6A1/HDAC2/DUSP1/TFAP2A/PHF6/CFL1/DBN1/YBX1/ZIC1/RACK1/CRABP2/ZFP36L1/MARCKS/RPL13/COL1A1/RPS6/TUBB2B/KRT19
GO:0000785	CC	GO:0000785	chromatin	44	0.175584	0.998287	0.479371	0.663438	0.548183	170	tags=34%, list=26%, signal=27%	TSPYL2/ID2/CDK2AP2/FOXJ3/BHLHE40/FOS/MXI1/H2BC15/KDM4B/SUPT3H/POU3F1/DDIT3/TP53/RORA/KDM3A
GO:0034248	BP	GO:0034248	regulation of amide metabolic process	39	-0.174961	-0.978862	0.478927	0.663438	0.548183	119	tags=26%, list=18%, signal=22%	APP/RPL13A/YBX1/IGFBP5/RACK1/ZFP36L1/HSPB1/RPS4X/RPS3/KRT17
GO:0023056	BP	GO:0023056	positive regulation of signaling	74	-0.146712	-0.985121	0.480493	0.664299	0.548894	104	tags=20%, list=16%, signal=19%	IGFBP5/RACK1/HSP90AB1/PPIA/PPP2R1A/HMGCR/DDX5/CD24/COL1A1/PTN/RPS3/ANXA2/NNAT/FABP5/IGFBP4
GO:0005634	CC	GO:0005634	nucleus	347	-0.114712	-1.0053	0.482505	0.666387	0.55062	92	tags=16%, list=14%, signal=28%	HSP90AB1/COMMD3/RPS11/PPIA/CRABP2/ZFP36L1/NAP1L1/TPT1/APEX1/HNRNPA1/RPS23/RPL6/PPP2R1A/RPS2/VPS72/BTF3/HSPB1/MARCKS/RPS8/DDX5/RPL13/NONO/LGALS3/RPL15/RPL7/RPL3/UBE2E3/RPSA/HNRNPA2B1/CCNI/CDKN1A/CEBPD/RPS6/TUBB2B/RPS4X/TMSB4X/MLLT11/HSPA8/TUBA1A/TUBB/RPS3/EEF1A1/RPL7A/TAGLN3/NFKBIA/TFAP2B/ANXA2/FABP5/S100A11/ANXA1/S100A6/S100A10/CRABP1/FABP1
GO:0008016	BP	GO:0008016	regulation of heart contraction	10	0.302118	0.972954	0.483685	0.666544	0.55075	134	tags=40%, list=20%, signal=32%	ADM/FGF13/STC1/ANK2
GO:1903522	BP	GO:1903522	regulation of blood circulation	10	0.302118	0.972954	0.483685	0.666544	0.55075	134	tags=40%, list=20%, signal=32%	ADM/FGF13/STC1/ANK2
GO:0050804	BP	GO:0050804	modulation of chemical synaptic transmission	23	0.210874	0.956088	0.487129	0.666544	0.55075	292	tags=65%, list=44%, signal=38%	VGF/CACNA1B/AKAP12/EPHA4/PTPRD/NRG3/CASK/BRAF/APOE/ATF4/PPP3CA/RIMS2/ERC1/SYT4/YWHAG
GO:0043410	BP	GO:0043410	positive regulation of MAPK cascade	20	-0.22101	-0.955216	0.48622	0.666544	0.55075	136	tags=30%, list=20%, signal=25%	PRDX2/APP/PPIA/CD24/RPS3/IGFBP4
GO:0006066	BP	GO:0006066	alcohol metabolic process	14	-0.252495	-0.953445	0.48503	0.666544	0.55075	306	tags=71%, list=46%, signal=39%	ALG2/CBR4/DHRS7/RDH11/SQLE/FDPS/APP/HMGCR/MSMO1/FDFT1
GO:0009152	BP	GO:0009152	purine ribonucleotide biosynthetic process	14	-0.250968	-0.947679	0.487026	0.666544	0.55075	213	tags=57%, list=32%, signal=40%	ATP5PB/NDUFS2/PARP1/NDUFB4/NDUFS7/ATP5F1A/ATP5MC2/TMSB4X
GO:0009260	BP	GO:0009260	ribonucleotide biosynthetic process	14	-0.250968	-0.947679	0.487026	0.666544	0.55075	213	tags=57%, list=32%, signal=40%	ATP5PB/NDUFS2/PARP1/NDUFB4/NDUFS7/ATP5F1A/ATP5MC2/TMSB4X
GO:0046390	BP	GO:0046390	ribose phosphate biosynthetic process	14	-0.250968	-0.947679	0.487026	0.666544	0.55075	213	tags=57%, list=32%, signal=40%	ATP5PB/NDUFS2/PARP1/NDUFB4/NDUFS7/ATP5F1A/ATP5MC2/TMSB4X
GO:0048762	BP	GO:0048762	mesenchymal cell differentiation	13	-0.25912	-0.947497	0.484848	0.666544	0.55075	216	tags=54%, list=32%, signal=37%	SDCBP/RPS7/HDAC2/SEMA6A/DDX5/MDK/COL1A1
GO:0033218	MF	GO:0033218	amide binding	23	-0.213809	-0.984991	0.488934	0.667701	0.551705	92	tags=26%, list=14%, signal=23%	HSP90AB1/PPIA/GAD2/CST3/NFKBIA/B2M
GO:0007018	BP	GO:0007018	microtubule-based movement	15	-0.247008	-0.955898	0.488978	0.667701	0.551705	329	tags=73%, list=49%, signal=38%	AP3D1/ASH1L/MAP4/DYNC1LI2/UBB/FEZ1/DYNLT1/APP/HSPB1/HSPA8/TUBA1A
GO:0051056	BP	GO:0051056	regulation of small GTPase mediated signal transduction	11	0.288637	0.964841	0.490196	0.668678	0.552513	208	tags=55%, list=31%, signal=38%	DOCK3/CDON/GBF1/AUTS2/ARHGAP32/APOE
GO:0005667	CC	GO:0005667	transcription regulator complex	23	-0.212246	-0.977788	0.492958	0.671756	0.555056	64	tags=17%, list=10%, signal=16%	NONO/CEBPD/ANXA2/S100A10
GO:0090304	BP	GO:0090304	nucleic acid metabolic process	207	-0.120214	-0.998148	0.496109	0.673291	0.556324	88	tags=16%, list=13%, signal=20%	PPIA/CRABP2/ZFP36L1/NAP1L1/APEX1/HNRNPA1/RPL6/PPP2R1A/VPS72/RPS8/DDX5/MDK/NONO/LGALS3/COL1A1/RPL7/HNRNPA2B1/CDKN1A/CEBPD/RPS6/TMSB4X/MLLT11/HSPA8/RPS3/RPL7A/TAGLN3/NFKBIA/TFAP2B/ANXA2/LUM/S100A11/S100A10/EPCAM
GO:0051247	BP	GO:0051247	positive regulation of protein metabolic process	63	-0.153765	-0.975357	0.494908	0.673291	0.556324	98	tags=19%, list=15%, signal=18%	RACK1/HSP90AB1/PPIA/RPS2/CD24/CDKN1A/RPS4X/RPS3/NFKBIA/ANXA2/S100A10/KRT17
GO:0003682	MF	GO:0003682	chromatin binding	33	-0.182362	-0.960576	0.496032	0.673291	0.556324	100	tags=21%, list=15%, signal=19%	H3-3A/NAP1L1/APEX1/DDX5/NONO/TFAP2B/FABP1
GO:2001235	BP	GO:2001235	positive regulation of apoptotic signaling pathway	11	-0.279996	-0.953312	0.495935	0.673291	0.556324	226	tags=64%, list=34%, signal=43%	UBB/RPS7/ITM2C/RPL11/RACK1/PPP2R1A/RPS3
GO:0019637	BP	GO:0019637	organophosphate metabolic process	42	-0.172925	-0.980827	0.502947	0.681829	0.563379	36	tags=12%, list=5%, signal=12%	TMSB4X/HSPA8/FDFT1/FABP5/CKB
GO:0051668	BP	GO:0051668	localization within membrane	43	0.174235	0.975676	0.506986	0.681829	0.563379	225	tags=44%, list=34%, signal=31%	HSPA5/SSR3/MAGI2/GPHN/GOLGA4/LRRC7/FGF13/EXOC6B/VPS53/ARL6IP1/ANK2/VTI1A/ROMO1/INPP5F/BRAF/TMED2/APOE/SEC63/DLG2
GO:0072359	BP	GO:0072359	circulatory system development	44	-0.169517	-0.970226	0.505071	0.681829	0.563379	97	tags=23%, list=15%, signal=21%	TGFBI/ZFP36L1/HSPB1/MDK/COL1A1/CDKN1A/COL1A2/TFAP2B/ANXA2/ANXA1
GO:0034654	BP	GO:0034654	nucleobase-containing compound biosynthetic process	164	-0.120598	-0.969593	0.503891	0.681829	0.563379	99	tags=18%, list=15%, signal=20%	EBF3/ATP5F1A/ATP5MC2/HSP90AB1/PPIA/CRABP2/APEX1/HNRNPA1/RPL6/PPP2R1A/VPS72/DDX5/MDK/NONO/COL1A1/HNRNPA2B1/CDKN1A/CEBPD/TMSB4X/MLLT11/HSPA8/RPS3/TAGLN3/NFKBIA/TFAP2B/ANXA2/LUM/S100A10/EPCAM
GO:1901652	BP	GO:1901652	response to peptide	31	0.190814	0.965087	0.505071	0.681829	0.563379	100	tags=26%, list=15%, signal=23%	STC2/SLC2A1/VGF/ADM/MBD5/FOS/CACNA1B/EPHA4
GO:0051648	BP	GO:0051648	vesicle localization	13	0.270887	0.963132	0.505906	0.681829	0.563379	353	tags=77%, list=53%, signal=37%	EXOC6B/GBF1/TANC2/TMED9/TMED2/CCDC186/SYT4/SNAP91/AP3D1/CUL3
GO:0051650	BP	GO:0051650	establishment of vesicle localization	13	0.270887	0.963132	0.505906	0.681829	0.563379	353	tags=77%, list=53%, signal=37%	EXOC6B/GBF1/TANC2/TMED9/TMED2/CCDC186/SYT4/SNAP91/AP3D1/CUL3
GO:0030163	BP	GO:0030163	protein catabolic process	57	0.152239	0.939868	0.507014	0.681829	0.563379	16	tags=7%, list=2%, signal=7%	HSP90B1/HSPA5/DNAJB9/CANX
GO:0048609	BP	GO:0048609	multicellular organismal reproductive process	23	0.206855	0.937865	0.506931	0.681829	0.563379	205	tags=48%, list=31%, signal=34%	STC2/FOXJ3/ZDBF2/CALR/TEX14/STC1/BRD2/KDM3A/SSH2/TMED2/STOX2
GO:1902074	BP	GO:1902074	response to salt	19	-0.226039	-0.948105	0.509091	0.68393	0.565115	81	tags=26%, list=12%, signal=24%	HNRNPA1/COL1A1/GDI1/TUBA1A/B2M
GO:0046872	MF	GO:0046872	metal ion binding	143	-0.123917	-0.968859	0.510516	0.685153	0.566126	54	tags=11%, list=8%, signal=13%	MSMO1/DNER/CDKN1A/FSTL1/TIMP1/TUBB2B/VCAN/TUBA1A/TUBB/COL1A2/ANXA2/FDFT1/S100A11/ANXA1/S100A6/S100A10
GO:0007612	BP	GO:0007612	learning	10	-0.296807	-0.965607	0.511435	0.685693	0.566572	119	tags=40%, list=18%, signal=33%	APP/HMGCR/PTN/TUBA1A
GO:0030100	BP	GO:0030100	regulation of endocytosis	17	-0.229597	-0.933782	0.512922	0.686996	0.567648	98	tags=24%, list=15%, signal=21%	RACK1/LGALS3/ANXA2/B2M
GO:0016070	BP	GO:0016070	RNA metabolic process	188	-0.120696	-0.986246	0.514793	0.688068	0.568534	88	tags=16%, list=13%, signal=19%	PPIA/CRABP2/ZFP36L1/APEX1/HNRNPA1/RPL6/PPP2R1A/VPS72/RPS8/DDX5/MDK/NONO/LGALS3/COL1A1/RPL7/HNRNPA2B1/CEBPD/RPS6/TMSB4X/MLLT11/HSPA8/RPS3/RPL7A/TAGLN3/NFKBIA/TFAP2B/ANXA2/LUM/S100A10/EPCAM
GO:0032970	BP	GO:0032970	regulation of actin filament-based process	17	-0.229336	-0.932721	0.514911	0.688068	0.568534	245	tags=59%, list=37%, signal=38%	ARPC5L/LRP1/ARPC3/SUMO1/RDX/PFN2/TMSB15A/STMN1/TMSB4X/S100A10
GO:0006403	BP	GO:0006403	RNA localization	12	-0.264102	-0.930928	0.515275	0.688068	0.568534	204	tags=58%, list=31%, signal=41%	RTRAF/CCT6A/CCT7/YBX1/ZFP36L1/HNRNPA1/HNRNPA2B1
GO:0051649	BP	GO:0051649	establishment of localization in cell	114	0.132062	0.973168	0.518072	0.690612	0.570636	217	tags=38%, list=33%, signal=31%	HSP90B1/HSPA5/HYOU1/HK2/CANX/SSR3/P4HB/CROCC/WDPCP/LRRC7/HSPA1A/SEC24D/BNIP3/EXOC6B/VPS53/ARL6IP1/SYVN1/CALR/TEX14/GBF1/VTI1A/PIBF1/NPEPPS/TP53/ROMO1/NUS1/TANC2/TMED9/CASK/KLHL20/SNCB/AGTPBP1/INPP5F/CERT1/BRAF/TMED2/GOLT1B/POM121C/APOE/ARL4D/COPE/SPCS2/SEC63
GO:0090150	BP	GO:0090150	establishment of protein localization to membrane	20	0.221779	0.94846	0.518219	0.690612	0.570636	77	tags=20%, list=12%, signal=18%	HSPA5/SSR3/GOLGA4/LRRC7
GO:0036211	BP	GO:0036211	protein modification process	128	0.130742	0.976755	0.523422	0.694761	0.574065	192	tags=32%, list=29%, signal=28%	HSP90B1/HSPA5/LOX/TSPYL2/CAMTA1/PPIB/MAGI2/GPHN/PDK1/P4HB/MIF/ERO1A/PIH1D1/MT3/TNKS/EIF2AK3/HSPA1A/P4HA1/EPHA4/FBXO33/CDON/PTPRD/CSKMT/SYVN1/BRD2/SUPT3H/USP15/PIBF1/TP53/SMYD3/AUTS2/WSB1/NUS1/MARCHF1/KLHL20/AGTPBP1/INPP5F/SSH2/SESN2/BRAF/TMED2
GO:0032496	BP	GO:0032496	response to lipopolysaccharide	12	0.278117	0.965185	0.522505	0.694761	0.574065	95	tags=33%, list=14%, signal=29%	ADM/MIF/FOS/AKAP12
GO:0031345	BP	GO:0031345	negative regulation of cell projection organization	19	-0.22324	-0.936364	0.523232	0.694761	0.574065	167	tags=47%, list=25%, signal=37%	STMN2/HDAC2/ITM2C/SEMA6A/PFN2/CRMP1/DPYSL3/GDI1/B2M
GO:0001525	BP	GO:0001525	angiogenesis	19	-0.222875	-0.934832	0.523232	0.694761	0.574065	112	tags=32%, list=17%, signal=27%	SAT1/TGFBI/HSPB1/MDK/ANXA2/ANXA1
GO:0032993	CC	GO:0032993	protein-DNA complex	45	0.167352	0.958375	0.528713	0.699156	0.577696	170	tags=33%, list=26%, signal=27%	TSPYL2/ID2/CDK2AP2/FOXJ3/BHLHE40/FOS/MXI1/H2BC15/KDM4B/SUPT3H/POU3F1/DDIT3/TP53/RORA/KDM3A
GO:0031960	BP	GO:0031960	response to corticosteroid	12	0.275386	0.955708	0.530333	0.699156	0.577696	151	tags=50%, list=23%, signal=39%	ADM/DDIT4/FOS/IGFBP2/STC1/SMYD3
GO:0000280	BP	GO:0000280	nuclear division	12	0.275234	0.95518	0.530333	0.699156	0.577696	146	tags=42%, list=22%, signal=33%	FOXJ3/HSPA1A/CALR/TEX14/PIBF1
GO:0072594	BP	GO:0072594	establishment of protein localization to organelle	32	0.186044	0.951495	0.529412	0.699156	0.577696	253	tags=50%, list=38%, signal=33%	HSPA5/HK2/SSR3/LRRC7/VPS53/DDIT3/NPEPPS/TP53/ROMO1/HK1/POM121C/SPCS2/SEC63/PPP3CA/SEC61G/HERPUD1
GO:0090287	BP	GO:0090287	regulation of cellular response to growth factor stimulus	19	0.223069	0.946786	0.530572	0.699156	0.577696	5	tags=11%, list=1%, signal=11%	HSPA5/LOX
GO:0032102	BP	GO:0032102	negative regulation of response to external stimulus	21	-0.214844	-0.946626	0.528226	0.699156	0.577696	180	tags=43%, list=27%, signal=32%	PARP1/DUSP1/SEMA6A/YWHAZ/PRDX2/PCBP2/MDK/HSPA8/ANXA2
GO:0005741	CC	GO:0005741	mitochondrial outer membrane	14	0.25399	0.937683	0.530938	0.699156	0.577696	101	tags=29%, list=15%, signal=25%	HK2/MT3/EPHA4/BNIP3
GO:0031589	BP	GO:0031589	cell-substrate adhesion	14	-0.243232	-0.918468	0.528942	0.699156	0.577696	67	tags=21%, list=10%, signal=20%	MDK/COL1A1/S100A10
GO:0002831	BP	GO:0002831	regulation of response to biotic stimulus	16	-0.232984	-0.92412	0.536204	0.705196	0.582687	180	tags=44%, list=27%, signal=33%	PARP1/YWHAZ/PRDX2/PCBP2/NONO/HSPA8/NFKBIA
GO:0016829	MF	GO:0016829	lyase activity	11	-0.267647	-0.911268	0.536585	0.705196	0.582687	120	tags=36%, list=18%, signal=30%	CENPV/GAD1/GAD2/RPS3
GO:0048699	BP	GO:0048699	generation of neurons	90	-0.135978	-0.952598	0.538614	0.707163	0.584312	53	tags=19%, list=8%, signal=20%	HSP90AB1/DPYSL3/CRABP2/STMN1/MDK/DNER/NREP/GPM6A/STMN4/PTN/TUBB2B/VCAN/GDI1/TUBA1A/DCX/B2M/S100A6
GO:0001678	BP	GO:0001678	intracellular glucose homeostasis	10	0.282983	0.91133	0.539347	0.707428	0.584531	262	tags=60%, list=39%, signal=37%	HK2/PIH1D1/TRA2B/HK1/PPP3CA/CCDC186
GO:1901137	BP	GO:1901137	carbohydrate derivative biosynthetic process	24	-0.200967	-0.942446	0.541833	0.708591	0.585492	213	tags=50%, list=32%, signal=35%	ATP5PB/NDUFS2/TKT/PARP1/ITM2C/NDUFB4/DUT/ITM2B/NDUFS7/ATP5F1A/ATP5MC2/TMSB4X
GO:0031098	BP	GO:0031098	stress-activated protein kinase signaling cascade	12	-0.259401	-0.914356	0.541752	0.708591	0.585492	216	tags=58%, list=32%, signal=40%	SDCBP/ARL6IP5/MAP4K4/DUSP1/APP/PPIA/ZFP36L1
GO:0051403	BP	GO:0051403	stress-activated MAPK cascade	12	-0.259401	-0.914356	0.541752	0.708591	0.585492	216	tags=58%, list=32%, signal=40%	SDCBP/ARL6IP5/MAP4K4/DUSP1/APP/PPIA/ZFP36L1
GO:0019438	BP	GO:0019438	aromatic compound biosynthetic process	165	-0.118133	-0.952305	0.544574	0.710941	0.587434	99	tags=18%, list=15%, signal=20%	EBF3/ATP5F1A/ATP5MC2/HSP90AB1/PPIA/CRABP2/APEX1/HNRNPA1/RPL6/PPP2R1A/VPS72/DDX5/MDK/NONO/COL1A1/HNRNPA2B1/CDKN1A/CEBPD/TMSB4X/MLLT11/HSPA8/RPS3/TAGLN3/NFKBIA/TFAP2B/ANXA2/LUM/S100A10/EPCAM
GO:0055037	CC	GO:0055037	recycling endosome	10	-0.284934	-0.92698	0.544699	0.710941	0.587434	31	tags=30%, list=5%, signal=29%	APP/TUBA1A/B2M
GO:0002237	BP	GO:0002237	response to molecule of bacterial origin	14	-0.240176	-0.906927	0.546906	0.713123	0.589236	167	tags=43%, list=25%, signal=33%	HDAC2/PRDX2/RPL13A/CD24/NFKBIA/B2M
GO:0006974	BP	GO:0006974	DNA damage response	29	-0.186769	-0.93108	0.549213	0.714729	0.590563	84	tags=24%, list=13%, signal=22%	TPT1/APEX1/VPS72/DDX5/NONO/CDKN1A/RPS3
GO:0051090	BP	GO:0051090	regulation of DNA-binding transcription factor activity	17	-0.222955	-0.906769	0.548708	0.714729	0.590563	36	tags=29%, list=5%, signal=29%	APP/PPIA/TMSB4X/RPS3/NFKBIA
GO:0006897	BP	GO:0006897	endocytosis	32	-0.177853	-0.927364	0.550098	0.715181	0.590937	63	tags=16%, list=9%, signal=15%	LGALS3/DNER/ANXA2/B2M/ANXA1
GO:0006936	BP	GO:0006936	muscle contraction	15	0.245694	0.928454	0.550696	0.715259	0.591002	230	tags=53%, list=35%, signal=36%	FGF13/CXCR4/STC1/ANK2/PIK3C2A/CERT1/ENO1/ALDOA
GO:0043169	MF	GO:0043169	cation binding	145	-0.121536	-0.951778	0.552326	0.716676	0.592172	54	tags=11%, list=8%, signal=13%	MSMO1/DNER/CDKN1A/FSTL1/TIMP1/TUBB2B/VCAN/TUBA1A/TUBB/COL1A2/ANXA2/FDFT1/S100A11/ANXA1/S100A6/S100A10
GO:0007626	BP	GO:0007626	locomotory behavior	12	0.26986	0.936531	0.553816	0.717211	0.592614	254	tags=67%, list=38%, signal=42%	ID2/DAB1/EPHA4/AGTPBP1/INPP5F/APOE/NAV2/ZFHX3
GO:0048732	BP	GO:0048732	gland development	19	-0.216974	-0.910081	0.553535	0.717211	0.592614	143	tags=37%, list=22%, signal=30%	THRA/PRDX2/DUT/IGFBP5/MDK/PTN/ANXA1
GO:0019867	CC	GO:0019867	outer membrane	16	0.23945	0.929278	0.556008	0.717256	0.592651	299	tags=62%, list=45%, signal=35%	HK2/MT3/EPHA4/BNIP3/HK1/ENO1/PPP1R15A/NAV3/HSPA9/BNIP3L
GO:0031968	CC	GO:0031968	organelle outer membrane	16	0.23945	0.929278	0.556008	0.717256	0.592651	299	tags=62%, list=45%, signal=35%	HK2/MT3/EPHA4/BNIP3/HK1/ENO1/PPP1R15A/NAV3/HSPA9/BNIP3L
GO:0043491	BP	GO:0043491	phosphatidylinositol 3-kinase/protein kinase B signal transduction	13	0.256811	0.913083	0.555118	0.717256	0.592651	190	tags=46%, list=29%, signal=34%	LOX/MAGI2/DDIT3/PIK3C2A/INPP5F/SESN2
GO:0005929	CC	GO:0005929	cilium	23	0.200708	0.909997	0.554455	0.717256	0.592651	71	tags=22%, list=11%, signal=20%	GPI/MAGI2/MAP1LC3B/CROCC/WDPCP
GO:0070372	BP	GO:0070372	regulation of ERK1 and ERK2 cascade	12	0.267266	0.927528	0.55773	0.71878	0.593911	100	tags=33%, list=15%, signal=29%	MIF/MT3/AKAP12/EPHA4
GO:0009617	BP	GO:0009617	response to bacterium	20	-0.208343	-0.900468	0.559055	0.71979	0.594746	136	tags=35%, list=20%, signal=29%	PRDX2/RPL30/RPL13A/CD24/GPM6A/NFKBIA/B2M
GO:1901701	BP	GO:1901701	cellular response to oxygen-containing compound	64	-0.147295	-0.936439	0.560729	0.72055	0.595373	31	tags=9%, list=5%, signal=10%	TUBA1A/RPS3/NFKBIA/COL1A2/ANXA1/FABP1
GO:0006941	BP	GO:0006941	striated muscle contraction	10	0.276455	0.890308	0.560461	0.72055	0.595373	134	tags=40%, list=20%, signal=32%	FGF13/CXCR4/STC1/ANK2
GO:0080134	BP	GO:0080134	regulation of response to stress	68	0.141933	0.918548	0.564612	0.72484	0.598918	192	tags=37%, list=29%, signal=29%	HSPA5/DNAJB9/HYOU1/MANF/NEAT1/DHFR/MIF/EIF2AK3/HSPA1A/GADD45G/GADD45B/EPHA4/CXCR4/SYVN1/SUPT3H/USP15/DDIT3/TP53/POLH/RORA/CASK/INPP5F/SESN2/BRAF/TMED2
GO:0045765	BP	GO:0045765	regulation of angiogenesis	10	0.274574	0.88425	0.566219	0.725502	0.599465	29	tags=20%, list=4%, signal=19%	HK2/ADM
GO:1901342	BP	GO:1901342	regulation of vasculature development	10	0.274574	0.88425	0.566219	0.725502	0.599465	29	tags=20%, list=4%, signal=19%	HK2/ADM
GO:0045893	BP	GO:0045893	positive regulation of DNA-templated transcription	79	-0.137184	-0.934484	0.568	0.726385	0.600194	34	tags=15%, list=5%, signal=16%	APEX1/VPS72/MDK/COL1A1/CEBPD/MLLT11/NFKBIA/TFAP2B/ANXA2/LUM/S100A10/EPCAM
GO:1902680	BP	GO:1902680	positive regulation of RNA biosynthetic process	79	-0.137184	-0.934484	0.568	0.726385	0.600194	34	tags=15%, list=5%, signal=16%	APEX1/VPS72/MDK/COL1A1/CEBPD/MLLT11/NFKBIA/TFAP2B/ANXA2/LUM/S100A10/EPCAM
GO:0007264	BP	GO:0007264	small GTPase mediated signal transduction	22	-0.203979	-0.903698	0.569647	0.726395	0.600203	76	tags=23%, list=11%, signal=21%	STMN1/RND3/CDKN1A/GDI1/COL1A2
GO:0030666	CC	GO:0030666	endocytic vesicle membrane	10	-0.276622	-0.899939	0.569647	0.726395	0.600203	346	tags=80%, list=52%, signal=39%	PIK3C3/MDM2/SCARB2/LRP1/RPS27A/UBB/RAB11B/B2M
GO:0030218	BP	GO:0030218	erythrocyte differentiation	11	-0.261465	-0.890217	0.569106	0.726395	0.600203	86	tags=73%, list=13%, signal=64%	UBA5/MAFB/SLC25A5/RPS14/THRA/ZFP36L1/RPS6/B2M
GO:0071495	BP	GO:0071495	cellular response to endogenous stimulus	78	-0.135383	-0.924652	0.571992	0.728687	0.602097	195	tags=40%, list=29%, signal=32%	STMN2/CD63/FEZ1/RDX/COL6A1/PARP1/APLP1/HDAC2/SEMA6A/ATP1A1/THRA/NSG2/CACNA2D1/APP/IGFBP5/RACK1/ATP5F1A/HSP90AB1/ZFP36L1/HSPB1/DDX5/NONO/COL1A1/NREP/FSTL1/HSPA8/EEF1A1/COL1A2/HTRA1/TFAP2B/ANXA1
GO:1901605	BP	GO:1901605	alpha-amino acid metabolic process	10	-0.273994	-0.891389	0.573805	0.730297	0.603427	82	tags=30%, list=12%, signal=27%	GAD1/GAD2/DDAH2
GO:0007005	BP	GO:0007005	mitochondrion organization	29	0.184588	0.917481	0.580972	0.736599	0.608634	226	tags=45%, list=34%, signal=31%	HK2/MAP1LC3B/FAM162A/HSPA1A/BNIP3/NPEPPS/TP53/ROMO1/AGTPBP1/CERT1/SESN2/PRELID1/COX20
GO:0010562	BP	GO:0010562	positive regulation of phosphorus metabolic process	29	0.183944	0.914281	0.580972	0.736599	0.608634	151	tags=34%, list=23%, signal=28%	CAMTA1/MAGI2/MIF/PIH1D1/MT3/EPHA4/CDON/PIBF1/TP53/SMYD3
GO:0045937	BP	GO:0045937	positive regulation of phosphate metabolic process	29	0.183944	0.914281	0.580972	0.736599	0.608634	151	tags=34%, list=23%, signal=28%	CAMTA1/MAGI2/MIF/PIH1D1/MT3/EPHA4/CDON/PIBF1/TP53/SMYD3
GO:0043524	BP	GO:0043524	negative regulation of neuron apoptotic process	11	0.266561	0.891046	0.580392	0.736599	0.608634	69	tags=27%, list=10%, signal=25%	HYOU1/GPI/MT3
GO:0006281	BP	GO:0006281	DNA repair	15	-0.22698	-0.878391	0.583166	0.736849	0.608841	83	tags=27%, list=12%, signal=24%	APEX1/VPS72/NONO/RPS3
GO:0032434	BP	GO:0032434	regulation of proteasomal ubiquitin-dependent protein catabolic process	11	-0.25795	-0.878252	0.583333	0.736849	0.608841	414	tags=91%, list=62%, signal=35%	HERPUD1/ARIH1/MDM2/RYBP/SUMO1/EIF3H/SUMO2/RPL11/RACK1/HSP90AB1
GO:0071695	BP	GO:0071695	anatomical structure maturation	11	-0.257812	-0.87778	0.583333	0.736849	0.608841	119	tags=36%, list=18%, signal=30%	APP/H3-3A/PPP2R1A/CDKN1A
GO:0031396	BP	GO:0031396	regulation of protein ubiquitination	17	-0.215817	-0.877739	0.584493	0.736849	0.608841	250	tags=65%, list=38%, signal=41%	HSP90AA1/RPL23/UBB/RPS7/RPL5/RPL11/SVBP/HSP90AB1/PPIA/RPS2/RPS3
GO:0009165	BP	GO:0009165	nucleotide biosynthetic process	17	-0.215444	-0.876221	0.584493	0.736849	0.608841	213	tags=53%, list=32%, signal=37%	ATP5PB/NDUFS2/PARP1/NDUFB4/DUT/NDUFS7/ATP5F1A/ATP5MC2/TMSB4X
GO:1901293	BP	GO:1901293	nucleoside phosphate biosynthetic process	17	-0.215444	-0.876221	0.584493	0.736849	0.608841	213	tags=53%, list=32%, signal=37%	ATP5PB/NDUFS2/PARP1/NDUFB4/DUT/NDUFS7/ATP5F1A/ATP5MC2/TMSB4X
GO:0018130	BP	GO:0018130	heterocycle biosynthetic process	166	-0.115453	-0.932227	0.587549	0.74	0.611444	99	tags=17%, list=15%, signal=20%	EBF3/ATP5F1A/ATP5MC2/HSP90AB1/PPIA/CRABP2/APEX1/HNRNPA1/RPL6/PPP2R1A/VPS72/DDX5/MDK/NONO/COL1A1/HNRNPA2B1/CDKN1A/CEBPD/TMSB4X/MLLT11/HSPA8/RPS3/TAGLN3/NFKBIA/TFAP2B/ANXA2/LUM/S100A10/EPCAM
GO:0042734	CC	GO:0042734	presynaptic membrane	10	0.27157	0.874576	0.589251	0.741442	0.612636	305	tags=80%, list=46%, signal=44%	EPHA4/KCTD16/PTPRD/CASK/RIMS2/ERC1/SNAP91/PSENEN
GO:0065008	BP	GO:0065008	regulation of biological quality	136	0.123141	0.936764	0.590535	0.741654	0.612811	125	tags=23%, list=19%, signal=23%	LARS1/STC2/HK2/PPIB/ID2/GPI/VGF/GPHN/ADM/P4HB/PDIA3/TNRC6A/GOLGA4/PIH1D1/ERO1B/MT3/WDPCP/LRRC7/HSPA1A/XKR6/FGF13/AKAP12/EPHA4/BNIP3/DMXL1/SLC3A2/EXOSC8/PTPRD/CXCR4/SYVN1/CALR
GO:0022900	BP	GO:0022900	electron transport chain	10	-0.268538	-0.873637	0.590437	0.741654	0.612811	416	tags=90%, list=63%, signal=34%	COX7B/ISCU/CYCS/UQCRC2/NDUFS2/NDUFB4/CYB5A/NDUFS7/ETFB
GO:0009636	BP	GO:0009636	response to toxic substance	14	0.237479	0.876729	0.592814	0.743814	0.614596	80	tags=29%, list=12%, signal=26%	MT2A/DHFR/MT3/FOS
GO:0030182	BP	GO:0030182	neuron differentiation	84	0.132187	0.908549	0.593561	0.743942	0.614702	210	tags=39%, list=32%, signal=31%	ID2/MAGI2/ADM/DDIT4/MANF/MDGA2/DHFR/GOLGA4/ZSWIM6/SDK1/DAB1/MT3/WDPCP/LRRC7/FGF13/EPHA4/CDON/PTPRD/CXCR4/CALR/IER2/AUTS2/TANC2/CNTNAP2/RORA/UQCRQ/AGTPBP1/INPP5F/BRAF/ADGRB3/APOE/RERE/ID4
GO:0032886	BP	GO:0032886	regulation of microtubule-based process	10	-0.268255	-0.872718	0.594595	0.743942	0.614702	76	tags=30%, list=11%, signal=27%	STMN1/STMN4/RPS3
GO:0006119	BP	GO:0006119	oxidative phosphorylation	10	-0.267362	-0.869812	0.594595	0.743942	0.614702	416	tags=90%, list=63%, signal=34%	COX7B/ISCU/CYCS/UQCRC2/ATP5PB/NDUFS2/NDUFB4/NDUFS7/ATP5F1A
GO:0045184	BP	GO:0045184	establishment of protein localization	104	0.128832	0.920015	0.596806	0.746008	0.616409	217	tags=38%, list=33%, signal=31%	HSP90B1/HSPA5/HK2/CANX/PDIA4/SSR3/VGF/SCG2/GOLGA4/WDPCP/TNKS/LRRC7/SEC24D/AGAP1/EXOC6B/VPS53/ARL6IP1/SYVN1/CALR/ANK2/GBF1/VTI1A/DDIT3/NPEPPS/TP53/SMYD3/ROMO1/TMED9/KLHL20/HK1/BRAF/TMED2/GOLT1B/POM121C/NBAS/APOE/ARL4D/COPE/SPCS2/SEC63
GO:0048646	BP	GO:0048646	anatomical structure formation involved in morphogenesis	43	0.162282	0.908745	0.598802	0.7478	0.617889	201	tags=44%, list=30%, signal=33%	HK2/GPI/ADM/SCG2/SDK1/EIF2AK3/CDON/MTHFD1L/CXCR4/NRG3/ANK2/BRD2/TP53/NUS1/PIK3C2A/RORA/AGTPBP1/TMED2/ADGRB3
GO:0051254	BP	GO:0051254	positive regulation of RNA metabolic process	92	-0.129019	-0.912418	0.601167	0.747944	0.618009	34	tags=9%, list=5%, signal=10%	MLLT11/HSPA8/NFKBIA/TFAP2B/ANXA2/LUM/S100A10/EPCAM
GO:0005739	CC	GO:0005739	mitochondrion	76	0.135607	0.90703	0.6	0.747944	0.618009	191	tags=34%, list=29%, signal=28%	HSPA5/HK2/DDIT4/PDK1/MAP1LC3B/DHFR/FAM162A/MT3/ANKRD37/HSPA1A/P4HA1/EPHA4/BNIP3/MTHFD1L/CSKMT/ANK2/USP15/TP53/GARS1/ROMO1/UQCRQ/AGTPBP1/CERT1/HK1/SESN2/BRAF
GO:0030658	CC	GO:0030658	transport vesicle membrane	12	-0.245944	-0.866923	0.600815	0.747944	0.618009	176	tags=42%, list=26%, signal=31%	RAB11B/CPE/AP1S2/GAD2/B2M
GO:0031330	BP	GO:0031330	negative regulation of cellular catabolic process	10	-0.265925	-0.865139	0.600832	0.747944	0.618009	45	tags=30%, list=7%, signal=28%	YBX1/TIMP1/ANXA2
GO:0051402	BP	GO:0051402	neuron apoptotic process	21	0.203503	0.88644	0.602767	0.749233	0.619074	208	tags=48%, list=31%, signal=34%	HYOU1/GPI/FAM162A/MT3/BNIP3/DDIT3/TP53/SNCB/BRAF/APOE
GO:0051726	BP	GO:0051726	regulation of cell cycle	40	-0.159943	-0.9002	0.604247	0.750372	0.620015	120	tags=28%, list=18%, signal=24%	CENPV/APP/RACK1/HSP90AB1/ZFP36L1/PPP2R1A/VPS72/CCNI/CDKN1A/HSPA8/ANXA1
GO:0006793	BP	GO:0006793	phosphorus metabolic process	106	0.125887	0.90562	0.60757	0.752391	0.621683	85	tags=16%, list=13%, signal=17%	HSP90B1/LOX/TSPYL2/HK2/CAMTA1/GPI/MAGI2/GPHN/PDK1/MIF/PFKFB3/PIH1D1/MT3/TNKS/PAICS/EIF2AK3/HSPA1A
GO:0006796	BP	GO:0006796	phosphate-containing compound metabolic process	106	0.125887	0.90562	0.60757	0.752391	0.621683	85	tags=16%, list=13%, signal=17%	HSP90B1/LOX/TSPYL2/HK2/CAMTA1/GPI/MAGI2/GPHN/PDK1/MIF/PFKFB3/PIH1D1/MT3/TNKS/PAICS/EIF2AK3/HSPA1A
GO:2001234	BP	GO:2001234	negative regulation of apoptotic signaling pathway	22	0.192492	0.869781	0.606526	0.752391	0.621683	85	tags=23%, list=13%, signal=21%	HYOU1/MIF/SCG2/PIH1D1/HSPA1A
GO:0002009	BP	GO:0002009	morphogenesis of an epithelium	19	0.205328	0.871487	0.615385	0.759946	0.627925	135	tags=37%, list=20%, signal=30%	MAGI2/ADM/WDPCP/EPHA4/MTHFD1L/CXCR4/BRD2
GO:0006164	BP	GO:0006164	purine nucleotide biosynthetic process	15	-0.219814	-0.850657	0.61523	0.759946	0.627925	213	tags=53%, list=32%, signal=37%	ATP5PB/NDUFS2/PARP1/NDUFB4/NDUFS7/ATP5F1A/ATP5MC2/TMSB4X
GO:0072522	BP	GO:0072522	purine-containing compound biosynthetic process	15	-0.219814	-0.850657	0.61523	0.759946	0.627925	213	tags=53%, list=32%, signal=37%	ATP5PB/NDUFS2/PARP1/NDUFB4/NDUFS7/ATP5F1A/ATP5MC2/TMSB4X
GO:0030424	CC	GO:0030424	axon	45	-0.153093	-0.886816	0.617706	0.762105	0.629709	163	tags=33%, list=25%, signal=27%	SEMA6A/CRMP1/ATP1A1/CFL1/DBN1/APP/HSP90AB1/DPYSL3/GAD1/HSPB1/GAD2/GPM6A/STMN4/GDI1/HSPA8
GO:0140097	MF	GO:0140097	catalytic activity, acting on DNA	10	-0.259773	-0.845124	0.621622	0.766225	0.633113	83	tags=30%, list=12%, signal=27%	APEX1/VPS72/RPS3
GO:0016358	BP	GO:0016358	dendrite development	16	0.222706	0.864296	0.625255	0.767148	0.633876	209	tags=50%, list=31%, signal=35%	SDK1/DAB1/EPHA4/PTPRD/TANC2/ADGRB3/APOE/RERE
GO:0032535	BP	GO:0032535	regulation of cellular component size	17	0.214331	0.860369	0.623246	0.767148	0.633876	90	tags=24%, list=14%, signal=21%	LARS1/GOLGA4/MT3/FGF13
GO:0061351	BP	GO:0061351	neural precursor cell proliferation	14	-0.224035	-0.845978	0.62475	0.767148	0.633876	85	tags=29%, list=13%, signal=25%	NAP1L1/MDK/PTN/VCAN
GO:0005798	CC	GO:0005798	Golgi-associated vesicle	10	-0.259542	-0.844372	0.623701	0.767148	0.633876	496	tags=100%, list=75%, signal=26%	TMED2/COPE/SCFD1/PACS1/CCDC88A/TMED10/ITM2B/APP/AP1S2
GO:0009266	BP	GO:0009266	response to temperature stimulus	14	0.228515	0.843634	0.62475	0.767148	0.633876	122	tags=36%, list=18%, signal=30%	VGF/ERO1A/EIF2AK3/HSPA1A/CXCR4
GO:0007517	BP	GO:0007517	muscle organ development	12	0.249634	0.866338	0.626223	0.767523	0.634186	254	tags=58%, list=38%, signal=37%	LOX/FOS/CDON/RBFOX1/CHD2/PPP3CA/ZFHX3
GO:0031253	CC	GO:0031253	cell projection membrane	12	-0.241118	-0.849911	0.627291	0.767523	0.634186	27	tags=17%, list=4%, signal=16%	RPS3/EEF1A1
GO:2001243	BP	GO:2001243	negative regulation of intrinsic apoptotic signaling pathway	14	-0.223617	-0.844401	0.626747	0.767523	0.634186	98	tags=36%, list=15%, signal=31%	RACK1/PPIA/TPT1/HSPB1/NONO
GO:0034329	BP	GO:0034329	cell junction assembly	18	-0.207473	-0.847992	0.628866	0.768742	0.635194	53	tags=17%, list=8%, signal=16%	DNER/GPM6A/S100A10
GO:0010647	BP	GO:0010647	positive regulation of cell communication	71	0.13519	0.891911	0.630137	0.769589	0.635893	155	tags=31%, list=23%, signal=27%	LARS1/CAMTA1/PDIA3/MIF/MBD5/PIH1D1/MT3/TNKS/HSPA1A/AKAP12/GADD45G/GADD45B/EPHA4/CDON/FAF1/CXCR4/CALR/USP15/DDIT3/PIBF1/TP53/AUTS2
GO:0098800	CC	GO:0098800	inner mitochondrial membrane protein complex	12	-0.240429	-0.847482	0.633401	0.772647	0.63842	509	tags=100%, list=77%, signal=24%	UQCRQ/COX7B/FOXRED1/HSPA9/UQCRC2/ATP5PB/NDUFS2/NDUFB4/NDUFS7/ATP5F1A/ATP5MC2
GO:0001934	BP	GO:0001934	positive regulation of protein phosphorylation	23	-0.183472	-0.845229	0.633803	0.772647	0.63842	119	tags=39%, list=18%, signal=33%	HDAC2/PFN2/APP/RACK1/HSP90AB1/PPIA/CD24/CDKN1A/RPS3
GO:0018105	BP	GO:0018105	peptidyl-serine phosphorylation	13	0.238843	0.849201	0.641732	0.780882	0.645224	191	tags=46%, list=29%, signal=34%	MIF/TNKS/EIF2AK3/SMYD3/INPP5F/BRAF
GO:0018209	BP	GO:0018209	peptidyl-serine modification	13	0.238843	0.849201	0.641732	0.780882	0.645224	191	tags=46%, list=29%, signal=34%	MIF/TNKS/EIF2AK3/SMYD3/INPP5F/BRAF
GO:0010639	BP	GO:0010639	negative regulation of organelle organization	24	-0.182949	-0.857947	0.643426	0.782228	0.646336	236	tags=54%, list=35%, signal=36%	SLC25A5/GDI2/STMN2/FEZ1/RDX/PARP1/DUSP1/PFN2/TMSB15A/H3-3A/HNRNPA1/STMN1/TMSB4X
GO:0021700	BP	GO:0021700	developmental maturation	14	-0.221198	-0.835266	0.644711	0.783073	0.647035	522	tags=100%, list=78%, signal=22%	CNTNAP2/ADGRB3/RERE/EXT1/AP3D1/SCLT1/SRRM4/CD63/YWHAZ/APP/H3-3A/PPP2R1A/CDKN1A
GO:1902531	BP	GO:1902531	regulation of intracellular signal transduction	86	0.128358	0.886136	0.64741	0.785635	0.649151	212	tags=38%, list=32%, signal=30%	LARS1/HYOU1/CAMTA1/MAGI2/DDIT4/P4HB/MIF/DOCK3/PIH1D1/MT3/EIF2AK3/HSPA1A/AKAP12/GADD45G/GADD45B/EPHA4/CDON/SYVN1/CALR/GBF1/USP15/DDIT3/TP53/AUTS2/ARHGAP32/RORA/INPP5F/SESN2/BRAF/GOLT1B/APOE/OTUD5/ENO1
GO:0022411	BP	GO:0022411	cellular component disassembly	31	0.170555	0.862622	0.649087	0.786952	0.650239	101	tags=23%, list=15%, signal=20%	HK2/DDIT4/MAP1LC3B/PLIN2/FGF13/EPHA4/BNIP3
GO:0046907	BP	GO:0046907	intracellular transport	96	0.123716	0.877355	0.649706	0.786985	0.650267	217	tags=38%, list=33%, signal=30%	HSP90B1/HSPA5/HYOU1/HK2/SSR3/P4HB/WDPCP/LRRC7/HSPA1A/SEC24D/BNIP3/EXOC6B/VPS53/ARL6IP1/SYVN1/CALR/GBF1/VTI1A/NPEPPS/TP53/ROMO1/NUS1/TANC2/TMED9/KLHL20/AGTPBP1/INPP5F/CERT1/TMED2/GOLT1B/POM121C/APOE/ARL4D/COPE/SPCS2/SEC63
GO:0031647	BP	GO:0031647	regulation of protein stability	29	0.173784	0.863778	0.651822	0.788829	0.651791	150	tags=31%, list=23%, signal=25%	PPIB/PIH1D1/MT3/HSPA1A/EPHA4/SYVN1/CALR/ANK2/TP53
GO:0016192	BP	GO:0016192	vesicle-mediated transport	69	-0.131924	-0.863056	0.653144	0.78971	0.652519	33	tags=9%, list=5%, signal=9%	GDI1/HSPA8/ANXA2/B2M/ANXA1/S100A10
GO:0071417	BP	GO:0071417	cellular response to organonitrogen compound	34	0.162351	0.8554	0.655446	0.791773	0.654224	3	tags=6%, list=0%, signal=6%	HSP90B1/LARS1
GO:1903320	BP	GO:1903320	regulation of protein modification by small protein conjugation or removal	18	-0.202349	-0.827052	0.663918	0.80128	0.662078	269	tags=67%, list=40%, signal=41%	GNL3/HSP90AA1/RPL23/UBB/RPS7/RPL5/RPL11/SVBP/HSP90AB1/PPIA/RPS2/RPS3
GO:0017148	BP	GO:0017148	negative regulation of translation	19	0.196536	0.834167	0.664694	0.80149	0.662252	285	tags=63%, list=43%, signal=37%	DHFR/TNRC6A/EIF2AK3/EPHA4/EXOSC8/CALR/SESN2/TNRC6B/ATF4/TRIM2/TNRC6C/CELF1
GO:0051253	BP	GO:0051253	negative regulation of RNA metabolic process	61	-0.139305	-0.874981	0.666	0.80162	0.66236	469	tags=87%, list=71%, signal=28%	CBX4/NBAS/RERE/ID4/ENO1/URI1/HEXIM1/SPEN/ATF4/ZFHX3/TAF15/KAT6A/TAF3/ARID4B/ATXN1/BTAF1/BCOR/KDM5A/MDM2/CUL3/RYBP/MAFB/BACH2/SCAF4/PFDN5/BASP1/HDGF/SUMO1/RPL23/CSDE1/SDCBP/RPS13/RPS14/MACROH2A2/PCGF2/PARP1/HDAC2/TFAP2A/FOXP2/YWHAZ/PHF6/THRA/MAGED2/YBX1/APEX1/VPS72/DDX5/NONO/HNRNPA2B1/CEBPD/HSPA8/TAGLN3/TFAP2B
GO:0061629	MF	GO:0061629	RNA polymerase II-specific DNA-binding transcription factor binding	21	0.194491	0.847184	0.666008	0.80162	0.66236	244	tags=52%, list=37%, signal=34%	ID2/BHLHE40/FOS/FAF1/CALR/DDIT3/TP53/KDM3A/ID4/SPEN/ATF4
GO:0007623	BP	GO:0007623	circadian rhythm	14	0.220443	0.813833	0.666667	0.801688	0.662416	270	tags=57%, list=41%, signal=35%	ID2/BHLHE40/TP53/RORA/ID4/ATF4/ZFHX3/NAMPT
GO:0099536	BP	GO:0099536	synaptic signaling	31	-0.161953	-0.836041	0.671906	0.803628	0.664019	82	tags=19%, list=12%, signal=18%	GAD1/HMGCR/GAD2/PTN/TUBB2B/FABP5
GO:0099537	BP	GO:0099537	trans-synaptic signaling	31	-0.161953	-0.836041	0.671906	0.803628	0.664019	82	tags=19%, list=12%, signal=18%	GAD1/HMGCR/GAD2/PTN/TUBB2B/FABP5
GO:0010256	BP	GO:0010256	endomembrane system organization	24	-0.177716	-0.833407	0.669323	0.803628	0.664019	19	tags=8%, list=3%, signal=8%	ANXA2/S100A10
GO:0009150	BP	GO:0009150	purine ribonucleotide metabolic process	21	-0.186212	-0.820469	0.671371	0.803628	0.664019	213	tags=48%, list=32%, signal=33%	ATP5PB/NDUFS2/PARP1/NDUFB4/NDUFS7/ATP5F1A/ATP5MC2/HMGCR/TMSB4X/HSPA8
GO:0009259	BP	GO:0009259	ribonucleotide metabolic process	21	-0.186212	-0.820469	0.671371	0.803628	0.664019	213	tags=48%, list=32%, signal=33%	ATP5PB/NDUFS2/PARP1/NDUFB4/NDUFS7/ATP5F1A/ATP5MC2/HMGCR/TMSB4X/HSPA8
GO:0019693	BP	GO:0019693	ribose phosphate metabolic process	21	-0.186212	-0.820469	0.671371	0.803628	0.664019	213	tags=48%, list=32%, signal=33%	ATP5PB/NDUFS2/PARP1/NDUFB4/NDUFS7/ATP5F1A/ATP5MC2/HMGCR/TMSB4X/HSPA8
GO:0098657	BP	GO:0098657	import into cell	41	0.154997	0.855296	0.676768	0.80799	0.667623	29	tags=12%, list=4%, signal=12%	SLC2A3/CANX/SLC2A1/MAGI2/ADM
GO:0006401	BP	GO:0006401	RNA catabolic process	16	0.213403	0.828193	0.676171	0.80799	0.667623	285	tags=62%, list=43%, signal=37%	NEAT1/TNRC6A/HSPA1A/EXOSC8/KCNQ1OT1/NBAS/TNRC6B/TAF15/TNRC6C/CELF1
GO:0043523	BP	GO:0043523	regulation of neuron apoptotic process	17	0.205675	0.825622	0.681363	0.812747	0.671553	208	tags=47%, list=31%, signal=33%	HYOU1/GPI/MT3/DDIT3/TP53/SNCB/BRAF/APOE
GO:0006357	BP	GO:0006357	regulation of transcription by RNA polymerase II	104	-0.118113	-0.862225	0.682635	0.813534	0.672204	24	tags=7%, list=4%, signal=8%	TAGLN3/NFKBIA/TFAP2B/ANXA2/LUM/S100A10/EPCAM
GO:1903050	BP	GO:1903050	regulation of proteolysis involved in protein catabolic process	18	-0.198731	-0.812264	0.684536	0.81507	0.673473	231	tags=56%, list=35%, signal=37%	SUMO1/RPL23/UBB/EIF3H/RPS7/RPL5/SUMO2/RPL11/RACK1/HSP90AB1
GO:0006139	BP	GO:0006139	nucleobase-containing compound metabolic process	225	-0.108165	-0.898693	0.685658	0.815676	0.673973	96	tags=17%, list=14%, signal=22%	EBF3/ATP5F1A/ATP5MC2/HSP90AB1/PPIA/CRABP2/ZFP36L1/NAP1L1/APEX1/HNRNPA1/RPL6/PPP2R1A/VPS72/HMGCR/RPS8/DDX5/MDK/NONO/LGALS3/COL1A1/RPL7/HNRNPA2B1/CDKN1A/CEBPD/RPS6/TMSB4X/MLLT11/HSPA8/RPS3/RPL7A/TAGLN3/NFKBIA/TFAP2B/ANXA2/LUM/S100A11/S100A10/EPCAM
GO:0060560	BP	GO:0060560	developmental growth involved in morphogenesis	16	0.209706	0.813845	0.686354	0.815774	0.674055	155	tags=38%, list=23%, signal=29%	MAGI2/GOLGA4/MT3/FGF13/CXCR4/AUTS2
GO:0031331	BP	GO:0031331	positive regulation of cellular catabolic process	19	-0.194626	-0.816346	0.688889	0.817746	0.675684	2	tags=21%, list=0%, signal=22%	APP/YBX1/ZFP36L1/FABP1
GO:0042327	BP	GO:0042327	positive regulation of phosphorylation	24	-0.172633	-0.809571	0.689243	0.817746	0.675684	119	tags=38%, list=18%, signal=32%	HDAC2/PFN2/APP/RACK1/HSP90AB1/PPIA/CD24/CDKN1A/RPS3
GO:1901361	BP	GO:1901361	organic cyclic compound catabolic process	18	0.197895	0.820976	0.692456	0.820826	0.678229	285	tags=61%, list=43%, signal=36%	NEAT1/TNRC6A/HSPA1A/EXOSC8/KCNQ1OT1/NBAS/APOE/TNRC6B/TAF15/TNRC6C/CELF1
GO:0005694	CC	GO:0005694	chromosome	68	0.131213	0.849176	0.693837	0.821429	0.678727	170	tags=31%, list=26%, signal=26%	TSPYL2/ID2/CDK2AP2/FOXJ3/MBD5/BHLHE40/TNKS/FOS/MXI1/ZRANB3/H2BC15/EXOSC8/TEX14/KDM4B/SUPT3H/POU3F1/DDIT3/TP53/POLH/RORA/KDM3A
GO:0006886	BP	GO:0006886	intracellular protein transport	54	0.137809	0.834198	0.694501	0.821429	0.678727	338	tags=63%, list=51%, signal=34%	HSP90B1/HSPA5/SSR3/LRRC7/SEC24D/EXOC6B/VPS53/ARL6IP1/SYVN1/CALR/VTI1A/NPEPPS/TP53/ROMO1/TMED9/TMED2/POM121C/ARL4D/SPCS2/SEC63/DLG2/PPP3CA/SEC61G/HERPUD1/RIMS2/HSPA9/YWHAG/BNIP3L/SCFD1/SEL1L/SEC61B/PIK3C3/NSF/AP3D1
GO:0060271	BP	GO:0060271	cilium assembly	10	0.250701	0.80737	0.694818	0.821429	0.678727	146	tags=40%, list=22%, signal=32%	CROCC/WDPCP/GBF1/PIBF1
GO:0006260	BP	GO:0006260	DNA replication	15	0.210855	0.7968	0.699801	0.826586	0.682988	161	tags=40%, list=24%, signal=31%	TSPYL2/ZRANB3/REV3L/FAF1/TP53/POLH
GO:0034249	BP	GO:0034249	negative regulation of amide metabolic process	21	0.187537	0.816891	0.701581	0.827953	0.684118	285	tags=62%, list=43%, signal=37%	DHFR/TNRC6A/EIF2AK3/EPHA4/EXOSC8/CALR/SESN2/APOE/TNRC6B/ATF4/TRIM2/TNRC6C/CELF1
GO:1902105	BP	GO:1902105	regulation of leukocyte differentiation	12	-0.224438	-0.791115	0.702648	0.828476	0.68455	86	tags=33%, list=13%, signal=30%	PRDX2/ZFP36L1/MDK/ANXA1
GO:1901699	BP	GO:1901699	cellular response to nitrogen compound	36	0.154794	0.819822	0.705521	0.830083	0.685878	3	tags=6%, list=0%, signal=6%	HSP90B1/LARS1
GO:0140098	MF	GO:0140098	catalytic activity, acting on RNA	11	0.240471	0.803834	0.705882	0.830083	0.685878	3	tags=9%, list=0%, signal=9%	LARS1
GO:0005791	CC	GO:0005791	rough endoplasmic reticulum	11	-0.228414	-0.777687	0.705285	0.830083	0.685878	174	tags=45%, list=26%, signal=34%	RPS29/RPL18/RPL4/RPS23/RPL6
GO:0071705	BP	GO:0071705	nitrogen compound transport	105	-0.11603	-0.844507	0.707661	0.830814	0.686482	113	tags=21%, list=17%, signal=21%	YBX1/SVBP/ZIC1/RACK1/AP1S2/PPIA/ZFP36L1/HNRNPA1/BTF3/HMGCR/HSPB1/CD24/COL1A1/HNRNPA2B1/CDKN1A/GDI1/HSPA8/TUBA1A/NFKBIA/TFAP2B/NNAT/ANXA1
GO:0016310	BP	GO:0016310	phosphorylation	67	0.128845	0.833054	0.707753	0.830814	0.686482	192	tags=34%, list=29%, signal=27%	LOX/TSPYL2/HK2/PDK1/MIF/PFKFB3/PIH1D1/MT3/TNKS/EIF2AK3/EPHA4/CDON/BRD2/PIBF1/TP53/SMYD3/PIK3C2A/CASK/INPP5F/HK1/SESN2/BRAF/TMED2
GO:0042325	BP	GO:0042325	regulation of phosphorylation	43	-0.143784	-0.817146	0.710579	0.833395	0.688614	98	tags=23%, list=15%, signal=21%	RACK1/HSP90AB1/PPIA/PPP2R1A/HSPB1/CD24/CCNI/CDKN1A/RPS3/EEF1A1
GO:0019953	BP	GO:0019953	sexual reproduction	23	-0.173639	-0.799932	0.712274	0.834647	0.689649	100	tags=26%, list=15%, signal=23%	H3-3A/PPP2R1A/MDK/CCNI/RPS6/PTN
GO:0072657	BP	GO:0072657	protein localization to membrane	39	0.152515	0.822526	0.714583	0.834744	0.689729	27	tags=10%, list=4%, signal=10%	HSPA5/SSR3/MAGI2/GPHN
GO:0001932	BP	GO:0001932	regulation of protein phosphorylation	41	0.148871	0.821492	0.713131	0.834744	0.689729	192	tags=37%, list=29%, signal=28%	LOX/TSPYL2/MIF/PIH1D1/MT3/EIF2AK3/EPHA4/CDON/PIBF1/TP53/SMYD3/INPP5F/SESN2/BRAF/TMED2
GO:0033365	BP	GO:0033365	protein localization to organelle	59	0.13027	0.820851	0.713718	0.834744	0.689729	253	tags=44%, list=38%, signal=30%	HSPA5/HK2/SSR3/CROCC/TNKS/LRRC7/EIF2AK3/VPS53/CALR/ANK2/GBF1/DDIT3/PIBF1/NPEPPS/TP53/ROMO1/HK1/SESN2/TMED2/POM121C/SPCS2/SEC63/PPP1R15A/PPP3CA/SEC61G/HERPUD1
GO:0008017	MF	GO:0008017	microtubule binding	12	-0.222994	-0.786028	0.714868	0.834744	0.689729	28	tags=42%, list=4%, signal=41%	MAP4K4/CNN3/SVBP/DCX/RPS3
GO:0031348	BP	GO:0031348	negative regulation of defense response	12	-0.221469	-0.780652	0.716904	0.836388	0.691088	180	tags=42%, list=27%, signal=31%	PARP1/YWHAZ/PCBP2/MDK/HSPA8
GO:1901360	BP	GO:1901360	organic cyclic compound metabolic process	240	-0.104621	-0.88145	0.71875	0.836584	0.691249	96	tags=16%, list=14%, signal=22%	ATP5F1A/ATP5MC2/HSP90AB1/PPIA/CRABP2/ZFP36L1/NAP1L1/APEX1/HNRNPA1/RPL6/PPP2R1A/VPS72/HMGCR/RPS8/DDX5/MDK/NONO/LGALS3/COL1A1/RPL7/HNRNPA2B1/MSMO1/CDKN1A/CEBPD/RPS6/TMSB4X/MLLT11/HSPA8/RPS3/RPL7A/TAGLN3/NFKBIA/TFAP2B/ANXA2/LUM/FDFT1/S100A11/S100A10/EPCAM
GO:1901565	BP	GO:1901565	organonitrogen compound catabolic process	66	0.128679	0.826626	0.718254	0.836584	0.691249	16	tags=6%, list=2%, signal=7%	HSP90B1/HSPA5/DNAJB9/CANX
GO:0048511	BP	GO:0048511	rhythmic process	18	-0.194947	-0.796796	0.719588	0.836584	0.691249	98	tags=28%, list=15%, signal=24%	RACK1/DDX5/MDK/NONO/PTN
GO:0044325	MF	GO:0044325	transmembrane transporter binding	10	-0.238956	-0.7774	0.719335	0.836584	0.691249	7	tags=20%, list=1%, signal=20%	YWHAZ/S100A10
GO:0051641	BP	GO:0051641	cellular localization	172	0.107864	0.862874	0.720739	0.837191	0.691751	217	tags=37%, list=33%, signal=33%	HSP90B1/HSPA5/HYOU1/HK2/CANX/PDIA4/SSR3/VGF/MAGI2/GPHN/P4HB/CROCC/SCG2/GOLGA4/ERO1A/WDPCP/TNKS/LRRC7/EIF2AK3/HSPA1A/SEC24D/FGF13/AGAP1/BNIP3/EXOC6B/VPS53/ARL6IP1/FAF1/SYVN1/CALR/TEX14/ANK2/GBF1/VTI1A/DDIT3/PIBF1/NPEPPS/TP53/SMYD3/ROMO1/NUS1/TANC2/CNTNAP2/TMED9/CASK/KLHL20/SNCB/AGTPBP1/INPP5F/CERT1/HK1/SESN2/BRAF/TMED2/GOLT1B/POM121C/NBAS/APOE/ID4/ARL4D/COPE/SPCS2/SEC63
GO:0055085	BP	GO:0055085	transmembrane transport	42	0.147968	0.817473	0.724138	0.838092	0.692496	22	tags=10%, list=3%, signal=10%	HSPA5/HK2/SLC2A3/SLC2A1
GO:0006753	BP	GO:0006753	nucleoside phosphate metabolic process	26	-0.167105	-0.797568	0.725296	0.838092	0.692496	213	tags=46%, list=32%, signal=33%	ATP5PB/NDUFS2/TKT/PARP1/NDUFB4/DUT/NDUFS7/ATP5F1A/ATP5MC2/HMGCR/TMSB4X/HSPA8
GO:0009117	BP	GO:0009117	nucleotide metabolic process	26	-0.167105	-0.797568	0.725296	0.838092	0.692496	213	tags=46%, list=32%, signal=33%	ATP5PB/NDUFS2/TKT/PARP1/NDUFB4/DUT/NDUFS7/ATP5F1A/ATP5MC2/HMGCR/TMSB4X/HSPA8
GO:0071897	BP	GO:0071897	DNA biosynthetic process	13	0.221738	0.788385	0.724409	0.838092	0.692496	161	tags=38%, list=24%, signal=30%	LOX/TNKS/REV3L/TP53/POLH
GO:0070371	BP	GO:0070371	ERK1 and ERK2 cascade	14	0.21252	0.784583	0.722555	0.838092	0.692496	100	tags=29%, list=15%, signal=25%	MIF/MT3/AKAP12/EPHA4
GO:0008047	MF	GO:0008047	enzyme activator activity	19	0.184683	0.783862	0.723866	0.838092	0.692496	305	tags=63%, list=46%, signal=35%	LARS1/DOCK3/MT3/AGAP1/NRG3/ARHGAP32/ADGRB3/APOE/PPP1R15A/KRTCAP2/CKS2/PSENEN
GO:0003824	MF	GO:0003824	catalytic activity	195	0.105762	0.862851	0.727835	0.838839	0.693113	246	tags=40%, list=37%, signal=36%	HSP90B1/HSPA5/LARS1/LOX/HK2/SEC11C/PPIB/PDIA4/GPI/GPHN/PDK1/P4HB/PDIA3/DHFR/MIF/PFKFB3/ERO1A/ERO1B/PDIA6/TNKS/PAICS/EIF2AK3/HSPA1A/KMT2C/ZRANB3/AGAP1/P4HA1/EPHA4/MTHFD1L/REV3L/PTPRD/CSKMT/CHAC1/SYVN1/TEX14/RNMT/KDM4B/BRD2/USP15/RHBDD2/NPEPPS/SMYD3/GARS1/WSB1/NUS1/PIK3C2A/POLH/KDM3A/MARCHF1/CASK/KLHL20/FUT11/AGTPBP1/INPP5F/CERT1/SSH2/HK1/SESN2/BRAF/GOT1/CBX4/SENP5/OTUD5/ENO1/ARL4D/NAV2/ENO2/CHD2/D…
GO:0072332	BP	GO:0072332	intrinsic apoptotic signaling pathway by p53 class mediator	10	0.24163	0.778155	0.727447	0.838839	0.693113	150	tags=40%, list=23%, signal=31%	DDIT4/MIF/USP15/TP53
GO:0043433	BP	GO:0043433	negative regulation of DNA-binding transcription factor activity	11	-0.224811	-0.76542	0.727642	0.838839	0.693113	36	tags=18%, list=5%, signal=17%	TMSB4X/NFKBIA
GO:1902495	CC	GO:1902495	transmembrane transporter complex	11	-0.222997	-0.759245	0.729675	0.840232	0.694263	255	tags=64%, list=38%, signal=40%	UQCRC2/NDUFS2/OLFM2/ATP1A1/NDUFB4/CACNA2D1/NDUFS7
GO:0006605	BP	GO:0006605	protein targeting	23	0.171852	0.779165	0.732673	0.842955	0.696513	338	tags=65%, list=51%, signal=33%	HSPA5/SSR3/VPS53/ARL6IP1/NPEPPS/ROMO1/SPCS2/SEC63/SEC61G/HERPUD1/YWHAG/BNIP3L/SEC61B/PIK3C3/AP3D1
GO:0006366	BP	GO:0006366	transcription by RNA polymerase II	109	-0.112238	-0.822732	0.736527	0.846656	0.699572	24	tags=6%, list=4%, signal=7%	TAGLN3/NFKBIA/TFAP2B/ANXA2/LUM/S100A10/EPCAM
GO:0061448	BP	GO:0061448	connective tissue development	12	-0.21674	-0.763982	0.737271	0.846779	0.699673	97	tags=50%, list=15%, signal=43%	PARP1/THRA/TGFBI/MDK/COL1A1/TIMP1
GO:0048562	BP	GO:0048562	embryonic organ morphogenesis	11	0.232861	0.778395	0.739216	0.846819	0.699706	109	tags=27%, list=16%, signal=23%	ID2/WDPCP/MTHFD1L
GO:0006163	BP	GO:0006163	purine nucleotide metabolic process	24	-0.165655	-0.776846	0.739044	0.846819	0.699706	213	tags=46%, list=32%, signal=32%	ATP5PB/NDUFS2/TKT/PARP1/NDUFB4/NDUFS7/ATP5F1A/ATP5MC2/HMGCR/TMSB4X/HSPA8
GO:0072521	BP	GO:0072521	purine-containing compound metabolic process	24	-0.165655	-0.776846	0.739044	0.846819	0.699706	213	tags=46%, list=32%, signal=32%	ATP5PB/NDUFS2/TKT/PARP1/NDUFB4/NDUFS7/ATP5F1A/ATP5MC2/HMGCR/TMSB4X/HSPA8
GO:0048598	BP	GO:0048598	embryonic morphogenesis	27	0.163244	0.790807	0.741273	0.847304	0.700108	150	tags=30%, list=23%, signal=24%	ID2/GPI/ADM/WDPCP/CDON/MTHFD1L/BRD2/TP53
GO:0045444	BP	GO:0045444	fat cell differentiation	11	0.232253	0.776365	0.741176	0.847304	0.700108	210	tags=55%, list=32%, signal=38%	ID2/ERO1A/BNIP3/DDIT3/RORA/ID4
GO:0051020	MF	GO:0051020	GTPase binding	15	0.202445	0.765023	0.741551	0.847304	0.700108	279	tags=60%, list=42%, signal=36%	DOCK3/GOLGA4/BNIP3/NDRG1/ENO1/IARS1/CCDC186/RIMS2/ERC1
GO:0042578	MF	GO:0042578	phosphoric ester hydrolase activity	11	0.231189	0.772807	0.743137	0.848388	0.701003	187	tags=45%, list=28%, signal=33%	PDIA3/PFKFB3/PTPRD/INPP5F/SSH2
GO:0007059	BP	GO:0007059	chromosome segregation	14	-0.202353	-0.764103	0.744511	0.849228	0.701697	78	tags=21%, list=12%, signal=19%	PPP2R1A/TUBB/RPS3
GO:0006468	BP	GO:0006468	protein phosphorylation	53	0.134031	0.803545	0.749482	0.849811	0.702179	192	tags=34%, list=29%, signal=26%	LOX/TSPYL2/PDK1/MIF/PIH1D1/MT3/TNKS/EIF2AK3/EPHA4/CDON/BRD2/PIBF1/TP53/SMYD3/INPP5F/SESN2/BRAF/TMED2
GO:0007268	BP	GO:0007268	chemical synaptic transmission	30	0.157215	0.786331	0.748454	0.849811	0.702179	292	tags=60%, list=44%, signal=35%	VGF/CACNA1B/AKAP12/EPHA4/PTPRD/NRG3/CASK/SNCB/BRAF/APOE/DLG2/EXT1/ATF4/PPP3CA/RIMS2/ERC1/SYT4/YWHAG
GO:0098916	BP	GO:0098916	anterograde trans-synaptic signaling	30	0.157215	0.786331	0.748454	0.849811	0.702179	292	tags=60%, list=44%, signal=35%	VGF/CACNA1B/AKAP12/EPHA4/PTPRD/NRG3/CASK/SNCB/BRAF/APOE/DLG2/EXT1/ATF4/PPP3CA/RIMS2/ERC1/SYT4/YWHAG
GO:0000209	BP	GO:0000209	protein polyubiquitination	13	0.216895	0.771166	0.748031	0.849811	0.702179	353	tags=77%, list=53%, signal=37%	TNKS/SYVN1/WSB1/MARCHF1/KLHL20/TRIM2/ARIH1/CEP63/MDM2/CUL3
GO:0140640	MF	GO:0140640	catalytic activity, acting on a nucleic acid	20	0.180278	0.770977	0.748988	0.849811	0.702179	363	tags=75%, list=55%, signal=35%	LARS1/ZRANB3/REV3L/RNMT/GARS1/POLH/NAV2/CHD2/ASCC3/IARS1/BUD23/POLR2L/BTAF1/DDX41/POLR2B
GO:0006520	BP	GO:0006520	amino acid metabolic process	14	0.207647	0.766591	0.748503	0.849811	0.702179	46	tags=14%, list=7%, signal=14%	LARS1/DHFR
GO:0061136	BP	GO:0061136	regulation of proteasomal protein catabolic process	13	-0.208123	-0.761019	0.749495	0.849811	0.702179	459	tags=54%, list=69%, signal=17%	SUMO1/UBB/EIF3H/SUMO2/RPL11/RACK1/HSP90AB1
GO:0031334	BP	GO:0031334	positive regulation of protein-containing complex assembly	11	-0.216331	-0.736547	0.752033	0.851962	0.703956	98	tags=55%, list=15%, signal=47%	HSP90AA1/SUMO1/PFN2/RACK1/LGALS3/RPS3
GO:0055086	BP	GO:0055086	nucleobase-containing small molecule metabolic process	29	-0.156415	-0.779757	0.753937	0.853393	0.705138	213	tags=45%, list=32%, signal=32%	ATP5PB/NDUFS2/GLRX/TKT/PARP1/NDUFB4/DUT/NDUFS7/ATP5F1A/ATP5MC2/HMGCR/TMSB4X/HSPA8
GO:1901615	BP	GO:1901615	organic hydroxy compound metabolic process	16	-0.188429	-0.747397	0.755382	0.854301	0.705888	72	tags=50%, list=11%, signal=46%	DHRS7/RDH11/SQLE/FDPS/APP/HMGCR/MSMO1/FDFT1
GO:1904062	BP	GO:1904062	regulation of monoatomic cation transmembrane transport	10	-0.231993	-0.754746	0.756757	0.855129	0.706573	242	tags=60%, list=36%, signal=39%	GNB2/SUMO1/CD63/GLRX/CACNA2D1/TMSB4X
GO:0030425	CC	GO:0030425	dendrite	34	-0.144828	-0.766176	0.762575	0.858059	0.708993	193	tags=41%, list=29%, signal=31%	FEZ1/GNG3/CNN3/RTN1/DBN1/NSG2/APP/RACK1/HSP90AB1/PPP2R1A/DNER/RPS6/GPM6A/HSPA8
GO:0097447	CC	GO:0097447	dendritic tree	34	-0.144828	-0.766176	0.762575	0.858059	0.708993	193	tags=41%, list=29%, signal=31%	FEZ1/GNG3/CNN3/RTN1/DBN1/NSG2/APP/RACK1/HSP90AB1/PPP2R1A/DNER/RPS6/GPM6A/HSPA8
GO:0071214	BP	GO:0071214	cellular response to abiotic stimulus	16	-0.187167	-0.742391	0.761252	0.858059	0.708993	86	tags=25%, list=13%, signal=22%	ZFP36L1/COL1A1/CDKN1A/TIMP1
GO:0104004	BP	GO:0104004	cellular response to environmental stimulus	16	-0.187167	-0.742391	0.761252	0.858059	0.708993	86	tags=25%, list=13%, signal=22%	ZFP36L1/COL1A1/CDKN1A/TIMP1
GO:0035091	MF	GO:0035091	phosphatidylinositol binding	12	-0.209801	-0.739523	0.761711	0.858059	0.708993	529	tags=100%, list=80%, signal=21%	PIK3C2A/ARHGAP32/TLN1/SNAP91/WDFY3/CCDC88A/RPS6KC1/FUNDC2/SDCBP/PFN2/ANXA2
GO:0006725	BP	GO:0006725	cellular aromatic compound metabolic process	231	-0.100528	-0.837916	0.764706	0.85952	0.710201	96	tags=16%, list=14%, signal=21%	ATP5F1A/ATP5MC2/HSP90AB1/PPIA/CRABP2/ZFP36L1/NAP1L1/APEX1/HNRNPA1/RPL6/PPP2R1A/VPS72/HMGCR/RPS8/DDX5/MDK/NONO/LGALS3/COL1A1/RPL7/HNRNPA2B1/CDKN1A/CEBPD/RPS6/TMSB4X/MLLT11/HSPA8/RPS3/RPL7A/TAGLN3/NFKBIA/TFAP2B/ANXA2/LUM/S100A11/S100A10/EPCAM
GO:1990204	CC	GO:1990204	oxidoreductase complex	12	0.214552	0.744587	0.765166	0.85952	0.710201	99	tags=25%, list=15%, signal=22%	PDK1/P4HB/P4HA1
GO:0043025	CC	GO:0043025	neuronal cell body	32	0.149769	0.765974	0.774848	0.863829	0.713761	225	tags=44%, list=34%, signal=30%	SLC2A3/VGF/CADM2/CACNA1B/AKAP12/EPHA4/SLC3A2/VTI1A/CNTNAP2/SNCB/INPP5F/APOE/ENO2/DLG2
GO:0030336	BP	GO:0030336	negative regulation of cell migration	21	0.175369	0.763888	0.774704	0.863829	0.713761	208	tags=43%, list=31%, signal=30%	MAGI2/MIF/EPHA4/NRG3/CALR/STC1/NEXMIF/BRAF/APOE
GO:0051640	BP	GO:0051640	organelle localization	26	0.1582	0.7599	0.772177	0.863829	0.713761	192	tags=38%, list=29%, signal=28%	CROCC/DAB1/EXOC6B/TEX14/GBF1/PIBF1/TANC2/TMED9/AGTPBP1/TMED2
GO:0009416	BP	GO:0009416	response to light stimulus	18	-0.185017	-0.756213	0.773196	0.863829	0.713761	72	tags=22%, list=11%, signal=20%	HMGCR/CDKN1A/TIMP1/TUBA1A
GO:0048608	BP	GO:0048608	reproductive structure development	10	-0.228589	-0.743671	0.77131	0.863829	0.713761	301	tags=70%, list=45%, signal=39%	ASH1L/FNDC3A/BASP1/UBB/CSDE1/H3-3A/ANXA1
GO:0061458	BP	GO:0061458	reproductive system development	10	-0.228589	-0.743671	0.77131	0.863829	0.713761	301	tags=70%, list=45%, signal=39%	ASH1L/FNDC3A/BASP1/UBB/CSDE1/H3-3A/ANXA1
GO:0003012	BP	GO:0003012	muscle system process	20	0.173857	0.743518	0.773279	0.863829	0.713761	246	tags=50%, list=37%, signal=32%	FGF13/CXCR4/STC1/ANK2/PIK3C2A/INPP5F/CERT1/ENO1/ALDOA/PPP3CA
GO:0032872	BP	GO:0032872	regulation of stress-activated MAPK cascade	11	-0.21071	-0.717412	0.77439	0.863829	0.713761	216	tags=55%, list=32%, signal=37%	SDCBP/ARL6IP5/MAP4K4/DUSP1/APP/PPIA
GO:0070302	BP	GO:0070302	regulation of stress-activated protein kinase signaling cascade	11	-0.21071	-0.717412	0.77439	0.863829	0.713761	216	tags=55%, list=32%, signal=37%	SDCBP/ARL6IP5/MAP4K4/DUSP1/APP/PPIA
GO:0061695	CC	GO:0061695	transferase complex, transferring phosphorus-containing groups	16	0.191185	0.741967	0.775967	0.864352	0.714194	380	tags=81%, list=57%, signal=36%	REV3L/SUPT3H/PIK3C2A/SESN2/ERC1/TAF3/CKS2/POLR2L/POLR3D/PIK3C3/POLR2B/PFKP/CDK19
GO:0046982	MF	GO:0046982	protein heterodimerization activity	22	-0.170961	-0.757418	0.777547	0.865163	0.714863	100	tags=23%, list=15%, signal=20%	H3-3A/PPP2R1A/TUBB2B/TUBA1A/TFAP2B
GO:0030001	BP	GO:0030001	metal ion transport	32	-0.14409	-0.751318	0.777996	0.865163	0.714863	123	tags=25%, list=18%, signal=21%	CACNA2D1/MAGED2/COMMD3/TPT1/LGALS3/GPM6A/ANXA2/B2M
GO:1902494	CC	GO:1902494	catalytic complex	91	0.115394	0.800484	0.780488	0.865995	0.715551	412	tags=73%, list=62%, signal=32%	LARS1/SEC11C/PDK1/CDK2AP2/PHF21A/P4HB/ZSWIM6/KMT2C/P4HA1/FBXO33/EXOSC8/REV3L/SYVN1/RNMT/SUPT3H/RHBDD2/NUS1/PIK3C2A/KDM3A/UQCRQ/KLHL20/SESN2/CBX4/RERE/ENO1/SPCS2/ENO2/ASCC3/PPP1R15A/NSMCE2/KLHDC10/PPP3CA/COX7B/IARS1/KANSL1/FOXRED1/KAT6A/ERC1/TAF3/KRTCAP2/ARIH1/CKS2/POLR2L/SEL1L/PSENEN/ARID4B/GCSH/POLR3D/PIK3C3/FBXO11/BCOR/BOD1L1/DDX41/CUL3/ZFC3H1/POLR2B/PFKP/RPN2/MGA/CDK19/CBR4/FBXL17/TMED10/DYNC1…
GO:0006914	BP	GO:0006914	autophagy	24	0.164109	0.758175	0.782	0.865995	0.715551	160	tags=33%, list=24%, signal=26%	HK2/MAP1LC3B/BNIP3/CALR/VTI1A/DDIT3/TP53/PIK3C2A
GO:0061919	BP	GO:0061919	process utilizing autophagic mechanism	24	0.164109	0.758175	0.782	0.865995	0.715551	160	tags=33%, list=24%, signal=26%	HK2/MAP1LC3B/BNIP3/CALR/VTI1A/DDIT3/TP53/PIK3C2A
GO:1902532	BP	GO:1902532	negative regulation of intracellular signal transduction	32	-0.143013	-0.745704	0.781925	0.865995	0.715551	98	tags=25%, list=15%, signal=22%	RACK1/PPIA/TPT1/PPP2R1A/STMN1/HSPB1/NONO/TMSB4X
GO:0007416	BP	GO:0007416	synapse assembly	11	0.220134	0.735854	0.780392	0.865995	0.715551	265	tags=64%, list=40%, signal=39%	SDK1/FGF13/PTPRD/NRG3/ADGRB3/SPOCK2/LRFN5
GO:0009057	BP	GO:0009057	macromolecule catabolic process	73	0.116385	0.776873	0.785029	0.867183	0.716533	16	tags=5%, list=2%, signal=6%	HSP90B1/HSPA5/DNAJB9/CANX
GO:0016705	MF	GO:0016705	oxidoreductase activity, acting on paired donors, with incorporation or reduction of molecular oxygen	10	0.226557	0.729615	0.785029	0.867183	0.716533	267	tags=60%, list=40%, signal=36%	P4HB/P4HA1/KDM4B/KDM3A/RSBN1/KDM7A
GO:0007163	BP	GO:0007163	establishment or maintenance of cell polarity	12	0.208442	0.723384	0.784736	0.867183	0.716533	138	tags=33%, list=21%, signal=27%	WDPCP/LRRC7/FGF13/GBF1
GO:0005635	CC	GO:0005635	nuclear envelope	23	0.164863	0.747478	0.786139	0.867688	0.71695	125	tags=30%, list=19%, signal=26%	CANX/TNKS/BNIP3/NUCB2/FAF1/TRA2B/CALR
GO:0008104	BP	GO:0008104	protein localization	137	0.104372	0.79941	0.791075	0.871886	0.720418	217	tags=36%, list=33%, signal=31%	HSP90B1/HSPA5/HK2/CANX/PDIA4/SSR3/VGF/MAGI2/GPHN/CROCC/SCG2/GOLGA4/WDPCP/TNKS/LRRC7/EIF2AK3/SEC24D/FGF13/AGAP1/EXOC6B/VPS53/ARL6IP1/FAF1/SYVN1/CALR/ANK2/GBF1/VTI1A/DDIT3/PIBF1/NPEPPS/TP53/SMYD3/ROMO1/CNTNAP2/TMED9/KLHL20/HK1/SESN2/BRAF/TMED2/GOLT1B/POM121C/NBAS/APOE/ID4/ARL4D/COPE/SPCS2/SEC63
GO:0032984	BP	GO:0032984	protein-containing complex disassembly	15	0.19514	0.737415	0.791252	0.871886	0.720418	101	tags=27%, list=15%, signal=23%	DDIT4/MAP1LC3B/FGF13/BNIP3
GO:0032504	BP	GO:0032504	multicellular organism reproduction	26	0.155617	0.747496	0.792339	0.87236	0.72081	205	tags=42%, list=31%, signal=30%	STC2/FOXJ3/ZDBF2/CALR/TEX14/STC1/BRD2/KDM3A/SSH2/TMED2/STOX2
GO:0009056	BP	GO:0009056	catabolic process	114	0.10675	0.786645	0.797189	0.875249	0.723197	36	tags=8%, list=5%, signal=9%	HSP90B1/HSPA5/DNAJB9/HK2/CANX/GPI/DDIT4/NEAT1/MAP1LC3B
GO:1901575	BP	GO:1901575	organic substance catabolic process	101	0.110096	0.785113	0.797189	0.875249	0.723197	35	tags=8%, list=5%, signal=9%	HSP90B1/HSPA5/DNAJB9/HK2/CANX/GPI/DDIT4/NEAT1
GO:0018205	BP	GO:0018205	peptidyl-lysine modification	17	0.182155	0.731208	0.797595	0.875249	0.723197	260	tags=53%, list=39%, signal=33%	LOX/CSKMT/SUPT3H/SMYD3/AUTS2/CBX4/SENP5/NSMCE2/KANSL1
GO:0034101	BP	GO:0034101	erythrocyte homeostasis	13	0.203114	0.722166	0.797244	0.875249	0.723197	23	tags=15%, list=3%, signal=15%	ID2/GPI
GO:1901990	BP	GO:1901990	regulation of mitotic cell cycle phase transition	14	-0.19166	-0.723726	0.798403	0.875413	0.723333	188	tags=43%, list=28%, signal=31%	RDX/DUSP1/APP/ZFP36L1/CDKN1A/ANXA1
GO:0031965	CC	GO:0031965	nuclear membrane	12	0.205402	0.712832	0.800391	0.87687	0.724537	282	tags=58%, list=42%, signal=34%	CANX/TNKS/TRA2B/POM121C/ENO1/NAV3/TAF3
GO:0016607	CC	GO:0016607	nuclear speck	19	0.166298	0.705826	0.806706	0.883061	0.729652	299	tags=63%, list=45%, signal=36%	HSPA1A/MAML3/BRD2/API5/CBX4/ASCC3/ATF4/AKAP17A/NAMPT/NSRP1/KAT6A/BNIP3L
GO:0034762	BP	GO:0034762	regulation of transmembrane transport	18	-0.177851	-0.726923	0.808247	0.884021	0.730445	242	tags=56%, list=36%, signal=36%	GNB2/SUMO1/ACTB/ARL6IP5/CD63/GLRX/CACNA2D1/APP/TMSB4X/FABP5
GO:0044782	BP	GO:0044782	cilium organization	11	0.213739	0.714475	0.811765	0.887138	0.733021	146	tags=36%, list=22%, signal=29%	CROCC/WDPCP/GBF1/PIBF1
GO:0072659	BP	GO:0072659	protein localization to plasma membrane	17	-0.171359	-0.696926	0.813121	0.887163	0.733041	338	tags=71%, list=51%, signal=36%	PACS1/NSF/CCDC88A/TNIK/LRP1/MYL12A/ACTB/ARL6IP5/RDX/RACK1/LGALS3/S100A10
GO:1990778	BP	GO:1990778	protein localization to cell periphery	17	-0.171359	-0.696926	0.813121	0.887163	0.733041	338	tags=71%, list=51%, signal=36%	PACS1/NSF/CCDC88A/TNIK/LRP1/MYL12A/ACTB/ARL6IP5/RDX/RACK1/LGALS3/S100A10
GO:2000146	BP	GO:2000146	negative regulation of cell motility	22	0.158532	0.716328	0.81382	0.887197	0.73307	208	tags=41%, list=31%, signal=29%	MAGI2/MIF/EPHA4/NRG3/CALR/STC1/NEXMIF/BRAF/APOE
GO:0019439	BP	GO:0019439	aromatic compound catabolic process	17	0.177471	0.712405	0.819639	0.890621	0.735899	285	tags=59%, list=43%, signal=34%	NEAT1/TNRC6A/HSPA1A/EXOSC8/KCNQ1OT1/NBAS/TNRC6B/TAF15/TNRC6C/CELF1
GO:0034655	BP	GO:0034655	nucleobase-containing compound catabolic process	17	0.177471	0.712405	0.819639	0.890621	0.735899	285	tags=59%, list=43%, signal=34%	NEAT1/TNRC6A/HSPA1A/EXOSC8/KCNQ1OT1/NBAS/TNRC6B/TAF15/TNRC6C/CELF1
GO:0044270	BP	GO:0044270	cellular nitrogen compound catabolic process	17	0.177471	0.712405	0.819639	0.890621	0.735899	285	tags=59%, list=43%, signal=34%	NEAT1/TNRC6A/HSPA1A/EXOSC8/KCNQ1OT1/NBAS/TNRC6B/TAF15/TNRC6C/CELF1
GO:0046700	BP	GO:0046700	heterocycle catabolic process	17	0.177471	0.712405	0.819639	0.890621	0.735899	285	tags=59%, list=43%, signal=34%	NEAT1/TNRC6A/HSPA1A/EXOSC8/KCNQ1OT1/NBAS/TNRC6B/TAF15/TNRC6C/CELF1
GO:0010564	BP	GO:0010564	regulation of cell cycle process	22	-0.158514	-0.702271	0.821206	0.890868	0.736103	120	tags=27%, list=18%, signal=23%	CENPV/APP/ZFP36L1/PPP2R1A/CDKN1A/ANXA1
GO:0021761	BP	GO:0021761	limbic system development	11	-0.202349	-0.688944	0.821138	0.890868	0.736103	226	tags=55%, list=34%, signal=37%	UBB/ZIC3/FEZ1/ZIC1/MDK/TUBA1A
GO:0019904	MF	GO:0019904	protein domain specific binding	32	0.141883	0.725639	0.823529	0.89266	0.737584	150	tags=28%, list=23%, signal=23%	HSPA5/DOCK3/BHLHE40/HSPA1A/EPHA4/FAF1/TRA2B/DDIT3/TP53
GO:0046483	BP	GO:0046483	heterocycle metabolic process	232	-0.0967159	-0.806823	0.825743	0.89433	0.738964	96	tags=16%, list=14%, signal=21%	ATP5F1A/ATP5MC2/HSP90AB1/PPIA/CRABP2/ZFP36L1/NAP1L1/APEX1/HNRNPA1/RPL6/PPP2R1A/VPS72/HMGCR/RPS8/DDX5/MDK/NONO/LGALS3/COL1A1/RPL7/HNRNPA2B1/CDKN1A/CEBPD/RPS6/TMSB4X/MLLT11/HSPA8/RPS3/RPL7A/TAGLN3/NFKBIA/TFAP2B/ANXA2/LUM/S100A11/S100A10/EPCAM
GO:0015031	BP	GO:0015031	protein transport	94	-0.105703	-0.750349	0.828402	0.895024	0.739537	73	tags=14%, list=11%, signal=14%	BTF3/HMGCR/HSPB1/CD24/COL1A1/CDKN1A/GDI1/HSPA8/TUBA1A/NFKBIA/TFAP2B/NNAT/ANXA1
GO:0003714	MF	GO:0003714	transcription corepressor activity	13	-0.191262	-0.699367	0.828283	0.895024	0.739537	469	tags=92%, list=71%, signal=28%	CBX4/RERE/ENO1/URI1/SPEN/BCOR/RYBP/PFDN5/BASP1/HDGF/TFAP2A/APEX1
GO:0045664	BP	GO:0045664	regulation of neuron differentiation	12	0.19695	0.683503	0.827789	0.895024	0.739537	125	tags=33%, list=19%, signal=28%	ID2/DAB1/CDON/CALR
GO:0034660	BP	GO:0034660	ncRNA metabolic process	34	-0.133189	-0.704604	0.830986	0.897087	0.741242	209	tags=44%, list=31%, signal=32%	RPS14/RTRAF/MACROH2A2/RPS7/RPS24/RPL5/RPL10A/RPL14/RPL11/RPS8/DDX5/RPL7/HNRNPA2B1/RPS6/RPL7A
GO:0045892	BP	GO:0045892	negative regulation of DNA-templated transcription	56	-0.124777	-0.767931	0.833667	0.898523	0.742428	251	tags=46%, list=38%, signal=32%	PFDN5/BASP1/HDGF/SUMO1/RPL23/SDCBP/RPS14/MACROH2A2/PCGF2/PARP1/HDAC2/TFAP2A/FOXP2/YWHAZ/PHF6/THRA/MAGED2/APEX1/VPS72/DDX5/NONO/HNRNPA2B1/CEBPD/HSPA8/TAGLN3/TFAP2B
GO:1902679	BP	GO:1902679	negative regulation of RNA biosynthetic process	56	-0.124777	-0.767931	0.833667	0.898523	0.742428	251	tags=46%, list=38%, signal=32%	PFDN5/BASP1/HDGF/SUMO1/RPL23/SDCBP/RPS14/MACROH2A2/PCGF2/PARP1/HDAC2/TFAP2A/FOXP2/YWHAZ/PHF6/THRA/MAGED2/APEX1/VPS72/DDX5/NONO/HNRNPA2B1/CEBPD/HSPA8/TAGLN3/TFAP2B
GO:0070727	BP	GO:0070727	cellular macromolecule localization	138	0.100589	0.769467	0.835031	0.899264	0.74304	217	tags=36%, list=33%, signal=31%	HSP90B1/HSPA5/HK2/CANX/PDIA4/SSR3/VGF/MAGI2/GPHN/CROCC/SCG2/GOLGA4/WDPCP/TNKS/LRRC7/EIF2AK3/SEC24D/FGF13/AGAP1/EXOC6B/VPS53/ARL6IP1/FAF1/SYVN1/CALR/ANK2/GBF1/VTI1A/DDIT3/PIBF1/NPEPPS/TP53/SMYD3/ROMO1/CNTNAP2/TMED9/KLHL20/HK1/SESN2/BRAF/TMED2/GOLT1B/POM121C/NBAS/APOE/ID4/ARL4D/COPE/SPCS2/SEC63
GO:0031090	CC	GO:0031090	organelle membrane	161	0.0987705	0.783557	0.83871	0.902495	0.74571	24	tags=6%, list=4%, signal=8%	HSP90B1/HSPA5/DNAJB9/HK2/SEC11C/SLC2A3/CANX/SLC2A1/GPI/SSR3
GO:0032870	BP	GO:0032870	cellular response to hormone stimulus	31	0.141498	0.715662	0.839757	0.902891	0.746037	170	tags=35%, list=26%, signal=28%	DDIT4/MBD5/MT3/FOS/HSPA1A/IGFBP2/CALR/STC1/SMYD3/PIK3C2A/KDM3A
GO:0099177	BP	GO:0099177	regulation of trans-synaptic signaling	24	0.151763	0.701138	0.848	0.909548	0.751538	292	tags=62%, list=44%, signal=36%	VGF/CACNA1B/AKAP12/EPHA4/PTPRD/NRG3/CASK/BRAF/APOE/ATF4/PPP3CA/RIMS2/ERC1/SYT4/YWHAG
GO:1901987	BP	GO:1901987	regulation of cell cycle phase transition	15	-0.174821	-0.67654	0.847695	0.909548	0.751538	119	tags=40%, list=18%, signal=34%	RDX/DUSP1/APP/ZFP36L1/CDKN1A/ANXA1
GO:0098798	CC	GO:0098798	mitochondrial protein-containing complex	16	-0.169879	-0.673818	0.847358	0.909548	0.751538	255	tags=56%, list=38%, signal=36%	UQCRC2/SLC25A5/ATP5PB/NDUFS2/NDUFB4/NDUFS7/ATP5F1A/ATP5MC2/MRPS6
GO:0061013	BP	GO:0061013	regulation of mRNA catabolic process	11	0.203008	0.678606	0.84902	0.909908	0.751836	285	tags=64%, list=43%, signal=37%	TNRC6A/EXOSC8/NBAS/TNRC6B/TAF15/TNRC6C/CELF1
GO:0048167	BP	GO:0048167	regulation of synaptic plasticity	14	0.18567	0.685458	0.850299	0.910546	0.752363	292	tags=64%, list=44%, signal=37%	VGF/EPHA4/BRAF/APOE/ATF4/RIMS2/ERC1/SYT4/YWHAG
GO:0043009	BP	GO:0043009	chordate embryonic development	26	-0.145431	-0.694122	0.853755	0.913511	0.754812	203	tags=42%, list=31%, signal=31%	ZIC3/RPS7/PCGF2/TFAP2A/PHF6/DBN1/ZFP36L1/MARCKS/RPL13/COL1A1/KRT19
GO:0005759	CC	GO:0005759	mitochondrial matrix	18	-0.162229	-0.66307	0.85567	0.914824	0.755897	122	tags=28%, list=18%, signal=23%	NDUFS7/ETFB/ATP5F1A/MRPS6/RPS3
GO:1990351	CC	GO:1990351	transporter complex	12	0.183767	0.637751	0.857143	0.915663	0.75659	545	tags=100%, list=82%, signal=18%	SLC2A1/CACNA1B/CNTNAP2/UQCRQ/FOXRED1/UQCRC2/NDUFS2/OLFM2/ATP1A1/NDUFB4/CACNA2D1/NDUFS7
GO:1901873	BP	GO:1901873	regulation of post-translational protein modification	20	-0.158629	-0.685601	0.860236	0.91823	0.758711	121	tags=60%, list=18%, signal=51%	GNL3/HSP90AA1/RPL23/UBB/RPS7/RPL5/RPL11/SVBP/HSP90AB1/PPIA/RPS2/RPS3
GO:0022604	BP	GO:0022604	regulation of cell morphogenesis	12	0.18203	0.631722	0.863014	0.920456	0.760551	122	tags=33%, list=18%, signal=28%	WDPCP/EPHA4/PTPRD/CXCR4
GO:0048568	BP	GO:0048568	embryonic organ development	19	0.153603	0.651948	0.865878	0.92277	0.762463	150	tags=32%, list=23%, signal=25%	ID2/ADM/WDPCP/MTHFD1L/TRA2B/TP53
GO:0000139	CC	GO:0000139	Golgi membrane	31	0.138015	0.698044	0.868154	0.923716	0.763245	410	tags=81%, list=62%, signal=32%	SLC2A1/GOLGA4/TNKS/GBF1/VTI1A/RHBDD2/ARHGAP32/TMED9/FUT11/TMED2/GOLT1B/COPE/EXT1/ERC1/SYT4/SCFD1/PSENEN/AP3D1/COG5/SCOC/TPST1/FNDC3A/TMED10/TLCD3B/SCARB2
GO:0098796	CC	GO:0098796	membrane protein complex	52	-0.115541	-0.697768	0.867589	0.923716	0.763245	19	tags=6%, list=3%, signal=6%	ANXA2/B2M/S100A10
GO:0098588	CC	GO:0098588	bounding membrane of organelle	97	-0.103988	-0.73718	0.868852	0.92372	0.763248	32	tags=15%, list=5%, signal=17%	ATP5MC2/AP1S2/IFITM2/GAD1/RND3/HMGCR/LGALS3/GAD2/HSPA8/EEF1A1/ANXA2/IFITM3/B2M/FABP5/ANXA1
GO:0009887	BP	GO:0009887	animal organ morphogenesis	44	-0.11699	-0.669589	0.870183	0.924395	0.763806	178	tags=34%, list=27%, signal=27%	APLP1/CPE/HDAC2/TFAP2A/SEMA6A/THRA/RPL13A/ZIC1/IGFBP5/MDK/COL1A1/PTN/TUBA1A/COL1A2/TFAP2B
GO:0140297	MF	GO:0140297	DNA-binding transcription factor binding	26	-0.142055	-0.67801	0.873518	0.927198	0.766121	84	tags=50%, list=13%, signal=45%	CSNK2B/GABARAPL1/ACTB/COMMD6/PARP1/GTF2I/HDAC2/YWHAZ/TPT1/HSPB1/DDX5/RPS3/NFKBIA
GO:0009896	BP	GO:0009896	positive regulation of catabolic process	32	-0.128247	-0.66871	0.874263	0.927249	0.766164	2	tags=16%, list=0%, signal=16%	APP/YBX1/RACK1/ZFP36L1/FABP1
GO:1902533	BP	GO:1902533	positive regulation of intracellular signal transduction	47	0.118842	0.690941	0.875	0.927291	0.766198	211	tags=38%, list=32%, signal=28%	LARS1/CAMTA1/MIF/PIH1D1/MT3/AKAP12/GADD45G/GADD45B/CDON/CALR/DDIT3/TP53/AUTS2/SESN2/BRAF/GOLT1B/APOE/OTUD5
GO:1990138	BP	GO:1990138	neuron projection extension	11	0.195914	0.65489	0.876471	0.92811	0.766875	289	tags=64%, list=43%, signal=37%	GOLGA4/MT3/CXCR4/AUTS2/APOE/RIMS2/SYT4
GO:0043933	BP	GO:0043933	protein-containing complex organization	122	-0.0960673	-0.72009	0.885375	0.936793	0.77405	143	tags=25%, list=22%, signal=24%	THRA/CFL1/NDUFB4/EIF3L/NSG2/DUT/NDUFS7/RPL11/CENPV/RPL13A/RPL23A/RPL24/TMSB15A/EIF3F/H3-3A/RACK1/HSP90AB1/NAP1L1/RPL6/PPP2R1A/STMN1/VPS72/LGALS3/RPSA/STMN4/TMSB4X/HSPA8/TUBA1A/RPS3/COL1A2/B2M
GO:0051656	BP	GO:0051656	establishment of organelle localization	24	0.141754	0.654895	0.898	0.948284	0.783544	192	tags=38%, list=29%, signal=28%	CROCC/EXOC6B/TEX14/GBF1/PIBF1/TANC2/TMED9/AGTPBP1/TMED2
GO:0060491	BP	GO:0060491	regulation of cell projection assembly	11	-0.182445	-0.621177	0.898374	0.948284	0.783544	273	tags=64%, list=41%, signal=38%	MAP4/HSP90AA1/GDI2/RDX/PFN2/DPYSL3/GPM6A
GO:0120032	BP	GO:0120032	regulation of plasma membrane bounded cell projection assembly	11	-0.182445	-0.621177	0.898374	0.948284	0.783544	273	tags=64%, list=41%, signal=38%	MAP4/HSP90AA1/GDI2/RDX/PFN2/DPYSL3/GPM6A
GO:0040013	BP	GO:0040013	negative regulation of locomotion	23	0.140278	0.636009	0.90297	0.952379	0.786928	208	tags=39%, list=31%, signal=28%	MAGI2/MIF/EPHA4/NRG3/CALR/STC1/NEXMIF/BRAF/APOE
GO:0031981	CC	GO:0031981	nuclear lumen	245	-0.0866232	-0.733907	0.905482	0.953548	0.787894	92	tags=14%, list=14%, signal=19%	HSP90AB1/RPS11/CRABP2/TPT1/APEX1/HNRNPA1/RPS23/RPS2/VPS72/RPS8/DDX5/RPL13/NONO/LGALS3/RPL7/RPL3/UBE2E3/RPSA/HNRNPA2B1/CDKN1A/CEBPD/RPS6/RPS4X/MLLT11/HSPA8/RPS3/EEF1A1/RPL7A/NFKBIA/TFAP2B/ANXA2/FABP5/ANXA1/S100A10/FABP1
GO:0030133	CC	GO:0030133	transport vesicle	20	-0.147483	-0.637428	0.905512	0.953548	0.787894	119	tags=35%, list=18%, signal=30%	RAB11B/CPE/APP/AP1S2/DPYSL3/GAD2/B2M
GO:0048588	BP	GO:0048588	developmental cell growth	15	0.161911	0.611848	0.908549	0.955989	0.789911	289	tags=60%, list=43%, signal=35%	GOLGA4/MT3/FGF13/CXCR4/AUTS2/APOE/EXT1/RIMS2/SYT4
GO:0005813	CC	GO:0005813	centrosome	25	0.128343	0.608109	0.912	0.958862	0.792285	517	tags=92%, list=78%, signal=21%	HK2/CROCC/TNKS/HSPA1A/PIBF1/TP53/NDRG1/CEP112/ATF4/ERC1/CEP63/SCLT1/CCDC88A/CUL3/MIB1/DYNC1LI2/GNAI2/RTRAF/PSMB5/RPS7/FEZ1/CRMP1/CEP170
GO:0009792	BP	GO:0009792	embryo development ending in birth or egg hatching	28	-0.123772	-0.607166	0.913215	0.959159	0.792531	86	tags=39%, list=13%, signal=36%	ZIC3/RPS7/PCGF2/TFAP2A/PHF6/DBN1/ZFP36L1/MARCKS/RPL13/COL1A1/KRT19
GO:0048813	BP	GO:0048813	dendrite morphogenesis	11	0.180767	0.604259	0.913725	0.959159	0.792531	246	tags=55%, list=37%, signal=35%	EPHA4/PTPRD/TANC2/ADGRB3/RERE/PPP3CA
GO:1903313	BP	GO:1903313	positive regulation of mRNA metabolic process	10	-0.189029	-0.614972	0.91684	0.960873	0.793947	113	tags=30%, list=17%, signal=25%	YBX1/ZFP36L1/HSPA8
GO:0030031	BP	GO:0030031	cell projection assembly	18	-0.145833	-0.596057	0.917526	0.960873	0.793947	324	tags=67%, list=49%, signal=35%	SCLT1/CCDC88A/TNIK/MAP4/HSP90AA1/GDI2/SDCBP/RDX/PFN2/DPYSL3/GPM6A/DCX
GO:0120031	BP	GO:0120031	plasma membrane bounded cell projection assembly	18	-0.145833	-0.596057	0.917526	0.960873	0.793947	324	tags=67%, list=49%, signal=35%	SCLT1/CCDC88A/TNIK/MAP4/HSP90AA1/GDI2/SDCBP/RDX/PFN2/DPYSL3/GPM6A/DCX
GO:0005815	CC	GO:0005815	microtubule organizing center	31	0.12599	0.637223	0.918864	0.961518	0.794479	85	tags=16%, list=13%, signal=15%	HK2/MAGI2/CROCC/TNKS/HSPA1A
GO:0043269	BP	GO:0043269	regulation of monoatomic ion transport	21	0.140362	0.611402	0.922925	0.965008	0.797363	134	tags=29%, list=20%, signal=24%	STC2/CACNA1B/FGF13/CXCR4/STC1/ANK2
GO:0071375	BP	GO:0071375	cellular response to peptide hormone stimulus	13	0.160141	0.569378	0.925197	0.966624	0.798698	350	tags=69%, list=53%, signal=33%	MBD5/FOS/PIK3C2A/GOT1/PKM/PPP3CA/YWHAG/MAPK1/MDM2
GO:0006402	BP	GO:0006402	mRNA catabolic process	14	-0.156555	-0.591167	0.926148	0.966857	0.798891	113	tags=29%, list=17%, signal=24%	YBX1/ZFP36L1/APEX1/DDX5
GO:0044057	BP	GO:0044057	regulation of system process	19	-0.141458	-0.593336	0.927273	0.967273	0.799234	149	tags=32%, list=22%, signal=25%	ATP1A1/THRA/CACNA2D1/APP/IGFBP5/FABP5
GO:0001701	BP	GO:0001701	in utero embryonic development	17	-0.143492	-0.58359	0.928429	0.96772	0.799604	145	tags=29%, list=22%, signal=24%	PHF6/DBN1/ZFP36L1/RPL13/KRT19
GO:0010959	BP	GO:0010959	regulation of metal ion transport	18	0.141057	0.585181	0.934236	0.972249	0.803346	134	tags=28%, list=20%, signal=23%	STC2/FGF13/CXCR4/STC1/ANK2
GO:0015980	BP	GO:0015980	energy derivation by oxidation of organic compounds	17	0.145062	0.582308	0.933868	0.972249	0.803346	571	tags=100%, list=86%, signal=15%	MT3/BNIP3/TP53/UQCRQ/PRELID1/COX7B/ISCU/GFPT1/CYCS/UQCRC2/GABARAPL1/ATP5PB/NDUFS2/NDUFB4/NDUFS7/ETFB/ATP5F1A
GO:0045333	BP	GO:0045333	cellular respiration	13	-0.159331	-0.58261	0.935354	0.972651	0.803678	495	tags=54%, list=74%, signal=14%	UQCRC2/ATP5PB/NDUFS2/NDUFB4/NDUFS7/ETFB/ATP5F1A
GO:0098793	CC	GO:0098793	presynapse	32	-0.114093	-0.594907	0.939096	0.97578	0.806264	51	tags=12%, list=8%, signal=12%	GAD2/GPM6A/GDI1/HSPA8
GO:0031967	CC	GO:0031967	organelle envelope	56	-0.0985253	-0.606369	0.941884	0.976942	0.807224	255	tags=48%, list=38%, signal=32%	UQCRC2/FUNDC2/HIGD1A/SLC25A5/SUMO1/RPS27A/UBB/MGST3/SDCBP/ATP5PB/NDUFS2/SLC25A3/CSE1L/PARP1/NDUFB4/CYB5A/NDUFS7/CENPV/APP/ATP5F1A/ATP5MC2/MRPS6/LGALS3/CCNI/TUBB/RPS3/S100A6
GO:0031975	CC	GO:0031975	envelope	56	-0.0985253	-0.606369	0.941884	0.976942	0.807224	255	tags=48%, list=38%, signal=32%	UQCRC2/FUNDC2/HIGD1A/SLC25A5/SUMO1/RPS27A/UBB/MGST3/SDCBP/ATP5PB/NDUFS2/SLC25A3/CSE1L/PARP1/NDUFB4/CYB5A/NDUFS7/CENPV/APP/ATP5F1A/ATP5MC2/MRPS6/LGALS3/CCNI/TUBB/RPS3/S100A6
GO:0090257	BP	GO:0090257	regulation of muscle system process	10	0.178858	0.576002	0.942418	0.976942	0.807224	246	tags=50%, list=37%, signal=32%	FGF13/STC1/ANK2/ENO1/PPP3CA
GO:0043565	MF	GO:0043565	sequence-specific DNA binding	51	-0.0961478	-0.578305	0.948617	0.980948	0.810534	119	tags=22%, list=18%, signal=19%	APP/YBX1/ZIC1/H3-3A/EBF3/APEX1/HNRNPA1/HNRNPA2B1/CEBPD/RPS3/TFAP2B
GO:0031966	CC	GO:0031966	mitochondrial membrane	35	-0.106285	-0.569949	0.948617	0.980948	0.810534	255	tags=51%, list=38%, signal=33%	UQCRC2/FUNDC2/HIGD1A/SLC25A5/RPS27A/UBB/MGST3/ATP5PB/NDUFS2/SLC25A3/NDUFB4/CYB5A/NDUFS7/ATP5F1A/ATP5MC2/MRPS6/LGALS3/RPS3
GO:0010506	BP	GO:0010506	regulation of autophagy	13	-0.153374	-0.560827	0.951515	0.980948	0.810534	566	tags=100%, list=85%, signal=15%	DDIT3/TP53/PIK3C2A/SESN2/BNIP3L/SCFD1/PIK3C3/SCOC/SLC25A5/FEZ1/HSPB1/EEF1A1
GO:0000956	BP	GO:0000956	nuclear-transcribed mRNA catabolic process	10	-0.170684	-0.555288	0.948025	0.980948	0.810534	113	tags=30%, list=17%, signal=25%	YBX1/ZFP36L1/DDX5
GO:0000981	MF	GO:0000981	DNA-binding transcription factor activity, RNA polymerase II-specific	35	0.103858	0.55307	0.951613	0.980948	0.810534	181	tags=31%, list=27%, signal=24%	FOXJ3/BHLHE40/RLF/FOS/MXI1/ZNF791/POU3F1/DDIT3/TP53/RORA/ZNF160
GO:0032838	CC	GO:0032838	plasma membrane bounded cell projection cytoplasm	10	-0.1696	-0.551763	0.952183	0.980948	0.810534	71	tags=20%, list=11%, signal=18%	HSPB1/TUBA1A
GO:0001216	MF	GO:0001216	DNA-binding transcription activator activity	17	-0.132857	-0.540336	0.950298	0.980948	0.810534	46	tags=12%, list=7%, signal=11%	CEBPD/TFAP2B
GO:0001228	MF	GO:0001228	DNA-binding transcription activator activity, RNA polymerase II-specific	17	-0.132857	-0.540336	0.950298	0.980948	0.810534	46	tags=12%, list=7%, signal=11%	CEBPD/TFAP2B
GO:0034765	BP	GO:0034765	regulation of monoatomic ion transmembrane transport	11	-0.164086	-0.558667	0.953252	0.981289	0.810816	242	tags=55%, list=36%, signal=35%	GNB2/SUMO1/CD63/GLRX/CACNA2D1/TMSB4X
GO:1901135	BP	GO:1901135	carbohydrate derivative metabolic process	39	0.101932	0.549728	0.95625	0.983614	0.812737	85	tags=15%, list=13%, signal=14%	HK2/GPI/PDK1/PFKFB3/PAICS/HSPA1A
GO:0008134	MF	GO:0008134	transcription factor binding	36	-0.100575	-0.545581	0.957115	0.983743	0.812843	247	tags=47%, list=37%, signal=31%	CSNK2B/GABARAPL1/HDGF/SUMO1/RPL23/ACTB/COMMD6/PARP1/GTF2I/HDAC2/YWHAZ/THRA/TPT1/HSPB1/DDX5/RPS3/NFKBIA
GO:0016567	BP	GO:0016567	protein ubiquitination	34	-0.103118	-0.545521	0.959759	0.985698	0.814459	121	tags=24%, list=18%, signal=20%	RPL11/SVBP/RACK1/HSP90AB1/PPIA/RPS2/UBE2E3/RPS3
GO:0009060	BP	GO:0009060	aerobic respiration	11	-0.159198	-0.542025	0.961382	0.985843	0.814579	416	tags=55%, list=63%, signal=21%	UQCRC2/ATP5PB/NDUFS2/NDUFB4/NDUFS7/ATP5F1A
GO:0003700	MF	GO:0003700	DNA-binding transcription factor activity	37	0.101157	0.54049	0.961224	0.985843	0.814579	297	tags=51%, list=45%, signal=30%	FOXJ3/BHLHE40/RLF/FOS/MXI1/ZNF791/POU3F1/DDIT3/TP53/RORA/ZNF160/STOX2/ENO1/ZNF654/ATF4/ZFHX3/ZNF292/ZNF780B/RFX7
GO:0045732	BP	GO:0045732	positive regulation of protein catabolic process	13	0.147239	0.523505	0.962598	0.98633	0.814981	569	tags=100%, list=86%, signal=15%	HSPA1A/FAF1/APOE/HERPUD1/ARIH1/NSF/MDM2/HSP90AA1/LRP1/SUMO1/RDX/SUMO2/RACK1
GO:0007224	BP	GO:0007224	smoothened signaling pathway	12	-0.151116	-0.532665	0.96334	0.98633	0.814981	110	tags=25%, list=17%, signal=21%	ZIC1/RACK1/TUBA1A
GO:0043487	BP	GO:0043487	regulation of RNA stability	10	0.16817	0.541582	0.96929	0.988643	0.816893	285	tags=60%, list=43%, signal=35%	TNRC6A/EXOSC8/TNRC6B/TAF15/TNRC6C/CELF1
GO:0043488	BP	GO:0043488	regulation of mRNA stability	10	0.16817	0.541582	0.96929	0.988643	0.816893	285	tags=60%, list=43%, signal=35%	TNRC6A/EXOSC8/TNRC6B/TAF15/TNRC6C/CELF1
GO:1901796	BP	GO:1901796	regulation of signal transduction by p53 class mediator	14	-0.136986	-0.517274	0.97006	0.988643	0.816893	230	tags=50%, list=35%, signal=33%	RPL23/UBB/RPS7/RPS20/RPL5/RPL11/DDX5
GO:0005740	CC	GO:0005740	mitochondrial envelope	36	-0.0938585	-0.509146	0.968811	0.988643	0.816893	255	tags=50%, list=38%, signal=33%	UQCRC2/FUNDC2/HIGD1A/SLC25A5/RPS27A/UBB/MGST3/ATP5PB/NDUFS2/SLC25A3/NDUFB4/CYB5A/NDUFS7/ATP5F1A/ATP5MC2/MRPS6/LGALS3/RPS3
GO:0000978	MF	GO:0000978	RNA polymerase II cis-regulatory region sequence-specific DNA binding	31	0.0984933	0.498154	0.969574	0.988643	0.816893	181	tags=32%, list=27%, signal=25%	FOXJ3/BHLHE40/FOS/MXI1/POU3F1/DDIT3/TP53/SMYD3/RORA/ZNF160
GO:0000987	MF	GO:0000987	cis-regulatory region sequence-specific DNA binding	31	0.0984933	0.498154	0.969574	0.988643	0.816893	181	tags=32%, list=27%, signal=25%	FOXJ3/BHLHE40/FOS/MXI1/POU3F1/DDIT3/TP53/SMYD3/RORA/ZNF160
GO:0007346	BP	GO:0007346	regulation of mitotic cell cycle	18	-0.124514	-0.50892	0.971134	0.98898	0.817171	119	tags=44%, list=18%, signal=38%	ACTB/SDCBP/RDX/DUSP1/APP/ZFP36L1/CDKN1A/ANXA1
GO:0003690	MF	GO:0003690	double-stranded DNA binding	47	0.091305	0.530843	0.97619	0.993369	0.820797	221	tags=36%, list=33%, signal=26%	TSPYL2/CAMTA1/FOXJ3/BHLHE40/FOS/MXI1/ZNF791/POU3F1/DDIT3/TP53/SMYD3/RORA/ZNF160/CBX4/STOX2/ENO1/CHD2
GO:0009746	BP	GO:0009746	response to hexose	10	0.15329	0.493662	0.984645	0.998915	0.82538	368	tags=70%, list=55%, signal=32%	PIH1D1/TRA2B/SESN2/PPP3CA/CCDC186/PDK3/NDUFAF2
GO:0009749	BP	GO:0009749	response to glucose	10	0.15329	0.493662	0.984645	0.998915	0.82538	368	tags=70%, list=55%, signal=32%	PIH1D1/TRA2B/SESN2/PPP3CA/CCDC186/PDK3/NDUFAF2
GO:0034284	BP	GO:0034284	response to monosaccharide	10	0.15329	0.493662	0.984645	0.998915	0.82538	368	tags=70%, list=55%, signal=32%	PIH1D1/TRA2B/SESN2/PPP3CA/CCDC186/PDK3/NDUFAF2
GO:0032446	BP	GO:0032446	protein modification by small protein conjugation	41	-0.0828535	-0.467115	0.984221	0.998915	0.82538	336	tags=63%, list=51%, signal=33%	FBXO11/CEP63/MDM2/HECTD4/CUL3/MIB1/RNF181/UBA5/FBXL17/GNL3/HSP90AA1/SUMO1/RPL23/RPS27A/UBB/RPS7/RPL5/SUMO2/RPL11/SVBP/RACK1/HSP90AB1/PPIA/RPS2/UBE2E3/RPS3
GO:0000122	BP	GO:0000122	negative regulation of transcription by RNA polymerase II	46	-0.0866852	-0.503749	0.98778	1	0.826276	234	tags=41%, list=35%, signal=29%	HDGF/RPL23/SDCBP/RPS14/MACROH2A2/PCGF2/PARP1/HDAC2/TFAP2A/FOXP2/YWHAZ/PHF6/THRA/MAGED2/VPS72/DDX5/HNRNPA2B1/TAGLN3/TFAP2B
GO:0005794	CC	GO:0005794	Golgi apparatus	84	-0.0723034	-0.499878	0.988119	1	0.826276	51	tags=8%, list=8%, signal=9%	GAD2/STMN4/VCAN/CST3/GDI1/LUM/B2M
GO:0090596	BP	GO:0090596	sensory organ morphogenesis	12	-0.140717	-0.49601	0.98778	1	0.826276	203	tags=42%, list=31%, signal=29%	ZIC3/HDAC2/TFAP2A/ZIC1/TFAP2B
GO:0140535	CC	GO:0140535	intracellular protein-containing complex	46	0.0830331	0.481247	0.990215	1	0.826276	363	tags=63%, list=55%, signal=31%	LARS1/ZSWIM6/FBXO33/REV3L/SYVN1/RNMT/SUPT3H/RHBDD2/KLHL20/CBX4/URI1/KLHDC10/PPP3CA/IARS1/KANSL1/KAT6A/TAF3/ARIH1/CKS2/POLR2L/SEL1L/FTL/POLR3D/FBXO11/BCOR/SCLT1/CUL3/DNAJB11/POLR2B
GO:0007186	BP	GO:0007186	G protein-coupled receptor signaling pathway	18	-0.115391	-0.471633	0.989691	1	0.826276	11	tags=50%, list=2%, signal=51%	GNAI2/GNB2/RDH11/GNG3/APLP1/CPE/DYNLT1/STMN1/ANXA1
GO:0040029	BP	GO:0040029	epigenetic regulation of gene expression	12	-0.129599	-0.45682	0.99389	1	0.826276	202	tags=42%, list=30%, signal=30%	MACROH2A2/HDAC2/CENPV/H3-3A/VPS72
GO:0007034	BP	GO:0007034	vacuolar transport	10	0.140662	0.452994	0.992322	1	0.826276	142	tags=30%, list=21%, signal=24%	HSPA1A/VPS53/VTI1A
GO:0005654	CC	GO:0005654	nucleoplasm	220	-0.0530031	-0.442484	1	1	0.826276	92	tags=13%, list=14%, signal=16%	HSP90AB1/RPS11/CRABP2/TPT1/APEX1/HNRNPA1/RPS23/RPS2/VPS72/RPS8/DDX5/NONO/LGALS3/UBE2E3/RPSA/HNRNPA2B1/CDKN1A/CEBPD/RPS6/RPS4X/MLLT11/HSPA8/RPS3/NFKBIA/TFAP2B/FABP5/ANXA1/FABP1
GO:1990837	MF	GO:1990837	sequence-specific double-stranded DNA binding	45	0.0763993	0.437516	1	1	0.826276	221	tags=36%, list=33%, signal=25%	TSPYL2/FOXJ3/BHLHE40/FOS/MXI1/ZNF791/POU3F1/DDIT3/TP53/SMYD3/RORA/ZNF160/CBX4/STOX2/ENO1/CHD2
GO:0072331	BP	GO:0072331	signal transduction by p53 class mediator	18	0.104166	0.432137	0.990329	1	0.826276	193	tags=33%, list=29%, signal=24%	DDIT4/MIF/USP15/TP53/SESN2/NDRG1
GO:0009743	BP	GO:0009743	response to carbohydrate	11	0.12844	0.429344	0.998039	1	0.826276	581	tags=100%, list=87%, signal=13%	PIH1D1/TRA2B/SESN2/PPP3CA/CCDC186/PDK3/NDUFAF2/COL6A3/RAB11B/RACK1/ZFP36L1
GO:0003677	MF	GO:0003677	DNA binding	93	0.0607518	0.421632	1	1	0.826276	212	tags=32%, list=32%, signal=26%	TSPYL2/CAMTA1/FOXJ3/PHF21A/BHLHE40/RLF/FOS/MXI1/KMT2C/ZRANB3/H2BC15/NUCB2/REV3L/CALR/ZNF791/POU3F1/DDIT3/IER2/TP53/SMYD3/POLH/RORA/KDM3A/ZNF160/LCORL/SPTY2D1/CBX4/STOX2/RERE/ENO1
GO:1901653	BP	GO:1901653	cellular response to peptide	19	0.0975748	0.414142	0.99211	1	0.826276	246	tags=42%, list=37%, signal=27%	MBD5/FOS/EPHA4/TP53/PIK3C2A/GOT1/PKM/PPP3CA
GO:0070647	BP	GO:0070647	protein modification by small protein conjugation or removal	44	0.0710153	0.403759	1	1	0.826276	2	tags=2%, list=0%, signal=2%	HSPA5
GO:0000976	MF	GO:0000976	transcription cis-regulatory region binding	43	-0.070821	-0.402487	1	1	0.826276	537	tags=91%, list=81%, signal=19%	ZNF791/POU3F1/DDIT3/TP53/SMYD3/RORA/ZNF160/CBX4/STOX2/ENO1/CHD2/ATF4/ZFHX3/ZNF780B/RFX7/ARID4B/BCOR/KDM5A/EN2/ZNF721/CREBRF/MGA/MAFB/BACH2/NPAS3/BASP1/HDGF/ZIC3/MACROH2A2/TFAP2A/FOXP2/THRA/APP/ZIC1/H3-3A/EBF3/CEBPD/RPS3/TFAP2B
GO:0001067	MF	GO:0001067	transcription regulatory region nucleic acid binding	43	-0.070821	-0.402487	1	1	0.826276	537	tags=91%, list=81%, signal=19%	ZNF791/POU3F1/DDIT3/TP53/SMYD3/RORA/ZNF160/CBX4/STOX2/ENO1/CHD2/ATF4/ZFHX3/ZNF780B/RFX7/ARID4B/BCOR/KDM5A/EN2/ZNF721/CREBRF/MGA/MAFB/BACH2/NPAS3/BASP1/HDGF/ZIC3/MACROH2A2/TFAP2A/FOXP2/THRA/APP/ZIC1/H3-3A/EBF3/CEBPD/RPS3/TFAP2B
GO:0000977	MF	GO:0000977	RNA polymerase II transcription regulatory region sequence-specific DNA binding	39	-0.0709034	-0.396687	0.998084	1	0.826276	46	tags=26%, list=7%, signal=25%	TFAP2A/FOXP2/THRA/APP/ZIC1/H3-3A/EBF3/CEBPD/RPS3/TFAP2B
GO:0098978	CC	GO:0098978	glutamatergic synapse	23	-0.0809678	-0.373008	0.997988	1	0.826276	181	tags=39%, list=27%, signal=30%	ACTB/RPL22/CNN3/PFN2/YWHAZ/DBN1/PPP2R1A/GPM6A/HSPA8
GO:0043687	BP	GO:0043687	post-translational protein modification	52	0.0604751	0.360621	1	1	0.826276	2	tags=2%, list=0%, signal=2%	HSPA5

## Sheet: GSEA_GO Subtype I.hypoxia7d
	ONTOLOGY	ID	Description	setSize	enrichmentScore	NES	pvalue	p.adjust	qvalue	rank	leading_edge	core_enrichment
GO:0005740	CC	GO:0005740	mitochondrial envelope	89	0.431483	3.4377	1.04041e-10	3.89113e-08	2.88851e-08	437	tags=93%, list=55%, signal=47%	TIMM17B/NDUFB1/CISD1/NDUFB10/COX7A2L/LGALS3/NDUFS5/DNAJC15/CYC1/MRPL20/TMBIM6/ATP5F1E/VDAC1/UQCRQ/COX6C/UQCC2/COX6B1/NDUFB3/COX5A/NDUFA13/HIGD1A/FIS1/UBA52/PGRMC1/ATP5MF/ATP5MC2/NDUFB9/TIMMDC1/SDHC/PET100/IFI27L2/COX7A2/COX14/NDUFAF3/MGST3/COX4I1/TMEM14C/ATP5PO/COX7B/NDUFB11/UQCR11/UQCRC1/RNF5/ATP5PB/MICOS10/COX5B/NDUFB5/ATP5MC3/PRELID1/MRPS33/MRPL41/NDUFB2/NDUFA4/COA3/ARL2/ROMO1/BAD/NDUFB7/NDUFB…
GO:0031966	CC	GO:0031966	mitochondrial membrane	87	0.428671	3.38572	1e-10	3.89113e-08	2.88851e-08	437	tags=93%, list=55%, signal=47%	TIMM17B/NDUFB1/CISD1/NDUFB10/COX7A2L/LGALS3/NDUFS5/DNAJC15/CYC1/MRPL20/TMBIM6/ATP5F1E/VDAC1/UQCRQ/COX6C/UQCC2/COX6B1/NDUFB3/COX5A/NDUFA13/HIGD1A/FIS1/UBA52/PGRMC1/ATP5MF/ATP5MC2/NDUFB9/TIMMDC1/SDHC/PET100/IFI27L2/COX7A2/COX14/NDUFAF3/MGST3/COX4I1/TMEM14C/ATP5PO/COX7B/NDUFB11/UQCR11/UQCRC1/RNF5/ATP5PB/MICOS10/COX5B/NDUFB5/ATP5MC3/MRPS33/MRPL41/NDUFB2/NDUFA4/COA3/ROMO1/BAD/NDUFB7/NDUFB4/MRPL33/ATP5…
GO:0031967	CC	GO:0031967	organelle envelope	117	0.377349	3.26662	1e-10	3.89113e-08	2.88851e-08	343	tags=72%, list=43%, signal=48%	S100A6/TIMM17B/CUEDC2/NDUFB1/NUCB2/CISD1/NDUFB10/COX7A2L/LGALS3/NDUFS5/DNAJC15/CYC1/CHMP2A/MRPL20/TUBB/TMBIM6/ATP5F1E/VDAC1/UQCRQ/COX6C/UQCC2/CCNI/COX6B1/NDUFB3/COX5A/NDUFA13/HIGD1A/FIS1/UBA52/PGRMC1/ATP5MF/ATP5MC2/NDUFB9/TIMMDC1/SDHC/PET100/IFI27L2/COX7A2/COX14/NDUFAF3/MGST3/COX4I1/TMEM14C/ATP5PO/EMD/COX7B/NDUFB11/UQCR11/UQCRC1/RNF5/CETN2/ATP5PB/MICOS10/COX5B/CTDNEP1/ATRAID/NDUFB5/ATP5MC3/PRELID…
GO:0031975	CC	GO:0031975	envelope	117	0.377349	3.26662	1e-10	3.89113e-08	2.88851e-08	343	tags=72%, list=43%, signal=48%	S100A6/TIMM17B/CUEDC2/NDUFB1/NUCB2/CISD1/NDUFB10/COX7A2L/LGALS3/NDUFS5/DNAJC15/CYC1/CHMP2A/MRPL20/TUBB/TMBIM6/ATP5F1E/VDAC1/UQCRQ/COX6C/UQCC2/CCNI/COX6B1/NDUFB3/COX5A/NDUFA13/HIGD1A/FIS1/UBA52/PGRMC1/ATP5MF/ATP5MC2/NDUFB9/TIMMDC1/SDHC/PET100/IFI27L2/COX7A2/COX14/NDUFAF3/MGST3/COX4I1/TMEM14C/ATP5PO/EMD/COX7B/NDUFB11/UQCR11/UQCRC1/RNF5/CETN2/ATP5PB/MICOS10/COX5B/CTDNEP1/ATRAID/NDUFB5/ATP5MC3/PRELID…
GO:0031090	CC	GO:0031090	organelle membrane	215	0.301412	2.98735	2.09482e-10	6.26769e-08	4.6527e-08	378	tags=68%, list=47%, signal=49%	SCG3/TIMM17B/CUEDC2/ATP6V1F/NDUFB1/SPCS1/CISD1/NDUFB10/COX7A2L/ATP6V0B/UCHL1/ANXA2/SEZ6L2/OPTN/LGALS3/SERP2/SPCS2/NDUFS5/DNAJC15/HSPA8/CYC1/CD63/RNF167/CHMP2A/GNB2/TMEM258/MRPL20/TMEM208/TMBIM6/ATP5F1E/FKBP1A/COPE/VDAC1/UQCRQ/COX6C/UQCC2/CCNI/SEC11C/BBIP1/COX6B1/NDUFB3/COX5A/NDUFA13/STARD3NL/HIGD1A/ITGB1/FIS1/UBA52/PGRMC1/SEC62/ATP5MF/ATP5MC2/NDUFB9/TIMMDC1/SDHC/PET100/ATP6V0D1/SNF8/DAD1/HLA-A/IF…
GO:0098798	CC	GO:0098798	mitochondrial protein-containing complex	59	0.468976	3.27495	1.708e-09	3.65024e-07	2.70969e-07	437	tags=98%, list=55%, signal=48%	TIMM17B/NDUFB1/NDUFB10/COX7A2L/NDUFS5/DNAJC15/CYC1/MRPL20/ATP5F1E/VDAC1/UQCRQ/COX6C/COX6B1/NDUFB3/COX5A/NDUFA13/ATP5MF/ATP5MC2/NDUFB9/SDHC/COX7A2/COX4I1/ATP5PO/COX7B/NDUFB11/UQCR11/UQCRC1/ATP5PB/MICOS10/COX5B/NDUFB5/ATP5MC3/MRPS33/MRPL41/NDUFB2/NDUFA4/ROMO1/NDUFB7/NDUFB4/MRPL33/ATP5F1C/NDUFA2/SMDT1/MPC1/GADD45GIP1/AURKAIP1/ATP5MC1/NDUFA6/MRPL4/MRPS36/IMMT/NDUFV3/ATP5PF/MRPS35/MRPS16/COX6A1/MRPL43…
GO:0005743	CC	GO:0005743	mitochondrial inner membrane	69	0.444726	3.26691	1.49775e-09	3.65024e-07	2.70969e-07	437	tags=96%, list=55%, signal=47%	TIMM17B/NDUFB1/NDUFB10/COX7A2L/LGALS3/NDUFS5/DNAJC15/CYC1/MRPL20/ATP5F1E/UQCRQ/COX6C/UQCC2/COX6B1/NDUFB3/COX5A/NDUFA13/HIGD1A/ATP5MF/ATP5MC2/NDUFB9/TIMMDC1/SDHC/PET100/COX7A2/NDUFAF3/COX4I1/TMEM14C/ATP5PO/COX7B/NDUFB11/UQCR11/UQCRC1/ATP5PB/MICOS10/COX5B/NDUFB5/ATP5MC3/MRPS33/MRPL41/NDUFB2/NDUFA4/COA3/ROMO1/NDUFB7/NDUFB4/MRPL33/ATP5F1C/NDUFA2/SMDT1/MPC1/GADD45GIP1/STOML2/AURKAIP1/ATP5MC1/NDUFA6/MR…
GO:0098796	CC	GO:0098796	membrane protein complex	104	0.367136	3.02227	4.50083e-09	8.41656e-07	6.24787e-07	372	tags=76%, list=47%, signal=47%	S100A10/TIMM17B/ATP6V1F/NDUFB1/SPCS1/NDUFB10/COX7A2L/ATP6V0B/GNAS/ANXA2/SPCS2/NDUFS5/DNAJC15/CYC1/CHMP2A/GNB2/GNG3/TMEM258/ATP5F1E/FKBP1A/COPE/VDAC1/UQCRQ/COX6C/SEC11C/LIN7B/COX6B1/NDUFB3/COX5A/NDUFA13/ITGB1/ATP5MF/ATP5MC2/NDUFB9/SDHC/ATP6V0D1/SNF8/DAD1/HLA-A/COX7A2/OLFM2/COX4I1/SRPRA/ATP5PO/COX7B/NDUFB11/UQCR11/UQCRC1/APH1A/SEC61G/ATP5PB/MICOS10/COX5B/CTDNEP1/NDUFB5/ATP5MC3/ATP6V1D/NDUFB2/NDUFA4…
GO:0019866	CC	GO:0019866	organelle inner membrane	72	0.422849	3.12709	8.93039e-09	1.48443e-06	1.10194e-06	437	tags=93%, list=55%, signal=46%	TIMM17B/NDUFB1/NDUFB10/COX7A2L/LGALS3/NDUFS5/DNAJC15/CYC1/MRPL20/ATP5F1E/UQCRQ/COX6C/UQCC2/COX6B1/NDUFB3/COX5A/NDUFA13/HIGD1A/ATP5MF/ATP5MC2/NDUFB9/TIMMDC1/SDHC/PET100/COX7A2/NDUFAF3/COX4I1/TMEM14C/ATP5PO/EMD/COX7B/NDUFB11/UQCR11/UQCRC1/ATP5PB/MICOS10/COX5B/NDUFB5/ATP5MC3/MRPS33/MRPL41/NDUFB2/NDUFA4/COA3/ROMO1/NDUFB7/NDUFB4/MRPL33/ATP5F1C/NDUFA2/SMDT1/MPC1/GADD45GIP1/STOML2/AURKAIP1/ATP5MC1/NDUFA…
GO:0045333	BP	GO:0045333	cellular respiration	49	0.486158	3.13889	1.50506e-08	2.25157e-06	1.67141e-06	329	tags=84%, list=41%, signal=52%	NDUFB1/MDH2/CISD1/NDUFB10/COX7A2L/NDUFS5/DNAJC15/CYC1/ATP5F1E/UQCRQ/COX6C/UQCC2/COX6B1/NDUFB3/COX5A/NDUFA13/MACROH2A1/ATP5MF/NDUFB9/SDHC/COX7A2/COX4I1/ATP5PO/COX7B/ETFA/NDUFB11/UQCR11/UQCRC1/ATP5PB/COX5B/NDUFB5/PRELID1/NDUFB2/NDUFA4/ARL2/NDUFB7/NDUFB4/ATP5F1C/NDUFA2/DGUOK/STOML2
GO:0006119	BP	GO:0006119	oxidative phosphorylation	41	0.524396	3.18506	1.70416e-08	2.31766e-06	1.72047e-06	329	tags=88%, list=41%, signal=54%	NDUFB1/NDUFB10/COX7A2L/NDUFS5/DNAJC15/CYC1/ATP5F1E/UQCRQ/COX6C/UQCC2/COX6B1/NDUFB3/COX5A/NDUFA13/MACROH2A1/ATP5MF/NDUFB9/SDHC/COX7A2/COX4I1/ATP5PO/COX7B/NDUFB11/UQCR11/UQCRC1/ATP5PB/COX5B/NDUFB5/NDUFB2/NDUFA4/NDUFB7/NDUFB4/ATP5F1C/NDUFA2/DGUOK/STOML2
GO:0010468	BP	GO:0010468	regulation of gene expression	241	-0.279937	-2.6395	3.55485e-08	4.43172e-06	3.2898e-06	336	tags=60%, list=42%, signal=50%	MAX/GTF2I/AKIRIN1/WNK1/XIAP/AFF4/LSM14A/HNRNPDL/ID2/SNRNP70/LARP1/TAF15/NF1/SMG1/EWSR1/LCOR/PTPRS/DDX17/JMJD1C/RALY/FTX/RBM3/HNRNPH3/TET1/PAXBP1/ATF7IP/CCNL2/XRN2/SPTY2D1/SRRT/SAP30/SRRM1/TRIM8/ERBB4/ROCK1/LRPPRC/PSPC1/LCORL/MSI2/SETD5/JUNB/NIPBL/TOP1/NAV3/TENM2/SRSF10/CIAO1/ID1/CBFA2T2/TCF4/NFAT5/JARID2/MIAT/AFF3/CAMK2D/SMCHD1/ZMYM2/SF1/TNRC6A/SOX4/MDK/NMNAT2/CLK1/SRSF1/RBMX/TAF1D/CNTN1/TFAM/NEA…
GO:0009060	BP	GO:0009060	aerobic respiration	45	0.495755	3.09575	4.63826e-08	5.33757e-06	3.96224e-06	329	tags=84%, list=41%, signal=53%	NDUFB1/MDH2/NDUFB10/COX7A2L/NDUFS5/DNAJC15/CYC1/ATP5F1E/UQCRQ/COX6C/UQCC2/COX6B1/NDUFB3/COX5A/NDUFA13/MACROH2A1/ATP5MF/NDUFB9/SDHC/COX7A2/COX4I1/ATP5PO/COX7B/NDUFB11/UQCR11/UQCRC1/ATP5PB/COX5B/NDUFB5/NDUFB2/NDUFA4/ARL2/NDUFB7/NDUFB4/ATP5F1C/NDUFA2/DGUOK/STOML2
GO:0098800	CC	GO:0098800	inner mitochondrial membrane protein complex	47	0.486675	3.08396	5.32061e-08	5.68545e-06	4.22049e-06	326	tags=83%, list=41%, signal=52%	TIMM17B/NDUFB1/NDUFB10/COX7A2L/NDUFS5/DNAJC15/CYC1/ATP5F1E/UQCRQ/COX6C/COX6B1/NDUFB3/COX5A/NDUFA13/ATP5MF/ATP5MC2/NDUFB9/SDHC/COX7A2/COX4I1/ATP5PO/COX7B/NDUFB11/UQCR11/UQCRC1/ATP5PB/MICOS10/COX5B/NDUFB5/ATP5MC3/NDUFB2/NDUFA4/ROMO1/NDUFB7/NDUFB4/ATP5F1C/NDUFA2/SMDT1/MPC1
GO:0019219	BP	GO:0019219	regulation of nucleobase-containing compound metabolic process	190	-0.293426	-2.58329	9.85211e-08	9.58126e-06	7.11246e-06	253	tags=49%, list=32%, signal=44%	SRRM1/TRIM8/ERBB4/ROCK1/LRPPRC/IER3/PSPC1/LCORL/SETD5/JUNB/NIPBL/TENM2/SRSF10/CIAO1/ID1/CBFA2T2/TCF4/NFAT5/JARID2/AFF3/CAMK2D/SMCHD1/ZMYM2/SF1/TNRC6A/SOX4/MDK/CLK1/SLF2/SRSF1/RBMX/TAF1D/TFAM/NEAT1/SETBP1/SREBF2/EPC1/TRIM33/RBM39/CDK12/PUM1/PUM2/MED13L/RGMB/TXNIP/SLC38A2/MTF2/SMAD2/PPP3CA/CKS2/MDM2/GIGYF2/SFPQ/ZC3H14/DHX9/TRIM44/ATXN1/RERE/DACH1/EBF3/RUNX1T1/HMGB2/MPHOSPH8/SRSF2/WTAP/PPP4R2/FOXJ3/…
GO:0031326	BP	GO:0031326	regulation of cellular biosynthetic process	249	-0.268674	-2.54176	1.02473e-07	9.58126e-06	7.11246e-06	336	tags=59%, list=42%, signal=49%	MAX/GTF2I/AKIRIN1/WNK1/XIAP/AFF4/LSM14A/HNRNPDL/ID2/SNRNP70/LARP1/TAF15/NF1/SMG1/EWSR1/LCOR/PTPRS/DDX17/JMJD1C/RALY/FTX/RBM3/HNRNPH3/ARPP19/TET1/PAXBP1/ATF7IP/CCNL2/XRN2/SPTY2D1/SRRT/SAP30/SRRM1/TRIM8/ERBB4/ROCK1/LRPPRC/PSPC1/LCORL/MSI2/SETD5/JUNB/NIPBL/TOP1/NAV3/TENM2/SRSF10/CIAO1/ID1/CBFA2T2/TCF4/NFAT5/JARID2/MIAT/AFF3/CAMK2D/SMCHD1/ZMYM2/SF1/TNRC6A/SOX4/MDK/NMNAT2/CLK1/SRSF1/RBMX/TAF1D/CNTN1/T…
GO:0015980	BP	GO:0015980	energy derivation by oxidation of organic compounds	52	0.45335	3.02191	1.18296e-07	1.03897e-05	7.71257e-06	329	tags=81%, list=41%, signal=51%	NDUFB1/MDH2/CISD1/NDUFB10/COX7A2L/NDUFS5/DNAJC15/CYC1/ATP5F1E/UQCRQ/COX6C/UQCC2/COX6B1/NDUFB3/COX5A/NDUFA13/MACROH2A1/ATP5MF/NDUFB9/SDHC/GSK3A/COX7A2/COX4I1/ATP5PO/COX7B/ETFA/NDUFB11/UQCR11/UQCRC1/ATP5PB/COX5B/NDUFB5/PRELID1/NDUFB2/NDUFA4/ARL2/NDUFB7/NDUFB4/ATP5F1C/NDUFA2/DGUOK/STOML2
GO:0051252	BP	GO:0051252	regulation of RNA metabolic process	180	-0.299333	-2.60919	1.25009e-07	1.03897e-05	7.71257e-06	253	tags=50%, list=32%, signal=44%	SRRM1/TRIM8/ERBB4/ROCK1/LRPPRC/PSPC1/LCORL/SETD5/JUNB/NIPBL/TENM2/SRSF10/CIAO1/ID1/CBFA2T2/TCF4/NFAT5/JARID2/AFF3/CAMK2D/ZMYM2/SF1/TNRC6A/SOX4/MDK/CLK1/SRSF1/RBMX/TAF1D/TFAM/NEAT1/SETBP1/SREBF2/EPC1/TRIM33/RBM39/CDK12/PUM1/PUM2/MED13L/RGMB/TXNIP/SLC38A2/MTF2/SMAD2/PPP3CA/CKS2/MDM2/GIGYF2/SFPQ/ZC3H14/DHX9/TRIM44/ATXN1/RERE/DACH1/EBF3/RUNX1T1/HMGB2/MPHOSPH8/SRSF2/WTAP/FOXJ3/IER5/SMAD5/TRA2A/PHC2/SO…
GO:0010556	BP	GO:0010556	regulation of macromolecule biosynthetic process	246	-0.273831	-2.5961	1.43445e-07	1.12944e-05	8.3842e-06	253	tags=46%, list=32%, signal=46%	SRRM1/TRIM8/ERBB4/ROCK1/LRPPRC/PSPC1/LCORL/MSI2/SETD5/JUNB/NIPBL/TOP1/NAV3/TENM2/SRSF10/CIAO1/ID1/CBFA2T2/TCF4/NFAT5/JARID2/MIAT/AFF3/CAMK2D/SMCHD1/ZMYM2/SF1/TNRC6A/SOX4/MDK/NMNAT2/CLK1/SRSF1/RBMX/TAF1D/CNTN1/TFAM/NEAT1/SETBP1/SREBF2/EPC1/TRIM33/IRS2/RBM39/EIF4G3/PNRC1/GSK3B/CDK12/PUM1/PUM2/MED13L/G3BP1/RGMB/TXNIP/SLC38A2/DHFR/MTF2/SMAD2/PPP3CA/CKS2/MDM2/GIGYF2/SFPQ/ZC3H14/DHX9/TRIM44/RGS2/ATXN1/…
GO:0070469	CC	GO:0070469	respirasome	31	0.540916	2.98424	2.27914e-07	1.7048e-05	1.26552e-05	308	tags=87%, list=39%, signal=56%	NDUFB1/NDUFB10/COX7A2L/NDUFS5/CYC1/UQCRQ/COX6C/COX6B1/NDUFB3/COX5A/NDUFA13/HIGD1A/NDUFB9/SDHC/COX7A2/COX4I1/COX7B/NDUFB11/UQCR11/UQCRC1/COX5B/NDUFB5/NDUFB2/NDUFA4/NDUFB7/NDUFB4/NDUFA2
GO:0005739	CC	GO:0005739	mitochondrion	137	0.297343	2.68452	3.43163e-07	2.33351e-05	1.73224e-05	343	tags=66%, list=43%, signal=46%	TIMM17B/NDUFB1/MDH2/CISD1/NDUFB10/COX7A2L/PFDN2/LGALS3/NDUFS5/DNAJC15/CYC1/MRPL20/TMBIM6/ATP5F1E/VDAC1/UQCRQ/COX6C/UQCC2/SCP2/COX6B1/NDUFB3/COX5A/NDUFA13/HIGD1A/FIS1/GSTP1/UBA52/PGRMC1/ATP5MF/ATP5MC2/C1orf43/NDUFB9/TIMMDC1/SDHC/PET100/GSK3A/IFI27L2/COX7A2/COX14/NDUFAF3/MGST3/COX4I1/LDHA/TMEM14C/ATP5PO/ABCE1/COX7B/ETFA/NDUFB11/UQCR11/MTIF3/UQCRC1/RNF5/NIPSNAP1/ATP5PB/DHX30/MICOS10/COX5B/KIF5B/NDUF…
GO:0060255	BP	GO:0060255	regulation of macromolecule metabolic process	299	-0.25682	-2.4859	3.30789e-07	2.33351e-05	1.73224e-05	324	tags=55%, list=41%, signal=52%	AFF4/LSM14A/HNRNPDL/ID2/SNRNP70/LARP1/TAF15/NF1/SMG1/EWSR1/LCOR/PTPRS/DDX17/CENPX/JMJD1C/CORO1C/RALY/FTX/RBM3/HNRNPH3/ARPP19/TET1/MAGI2/PAXBP1/ATF7IP/CCNL2/HSPE1/XRN2/SPTY2D1/SRRT/AGTPBP1/SAP30/CST3/SRRM1/TRIM8/ERBB4/ROCK1/LRPPRC/IER3/PSPC1/IGFBP3/LCORL/MSI2/ZFAND2A/SETD5/JUNB/ARIH1/NIPBL/TOP1/NAV3/TENM2/SRSF10/CIAO1/ID1/CBFA2T2/TCF4/NFAT5/JARID2/CBLB/MIAT/AFF3/CAMK2D/SMCHD1/PTK2/PPP6R3/ZMYM2/SF1…
GO:0003677	MF	GO:0003677	DNA binding	97	-0.354054	-2.72774	4.13082e-07	2.68683e-05	1.99452e-05	336	tags=71%, list=42%, signal=47%	MAX/GTF2I/SNAPC3/RBM6/LSM14A/HNRNPDL/TAF15/SMG1/LCOR/CENPX/JMJD1C/ORC4/TET1/PAXBP1/XRN2/SPTY2D1/CHD9/SRRT/SAP30/SRRM1/ERBB4/LRPPRC/LCORL/JUNB/TOP1/TCF4/NFAT5/JARID2/AFF3/SMCHD1/GTF2B/LUC7L3/SOX4/RBMX/TAF1D/TFAM/SETBP1/SREBF2/TRIM33/G3BP1/MTF2/SMAD2/ZFAND3/SFPQ/DHX9/PEG10/ATXN1/RERE/DACH1/EBF3/RUNX1T1/HMGB2/REV3L/FOXJ3/SMAD5/PHC2/NHLH2/RLF/KMT2C/EBF1/SAFB2/ARID4B/ASH1L/IER2/ZNF385D/FOXP2/SMYD3/ZBT…
GO:0005576	CC	GO:0005576	extracellular region	189	0.262779	2.58752	6.49492e-07	3.88656e-05	2.88511e-05	411	tags=74%, list=52%, signal=47%	S100A6/S100A10/COL3A1/DCN/SCG3/TIMP1/TUBA1A/DYNLT1/PLIN2/FTH1/ATP6V1F/S100A11/LOX/NUCB2/FTL/PHPT1/MDH2/ESD/GNAS/ANXA2/LGALS3/MANF/PFN2/HSPA8/CD63/MYL6/CHMP2A/GNB2/TMSB4X/TUBB/SERPINE2/ARPC3/VGF/STMN1/VDAC1/ARPC1A/SCG5/MACROH2A1/ITGB1/RPLP0/GSTP1/YBX1/SMS/TRAPPC1/UBA52/EIF3H/PGRMC1/ACTG1/UBL3/COL1A1/CIB1/SH3BGRL3/GGH/ATP6V0D1/SNF8/MYL6B/PSMB5/HLA-A/ARF3/GSTO1/OLFM2/DARS1/RAB11A/SRPRA/LDHA/CCT7/SNR…
GO:0009889	BP	GO:0009889	regulation of biosynthetic process	251	-0.263499	-2.50211	6.3541e-07	3.88656e-05	2.88511e-05	336	tags=58%, list=42%, signal=49%	MAX/GTF2I/AKIRIN1/WNK1/XIAP/AFF4/LSM14A/HNRNPDL/ID2/SNRNP70/LARP1/TAF15/NF1/SMG1/EWSR1/LCOR/PTPRS/DDX17/JMJD1C/RALY/FTX/RBM3/HNRNPH3/ARPP19/TET1/PAXBP1/ATF7IP/CCNL2/XRN2/SPTY2D1/SRRT/SAP30/SRRM1/TRIM8/ERBB4/ROCK1/LRPPRC/PSPC1/LCORL/MSI2/SETD5/JUNB/NIPBL/TOP1/NAV3/TENM2/SRSF10/CIAO1/ID1/CBFA2T2/TCF4/NFAT5/JARID2/MIAT/AFF3/CAMK2D/SMCHD1/ZMYM2/SF1/TNRC6A/SOX4/MDK/NMNAT2/CLK1/SRSF1/RBMX/TAF1D/CNTN1/T…
GO:0009141	BP	GO:0009141	nucleoside triphosphate metabolic process	32	0.515138	2.86545	8.98551e-07	4.97864e-05	3.69579e-05	366	tags=94%, list=46%, signal=53%	NDUFB1/NDUFB10/NDUFS5/HSPA8/TMSB4X/TBPL1/ATP5F1E/NDUFB3/NDUFA13/FIS1/ATP5MF/ATP5MC2/NDUFB9/SDHC/ATP5PO/NDUFB11/ATP5PB/NDUFB5/ATP5MC3/NDUFB2/BAD/NDUFB7/NDUFB4/ATP5F1C/NDUFA2/DGUOK/STOML2/DUT/ATP5MC1/NDUFA6
GO:0080090	BP	GO:0080090	regulation of primary metabolic process	281	-0.247043	-2.375	8.9749e-07	4.97864e-05	3.69579e-05	319	tags=53%, list=40%, signal=49%	ID2/SNRNP70/LARP1/TAF15/NF1/SMG1/EWSR1/LCOR/DDX17/CENPX/JMJD1C/CORO1C/RALY/RBM3/HPRT1/HNRNPH3/ARPP19/TET1/MAGI2/PAXBP1/ATF7IP/CCNL2/HSPE1/SPTY2D1/SRRT/AGTPBP1/SAP30/CST3/SRRM1/TRIM8/ERBB4/ROCK1/LRPPRC/IER3/PSPC1/IGFBP3/LCORL/MSI2/ZFAND2A/SETD5/JUNB/ARIH1/NIPBL/TENM2/SRSF10/CIAO1/ID1/CBFA2T2/TCF4/NFAT5/JARID2/CBLB/AFF3/CAMK2D/SMCHD1/PTK2/PPP6R3/ZMYM2/SF1/TNRC6A/SOX4/MDK/NMNAT2/CLK1/SLF2/SRSF1/RBMX…
GO:0005746	CC	GO:0005746	mitochondrial respirasome	30	0.536758	2.92861	1.0676e-06	4.99103e-05	3.70499e-05	308	tags=87%, list=39%, signal=55%	NDUFB1/NDUFB10/COX7A2L/NDUFS5/CYC1/UQCRQ/COX6C/COX6B1/NDUFB3/COX5A/NDUFA13/NDUFB9/SDHC/COX7A2/COX4I1/COX7B/NDUFB11/UQCR11/UQCRC1/COX5B/NDUFB5/NDUFB2/NDUFA4/NDUFB7/NDUFB4/NDUFA2
GO:0098803	CC	GO:0098803	respiratory chain complex	30	0.536758	2.92861	1.0676e-06	4.99103e-05	3.70499e-05	308	tags=87%, list=39%, signal=55%	NDUFB1/NDUFB10/COX7A2L/NDUFS5/CYC1/UQCRQ/COX6C/COX6B1/NDUFB3/COX5A/NDUFA13/NDUFB9/SDHC/COX7A2/COX4I1/COX7B/NDUFB11/UQCR11/UQCRC1/COX5B/NDUFB5/NDUFB2/NDUFA4/NDUFB7/NDUFB4/NDUFA2
GO:0043230	CC	GO:0043230	extracellular organelle	147	0.280506	2.59068	1.01992e-06	4.99103e-05	3.70499e-05	411	tags=76%, list=52%, signal=45%	S100A6/S100A10/TIMP1/TUBA1A/FTH1/ATP6V1F/S100A11/NUCB2/FTL/PHPT1/MDH2/ESD/GNAS/ANXA2/LGALS3/PFN2/HSPA8/CD63/MYL6/CHMP2A/GNB2/TUBB/SERPINE2/ARPC3/STMN1/VDAC1/ARPC1A/MACROH2A1/ITGB1/RPLP0/GSTP1/YBX1/SMS/UBA52/EIF3H/ACTG1/UBL3/CIB1/SH3BGRL3/GGH/ATP6V0D1/SNF8/MYL6B/PSMB5/HLA-A/ARF3/GSTO1/DARS1/RAB11A/SRPRA/LDHA/CCT7/SNRPD2/PSMB2/SARS1/ACTB/PCBP2/PLD3/TPT1/MARCKS/PPA1/ATP6V1D/RPL22/CD59/PSMA4/APLP2/IT…
GO:0065010	CC	GO:0065010	extracellular membrane-bounded organelle	147	0.280506	2.59068	1.01992e-06	4.99103e-05	3.70499e-05	411	tags=76%, list=52%, signal=45%	S100A6/S100A10/TIMP1/TUBA1A/FTH1/ATP6V1F/S100A11/NUCB2/FTL/PHPT1/MDH2/ESD/GNAS/ANXA2/LGALS3/PFN2/HSPA8/CD63/MYL6/CHMP2A/GNB2/TUBB/SERPINE2/ARPC3/STMN1/VDAC1/ARPC1A/MACROH2A1/ITGB1/RPLP0/GSTP1/YBX1/SMS/UBA52/EIF3H/ACTG1/UBL3/CIB1/SH3BGRL3/GGH/ATP6V0D1/SNF8/MYL6B/PSMB5/HLA-A/ARF3/GSTO1/DARS1/RAB11A/SRPRA/LDHA/CCT7/SNRPD2/PSMB2/SARS1/ACTB/PCBP2/PLD3/TPT1/MARCKS/PPA1/ATP6V1D/RPL22/CD59/PSMA4/APLP2/IT…
GO:1903561	CC	GO:1903561	extracellular vesicle	147	0.280506	2.59068	1.01992e-06	4.99103e-05	3.70499e-05	411	tags=76%, list=52%, signal=45%	S100A6/S100A10/TIMP1/TUBA1A/FTH1/ATP6V1F/S100A11/NUCB2/FTL/PHPT1/MDH2/ESD/GNAS/ANXA2/LGALS3/PFN2/HSPA8/CD63/MYL6/CHMP2A/GNB2/TUBB/SERPINE2/ARPC3/STMN1/VDAC1/ARPC1A/MACROH2A1/ITGB1/RPLP0/GSTP1/YBX1/SMS/UBA52/EIF3H/ACTG1/UBL3/CIB1/SH3BGRL3/GGH/ATP6V0D1/SNF8/MYL6B/PSMB5/HLA-A/ARF3/GSTO1/DARS1/RAB11A/SRPRA/LDHA/CCT7/SNRPD2/PSMB2/SARS1/ACTB/PCBP2/PLD3/TPT1/MARCKS/PPA1/ATP6V1D/RPL22/CD59/PSMA4/APLP2/IT…
GO:0051171	BP	GO:0051171	regulation of nitrogen compound metabolic process	275	-0.255772	-2.46262	1.28307e-06	5.81659e-05	4.31783e-05	319	tags=54%, list=40%, signal=50%	ID2/SNRNP70/LARP1/TAF15/NF1/SMG1/EWSR1/LCOR/DDX17/CENPX/JMJD1C/CORO1C/RALY/RBM3/HPRT1/HNRNPH3/ARPP19/TET1/MAGI2/PAXBP1/ATF7IP/CCNL2/HSPE1/SPTY2D1/SRRT/AGTPBP1/SAP30/CST3/SRRM1/TRIM8/ERBB4/ROCK1/LRPPRC/IER3/PSPC1/IGFBP3/LCORL/MSI2/ZFAND2A/SETD5/JUNB/ARIH1/NIPBL/TENM2/SRSF10/CIAO1/ID1/CBFA2T2/TCF4/NFAT5/JARID2/CBLB/AFF3/CAMK2D/SMCHD1/PTK2/PPP6R3/ZMYM2/SF1/TNRC6A/SOX4/MDK/NMNAT2/CLK1/SLF2/SRSF1/RBMX…
GO:0016070	BP	GO:0016070	RNA metabolic process	232	-0.25926	-2.42093	1.37312e-06	5.86909e-05	4.3568e-05	253	tags=46%, list=32%, signal=44%	SRRM1/TRIM8/ERBB4/ROCK1/LRPPRC/PSPC1/LCORL/PCF11/SETD5/JUNB/NIPBL/TENM2/SRSF10/CIAO1/ID1/CBFA2T2/ELOF1/TCF4/NFAT5/JARID2/IMP3/AFF3/CAMK2D/SNRPD3/GTF2B/ZMYM2/SF1/TNRC6A/LUC7L3/SOX4/MDK/CLK1/RNMT/SRSF1/RBMX/TAF1D/TFAM/NEAT1/SETBP1/SREBF2/EPC1/TRIM33/RBM39/PNRC1/CDK12/PUM1/PUM2/MED13L/RGMB/TXNIP/SLC38A2/MTF2/SMAD2/PPP3CA/CKS2/AQR/MDM2/PABPN1/GIGYF2/SFPQ/ZC3H14/BICD1/DHX9/TRIM44/ATXN1/RERE/RSL1D1/DAC…
GO:0016020	CC	GO:0016020	membrane	390	0.216627	2.29436	1.35229e-06	5.86909e-05	4.3568e-05	414	tags=63%, list=52%, signal=60%	S100A6/S100A10/SCG3/TIMM17B/TUBA1A/APLP1/GAP43/CUEDC2/PLIN2/ATP6V1F/NDUFB1/CCDC167/TSPAN13/STMN2/CD24/NUCB2/SPCS1/FTL/PHPT1/MDH2/CISD1/CSDE1/NDUFB10/COX7A2L/ATP6V0B/UCHL1/GNAS/ANXA2/SEZ6L2/PTOV1/DCTN3/EIF3F/OPTN/LGALS3/RABAC1/SERP2/SPCS2/NDUFS5/DNAJC15/HSPA8/CYC1/CD63/MYL6/RNF167/CHMP2A/GNB2/GNG3/TMEM258/MRPL20/MAP1B/TUBB/TMEM208/ARPC3/TMBIM6/ATP5F1E/FKBP1A/COPE/STMN1/VDAC1/UQCRQ/SMIM30/COX6C/UQC…
GO:0070062	CC	GO:0070062	extracellular exosome	144	0.281891	2.59619	1.59927e-06	6.64585e-05	4.93341e-05	411	tags=76%, list=52%, signal=45%	S100A6/S100A10/TIMP1/TUBA1A/FTH1/ATP6V1F/S100A11/NUCB2/FTL/PHPT1/MDH2/ESD/GNAS/ANXA2/LGALS3/PFN2/HSPA8/CD63/MYL6/CHMP2A/GNB2/TUBB/ARPC3/STMN1/VDAC1/ARPC1A/MACROH2A1/ITGB1/RPLP0/GSTP1/YBX1/SMS/UBA52/EIF3H/ACTG1/UBL3/CIB1/SH3BGRL3/GGH/ATP6V0D1/SNF8/MYL6B/PSMB5/HLA-A/ARF3/GSTO1/DARS1/RAB11A/SRPRA/LDHA/CCT7/SNRPD2/PSMB2/SARS1/ACTB/PCBP2/PLD3/TPT1/MARCKS/PPA1/ATP6V1D/RPL22/CD59/PSMA4/APLP2/ITM2C/PSMB1…
GO:0019646	BP	GO:0019646	aerobic electron transport chain	29	0.533422	2.86783	1.71334e-06	6.92747e-05	5.14247e-05	308	tags=86%, list=39%, signal=55%	NDUFB1/NDUFB10/COX7A2L/NDUFS5/DNAJC15/CYC1/UQCRQ/COX6C/COX6B1/NDUFB3/COX5A/NDUFB9/SDHC/COX7A2/COX4I1/COX7B/UQCR11/UQCRC1/COX5B/NDUFB5/NDUFB2/NDUFA4/NDUFB7/NDUFB4/NDUFA2
GO:0042773	BP	GO:0042773	ATP synthesis coupled electron transport	30	0.522539	2.85103	2.14574e-06	8.23085e-05	6.11001e-05	319	tags=87%, list=40%, signal=54%	NDUFB1/NDUFB10/COX7A2L/NDUFS5/DNAJC15/CYC1/UQCRQ/COX6C/COX6B1/NDUFB3/COX5A/NDUFB9/SDHC/COX7A2/COX4I1/COX7B/UQCR11/UQCRC1/COX5B/NDUFB5/NDUFB2/NDUFA4/NDUFB7/NDUFB4/NDUFA2/DGUOK
GO:0042775	BP	GO:0042775	mitochondrial ATP synthesis coupled electron transport	30	0.522539	2.85103	2.14574e-06	8.23085e-05	6.11001e-05	319	tags=87%, list=40%, signal=54%	NDUFB1/NDUFB10/COX7A2L/NDUFS5/DNAJC15/CYC1/UQCRQ/COX6C/COX6B1/NDUFB3/COX5A/NDUFB9/SDHC/COX7A2/COX4I1/COX7B/UQCR11/UQCRC1/COX5B/NDUFB5/NDUFB2/NDUFA4/NDUFB7/NDUFB4/NDUFA2/DGUOK
GO:0005615	CC	GO:0005615	extracellular space	166	0.266699	2.50876	2.98924e-06	0.000111797	8.29907e-05	411	tags=75%, list=52%, signal=46%	S100A6/S100A10/COL3A1/DCN/TIMP1/TUBA1A/FTH1/ATP6V1F/S100A11/LOX/NUCB2/FTL/PHPT1/MDH2/ESD/GNAS/ANXA2/LGALS3/MANF/PFN2/HSPA8/CD63/MYL6/CHMP2A/GNB2/TUBB/SERPINE2/ARPC3/VGF/STMN1/VDAC1/ARPC1A/MACROH2A1/ITGB1/RPLP0/GSTP1/YBX1/SMS/UBA52/EIF3H/ACTG1/UBL3/COL1A1/CIB1/SH3BGRL3/GGH/ATP6V0D1/SNF8/MYL6B/PSMB5/HLA-A/ARF3/GSTO1/OLFM2/DARS1/RAB11A/SRPRA/LDHA/CCT7/SNRPD2/DPYSL3/HDLBP/PSMB2/SARS1/ACTB/PCBP2/PDIA4…
GO:0022904	BP	GO:0022904	respiratory electron transport chain	32	0.495608	2.75681	3.09337e-06	0.00011287	8.37871e-05	319	tags=84%, list=40%, signal=53%	NDUFB1/NDUFB10/COX7A2L/NDUFS5/DNAJC15/CYC1/UQCRQ/COX6C/COX6B1/NDUFB3/COX5A/NDUFB9/SDHC/COX7A2/COX4I1/COX7B/ETFA/UQCR11/UQCRC1/COX5B/NDUFB5/NDUFB2/NDUFA4/NDUFB7/NDUFB4/NDUFA2/DGUOK
GO:0006091	BP	GO:0006091	generation of precursor metabolites and energy	60	0.377531	2.66653	3.75315e-06	0.000133684	9.92374e-05	329	tags=73%, list=41%, signal=47%	NDUFB1/MDH2/CISD1/NDUFB10/COX7A2L/NDUFS5/DNAJC15/CYC1/ATP5F1E/VGF/UQCRQ/COX6C/UQCC2/COX6B1/NDUFB3/COX5A/NDUFA13/MACROH2A1/ATP5MF/NDUFB9/SDHC/GSK3A/COX7A2/COX4I1/LDHA/ATP5PO/COX7B/ETFA/NDUFB11/UQCR11/UQCRC1/ATP5PB/COX5B/NDUFB5/PRELID1/NDUFB2/NDUFA4/ARL2/NDUFB7/NDUFB4/ATP5F1C/NDUFA2/DGUOK/STOML2
GO:0009144	BP	GO:0009144	purine nucleoside triphosphate metabolic process	30	0.510614	2.78597	5.03748e-06	0.000171274	0.000127142	366	tags=93%, list=46%, signal=52%	NDUFB1/NDUFB10/NDUFS5/HSPA8/TMSB4X/ATP5F1E/NDUFB3/NDUFA13/FIS1/ATP5MF/ATP5MC2/NDUFB9/SDHC/ATP5PO/NDUFB11/ATP5PB/NDUFB5/ATP5MC3/NDUFB2/BAD/NDUFB7/NDUFB4/ATP5F1C/NDUFA2/DGUOK/STOML2/ATP5MC1/NDUFA6
GO:0140110	MF	GO:0140110	transcription regulator activity	57	-0.411394	-2.77456	4.94913e-06	0.000171274	0.000127142	339	tags=79%, list=43%, signal=49%	TCERG1/MAX/GTF2I/AKIRIN1/ID2/TAF15/EWSR1/LCOR/DDX17/JMJD1C/RALY/ATF7IP/SAP30/TRIM8/SETD5/JUNB/NIPBL/ID1/CBFA2T2/TCF4/NFAT5/AFF3/SF1/SOX4/TFAM/SREBF2/MED13L/SMAD2/DHX9/RERE/DACH1/EBF3/RUNX1T1/HMGB2/SRSF2/FOXJ3/SMAD5/NHLH2/RLF/KMT2C/EBF1/FOXP2/ZBTB20/NRG1/RORA
GO:0015399	MF	GO:0015399	primary active transmembrane transporter activity	28	0.524146	2.76696	5.18244e-06	0.000172287	0.000127894	311	tags=86%, list=39%, signal=54%	ATP6V1F/NDUFB1/NDUFB10/COX7A2L/ATP6V0B/NDUFS5/CYC1/COX6B1/NDUFB3/COX5A/NDUFB9/ATP6V0D1/COX4I1/COX7B/UQCRC1/COX5B/NDUFB5/ATP6V1D/NDUFB2/NDUFA4/NDUFB7/NDUFB4/NDUFA2/ATP6V1G2
GO:0009142	BP	GO:0009142	nucleoside triphosphate biosynthetic process	27	0.503302	2.6304	7.2085e-06	0.000234433	0.000174027	366	tags=93%, list=46%, signal=52%	NDUFB1/NDUFB10/NDUFS5/TMSB4X/TBPL1/ATP5F1E/NDUFB3/NDUFA13/ATP5MF/ATP5MC2/NDUFB9/SDHC/ATP5PO/NDUFB11/ATP5PB/NDUFB5/ATP5MC3/NDUFB2/NDUFB7/NDUFB4/ATP5F1C/NDUFA2/STOML2/ATP5MC1/NDUFA6
GO:0090304	BP	GO:0090304	nucleic acid metabolic process	254	-0.242963	-2.30961	7.50007e-06	0.000238726	0.000177213	253	tags=44%, list=32%, signal=44%	SRRM1/TRIM8/ERBB4/ROCK1/LRPPRC/IER3/PSPC1/LCORL/PCF11/SETD5/JUNB/NIPBL/TOP1/TENM2/SRSF10/CIAO1/ID1/CBFA2T2/ELOF1/TCF4/NFAT5/JARID2/IMP3/AFF3/CAMK2D/SMCHD1/SNRPD3/GTF2B/ZMYM2/SF1/TNRC6A/LUC7L3/SOX4/MDK/CLK1/RNMT/SLF2/SRSF1/RBMX/TAF1D/TFAM/NEAT1/SETBP1/SREBF2/EPC1/TRIM33/RBM39/PNRC1/CDK12/PUM1/PUM2/MED13L/RGMB/TXNIP/SLC38A2/MTF2/SMAD2/PPP3CA/CKS2/AQR/MDM2/PABPN1/GIGYF2/SFPQ/ZC3H14/BICD1/DHX9/TRIM44…
GO:0009199	BP	GO:0009199	ribonucleoside triphosphate metabolic process	29	0.508504	2.73387	8.77457e-06	0.000262535	0.000194888	366	tags=93%, list=46%, signal=52%	NDUFB1/NDUFB10/NDUFS5/HSPA8/TMSB4X/ATP5F1E/NDUFB3/NDUFA13/FIS1/ATP5MF/ATP5MC2/NDUFB9/SDHC/ATP5PO/NDUFB11/ATP5PB/NDUFB5/ATP5MC3/NDUFB2/BAD/NDUFB7/NDUFB4/ATP5F1C/NDUFA2/STOML2/ATP5MC1/NDUFA6
GO:0009205	BP	GO:0009205	purine ribonucleoside triphosphate metabolic process	29	0.508504	2.73387	8.77457e-06	0.000262535	0.000194888	366	tags=93%, list=46%, signal=52%	NDUFB1/NDUFB10/NDUFS5/HSPA8/TMSB4X/ATP5F1E/NDUFB3/NDUFA13/FIS1/ATP5MF/ATP5MC2/NDUFB9/SDHC/ATP5PO/NDUFB11/ATP5PB/NDUFB5/ATP5MC3/NDUFB2/BAD/NDUFB7/NDUFB4/ATP5F1C/NDUFA2/STOML2/ATP5MC1/NDUFA6
GO:0046034	BP	GO:0046034	ATP metabolic process	29	0.508504	2.73387	8.77457e-06	0.000262535	0.000194888	366	tags=93%, list=46%, signal=52%	NDUFB1/NDUFB10/NDUFS5/HSPA8/TMSB4X/ATP5F1E/NDUFB3/NDUFA13/FIS1/ATP5MF/ATP5MC2/NDUFB9/SDHC/ATP5PO/NDUFB11/ATP5PB/NDUFB5/ATP5MC3/NDUFB2/BAD/NDUFB7/NDUFB4/ATP5F1C/NDUFA2/STOML2/ATP5MC1/NDUFA6
GO:0022900	BP	GO:0022900	electron transport chain	33	0.474758	2.67966	1.1437e-05	0.000335486	0.000249041	319	tags=82%, list=40%, signal=51%	NDUFB1/NDUFB10/COX7A2L/NDUFS5/DNAJC15/CYC1/UQCRQ/COX6C/COX6B1/NDUFB3/COX5A/NDUFB9/SDHC/COX7A2/COX4I1/COX7B/ETFA/UQCR11/UQCRC1/COX5B/NDUFB5/NDUFB2/NDUFA4/NDUFB7/NDUFB4/NDUFA2/DGUOK
GO:0009055	MF	GO:0009055	electron transfer activity	26	0.515295	2.6484	1.27201e-05	0.000359043	0.000266529	308	tags=85%, list=39%, signal=54%	NDUFB1/NDUFB10/COX7A2L/NDUFS5/CYC1/COX6B1/NDUFB3/COX5A/NDUFB9/SDHC/COX4I1/COX7B/ETFA/UQCR11/UQCRC1/COX5B/NDUFB5/NDUFB2/NDUFA4/NDUFB7/NDUFB4/NDUFA2
GO:1902600	BP	GO:1902600	proton transmembrane transport	27	0.491721	2.56987	1.26141e-05	0.000359043	0.000266529	376	tags=93%, list=47%, signal=51%	ATP6V1F/COX7A2L/ATP6V0B/CYC1/TMSB4X/ATP5F1E/COX6B1/COX5A/ATP5MF/ATP5MC2/ATP6V0D1/COX4I1/ATP5PO/COX7B/UQCRC1/ATP5PB/COX5B/ATP5MC3/ATP6V1D/NDUFA4/ATP5F1C/ATP6V1G2/ATP5MC1/ATP6V1E1/CLCN3
GO:0022804	MF	GO:0022804	active transmembrane transporter activity	31	0.474459	2.6176	1.33127e-05	0.00036881	0.000273779	311	tags=81%, list=39%, signal=51%	ATP6V1F/NDUFB1/NDUFB10/COX7A2L/ATP6V0B/NDUFS5/CYC1/COX6B1/NDUFB3/COX5A/NDUFB9/ATP6V0D1/COX4I1/COX7B/UQCRC1/SLC35B1/COX5B/NDUFB5/ATP6V1D/NDUFB2/NDUFA4/NDUFB7/NDUFB4/NDUFA2/ATP6V1G2
GO:0006812	BP	GO:0006812	monoatomic cation transport	59	0.359519	2.51059	1.44487e-05	0.000393004	0.000291739	258	tags=61%, list=32%, signal=45%	FTH1/ATP6V1F/TSPAN13/FTL/COX7A2L/ATP6V0B/ANXA2/LGALS3/CYC1/CD63/GNB2/TMSB4X/ATOX1/SERPINE2/TMBIM6/ATP5F1E/FKBP1A/VDAC1/COX6B1/COX5A/ITGB1/ATP5MF/ATP5MC2/ATP6V0D1/GSTO1/COX4I1/ATP5PO/COX7B/UQCRC1/ATP5PB/COX5B/KIF5B/TPT1/MAGED2/ATP5MC3/ATP6V1D
GO:0003700	MF	GO:0003700	DNA-binding transcription factor activity	23	-0.554879	-2.59528	1.52879e-05	0.000408406	0.000303172	231	tags=78%, list=29%, signal=57%	JUNB/TCF4/NFAT5/AFF3/SOX4/TFAM/SREBF2/SMAD2/DACH1/EBF3/FOXJ3/SMAD5/NHLH2/RLF/EBF1/FOXP2/ZBTB20/RORA
GO:0006811	BP	GO:0006811	monoatomic ion transport	61	0.368366	2.62381	1.62621e-05	0.000426809	0.000316833	258	tags=61%, list=32%, signal=44%	S100A6/FTH1/ATP6V1F/TSPAN13/FTL/COX7A2L/ATP6V0B/ANXA2/LGALS3/CYC1/CD63/GNB2/TMSB4X/ATOX1/SERPINE2/TMBIM6/ATP5F1E/FKBP1A/VDAC1/COX6B1/COX5A/ITGB1/ATP5MF/ATP5MC2/ATP6V0D1/GSTO1/COX4I1/ATP5PO/COX7B/UQCRC1/ATP5PB/COX5B/KIF5B/TPT1/MAGED2/ATP5MC3/ATP6V1D
GO:0000987	MF	GO:0000987	cis-regulatory region sequence-specific DNA binding	26	-0.537966	-2.69652	2.02272e-05	0.000521722	0.00038729	231	tags=77%, list=29%, signal=56%	JUNB/TOP1/TCF4/NFAT5/SOX4/RBMX/SREBF2/SMAD2/DHX9/DACH1/EBF3/HMGB2/FOXJ3/SMAD5/NHLH2/EBF1/FOXP2/SMYD3/ZBTB20/RORA
GO:0022857	MF	GO:0022857	transmembrane transporter activity	54	0.382941	2.58398	2.10018e-05	0.000532521	0.000395307	311	tags=70%, list=39%, signal=46%	S100A6/TIMM17B/ATP6V1F/NDUFB1/NDUFB10/COX7A2L/ATP6V0B/ANXA2/NDUFS5/CYC1/ATP5F1E/VDAC1/COX6B1/NDUFB3/COX5A/ATP5MF/ATP5MC2/NDUFB9/ATP6V0D1/COX4I1/ATP5PO/COX7B/UQCRC1/SEC61G/ATP5PB/SLC35B1/COX5B/ATRAID/NDUFB5/ATP5MC3/ATP6V1D/NDUFB2/NDUFA4/NDUFB7/NDUFB4/ATP5F1C/NDUFA2/ATP6V1G2
GO:0000978	MF	GO:0000978	RNA polymerase II cis-regulatory region sequence-specific DNA binding	25	-0.529421	-2.60715	2.44577e-05	0.000566967	0.000420877	231	tags=76%, list=29%, signal=56%	JUNB/TOP1/TCF4/NFAT5/SOX4/RBMX/SREBF2/SMAD2/DHX9/DACH1/EBF3/FOXJ3/SMAD5/NHLH2/EBF1/FOXP2/SMYD3/ZBTB20/RORA
GO:0006754	BP	GO:0006754	ATP biosynthetic process	26	0.500092	2.57026	2.61502e-05	0.000566967	0.000420877	366	tags=92%, list=46%, signal=52%	NDUFB1/NDUFB10/NDUFS5/TMSB4X/ATP5F1E/NDUFB3/NDUFA13/ATP5MF/ATP5MC2/NDUFB9/SDHC/ATP5PO/NDUFB11/ATP5PB/NDUFB5/ATP5MC3/NDUFB2/NDUFB7/NDUFB4/ATP5F1C/NDUFA2/STOML2/ATP5MC1/NDUFA6
GO:0009145	BP	GO:0009145	purine nucleoside triphosphate biosynthetic process	26	0.500092	2.57026	2.61502e-05	0.000566967	0.000420877	366	tags=92%, list=46%, signal=52%	NDUFB1/NDUFB10/NDUFS5/TMSB4X/ATP5F1E/NDUFB3/NDUFA13/ATP5MF/ATP5MC2/NDUFB9/SDHC/ATP5PO/NDUFB11/ATP5PB/NDUFB5/ATP5MC3/NDUFB2/NDUFB7/NDUFB4/ATP5F1C/NDUFA2/STOML2/ATP5MC1/NDUFA6
GO:0009201	BP	GO:0009201	ribonucleoside triphosphate biosynthetic process	26	0.500092	2.57026	2.61502e-05	0.000566967	0.000420877	366	tags=92%, list=46%, signal=52%	NDUFB1/NDUFB10/NDUFS5/TMSB4X/ATP5F1E/NDUFB3/NDUFA13/ATP5MF/ATP5MC2/NDUFB9/SDHC/ATP5PO/NDUFB11/ATP5PB/NDUFB5/ATP5MC3/NDUFB2/NDUFB7/NDUFB4/ATP5F1C/NDUFA2/STOML2/ATP5MC1/NDUFA6
GO:0009206	BP	GO:0009206	purine ribonucleoside triphosphate biosynthetic process	26	0.500092	2.57026	2.61502e-05	0.000566967	0.000420877	366	tags=92%, list=46%, signal=52%	NDUFB1/NDUFB10/NDUFS5/TMSB4X/ATP5F1E/NDUFB3/NDUFA13/ATP5MF/ATP5MC2/NDUFB9/SDHC/ATP5PO/NDUFB11/ATP5PB/NDUFB5/ATP5MC3/NDUFB2/NDUFB7/NDUFB4/ATP5F1C/NDUFA2/STOML2/ATP5MC1/NDUFA6
GO:0006355	BP	GO:0006355	regulation of DNA-templated transcription	153	-0.267484	-2.29518	2.41306e-05	0.000566967	0.000420877	232	tags=45%, list=29%, signal=40%	SETD5/JUNB/NIPBL/TENM2/SRSF10/CIAO1/ID1/CBFA2T2/TCF4/NFAT5/JARID2/AFF3/CAMK2D/ZMYM2/SF1/SOX4/MDK/RBMX/TAF1D/TFAM/SETBP1/SREBF2/EPC1/TRIM33/CDK12/MED13L/RGMB/TXNIP/MTF2/SMAD2/PPP3CA/CKS2/MDM2/SFPQ/DHX9/TRIM44/ATXN1/RERE/DACH1/EBF3/RUNX1T1/HMGB2/MPHOSPH8/SRSF2/FOXJ3/IER5/SMAD5/PHC2/SOS1/KANSL1/PIH1D1/NHLH2/TRO/RLF/KMT2C/CAMK4/EBF1/SAFB2/ARID4B/ASH1L/IER2/FOXP2/SMYD3/ZBTB20/APOE/NRG1/CCNL1/AUTS2/RORA
GO:2001141	BP	GO:2001141	regulation of RNA biosynthetic process	153	-0.267484	-2.29518	2.41306e-05	0.000566967	0.000420877	232	tags=45%, list=29%, signal=40%	SETD5/JUNB/NIPBL/TENM2/SRSF10/CIAO1/ID1/CBFA2T2/TCF4/NFAT5/JARID2/AFF3/CAMK2D/ZMYM2/SF1/SOX4/MDK/RBMX/TAF1D/TFAM/SETBP1/SREBF2/EPC1/TRIM33/CDK12/MED13L/RGMB/TXNIP/MTF2/SMAD2/PPP3CA/CKS2/MDM2/SFPQ/DHX9/TRIM44/ATXN1/RERE/DACH1/EBF3/RUNX1T1/HMGB2/MPHOSPH8/SRSF2/FOXJ3/IER5/SMAD5/PHC2/SOS1/KANSL1/PIH1D1/NHLH2/TRO/RLF/KMT2C/CAMK4/EBF1/SAFB2/ARID4B/ASH1L/IER2/FOXP2/SMYD3/ZBTB20/APOE/NRG1/CCNL1/AUTS2/RORA
GO:0006351	BP	GO:0006351	DNA-templated transcription	162	-0.261897	-2.27131	2.43586e-05	0.000566967	0.000420877	235	tags=48%, list=29%, signal=42%	TRIM8/ERBB4/PSPC1/LCORL/PCF11/SETD5/JUNB/NIPBL/TENM2/SRSF10/CIAO1/ID1/CBFA2T2/ELOF1/TCF4/NFAT5/JARID2/AFF3/CAMK2D/GTF2B/ZMYM2/SF1/SOX4/MDK/RBMX/TAF1D/TFAM/SETBP1/SREBF2/EPC1/TRIM33/CDK12/MED13L/RGMB/TXNIP/MTF2/SMAD2/PPP3CA/CKS2/MDM2/SFPQ/DHX9/TRIM44/ATXN1/RERE/DACH1/RPRD1A/EBF3/RUNX1T1/HMGB2/MPHOSPH8/SRSF2/FOXJ3/IER5/SMAD5/PHC2/SOS1/KANSL1/PIH1D1/NHLH2/TRO/RLF/KMT2C/CAMK4/EBF1/SAFB2/ARID4B/ASH1L/…
GO:0032774	BP	GO:0032774	RNA biosynthetic process	162	-0.261897	-2.27131	2.43586e-05	0.000566967	0.000420877	235	tags=48%, list=29%, signal=42%	TRIM8/ERBB4/PSPC1/LCORL/PCF11/SETD5/JUNB/NIPBL/TENM2/SRSF10/CIAO1/ID1/CBFA2T2/ELOF1/TCF4/NFAT5/JARID2/AFF3/CAMK2D/GTF2B/ZMYM2/SF1/SOX4/MDK/RBMX/TAF1D/TFAM/SETBP1/SREBF2/EPC1/TRIM33/CDK12/MED13L/RGMB/TXNIP/MTF2/SMAD2/PPP3CA/CKS2/MDM2/SFPQ/DHX9/TRIM44/ATXN1/RERE/DACH1/RPRD1A/EBF3/RUNX1T1/HMGB2/MPHOSPH8/SRSF2/FOXJ3/IER5/SMAD5/PHC2/SOS1/KANSL1/PIH1D1/NHLH2/TRO/RLF/KMT2C/CAMK4/EBF1/SAFB2/ARID4B/ASH1L/…
GO:0031982	CC	GO:0031982	vesicle	215	0.226325	2.24315	2.50342e-05	0.000566967	0.000420877	411	tags=70%, list=52%, signal=46%	S100A6/S100A10/OCIAD2/SCG3/TIMP1/TUBA1A/DYNLT1/FTH1/ATP6V1F/S100A11/STMN2/NUCB2/FTL/PHPT1/MDH2/ESD/ATP6V0B/GNAS/ANXA2/OPTN/LGALS3/RABAC1/PFN2/HSPA8/CD63/MYL6/RNF167/CHMP2A/GNB2/TMSB4X/TUBB/SERPINE2/ARPC3/VGF/COPE/STMN1/VDAC1/ARPC1A/SCG5/MACROH2A1/STARD3NL/ITGB1/RPLP0/GSTP1/YBX1/SMS/TRAPPC1/UBA52/EIF3H/PGRMC1/ACTG1/UBL3/COL1A1/CIB1/SH3BGRL3/GGH/ATP6V0D1/SNF8/MYL6B/PSMB5/HLA-A/ARF3/GSTO1/DARS1/RAB1…
GO:0005215	MF	GO:0005215	transporter activity	56	0.364186	2.50515	3.56388e-05	0.000761652	0.000565398	311	tags=70%, list=39%, signal=46%	S100A6/TIMM17B/ATP6V1F/NDUFB1/NDUFB10/COX7A2L/ATP6V0B/ANXA2/NDUFS5/CYC1/ATP5F1E/VDAC1/COX6B1/NDUFB3/COX5A/ATP5MF/ATP5MC2/NDUFB9/ATP6V0D1/COX4I1/ATP5PO/COX7B/UQCRC1/SEC61G/ATP5PB/SLC35B1/COX5B/ATRAID/NDUFB5/ATP5MC3/ATP6V1D/PRELID1/NDUFB2/NDUFA4/NDUFB7/NDUFB4/ATP5F1C/NDUFA2/ATP6V1G2
GO:0015453	MF	GO:0015453	oxidoreduction-driven active transmembrane transporter activity	22	0.529063	2.58119	4.52018e-05	0.00090594	0.000672507	308	tags=86%, list=39%, signal=54%	NDUFB1/NDUFB10/COX7A2L/NDUFS5/CYC1/COX6B1/NDUFB3/COX5A/NDUFB9/COX4I1/COX7B/UQCRC1/COX5B/NDUFB5/NDUFB2/NDUFA4/NDUFB7/NDUFB4/NDUFA2
GO:0000976	MF	GO:0000976	transcription cis-regulatory region binding	39	-0.436437	-2.57262	4.42328e-05	0.00090594	0.000672507	231	tags=64%, list=29%, signal=48%	JUNB/TOP1/TCF4/NFAT5/GTF2B/SOX4/RBMX/TFAM/SREBF2/MTF2/SMAD2/SFPQ/DHX9/DACH1/EBF3/HMGB2/FOXJ3/SMAD5/NHLH2/EBF1/ARID4B/FOXP2/SMYD3/ZBTB20/RORA
GO:0001067	MF	GO:0001067	transcription regulatory region nucleic acid binding	39	-0.436437	-2.57262	4.42328e-05	0.00090594	0.000672507	231	tags=64%, list=29%, signal=48%	JUNB/TOP1/TCF4/NFAT5/GTF2B/SOX4/RBMX/TFAM/SREBF2/MTF2/SMAD2/SFPQ/DHX9/DACH1/EBF3/HMGB2/FOXJ3/SMAD5/NHLH2/EBF1/ARID4B/FOXP2/SMYD3/ZBTB20/RORA
GO:0030312	CC	GO:0030312	external encapsulating structure	19	0.557513	2.53667	4.60237e-05	0.00090594	0.000672507	87	tags=53%, list=11%, signal=48%	S100A6/S100A10/COL3A1/DCN/TIMP1/APLP1/LOX/ANXA2/LGALS3/SERPINE2
GO:0031012	CC	GO:0031012	extracellular matrix	19	0.557513	2.53667	4.60237e-05	0.00090594	0.000672507	87	tags=53%, list=11%, signal=48%	S100A6/S100A10/COL3A1/DCN/TIMP1/APLP1/LOX/ANXA2/LGALS3/SERPINE2
GO:0062023	CC	GO:0062023	collagen-containing extracellular matrix	19	0.557513	2.53667	4.60237e-05	0.00090594	0.000672507	87	tags=53%, list=11%, signal=48%	S100A6/S100A10/COL3A1/DCN/TIMP1/APLP1/LOX/ANXA2/LGALS3/SERPINE2
GO:1901617	BP	GO:1901617	organic hydroxy compound biosynthetic process	10	-0.722606	-2.50803	4.74203e-05	0.000921309	0.000683916	166	tags=90%, list=21%, signal=72%	SREBF2/DHFR/MSMO1/FDFT1/HMGCR/SQLE/IDI1/APOE/HMGCS1
GO:0015986	BP	GO:0015986	proton motive force-driven ATP synthesis	25	0.496612	2.53177	5.13842e-05	0.000985523	0.000731584	366	tags=92%, list=46%, signal=51%	NDUFB1/NDUFB10/NDUFS5/ATP5F1E/NDUFB3/NDUFA13/ATP5MF/ATP5MC2/NDUFB9/SDHC/ATP5PO/NDUFB11/ATP5PB/NDUFB5/ATP5MC3/NDUFB2/NDUFB7/NDUFB4/ATP5F1C/NDUFA2/STOML2/ATP5MC1/NDUFA6
GO:0016604	CC	GO:0016604	nuclear body	64	-0.368239	-2.55602	5.72592e-05	0.0010843	0.000804909	349	tags=78%, list=44%, signal=48%	RBM25/DHX15/API5/TCERG1/MAX/SNAPC3/PRPF4B/SNRNP70/EWSR1/DDX17/THOC2/ATF7IP/CCNL2/PPP4R3A/SRRT/YME1L1/SRRM1/TRIM8/PSPC1/ARIH1/TENM2/SRSF10/AFF3/SNRPD3/GTF2B/ZMYM2/SF1/LUC7L3/SLF2/SRSF1/NEAT1/SETBP1/EPC1/RBM39/CDK12/MDM2/PABPN1/SFPQ/ZC3H14/DHX9/RERE/DACH1/SRSF2/WTAP/AFDN/SAFB2/ANKS1B/ZBTB20/KAZN/CCNL1
GO:0098742	BP	GO:0098742	cell-cell adhesion via plasma-membrane adhesion molecules	12	-0.65731	-2.44425	6.27449e-05	0.00117333	0.000870998	57	tags=58%, list=7%, signal=55%	TRO/ADGRL3/CADM1/ROBO1/NLGN1/DAB1/PCDH9
GO:1990837	MF	GO:1990837	sequence-specific double-stranded DNA binding	42	-0.419247	-2.50556	7.12683e-05	0.00131626	0.000977103	231	tags=62%, list=29%, signal=46%	JUNB/TOP1/TCF4/NFAT5/GTF2B/SOX4/RBMX/TFAM/SREBF2/MTF2/SMAD2/SFPQ/DHX9/DACH1/EBF3/HMGB2/FOXJ3/SMAD5/NHLH2/EBF1/ARID4B/ZNF385D/FOXP2/SMYD3/ZBTB20/RORA
GO:0015078	MF	GO:0015078	proton transmembrane transporter activity	24	0.500988	2.51435	7.24e-05	0.00132086	0.000980514	311	tags=83%, list=39%, signal=52%	ATP6V1F/COX7A2L/ATP6V0B/CYC1/ATP5F1E/COX6B1/COX5A/ATP5MF/ATP5MC2/ATP6V0D1/COX4I1/ATP5PO/COX7B/UQCRC1/ATP5PB/COX5B/ATP5MC3/ATP6V1D/ATP5F1C/ATP6V1G2
GO:0008202	BP	GO:0008202	steroid metabolic process	12	-0.652293	-2.4256	7.42574e-05	0.00132249	0.000981724	190	tags=83%, list=24%, signal=64%	SF1/SREBF2/MSMO1/FDFT1/HMGCR/SQLE/IDI1/APOE/HMGCS1/RORA
GO:0031323	BP	GO:0031323	regulation of cellular metabolic process	304	-0.217834	-2.1024	7.39938e-05	0.00132249	0.000981724	336	tags=54%, list=42%, signal=51%	MAX/GTF2I/AKIRIN1/WNK1/DDIT4/XIAP/USP10/AFF4/LSM14A/HNRNPDL/ID2/SNRNP70/LARP1/TAF15/NF1/SMG1/EWSR1/LCOR/PTPRS/DDX17/JMJD1C/CORO1C/RALY/FTX/RBM3/HPRT1/PIK3C2A/HNRNPH3/ARPP19/TET1/MAGI2/PAXBP1/ATF7IP/CCNL2/XRN2/SPTY2D1/SRRT/HK2/SAP30/SRRM1/TRIM8/ERBB4/ROCK1/LRPPRC/IER3/PSPC1/IGFBP3/LCORL/MSI2/SETD5/JUNB/NIPBL/TOP1/NAV3/TENM2/SRSF10/CIAO1/ID1/CBFA2T2/TCF4/NFAT5/JARID2/CBLB/MIAT/USP33/HERC1/AFF3/CAMK…
GO:0043565	MF	GO:0043565	sequence-specific DNA binding	47	-0.403553	-2.54253	7.67489e-05	0.00133507	0.000991066	231	tags=60%, list=29%, signal=45%	JUNB/TOP1/TCF4/NFAT5/GTF2B/SOX4/RBMX/TFAM/SREBF2/MTF2/SMAD2/SFPQ/DHX9/RERE/DACH1/EBF3/HMGB2/FOXJ3/SMAD5/NHLH2/EBF1/SAFB2/ARID4B/ZNF385D/FOXP2/SMYD3/ZBTB20/RORA
GO:0031325	BP	GO:0031325	positive regulation of cellular metabolic process	160	-0.248661	-2.16187	7.58836e-05	0.00133507	0.000991066	184	tags=37%, list=23%, signal=35%	SOX4/MDK/SLF2/SRSF1/RBMX/CNTN1/TFAM/NEAT1/SREBF2/EPC1/IRS2/EIF4G3/GSK3B/CDK12/PUM1/PUM2/G3BP1/RGMB/SLC38A2/SMAD2/PPP3CA/TNIK/MDM2/GIGYF2/SFPQ/DHX9/TRIM44/RERE/DHX29/EBF3/PLK2/HMGB2/FYN/PIBF1/FOXJ3/IER5/SMAD5/TRA2A/KANSL1/AFDN/PIH1D1/NHLH2/RLF/KMT2C/CAMK4/ARID4B/TNRC6B/ASH1L/CADM1/ROBO1/IER2/FBXW7/SMYD3/ZBTB20/APOE/NRG1/FN1/AUTS2/RORA
GO:0010604	BP	GO:0010604	positive regulation of macromolecule metabolic process	169	-0.251289	-2.17924	8.3565e-05	0.00143693	0.00106668	184	tags=37%, list=23%, signal=36%	SOX4/MDK/SLF2/SRSF1/RBMX/IST1/CNTN1/TFAM/NEAT1/SREBF2/EPC1/IRS2/EIF4G3/GSK3B/CDK12/PUM1/PUM2/G3BP1/RGMB/SLC38A2/SMAD2/PPP3CA/TNIK/MDM2/GIGYF2/SFPQ/DHX9/TRIM44/RERE/DHX29/EBF3/PLK2/HMGB2/FYN/PIBF1/FOXJ3/IER5/ARRDC3/SMAD5/TRA2A/MYCBP2/KANSL1/AFDN/PIH1D1/NHLH2/RLF/KMT2C/CAMK4/ARID4B/TNRC6B/ASH1L/CADM1/ROBO1/IER2/FBXW7/SMYD3/ZBTB20/APOE/NRG1/FN1/AUTS2/RORA
GO:0019222	BP	GO:0019222	regulation of metabolic process	335	-0.208485	-2.04317	0.000107157	0.00182166	0.00135228	332	tags=52%, list=42%, signal=52%	AKIRIN1/WNK1/DDIT4/XIAP/USP10/AFF4/LSM14A/HNRNPDL/ID2/SNRNP70/LARP1/TAF15/NF1/SMG1/EWSR1/LCOR/PTPRS/DDX17/CENPX/JMJD1C/CORO1C/RALY/FTX/RBM3/HPRT1/PIK3C2A/HNRNPH3/ARPP19/TET1/MAGI2/PAXBP1/ATF7IP/CCNL2/HSPE1/XRN2/SPTY2D1/SRRT/HK2/AGTPBP1/SAP30/CST3/SRRM1/TRIM8/ERBB4/ROCK1/LRPPRC/IER3/PSPC1/IGFBP3/LCORL/MSI2/ZFAND2A/SETD5/JUNB/ARIH1/NIPBL/TOP1/NAV3/TENM2/SRSF10/CIAO1/ID1/CBFA2T2/TCF4/NFAT5/JARID2/CB…
GO:0015075	MF	GO:0015075	monoatomic ion transmembrane transporter activity	31	0.424778	2.34351	0.000128952	0.00216755	0.00160904	258	tags=68%, list=32%, signal=48%	S100A6/ATP6V1F/COX7A2L/ATP6V0B/ANXA2/CYC1/ATP5F1E/VDAC1/COX6B1/COX5A/ATP5MF/ATP5MC2/ATP6V0D1/COX4I1/ATP5PO/COX7B/UQCRC1/ATP5PB/COX5B/ATP5MC3/ATP6V1D
GO:0033108	BP	GO:0033108	mitochondrial respiratory chain complex assembly	19	0.533343	2.4267	0.00013117	0.00218033	0.00161853	308	tags=89%, list=39%, signal=56%	NDUFB1/NDUFB10/NDUFS5/UQCC2/NDUFB3/NDUFA13/NDUFB9/PET100/COX14/NDUFAF3/NDUFB11/NDUFB5/NDUFB2/COA3/NDUFB7/NDUFB4/NDUFA2
GO:0000977	MF	GO:0000977	RNA polymerase II transcription regulatory region sequence-specific DNA binding	30	-0.474021	-2.52375	0.000136061	0.00223678	0.00166043	231	tags=70%, list=29%, signal=52%	JUNB/TOP1/TCF4/NFAT5/GTF2B/SOX4/RBMX/SREBF2/MTF2/SMAD2/DHX9/DACH1/EBF3/FOXJ3/SMAD5/NHLH2/EBF1/FOXP2/SMYD3/ZBTB20/RORA
GO:0034220	BP	GO:0034220	monoatomic ion transmembrane transport	47	0.379213	2.40299	0.000149453	0.00240576	0.00178587	258	tags=62%, list=32%, signal=44%	S100A6/ATP6V1F/TSPAN13/COX7A2L/ATP6V0B/ANXA2/CYC1/CD63/GNB2/TMSB4X/TMBIM6/ATP5F1E/FKBP1A/VDAC1/COX6B1/COX5A/ITGB1/ATP5MF/ATP5MC2/ATP6V0D1/GSTO1/COX4I1/ATP5PO/COX7B/UQCRC1/ATP5PB/COX5B/ATP5MC3/ATP6V1D
GO:1901360	BP	GO:1901360	organic cyclic compound metabolic process	308	-0.204574	-1.98168	0.000149556	0.00240576	0.00178587	222	tags=36%, list=28%, signal=42%	TENM2/SRSF10/CIAO1/ID1/CBFA2T2/ELOF1/TCF4/NFAT5/JARID2/IMP3/AFF3/CAMK2D/SMCHD1/SNRPD3/PANK3/GTF2B/ZMYM2/SF1/TNRC6A/LUC7L3/SOX4/MDK/NMNAT2/CLK1/RNMT/SLF2/SRSF1/RBMX/TAF1D/TFAM/NEAT1/SETBP1/SREBF2/EPC1/TRIM33/RBM39/PNRC1/CDK12/PUM1/PUM2/MED13L/RGMB/TXNIP/SLC38A2/DHFR/MTF2/SMAD2/PPP3CA/CKS2/AQR/MSMO1/MDM2/PABPN1/GIGYF2/SFPQ/ZC3H14/BICD1/DHX9/TRIM44/ATXN1/RERE/RSL1D1/DACH1/RPRD1A/EBF3/OAT/RUNX1T1/HMG…
GO:0006694	BP	GO:0006694	steroid biosynthetic process	10	-0.691514	-2.40012	0.000153472	0.00244249	0.00181313	190	tags=90%, list=24%, signal=69%	SF1/SREBF2/MSMO1/FDFT1/HMGCR/SQLE/IDI1/APOE/HMGCS1
GO:1990204	CC	GO:1990204	oxidoreductase complex	25	0.474184	2.41743	0.000157755	0.00248423	0.00184412	308	tags=80%, list=39%, signal=51%	NDUFB1/NDUFB10/NDUFS5/CYC1/UQCRQ/NDUFB3/NDUFA13/NDUFB9/SDHC/LDHA/ETFA/NDUFB11/UQCR11/UQCRC1/NDUFB5/NDUFB2/NDUFA4/NDUFB7/NDUFB4/NDUFA2
GO:1990351	CC	GO:1990351	transporter complex	32	0.421024	2.34194	0.000177983	0.00277358	0.00205891	313	tags=78%, list=39%, signal=49%	ATP6V1F/NDUFB1/NDUFB10/ATP6V0B/NDUFS5/CYC1/FKBP1A/UQCRQ/NDUFB3/NDUFA13/NDUFB9/ATP6V0D1/OLFM2/NDUFB11/UQCR11/UQCRC1/NDUFB5/ATP6V1D/ERGIC3/NDUFB2/NDUFA4/NDUFB7/NDUFB4/NDUFA2/SMDT1
GO:1902495	CC	GO:1902495	transmembrane transporter complex	31	0.414751	2.28818	0.000198654	0.00306378	0.00227434	313	tags=77%, list=39%, signal=49%	ATP6V1F/NDUFB1/NDUFB10/ATP6V0B/NDUFS5/CYC1/FKBP1A/UQCRQ/NDUFB3/NDUFA13/NDUFB9/ATP6V0D1/OLFM2/NDUFB11/UQCR11/UQCRC1/NDUFB5/ATP6V1D/NDUFB2/NDUFA4/NDUFB7/NDUFB4/NDUFA2/SMDT1
GO:0042776	BP	GO:0042776	proton motive force-driven mitochondrial ATP synthesis	22	0.497775	2.42854	0.000202761	0.00309521	0.00229767	329	tags=86%, list=41%, signal=52%	NDUFB1/NDUFB10/NDUFS5/ATP5F1E/NDUFB3/NDUFA13/ATP5MF/NDUFB9/SDHC/ATP5PO/NDUFB11/ATP5PB/NDUFB5/NDUFB2/NDUFB7/NDUFB4/ATP5F1C/NDUFA2/STOML2
GO:1901137	BP	GO:1901137	carbohydrate derivative biosynthetic process	44	0.368355	2.2975	0.000208789	0.00315504	0.00234208	367	tags=77%, list=46%, signal=44%	NDUFB1/NDUFB10/NDUFS5/TMEM258/TMSB4X/TBPL1/ATP5F1E/NDUFB3/NDUFA13/ATP5MF/ATP5MC2/NDUFB9/SDHC/DAD1/DPM3/ATP5PO/NDUFB11/ATP5PB/PMM1/NDUFB5/ATP5MC3/ITM2C/NDUFB2/NDUFB7/NDUFB4/ATP5F1C/NDUFA2/DGUOK/STOML2/DUT/B4GALT3/ATP5MC1/NDUFA6/TMEM59
GO:0098655	BP	GO:0098655	monoatomic cation transmembrane transport	45	0.37258	2.32658	0.000216574	0.00320787	0.0023813	313	tags=71%, list=39%, signal=46%	ATP6V1F/TSPAN13/COX7A2L/ATP6V0B/ANXA2/CYC1/CD63/GNB2/TMSB4X/TMBIM6/ATP5F1E/FKBP1A/VDAC1/COX6B1/COX5A/ITGB1/ATP5MF/ATP5MC2/ATP6V0D1/GSTO1/COX4I1/ATP5PO/COX7B/UQCRC1/ATP5PB/COX5B/ATP5MC3/ATP6V1D/NDUFA4/ATP5F1C/ATP6V1G2/SMDT1
GO:0098662	BP	GO:0098662	inorganic cation transmembrane transport	45	0.37258	2.32658	0.000216574	0.00320787	0.0023813	313	tags=71%, list=39%, signal=46%	ATP6V1F/TSPAN13/COX7A2L/ATP6V0B/ANXA2/CYC1/CD63/GNB2/TMSB4X/TMBIM6/ATP5F1E/FKBP1A/VDAC1/COX6B1/COX5A/ITGB1/ATP5MF/ATP5MC2/ATP6V0D1/GSTO1/COX4I1/ATP5PO/COX7B/UQCRC1/ATP5PB/COX5B/ATP5MC3/ATP6V1D/NDUFA4/ATP5F1C/ATP6V1G2/SMDT1
GO:0003690	MF	GO:0003690	double-stranded DNA binding	46	-0.393091	-2.44424	0.000218777	0.00320873	0.00238194	231	tags=59%, list=29%, signal=44%	JUNB/TOP1/TCF4/NFAT5/AFF3/GTF2B/SOX4/RBMX/TFAM/SREBF2/MTF2/SMAD2/SFPQ/DHX9/DACH1/EBF3/HMGB2/FOXJ3/SMAD5/NHLH2/EBF1/ARID4B/ZNF385D/FOXP2/SMYD3/ZBTB20/RORA
GO:1901566	BP	GO:1901566	organonitrogen compound biosynthetic process	115	0.243937	2.08142	0.000235362	0.00341845	0.00253762	434	tags=77%, list=54%, signal=41%	APLP1/NDUFB1/CSDE1/NDUFB10/EIF3F/NDUFS5/TMEM258/TMSB4X/MRPL20/TBPL1/ATP5F1E/UQCC2/NDUFB3/NDUFA13/RPLP0/GSTP1/YBX1/SMS/UBA52/EIF3H/PGRMC1/ATP5MF/ATP5MC2/NDUFB9/SDHC/METTL5/DAD1/DARS1/DPM3/TMEM14C/ATP5PO/ABCE1/SARS1/NDUFB11/MTIF3/EIF3M/ATP5PB/PMM1/NDUFB5/ATP5MC3/PRMT1/MRPS33/RPL22/MRPL41/ITM2C/BCAT1/NDUFB2/COA3/GARS1/NDUFB7/NDUFB4/RPS12/MRPL33/ATP5F1C/NDUFA2/DGUOK/CLIP3/AARS1/ELP4/GADD45GIP1/STOML2…
GO:0000981	MF	GO:0000981	DNA-binding transcription factor activity, RNA polymerase II-specific	21	-0.539753	-2.45647	0.00023949	0.00344496	0.0025573	231	tags=76%, list=29%, signal=56%	JUNB/TCF4/NFAT5/SOX4/SREBF2/SMAD2/DACH1/EBF3/FOXJ3/SMAD5/NHLH2/RLF/EBF1/FOXP2/ZBTB20/RORA
GO:0010557	BP	GO:0010557	positive regulation of macromolecule biosynthetic process	124	-0.263704	-2.15221	0.000262769	0.00374383	0.00277916	184	tags=39%, list=23%, signal=35%	SOX4/MDK/SRSF1/RBMX/CNTN1/TFAM/SREBF2/EPC1/IRS2/EIF4G3/GSK3B/CDK12/G3BP1/RGMB/SLC38A2/SMAD2/PPP3CA/MDM2/SFPQ/DHX9/TRIM44/RERE/DHX29/EBF3/HMGB2/PIBF1/FOXJ3/IER5/SMAD5/TRA2A/KANSL1/AFDN/PIH1D1/NHLH2/RLF/KMT2C/CAMK4/ARID4B/ASH1L/CADM1/ROBO1/IER2/SMYD3/ZBTB20/APOE/FN1/AUTS2/RORA
GO:1904949	CC	GO:1904949	ATPase complex	22	0.487742	2.37959	0.000276939	0.00383258	0.00284504	419	tags=100%, list=53%, signal=49%	ATP6V1F/ATP6V0B/SMARCC2/ATP5F1E/ATP5MF/ATP5MC2/ATP6V0D1/ATP5PO/ACTB/ATP5PB/HDAC2/ATP5MC3/ATP6V1D/ATP5F1C/ATP6V1G2/CCDC115/RBBP7/ATP5MC1/SMARCB1/ATP6V1E1/ATP5PF/SMARCA1
GO:0070069	CC	GO:0070069	cytochrome complex	15	0.566969	2.35972	0.000272254	0.00383258	0.00284504	279	tags=87%, list=35%, signal=57%	COX7A2L/CYC1/UQCRQ/COX6C/COX6B1/COX5A/COX7A2/COX4I1/COX7B/UQCR11/UQCRC1/COX5B/NDUFA4
GO:0005911	CC	GO:0005911	cell-cell junction	24	-0.487541	-2.35067	0.000278755	0.00383258	0.00284504	77	tags=46%, list=10%, signal=43%	FRMD5/AFDN/CTNND2/ASH1L/LRRC7/ADGRL3/FRMD4A/CADM1/KLHL24/KAZN/PCDH9
GO:0012505	CC	GO:0012505	endomembrane system	243	0.194018	1.95171	0.000279246	0.00383258	0.00284504	396	tags=63%, list=50%, signal=46%	S100A6/COL3A1/OCIAD2/DCN/SCG3/TIMP1/TUBA1A/APLP1/DYNLT1/CUEDC2/PLIN2/FTH1/ATP6V1F/S100A11/STMN2/STMN4/NUCB2/SPCS1/FTL/CSDE1/ESD/ATP6V0B/UCHL1/ANXA2/SEZ6L2/OPTN/LGALS3/RABAC1/SERP2/SPCS2/MANF/HSPA8/CD63/RNF167/CHMP2A/TMEM258/TMSB4X/TUBB/SERPINE2/TMEM208/TMBIM6/FKBP1A/VGF/COPE/CCNI/SEC11C/SCP2/SCG5/STARD3NL/ITGB1/FIS1/RPLP0/GSTP1/YBX1/TRAPPC1/UBA52/PGRMC1/SEC62/ATP5MF/COL1A1/CIB1/C1orf43/GGH/ATP6V0…
GO:0009165	BP	GO:0009165	nucleotide biosynthetic process	36	0.400278	2.34175	0.000296131	0.0039911	0.00296271	428	tags=92%, list=54%, signal=44%	NDUFB1/NDUFB10/NDUFS5/TMSB4X/TBPL1/ATP5F1E/NDUFB3/NDUFA13/ATP5MF/ATP5MC2/NDUFB9/SDHC/ATP5PO/NDUFB11/ATP5PB/NDUFB5/ATP5MC3/NDUFB2/GARS1/NDUFB7/NDUFB4/ATP5F1C/NDUFA2/DGUOK/STOML2/DUT/NAMPT/ATP5MC1/NDUFA6/ACSL4/NDUFV3/ATP5PF/PRPSAP2
GO:1901293	BP	GO:1901293	nucleoside phosphate biosynthetic process	36	0.400278	2.34175	0.000296131	0.0039911	0.00296271	428	tags=92%, list=54%, signal=44%	NDUFB1/NDUFB10/NDUFS5/TMSB4X/TBPL1/ATP5F1E/NDUFB3/NDUFA13/ATP5MF/ATP5MC2/NDUFB9/SDHC/ATP5PO/NDUFB11/ATP5PB/NDUFB5/ATP5MC3/NDUFB2/GARS1/NDUFB7/NDUFB4/ATP5F1C/NDUFA2/DGUOK/STOML2/DUT/NAMPT/ATP5MC1/NDUFA6/ACSL4/NDUFV3/ATP5PF/PRPSAP2
GO:0098660	BP	GO:0098660	inorganic ion transmembrane transport	46	0.359604	2.27078	0.000322407	0.00430644	0.0031968	313	tags=70%, list=39%, signal=45%	ATP6V1F/TSPAN13/COX7A2L/ATP6V0B/ANXA2/CYC1/CD63/GNB2/TMSB4X/TMBIM6/ATP5F1E/FKBP1A/VDAC1/COX6B1/COX5A/ITGB1/ATP5MF/ATP5MC2/ATP6V0D1/GSTO1/COX4I1/ATP5PO/COX7B/UQCRC1/ATP5PB/COX5B/ATP5MC3/ATP6V1D/NDUFA4/ATP5F1C/ATP6V1G2/SMDT1
GO:0009890	BP	GO:0009890	negative regulation of biosynthetic process	119	-0.263895	-2.13726	0.000345779	0.00449813	0.0033391	322	tags=61%, list=40%, signal=42%	LSM14A/ID2/LARP1/TAF15/SMG1/LCOR/PTPRS/DDX17/RALY/TET1/ATF7IP/XRN2/SPTY2D1/SRRT/SAP30/ROCK1/PSPC1/SETD5/NIPBL/NAV3/TENM2/SRSF10/ID1/CBFA2T2/JARID2/MIAT/SMCHD1/ZMYM2/SF1/TNRC6A/SOX4/NMNAT2/RBMX/NEAT1/SREBF2/EPC1/TRIM33/PNRC1/GSK3B/PUM1/PUM2/TXNIP/DHFR/SMAD2/PPP3CA/MDM2/GIGYF2/SFPQ/ZC3H14/DHX9/RGS2/ATXN1/RERE/DACH1/RUNX1T1/HMGB2/MPHOSPH8/FYN/PIBF1/SRSF2/SMAD5/PHC2/TRO/ARID4B/TNRC6B/ROBO1/FOXP2/FBXW…
GO:0010558	BP	GO:0010558	negative regulation of macromolecule biosynthetic process	119	-0.263895	-2.13726	0.000345779	0.00449813	0.0033391	322	tags=61%, list=40%, signal=42%	LSM14A/ID2/LARP1/TAF15/SMG1/LCOR/PTPRS/DDX17/RALY/TET1/ATF7IP/XRN2/SPTY2D1/SRRT/SAP30/ROCK1/PSPC1/SETD5/NIPBL/NAV3/TENM2/SRSF10/ID1/CBFA2T2/JARID2/MIAT/SMCHD1/ZMYM2/SF1/TNRC6A/SOX4/NMNAT2/RBMX/NEAT1/SREBF2/EPC1/TRIM33/PNRC1/GSK3B/PUM1/PUM2/TXNIP/DHFR/SMAD2/PPP3CA/MDM2/GIGYF2/SFPQ/ZC3H14/DHX9/RGS2/ATXN1/RERE/DACH1/RUNX1T1/HMGB2/MPHOSPH8/FYN/PIBF1/SRSF2/SMAD5/PHC2/TRO/ARID4B/TNRC6B/ROBO1/FOXP2/FBXW…
GO:0031327	BP	GO:0031327	negative regulation of cellular biosynthetic process	119	-0.263895	-2.13726	0.000345779	0.00449813	0.0033391	322	tags=61%, list=40%, signal=42%	LSM14A/ID2/LARP1/TAF15/SMG1/LCOR/PTPRS/DDX17/RALY/TET1/ATF7IP/XRN2/SPTY2D1/SRRT/SAP30/ROCK1/PSPC1/SETD5/NIPBL/NAV3/TENM2/SRSF10/ID1/CBFA2T2/JARID2/MIAT/SMCHD1/ZMYM2/SF1/TNRC6A/SOX4/NMNAT2/RBMX/NEAT1/SREBF2/EPC1/TRIM33/PNRC1/GSK3B/PUM1/PUM2/TXNIP/DHFR/SMAD2/PPP3CA/MDM2/GIGYF2/SFPQ/ZC3H14/DHX9/RGS2/ATXN1/RERE/DACH1/RUNX1T1/HMGB2/MPHOSPH8/FYN/PIBF1/SRSF2/SMAD5/PHC2/TRO/ARID4B/TNRC6B/ROBO1/FOXP2/FBXW…
GO:0008324	MF	GO:0008324	monoatomic cation transmembrane transporter activity	27	0.425868	2.22571	0.000356979	0.0046038	0.00341754	258	tags=70%, list=32%, signal=49%	ATP6V1F/COX7A2L/ATP6V0B/ANXA2/CYC1/ATP5F1E/COX6B1/COX5A/ATP5MF/ATP5MC2/ATP6V0D1/COX4I1/ATP5PO/COX7B/UQCRC1/ATP5PB/COX5B/ATP5MC3/ATP6V1D
GO:0007005	BP	GO:0007005	mitochondrion organization	57	0.327147	2.24824	0.000397939	0.00508818	0.00377711	308	tags=67%, list=39%, signal=44%	DCN/TIMM17B/NDUFB1/MLLT11/NDUFB10/COX7A2L/OPTN/NDUFS5/DNAJC15/VDAC1/UQCC2/NDUFB3/NDUFA13/HIGD1A/FIS1/NDUFB9/PET100/GSK3A/COX7A2/COX14/NDUFAF3/NDUFB11/FEZ1/AIP/MICOS10/KIF5B/MARCKS/NDUFB5/PRELID1/SLIRP/NDUFB2/COA3/ROMO1/ALKBH7/BAD/NDUFB7/NDUFB4/NDUFA2
[truncated: 1,379 more rows]

## Sheet: GSEA_GO Subtype II.hypoxia48h
	ONTOLOGY	ID	Description	setSize	enrichmentScore	NES	pvalue	p.adjust	qvalue	rank	leading_edge	core_enrichment
[truncated: 990 more rows]

## Sheet: GSEA_GO Subtype II.hypoxia7d
	ONTOLOGY	ID	Description	setSize	enrichmentScore	NES	pvalue	p.adjust	qvalue	rank	leading_edge	core_enrichment
[truncated: 559 more rows]
