# Supplementary material for: Single-cell transcriptomics of vascularized human brain organoids decipher lineage-specific stress adaptation in fetal hypoxia-reoxygenation injury
Source: Theranostics. 2025 Jun 9;15(14):7001–24. doi: 10.7150/thno.117001 (PMC12203816; doi:10.7150/thno.117001)
Supplement: Supplementary file 8 — Supplementary table 8. [file thnov15p7001s8.xlsx]

## Sheet: Subtype.I.vs.Subtype.II.DEG
	p_val	avg_log2FC	pct.1	pct.2	p_val_adj
C1orf61	0	-1.00021	0.379	0.841	0
RGS16	0	-1.60247	0.167	0.561	0
SOX11	0	-1.38667	0.229	0.711	0
NREP	0	-0.987116	0.556	0.929	0
NSG2	0	-1.06104	0.31	0.757	0
SOX4	0	-1.39857	0.694	0.984	0
TMSB4X	0	-0.912212	0.966	1	0
DCX	0	-1.05449	0.454	0.872	0
PTMS	0	-1.14145	0.506	0.919	0
CALM1	0	-1.0502	0.559	0.901	0
ACTG1	0	-0.88772	0.855	0.993	0
FTL	0	1.22352	0.927	0.959	0
MT-ND1	0	-1.2186	0.364	0.814	0
MT-ND2	0	-1.32042	0.431	0.857	0
MT-CO1	0	-1.33072	0.648	0.909	0
MT-CO2	0	-1.39869	0.386	0.799	0
MT-ATP6	0	-1.385	0.42	0.827	0
MT-CO3	0	-1.55832	0.54	0.867	0
MT-ND3	0	-1.33399	0.269	0.719	0
MT-ND4	0	-1.33518	0.515	0.869	0
MT-ND5	0	-1.10963	0.354	0.779	0
MT-CYB	0	-1.38394	0.474	0.842	0
ACTB	1.28911e-293	-0.852703	0.787	0.972	3.6554e-289
MT-ND4L	5.27392e-292	-1.17466	0.178	0.569	1.49547e-287
IER5	2.32145e-271	-1.12392	0.172	0.544	6.58271e-267
TFAP2A	4.17621e-270	-1.13851	0.123	0.482	1.18421e-265
MARCKS	1.62666e-269	-0.778688	0.62	0.938	4.61256e-265
TAGLN3	4.20199e-265	-0.991763	0.264	0.676	1.19152e-260
STMN1	1.3026e-263	-0.808837	0.604	0.925	3.69365e-259
MARCKSL1	3.90768e-260	-0.823351	0.509	0.886	1.10806e-255
CRABP1	1.35e-254	-1.44591	0.443	0.781	3.82806e-250
ZIC1	1.33619e-249	-1.00446	0.172	0.544	3.78889e-245
DPYSL3	1.26023e-248	-0.887296	0.335	0.739	3.5735e-244
RTN1	1.23988e-247	-0.965814	0.327	0.713	3.51581e-243
SRSF3	3.20271e-246	-0.919355	0.304	0.701	9.08161e-242
NNAT	2.91872e-244	-0.983042	0.535	0.845	8.27632e-240
H3-3A	7.40508e-241	-0.644362	0.775	0.977	2.09978e-236
RGMB	1.30555e-238	-1.12769	0.09	0.396	3.70201e-234
TMSB15A	1.99698e-238	-0.912236	0.248	0.631	5.66264e-234
TUBB2B	9.48055e-235	-0.680131	0.697	0.964	2.6883e-230
INA	6.89218e-230	-0.886032	0.276	0.652	1.95435e-225
CITED2	1.80185e-227	-0.929637	0.25	0.622	5.10933e-223
TFAP2B	1.15598e-224	-1.03807	0.242	0.594	3.2779e-220
EBF3	8.44127e-224	-0.874524	0.168	0.521	2.39361e-219
DNER	2.10605e-221	-0.812767	0.222	0.589	5.97192e-217
GAD2	4.59084e-221	-1.13527	0.099	0.397	1.30178e-216
RND3	3.02892e-220	-0.962596	0.229	0.589	8.58879e-216
NEUROD6	2.86658e-215	-1.22096	0.059	0.321	8.12848e-211
TCF4	1.71944e-209	-0.996638	0.118	0.423	4.87563e-205
GTF2I	2.96273e-198	-0.708432	0.339	0.721	8.40112e-194
SBK1	1.08064e-197	-0.828357	0.116	0.406	3.06426e-193
KLC1	7.03543e-196	-0.820142	0.152	0.462	1.99497e-191
IER5L	8.59928e-194	-0.859223	0.121	0.411	2.43841e-189
NEUROD1	3.13906e-192	-1.23893	0.035	0.25	8.90112e-188
NEUROD2	1.7345e-191	-0.972537	0.065	0.313	4.91835e-187
NXPH4	1.90014e-186	-0.873676	0.124	0.406	5.38804e-182
EN2	1.96916e-186	-0.824407	0.086	0.346	5.58375e-182
LHX5	7.7842e-184	-0.890578	0.042	0.26	2.20729e-179
LHX5-AS1	1.39714e-183	-0.825452	0.121	0.406	3.96172e-179
INSM1	1.03413e-182	-1.03407	0.058	0.289	2.93237e-178
ID2	1.34423e-181	-0.697767	0.403	0.748	3.81171e-177
BASP1	6.97433e-181	-0.612658	0.575	0.893	1.97764e-176
KIF5C	7.03728e-181	-0.75404	0.271	0.608	1.99549e-176
IGFBP2	3.73877e-180	-0.88717	0.52	0.836	1.06017e-175
CXXC5	1.3281e-179	-0.898208	0.092	0.347	3.76596e-175
ENO2	2.68699e-178	-0.738383	0.443	0.797	7.61922e-174
TSC22D1	5.71976e-178	-0.698717	0.282	0.626	1.62189e-173
EFNB2	2.48797e-177	-0.786781	0.083	0.335	7.05488e-173
MAPT	1.25279e-174	-0.751161	0.206	0.518	3.55241e-170
BTG1	8.21171e-174	-0.714861	0.475	0.815	2.32851e-169
NEFM	3.71212e-173	-0.784536	0.243	0.565	1.05261e-168
ATP1B1	4.24286e-173	-0.82887	0.248	0.565	1.20311e-168
GADD45G	8.18016e-171	-0.812923	0.232	0.548	2.31957e-166
CRMP1	3.87886e-169	-0.643497	0.274	0.612	1.09989e-164
FOXP2	5.91889e-169	-0.775601	0.106	0.37	1.67836e-164
CADM3	3.83063e-165	-0.805287	0.077	0.309	1.08621e-160
STMN2	4.48474e-165	-0.54611	0.61	0.915	1.27169e-160
CFL1	1.4759e-162	-0.564813	0.675	0.929	4.18506e-158
TUBB2A	1.67195e-162	-0.633439	0.447	0.799	4.74099e-158
CALM2	7.13027e-162	-0.573931	0.659	0.92	2.02186e-157
NR2F2	1.32721e-160	-0.771135	0.217	0.523	3.76344e-156
DDX5	4.34545e-160	-0.607815	0.579	0.878	1.2322e-155
FOS	4.05322e-158	-0.802983	0.258	0.565	1.14933e-153
MLLT11	4.46493e-158	-0.536138	0.616	0.909	1.26607e-153
PPP1R14B	7.05391e-157	-0.69256	0.178	0.462	2.00021e-152
OLFM1	2.59491e-155	-0.742831	0.161	0.436	7.35812e-151
TUBB	4.02237e-155	-0.54969	0.716	0.956	1.14058e-150
AP1S2	4.25095e-154	-0.615938	0.299	0.631	1.2054e-149
FNBP1L	1.35955e-153	-0.623714	0.3	0.634	3.85513e-149
CDK5R1	1.77069e-153	-0.715334	0.068	0.281	5.02096e-149
POU3F3	1.35955e-150	-0.688837	0.117	0.365	3.85514e-146
SLC38A2	3.79581e-148	-0.626011	0.29	0.61	1.07634e-143
PPP1R1A	5.10751e-147	-0.709797	0.116	0.359	1.44829e-142
UCHL1	1.51698e-146	-0.605141	0.571	0.861	4.30155e-142
ZFAND5	4.86241e-146	-0.599158	0.259	0.572	1.37879e-141
ARL4C	6.19695e-146	-0.7104	0.142	0.397	1.75721e-141
PKIA	5.67476e-144	-0.593105	0.302	0.628	1.60913e-139
LMO4	9.97753e-144	-0.799371	0.144	0.393	2.82923e-139
PEG10	1.08927e-143	-0.870459	0.308	0.6	3.08873e-139
UBE2E3	1.14491e-143	-0.646905	0.182	0.459	3.2465e-139
DCLK2	1.29668e-143	-0.633087	0.112	0.354	3.67688e-139
NSG1	4.95595e-143	-0.658666	0.182	0.454	1.40531e-138
ARHGAP21	1.69157e-142	-0.529355	0.179	0.461	4.7966e-138
STMN4	2.60869e-142	-0.609594	0.306	0.622	7.39721e-138
SUMO2	8.61105e-142	-0.541041	0.531	0.849	2.44175e-137
POU3F2	1.71348e-140	-0.63432	0.146	0.404	4.85873e-136
FSCN1	1.96983e-140	-0.586879	0.248	0.549	5.58564e-136
EIF4G2	7.07474e-138	-0.529454	0.552	0.855	2.00611e-133
LYPD1	9.40806e-138	-0.813288	0.087	0.302	2.66775e-133
GPM6A	2.97757e-137	-0.497263	0.473	0.814	8.4432e-133
GPM6B	1.54873e-135	-0.552643	0.258	0.559	4.39159e-131
SFPQ	2.26388e-135	-0.579928	0.228	0.519	6.41946e-131
HNRNPDL	2.68086e-135	-0.547305	0.447	0.779	7.60184e-131
MCL1	1.40969e-134	-0.640812	0.137	0.379	3.99733e-130
PTN	1.84125e-134	-0.492499	0.324	0.653	5.22104e-130
FTH1	2.51701e-134	0.647922	0.969	0.994	7.13724e-130
DDAH2	3.83341e-134	-0.594418	0.124	0.363	1.087e-129
ETFB	1.19683e-133	-0.5495	0.294	0.606	3.39374e-129
HNRNPA2B1	3.74851e-133	-0.534175	0.594	0.869	1.06293e-128
LHX1	7.92374e-133	-0.622981	0.217	0.501	2.24686e-128
SRSF2	2.21232e-132	-0.486952	0.291	0.594	6.27326e-128
PCSK1N	3.27854e-132	-0.602992	0.304	0.607	9.29662e-128
CDKN2D	5.20601e-132	-0.621027	0.17	0.426	1.47622e-127
LINC01578	1.85377e-131	-0.56915	0.366	0.689	5.25656e-127
JPT1	2.98936e-131	-0.531019	0.484	0.799	8.47663e-127
NUDT3	2.19804e-130	-0.570242	0.103	0.325	6.23276e-126
GNG2	1.02081e-129	-0.520029	0.234	0.524	2.8946e-125
GAD1	8.40195e-129	-0.658104	0.245	0.524	2.38246e-124
RTF1	1.52259e-128	-0.536031	0.208	0.488	4.31747e-124
PNRC1	2.84464e-127	-0.596327	0.24	0.521	8.06627e-123
PRKAR2B	1.77451e-126	-0.655036	0.14	0.375	5.03181e-122
GSTA4	1.44807e-125	-0.528481	0.179	0.439	4.10616e-121
CHL1	5.62871e-125	-0.680334	0.089	0.291	1.59608e-120
AFDN	9.72302e-125	-0.526642	0.128	0.361	2.75706e-120
ZIC3	4.64229e-123	-0.54371	0.112	0.335	1.31637e-118
NR2F1	7.94702e-122	-0.597185	0.173	0.422	2.25346e-117
H2AZ1	4.34773e-121	-0.486079	0.624	0.907	1.23284e-116
KPNA2	1.30261e-120	-0.506001	0.186	0.444	3.69368e-116
CHD3	1.71726e-120	-0.555961	0.102	0.313	4.86947e-116
NDN	2.58941e-120	-0.542762	0.177	0.427	7.34252e-116
ELAVL3	3.45842e-120	-0.502006	0.247	0.535	9.80668e-116
H3-3B	4.58249e-120	-0.434573	0.767	0.963	1.29941e-115
DUSP4	3.58941e-118	-0.538641	0.136	0.365	1.01781e-113
GAP43	8.64562e-118	-0.456202	0.398	0.724	2.45155e-113
MIDN	5.16284e-116	-0.590424	0.116	0.326	1.46398e-111
LINC00461	1.15855e-115	-0.45353	0.316	0.628	3.28518e-111
DNAJB1	1.29848e-115	-0.695028	0.181	0.418	3.68198e-111
TLE1	2.14351e-115	-0.56218	0.097	0.298	6.07814e-111
RCN2	2.22054e-115	-0.474378	0.229	0.5	6.29657e-111
SCD5	4.18374e-114	-0.524149	0.101	0.305	1.18634e-109
NDFIP1	4.533e-114	-0.470907	0.261	0.54	1.28538e-109
ATP1B3	7.89214e-114	-0.508599	0.191	0.439	2.23789e-109
HNRNPA0	8.97203e-114	-0.4771	0.251	0.53	2.54411e-109
FEZ1	2.89524e-113	-0.441631	0.299	0.592	8.20974e-109
JUN	4.5892e-113	-0.600007	0.348	0.633	1.30131e-108
BZW2	6.63342e-113	-0.475944	0.147	0.379	1.88097e-108
KLHL13	9.93564e-113	-0.603408	0.083	0.272	2.81735e-108
C4orf48	1.48727e-112	-0.484225	0.256	0.528	4.21729e-108
PRRC2B	2.40819e-112	-0.490502	0.141	0.367	6.82866e-108
YWHAB	2.90656e-112	-0.506852	0.305	0.593	8.24183e-108
IER2	4.79014e-112	-0.488064	0.249	0.519	1.35829e-107
RBFOX2	5.75353e-111	-0.476236	0.226	0.489	1.63147e-106
THRA	5.80561e-111	-0.513813	0.153	0.382	1.64624e-106
ELAVL4	1.83843e-109	-0.60719	0.118	0.322	5.21304e-105
ZC2HC1A	7.38235e-108	-0.521269	0.178	0.415	2.09334e-103
YWHAQ	3.4785e-107	-0.445117	0.464	0.772	9.86364e-103
DYNLL1	7.36615e-107	-0.48281	0.551	0.844	2.08875e-102
NUFIP2	3.15507e-106	-0.467842	0.192	0.435	8.94651e-102
GDI1	3.50694e-106	-0.438386	0.297	0.58	9.94428e-102
PGK1	1.8876e-105	-0.586742	0.634	0.876	5.35248e-101
TRIB2	1.98319e-104	-0.495702	0.139	0.353	5.62355e-100
TXN	2.10564e-104	-0.429527	0.392	0.689	5.97076e-100
DDR1	3.09921e-104	-0.507651	0.119	0.323	8.78811e-100
CBX3	1.31026e-102	-0.418752	0.306	0.594	3.71536e-98
FGD5-AS1	4.51658e-102	-0.452127	0.148	0.363	1.28072e-97
OAZ2	5.77256e-102	-0.497581	0.114	0.309	1.63687e-97
HMGB3	6.24819e-102	-0.482671	0.094	0.279	1.77174e-97
FHL1	7.61364e-102	-0.451488	0.253	0.512	2.15892e-97
CXCR4	3.72945e-99	-0.599001	0.137	0.339	1.05752e-94
TSPAN3	4.56528e-99	-0.449013	0.21	0.45	1.29453e-94
CORO1C	1.15156e-98	-0.498082	0.104	0.29	3.26537e-94
PFN2	6.52131e-98	-0.437162	0.331	0.617	1.84918e-93
ID4	8.37608e-98	-0.615511	0.118	0.306	2.37512e-93
IRX2	1.29119e-97	-0.507682	0.085	0.259	3.66129e-93
APLP1	1.3322e-97	-0.396273	0.266	0.535	3.77758e-93
KIF1B	2.17803e-97	-0.407138	0.197	0.435	6.17602e-93
YWHAZ	4.35718e-97	-0.415322	0.566	0.839	1.23552e-92
PCDH9	8.11888e-97	-0.386514	0.155	0.373	2.30219e-92
KDM5B	9.52606e-97	-0.412014	0.284	0.554	2.70121e-92
LHX1-DT	1.45663e-96	-0.393928	0.164	0.39	4.13041e-92
ARL6IP1	2.72898e-96	-0.414914	0.341	0.63	7.73828e-92
CRIP2	4.53084e-96	-0.498354	0.094	0.269	1.28476e-91
ZIC2	5.23799e-96	-0.502639	0.083	0.253	1.48528e-91
NRXN2	6.9313e-96	-0.483529	0.099	0.28	1.96544e-91
PAFAH1B1	1.05458e-94	-0.39733	0.251	0.508	2.99037e-90
HMGN1	5.47183e-94	-0.365446	0.294	0.563	1.55159e-89
KLF10	1.37795e-93	-0.563185	0.097	0.269	3.90733e-89
PODXL2	3.27726e-93	-0.482884	0.094	0.268	9.293e-89
TMEM59L	3.80655e-93	-0.439826	0.197	0.424	1.07939e-88
KIDINS220	2.10056e-92	-0.393494	0.185	0.41	5.95633e-88
EIF1AX	5.28796e-92	-0.482192	0.165	0.375	1.49945e-87
LBH	8.84392e-92	-0.483092	0.138	0.333	2.50778e-87
ID1	6.41475e-91	-0.607092	0.111	0.289	1.81897e-86
FYN	1.10822e-90	-0.352492	0.209	0.441	3.14248e-86
SRSF7	1.32769e-90	-0.385833	0.264	0.518	3.76481e-86
AC027031.2	2.80502e-90	-0.447927	0.105	0.285	7.95391e-86
KHDRBS1	3.10526e-90	-0.350065	0.263	0.521	8.80527e-86
YWHAG	3.95387e-90	-0.373935	0.304	0.572	1.12116e-85
CPEB4	8.1171e-90	-0.40111	0.199	0.424	2.30168e-85
TUBB4B	1.49747e-89	-0.390475	0.215	0.447	4.24623e-85
VDAC3	2.1121e-89	-0.398168	0.237	0.477	5.98907e-85
CCND2	5.56214e-89	-0.431775	0.16	0.366	1.5772e-84
CPE	2.44587e-88	-0.36282	0.33	0.6	6.93551e-84
PNMA1	3.23004e-88	-0.425702	0.118	0.299	9.15909e-84
NHLH2	3.45895e-88	-0.455652	0.123	0.311	9.8082e-84
USP22	5.0284e-88	-0.403902	0.145	0.344	1.42585e-83
SLC25A36	8.32599e-88	-0.425081	0.175	0.386	2.36092e-83
UBE2D1	3.22966e-87	-0.389868	0.12	0.303	9.15802e-83
HNRNPA1	9.84281e-87	-0.391341	0.542	0.833	2.79103e-82
TMEM35A	1.38495e-86	-0.395533	0.249	0.492	3.92716e-82
COTL1	1.62769e-86	-0.407228	0.157	0.361	4.61546e-82
FZD3	2.11692e-86	-0.386339	0.138	0.33	6.00275e-82
PEA15	2.34355e-86	-0.425276	0.206	0.428	6.64536e-82
KIF1A	4.15574e-86	-0.42194	0.147	0.34	1.1784e-81
CFAP20	5.02374e-86	-0.404844	0.203	0.423	1.42453e-81
CAMK2N2	3.01983e-85	-0.451308	0.096	0.26	8.56303e-81
TMEM14A	4.64666e-85	-0.399225	0.179	0.389	1.31761e-80
ENAH	1.51767e-84	-0.344827	0.14	0.338	4.3035e-80
CALM3	9.21215e-84	-0.355014	0.351	0.631	2.6122e-79
NSD3	1.75423e-83	-0.322213	0.269	0.516	4.9743e-79
SCAMP1	2.17819e-83	-0.454805	0.142	0.327	6.17647e-79
PPP2CA	2.32456e-83	-0.367506	0.218	0.443	6.59152e-79
YWHAH	3.15539e-83	-0.364541	0.237	0.473	8.94741e-79
JUND	4.70815e-83	-0.384954	0.329	0.587	1.33504e-78
RPL41	1.58566e-82	0.507995	0.877	0.944	4.49629e-78
TOP2B	1.99128e-82	-0.345158	0.169	0.373	5.64646e-78
ELAVL2	2.40484e-82	-0.419286	0.147	0.339	6.81917e-78
CD24	3.44742e-82	-0.343529	0.528	0.818	9.7755e-78
CSRP2	7.00576e-82	-0.457262	0.158	0.352	1.98655e-77
HNRNPAB	9.93919e-82	-0.355056	0.167	0.368	2.81836e-77
ZNF706	1.00549e-81	-0.359744	0.168	0.367	2.85116e-77
CAPZB	3.2678e-81	-0.372987	0.186	0.396	9.26617e-77
CBLB	2.14512e-80	-0.500522	0.134	0.315	6.08271e-76
TMEM161B-AS1	5.43782e-80	-0.321897	0.307	0.567	1.54195e-75
HDGFL3	3.9707e-79	-0.33612	0.226	0.451	1.12593e-74
TRMT112	8.55716e-79	1.04332	0.612	0.597	2.42647e-74
GNB1	4.01319e-78	-0.3247	0.292	0.543	1.13798e-73
TLE5	4.51895e-78	-0.306866	0.141	0.327	1.28139e-73
DNAJB6	6.30005e-78	-0.312825	0.264	0.502	1.78644e-73
PBX3	7.02049e-78	-0.309364	0.243	0.476	1.99073e-73
CCNG2	1.14152e-77	-0.422757	0.104	0.265	3.23688e-73
PPP1R18	4.01832e-77	-0.368644	0.094	0.252	1.13943e-72
TUBB3	4.16035e-77	-0.389136	0.115	0.282	1.17971e-72
AZIN1	7.05939e-77	-0.347847	0.18	0.381	2.00176e-72
DNAJA1	8.11761e-77	-0.323333	0.385	0.664	2.30183e-72
MTCH1	8.55084e-77	-0.351794	0.195	0.401	2.42468e-72
TLCD3B	9.4359e-77	-0.336609	0.13	0.306	2.67564e-72
SEMA6A	1.2264e-76	-0.371979	0.125	0.302	3.47758e-72
MALAT1	1.24508e-76	0.668756	0.993	0.999	3.53054e-72
PTMA	1.43239e-76	-0.29747	0.904	0.994	4.06169e-72
BEX1	1.77868e-76	-0.363968	0.338	0.592	5.04364e-72
ZNF385D	3.34113e-76	-0.330231	0.123	0.298	9.47411e-72
CCDC88A	1.02567e-75	-0.339912	0.156	0.344	2.90839e-71
STMP1	2.62527e-75	-0.31371	0.196	0.4	7.44422e-71
SELENOW	2.62735e-75	-0.318631	0.332	0.585	7.4501e-71
SNRPN	3.59492e-75	-0.319035	0.371	0.638	1.01938e-70
ZNF608	4.08463e-75	-0.310008	0.127	0.302	1.15824e-70
RNF11	1.06777e-74	-0.373491	0.147	0.327	3.02776e-70
VPS28	1.12006e-74	-0.407977	0.124	0.291	3.17603e-70
AKIRIN2	2.48898e-74	-0.403723	0.166	0.353	7.05776e-70
NETO2	7.99307e-74	-0.365104	0.128	0.302	2.26652e-69
CD200	1.12293e-73	-0.309683	0.136	0.313	3.18419e-69
ATXN7L3B	1.5537e-73	-0.347636	0.129	0.301	4.40568e-69
FUS	2.55607e-73	-0.353949	0.266	0.493	7.248e-69
DCTN1	5.92478e-73	-0.351358	0.125	0.293	1.68003e-68
PRDX2	6.20734e-73	-0.28971	0.342	0.6	1.76015e-68
GNAO1	8.08674e-73	-0.301189	0.129	0.298	2.29308e-68
ATAT1	8.74326e-73	-0.300444	0.214	0.425	2.47924e-68
APC	1.03169e-72	-0.361243	0.188	0.388	2.92546e-68
IER3	1.17798e-72	-0.298587	0.28	0.515	3.34029e-68
TPT1	2.16904e-72	0.550072	0.83	0.924	6.15054e-68
NAV1	3.1554e-72	-0.283632	0.098	0.253	8.94745e-68
RAB11B	7.586e-72	-0.31525	0.267	0.494	2.15109e-67
UBE2R2	9.87525e-72	-0.297078	0.185	0.384	2.80023e-67
RTN4	1.1446e-71	-0.330264	0.522	0.785	3.24562e-67
HMGN3	1.33578e-71	-0.333434	0.122	0.288	3.78775e-67
SMARCA4	1.77237e-71	-0.342382	0.112	0.272	5.02575e-67
BLCAP	5.63109e-71	-0.35644	0.173	0.359	1.59675e-66
PDAP1	6.49147e-71	-0.36514	0.161	0.342	1.84072e-66
PRMT2	8.54568e-71	-0.291678	0.213	0.423	2.42321e-66
UNC119	8.78521e-71	-0.350366	0.105	0.259	2.49113e-66
DBN1	3.19587e-70	-0.286091	0.136	0.309	9.06221e-66
PANTR1	3.63821e-70	-0.395345	0.161	0.343	1.03165e-65
CDKN1B	4.08676e-70	-0.280476	0.195	0.395	1.15884e-65
TRMT10C	4.16342e-70	-0.284781	0.154	0.335	1.18058e-65
TUBA1A	4.56427e-70	-0.31619	0.843	0.986	1.29424e-65
IVNS1ABP	1.21711e-69	-0.337773	0.111	0.268	3.45124e-65
TTTY14	1.80813e-69	-0.280875	0.242	0.461	5.12714e-65
EVL	4.00771e-69	-0.271847	0.161	0.345	1.13642e-64
RBMX	4.71482e-69	-0.27384	0.286	0.519	1.33693e-64
SKIL	1.53544e-68	-0.343403	0.111	0.267	4.35388e-64
ADD1	1.70476e-68	-0.277794	0.13	0.299	4.83401e-64
BEND5	2.25542e-68	-0.380796	0.112	0.264	6.39546e-64
MIR100HG	4.18576e-68	-0.252079	0.221	0.433	1.18691e-63
ZCCHC12	4.6598e-68	-0.362455	0.127	0.287	1.32133e-63
KIF3A	5.24378e-68	-0.355552	0.171	0.354	1.48693e-63
RAC1	1.21517e-67	-0.299543	0.407	0.665	3.44574e-63
SPTAN1	1.21526e-67	-0.257801	0.219	0.427	3.44599e-63
SEZ6L2	1.33686e-67	-0.303763	0.185	0.374	3.7908e-63
DYNLL2	1.42476e-67	-0.349838	0.105	0.254	4.04006e-63
CELF1	1.46808e-67	-0.305455	0.13	0.294	4.16289e-63
GRB2	2.53565e-67	-0.294599	0.118	0.276	7.1901e-63
CD81	4.15186e-67	-0.320578	0.272	0.491	1.1773e-62
MARCHF6	4.45741e-67	-0.269028	0.187	0.378	1.26394e-62
PLEKHB2	7.08547e-67	-0.316773	0.138	0.303	2.00916e-62
ARL6IP5	7.92371e-67	-0.287481	0.269	0.492	2.24685e-62
RPS19	1.03982e-66	0.477931	0.889	0.954	2.94852e-62
SRP9	1.952e-66	-0.30094	0.387	0.647	5.53509e-62
UPF3A	1.96865e-66	-0.316345	0.107	0.259	5.58231e-62
PPP2R2B	2.09142e-66	-0.368664	0.108	0.258	5.93043e-62
JUNB	2.95555e-66	-0.365394	0.199	0.386	8.38075e-62
CENPV	4.51355e-66	-0.267946	0.156	0.334	1.27986e-61
DCTN2	2.17119e-65	-0.272705	0.186	0.375	6.15662e-61
CBX1	4.82376e-65	-0.285477	0.213	0.411	1.36783e-60
MAPRE2	5.85019e-65	-0.280034	0.128	0.289	1.65888e-60
SKP1	8.16192e-65	-0.317941	0.522	0.788	2.31439e-60
YY1	2.37425e-64	-0.291214	0.131	0.291	6.73243e-60
CDC42	8.93034e-64	-0.279998	0.381	0.637	2.53229e-59
WSB1	1.02679e-63	-0.333916	0.47	0.73	2.91156e-59
HMGB1	1.31341e-63	-0.286406	0.589	0.843	3.72431e-59
VAMP2	1.36653e-63	-0.32755	0.519	0.781	3.87493e-59
HSPA1B	3.54085e-63	-0.473092	0.135	0.287	1.00404e-58
SDCBP	4.84458e-63	-0.299636	0.222	0.42	1.37373e-58
NONO	5.93743e-63	-0.280921	0.227	0.431	1.68362e-58
NEFL	6.51563e-63	-0.302787	0.284	0.502	1.84757e-58
TRIR	8.1485e-63	-0.286417	0.215	0.409	2.31059e-58
HLTF	2.62755e-62	-0.286532	0.189	0.373	7.45068e-58
AP1S1	2.85783e-62	-0.295466	0.177	0.355	8.10367e-58
MAT2A	4.02744e-62	-0.2935	0.122	0.274	1.14202e-57
SYT11	7.36689e-62	-0.255022	0.249	0.455	2.08895e-57
MKRN1	7.48513e-62	-0.291499	0.163	0.334	2.12248e-57
PLK2	7.58154e-62	-0.341932	0.191	0.371	2.14982e-57
MAP4	7.83772e-62	-0.267549	0.2	0.386	2.22246e-57
HPRT1	1.0817e-61	-0.300941	0.115	0.262	3.06726e-57
PGM2L1	1.37237e-61	-0.263711	0.136	0.297	3.89151e-57
ZNF428	1.93649e-61	-0.262263	0.165	0.339	5.4911e-57
TAOK1	2.03706e-61	-0.259675	0.138	0.297	5.7763e-57
RAB2A	2.61201e-61	-0.255178	0.282	0.504	7.40661e-57
GLUL	2.70863e-61	-0.287361	0.118	0.268	7.68058e-57
RBX1	4.59974e-61	-0.266773	0.277	0.491	1.3043e-56
SNHG1	5.0432e-61	-0.252862	0.164	0.336	1.43005e-56
PRDX1	5.27073e-61	-0.274524	0.27	0.48	1.49457e-56
KLF7	8.17544e-61	-0.274299	0.129	0.284	2.31823e-56
PJA1	8.61028e-61	-0.265551	0.151	0.314	2.44153e-56
C9orf16	1.84731e-60	-0.30275	0.135	0.29	5.23823e-56
HNRNPR	2.60475e-60	-0.264267	0.28	0.497	7.38603e-56
SLC25A5	2.69852e-60	-0.274896	0.297	0.518	7.65192e-56
CLIP3	3.06445e-60	-0.282359	0.186	0.364	8.68956e-56
CIRBP	5.67358e-60	-0.252174	0.308	0.536	1.6088e-55
CYB5A	9.43615e-60	-0.301427	0.114	0.259	2.67571e-55
ARF4	1.42541e-59	0.890375	0.62	0.661	4.04188e-55
MTPN	1.98064e-59	-0.257099	0.193	0.372	5.6163e-55
KMT5B	2.85281e-59	-0.271419	0.148	0.309	8.08944e-55
TBCB	4.05922e-59	-0.256228	0.233	0.428	1.15103e-54
ARF5	9.82798e-59	-0.340062	0.122	0.265	2.78682e-54
CHMP2B	2.93746e-58	-0.434694	0.182	0.346	8.32945e-54
SH3BGRL3	4.55559e-58	-0.319122	0.314	0.532	1.29178e-53
DUT	7.45064e-58	-0.322158	0.145	0.301	2.1127e-53
MTF2	4.35373e-57	-0.285068	0.14	0.292	1.23454e-52
JAK1	4.54387e-57	-0.251763	0.154	0.316	1.28846e-52
ACTR1A	5.4587e-57	-0.267942	0.114	0.254	1.54787e-52
SETD5	1.16955e-56	-0.258029	0.201	0.38	3.31638e-52
YPEL5	2.7145e-56	-0.256527	0.164	0.328	7.69724e-52
LUC7L	1.74764e-55	-0.293718	0.132	0.279	4.9556e-51
SEPTIN3	1.80022e-55	-0.257261	0.145	0.298	5.1047e-51
EIF4A3	3.52091e-55	-0.296853	0.18	0.345	9.98388e-51
MIF	1.37164e-54	-0.28536	0.488	0.733	3.88943e-50
PKM	3.22913e-54	-0.322039	0.49	0.74	9.15651e-50
PEBP1	3.14955e-53	-0.260745	0.527	0.765	8.93085e-49
TMEM160	7.21808e-53	-0.263939	0.119	0.256	2.04676e-48
CDKN1A	3.93815e-51	0.978134	0.501	0.427	1.1167e-46
SAP30	7.16445e-51	-0.291342	0.137	0.277	2.03155e-46
TET1	2.07719e-50	-0.275669	0.126	0.261	5.89008e-46
BLOC1S6	2.4087e-50	-0.266326	0.154	0.301	6.83012e-46
TRO	2.49559e-50	-0.253056	0.139	0.281	7.07649e-46
GNAI2	1.62216e-48	-0.260683	0.155	0.301	4.59978e-44
STC1	5.29138e-47	-0.25473	0.139	0.275	1.50042e-42
MORF4L2	2.06422e-46	0.541077	0.71	0.796	5.85329e-42
RPS27L	2.79562e-42	0.877497	0.495	0.45	7.92725e-38
SCG2	2.25019e-40	-0.303591	0.181	0.319	6.38064e-36
HSP90B1	1.58418e-39	0.910586	0.56	0.587	4.49211e-35
RPS18	7.43195e-38	0.38486	0.836	0.929	2.1074e-33
P4HB	2.46955e-35	0.893689	0.377	0.312	7.00266e-31
TFRC	2.19786e-28	0.738659	0.275	0.194	6.23225e-24
DAD1	3.54349e-28	0.835993	0.373	0.322	1.00479e-23
RPS29	3.80779e-25	0.363643	0.789	0.898	1.07974e-20
RPS16	6.18961e-23	0.3728	0.778	0.897	1.75513e-18
SERF2	2.41367e-22	0.61109	0.583	0.654	6.84421e-18
RPS27	7.469e-22	0.331984	0.843	0.95	2.11791e-17
GOLGB1	5.35754e-21	0.812739	0.299	0.244	1.51918e-16
IGFBP5	8.78433e-21	-0.27689	0.177	0.271	2.49089e-16
CD63	2.11335e-20	0.718958	0.418	0.402	5.99261e-16
RPS2	2.23526e-20	0.26304	0.854	0.942	6.33831e-16
SUCO	2.6257e-18	0.753533	0.297	0.249	7.44544e-14
LSM3	6.90712e-16	0.759194	0.327	0.295	1.95858e-11
SEC61G	1.44285e-14	0.464815	0.632	0.754	4.09134e-10
SEC31A	2.07785e-14	0.666723	0.374	0.359	5.89194e-10
RPS13	4.23406e-14	0.283613	0.846	0.953	1.20061e-09
RPS11	5.35103e-14	0.319111	0.793	0.919	1.51734e-09
RPS21	1.80948e-13	0.397947	0.647	0.759	5.13097e-09
RPL31	4.69674e-13	0.264569	0.811	0.922	1.33181e-08
RPL36	1.23192e-12	0.383395	0.656	0.754	3.49324e-08
SLC3A2	4.56228e-12	0.680022	0.394	0.4	1.29368e-07
PHPT1	6.55697e-12	0.692191	0.377	0.376	1.85929e-07
HLA-B	1.37193e-11	0.674579	0.266	0.228	3.89024e-07
UBC	7.59618e-11	0.28803	0.796	0.927	2.15397e-06
B2M	6.12482e-10	0.649463	0.535	0.595	1.73675e-05
KDELR2	1.64272e-09	0.627748	0.308	0.291	4.65811e-05
GOLGA4	3.07403e-09	0.646413	0.257	0.231	8.71671e-05
DCC	4.22248e-09	0.302924	0.213	0.295	0.000119733
TIMP1	4.31793e-09	0.942591	0.355	0.35	0.000122439
RPLP0	4.38933e-09	0.26448	0.773	0.903	0.000124464
RORA	6.11315e-09	0.2668	0.182	0.256	0.000173345
RPS5	7.56745e-09	0.324557	0.693	0.83	0.000214583
RPS25	3.5263e-08	0.273794	0.71	0.844	0.000999918
COL3A1	5.37255e-08	0.799635	0.356	0.356	0.00152344
XBP1	7.04628e-08	0.595895	0.297	0.281	0.00199804
KRT10	7.4672e-08	0.590785	0.478	0.554	0.0021174
COL1A1	1.68477e-07	0.699914	0.297	0.28	0.00477734
OST4	2.93713e-07	0.581311	0.446	0.499	0.00832851
RPN1	4.31403e-07	0.569543	0.255	0.238	0.0122329
LINC00632	2.30042e-06	0.318579	0.659	0.748	0.0652307
CANX	2.82794e-06	0.524941	0.42	0.463	0.080189
LGALS1	3.7931e-06	0.682362	0.292	0.286	0.107557
UQCRQ	5.98351e-06	0.558293	0.46	0.533	0.169668
DDIT3	1.03287e-05	0.603539	0.268	0.257	0.292882
SRP54	2.91014e-05	0.525462	0.26	0.25	0.825201
IFITM3	3.44982e-05	0.628948	0.25	0.239	0.978231
XPO1	3.96566e-05	0.255086	0.209	0.273	1
C12orf57	4.88021e-05	0.509724	0.469	0.543	1
RPL35	5.16361e-05	0.288804	0.655	0.787	1
UFM1	5.65193e-05	0.536685	0.33	0.343	1
EPRS1	5.98199e-05	0.543866	0.256	0.248	1
HSPA9	7.15334e-05	0.509766	0.37	0.396	1
ATP5F1E	9.6172e-05	0.387657	0.572	0.68	1
NDUFA4	0.000103604	0.289861	0.659	0.8	1
TMA7	0.000149513	0.435884	0.509	0.595	1
PRDX4	0.000187028	0.511252	0.348	0.369	1
PRPF40A	0.000216401	0.259655	0.303	0.39	1
DLK1	0.000322785	0.725673	0.35	0.368	1
PPIB	0.000333311	0.526266	0.374	0.411	1
CLTC	0.000388961	0.493371	0.319	0.33	1
SNHG14	0.000510141	0.769614	0.323	0.349	1
IGF2	0.00058338	0.715619	0.254	0.251	1
NDUFB9	0.000721725	0.264629	0.275	0.35	1
PRPF6	0.000739731	0.250888	0.201	0.253	1
MAP1LC3B	0.000762305	0.290431	0.495	0.673	1
STAG2	0.00132065	0.283286	0.226	0.285	1
SPINT2	0.00201378	0.479896	0.263	0.263	1
PDIA6	0.00210285	0.28262	0.266	0.335	1
TM9SF2	0.0025552	0.492679	0.283	0.296	1
GSTP1	0.00260393	0.463705	0.357	0.383	1
RBIS	0.0028073	0.262827	0.206	0.257	1
EDF1	0.00333651	0.262351	0.32	0.407	1
NOL7	0.00364269	0.274451	0.247	0.309	1
PDIA3	0.00417064	0.290183	0.255	0.32	1
SNRPC	0.00457093	0.270489	0.297	0.374	1
PSMA2	0.00480893	0.251259	0.245	0.304	1
CIAO2B	0.0053687	0.304965	0.353	0.45	1
AKAP9	0.00794958	0.302422	0.251	0.306	1
TCEA1	0.00826407	0.286652	0.288	0.361	1
SCD	0.00873198	0.324326	0.204	0.252	1
RSL1D1	0.00891058	0.313244	0.307	0.387	1
TIMM17B	0.0107906	0.276223	0.208	0.254	1
TMEM14B	0.0127142	0.32222	0.238	0.295	1
P4HA1	0.0132423	0.380607	0.25	0.247	1
TMEM258	0.0142108	0.255486	0.404	0.523	1
SEM1	0.0151727	0.271273	0.287	0.353	1
RPS19BP1	0.01614	0.277941	0.228	0.277	1
NUDT21	0.0166455	0.264753	0.225	0.274	1
ATP6V1D	0.0179335	0.300041	0.212	0.257	1
C1orf43	0.0191449	0.440066	0.286	0.3	1
ANAPC11	0.0204319	0.270224	0.415	0.535	1
DDX24	0.020806	0.325588	0.375	0.475	1
DGUOK	0.0211326	0.266045	0.341	0.421	1
RNF181	0.0253017	0.269934	0.228	0.273	1
SUCLG1	0.0262947	0.30299	0.244	0.298	1
TMED9	0.0298352	0.258998	0.224	0.268	1
PRDX5	0.0299726	0.293219	0.332	0.415	1
SUPT5H	0.0302042	0.31015	0.306	0.38	1
HSPA5	0.0426798	0.546021	0.459	0.561	1
PSMD10	0.0455099	0.285247	0.299	0.366	1

## Sheet: GSEA_GO.Subtype.I.vs.Subtype II
	ONTOLOGY	ID	Description	setSize	enrichmentScore	NES	pvalue	p.adjust	qvalue	rank	leading_edge	core_enrichment
GO:0000981	MF	GO:0000981	DNA-binding transcription factor activity, RNA polymerase II-specific	90	-0.492162	-3.01755	1e-10	2.74531e-08	2.19753e-08	230	tags=44%, list=16%, signal=40%	PTF1A/HEY1/NHLH2/UNCX/SKOR1/MYC/ZIC2/IRX2/EGR1/THRA/OLIG3/EBF2/NDN/ZIC3/KLF10/NR2F1/JUN/ZBTB18/LHX1/POU3F2/POU3F3/GTF2I/NR2F2/FOXP2/NFIB/FOS/NHLH1/EN2/EBF3/LHX5/NEUROD2/TCF4/ZIC1/INSM1/TFAP2B/TFAP2A/NEUROD6/NEUROD1/SOX11/SOX4
GO:0003700	MF	GO:0003700	DNA-binding transcription factor activity	91	-0.488302	-3.00172	1e-10	2.74531e-08	2.19753e-08	230	tags=44%, list=16%, signal=39%	PTF1A/HEY1/NHLH2/UNCX/SKOR1/MYC/ZIC2/IRX2/EGR1/THRA/OLIG3/EBF2/NDN/ZIC3/KLF10/NR2F1/JUN/ZBTB18/LHX1/POU3F2/POU3F3/GTF2I/NR2F2/FOXP2/NFIB/FOS/NHLH1/EN2/EBF3/LHX5/NEUROD2/TCF4/ZIC1/INSM1/TFAP2B/TFAP2A/NEUROD6/NEUROD1/SOX11/SOX4
GO:0000978	MF	GO:0000978	RNA polymerase II cis-regulatory region sequence-specific DNA binding	87	-0.489023	-2.98353	1.19534e-10	2.74531e-08	2.19753e-08	305	tags=51%, list=21%, signal=42%	JUND/ZNF711/BCL11A/POU4F1/ZIC4/H3-3B/CHD7/PTF1A/HEY1/NHLH2/SKOR1/H2AZ1/MYC/ZIC2/IRX2/EGR1/THRA/OLIG3/EBF2/NDN/ZIC3/KLF10/NR2F1/JUN/POU3F2/H3-3A/POU3F3/NR2F2/FOXP2/NFIB/FOS/NHLH1/EN2/EBF3/NEUROD2/TCF4/ZIC1/INSM1/TFAP2B/TFAP2A/NEUROD6/NEUROD1/SOX11/SOX4
GO:0000987	MF	GO:0000987	cis-regulatory region sequence-specific DNA binding	90	-0.482054	-2.95558	1.50764e-10	2.74531e-08	2.19753e-08	305	tags=50%, list=21%, signal=42%	JUND/ZNF711/BCL11A/POU4F1/ZIC4/H3-3B/CHD7/PTF1A/HEY1/NHLH2/SKOR1/H2AZ1/MYC/ZIC2/IRX2/EGR1/THRA/OLIG3/EBF2/NDN/ZIC3/KLF10/NR2F1/JUN/LHX1/POU3F2/H3-3A/POU3F3/NR2F2/FOXP2/NFIB/FOS/NHLH1/EN2/EBF3/NEUROD2/TCF4/ZIC1/INSM1/TFAP2B/TFAP2A/NEUROD6/NEUROD1/SOX11/SOX4
GO:0007417	BP	GO:0007417	central nervous system development	148	-0.431225	-2.92683	1e-10	2.74531e-08	2.19753e-08	357	tags=51%, list=25%, signal=43%	DCTN1/FYN/CALM3/TACC2/WDR47/KRAS/YWHAH/GBX2/POU3F4/FZD3/PCDH9/APLP1/PAFAH1B1/POU4F1/AKIRIN2/ZIC4/CHD7/FEZ1/YWHAQ/PTF1A/NHLH2/GAP43/UNCX/NCAN/DYNLL1/PTN/CORO1C/ZIC2/OLIG3/NDN/ZIC3/GPM6B/CALM2/CXCR4/ELAVL4/BASP1/ID4/LHX1/SLC38A2/DCLK2/TUBB2A/POU3F2/AMIGO2/TUBB2B/POU3F3/DNAJB1/ID2/CBLN1/CDK5R1/MAPT/NR2F2/FOXP2/MARCKS/NFIB/LMO4/DNER/NHLH1/MARCKSL1/EN2/ACTB/INA/LHX5/CITED2/RTN1/NEUROD2/NNAT/TAGLN3/ZIC…
GO:0043565	MF	GO:0043565	sequence-specific DNA binding	125	-0.43518	-2.86151	1e-10	2.74531e-08	2.19753e-08	331	tags=48%, list=23%, signal=41%	JUNB/GBX2/POU3F4/JUND/HNRNPA1/ZNF711/BCL11A/POU4F1/KDM5B/ZIC4/H3-3B/CHD7/PTF1A/HEY1/NHLH2/UNCX/SKOR1/H2AZ1/MYC/ZIC2/IRX2/EGR1/THRA/OLIG3/EBF2/HNRNPA2B1/NDN/ZIC3/CHD3/KLF10/UBTF/SFPQ/NR2F1/JUN/ZBTB18/BASP1/LHX1/POU3F2/H3-3A/POU3F3/MAPT/NR2F2/FOXP2/NFIB/FOS/NHLH1/EN2/EBF3/LHX5/CXXC5/NEUROD2/TCF4/ZIC1/INSM1/TFAP2B/TFAP2A/NEUROD6/NEUROD1/SOX11/SOX4
GO:0003690	MF	GO:0003690	double-stranded DNA binding	122	-0.427682	-2.80594	1.58308e-10	2.74531e-08	2.19753e-08	263	tags=42%, list=18%, signal=37%	KDM5B/ZIC4/H3-3B/CHD7/PTF1A/HEY1/NHLH2/UNCX/SKOR1/HMGB3/H2AZ1/MYC/ZIC2/IRX2/EGR1/THRA/OLIG3/EBF2/NDN/ZIC3/CHD3/KLF10/UBTF/SFPQ/NR2F1/JUN/ZBTB18/BASP1/LHX1/POU3F2/H3-3A/POU3F3/MAPT/NR2F2/FOXP2/NFIB/FOS/NHLH1/EN2/EBF3/LHX5/NEUROD2/TCF4/ZIC1/INSM1/TFAP2B/TFAP2A/NEUROD6/NEUROD1/SOX11/SOX4
GO:0045892	BP	GO:0045892	negative regulation of DNA-templated transcription	135	-0.414446	-2.78199	1.23344e-10	2.74531e-08	2.19753e-08	555	tags=70%, list=38%, signal=47%	VHL/KLF7/TET1/PRDM13/EID2/CDKN1B/NONO/CBX1/BCL7A/HMGB1/PRDM8/YY1/SAP30/PRMT2/BCORL1/SATB1/SDCBP/ASCL1/TLE5/EZR/ZNF608/DNAJB6/ZBTB10/ZMYND8/SCRT2/HES6/NAB2/CBX4/ATN1/SKOR2/SMARCA4/SKIL/NRIP1/HSPA1A/RCOR2/KHDRBS1/ZNF706/BEND5/JUND/UBE2D1/ING2/BCL11A/POU4F1/AKIRIN2/KDM5B/YWHAZ/CBX3/ING1/TXN/YWHAQ/HEY1/SKOR1/RBFOX2/LBH/SRSF2/MYC/ZIC2/IRX2/EGR1/THRA/OLIG3/IRF2BPL/HNRNPA2B1/RTF1/NDN/CHD3/TLE1/KLF10/SFP…
GO:1902679	BP	GO:1902679	negative regulation of RNA biosynthetic process	135	-0.414446	-2.78199	1.23344e-10	2.74531e-08	2.19753e-08	555	tags=70%, list=38%, signal=47%	VHL/KLF7/TET1/PRDM13/EID2/CDKN1B/NONO/CBX1/BCL7A/HMGB1/PRDM8/YY1/SAP30/PRMT2/BCORL1/SATB1/SDCBP/ASCL1/TLE5/EZR/ZNF608/DNAJB6/ZBTB10/ZMYND8/SCRT2/HES6/NAB2/CBX4/ATN1/SKOR2/SMARCA4/SKIL/NRIP1/HSPA1A/RCOR2/KHDRBS1/ZNF706/BEND5/JUND/UBE2D1/ING2/BCL11A/POU4F1/AKIRIN2/KDM5B/YWHAZ/CBX3/ING1/TXN/YWHAQ/HEY1/SKOR1/RBFOX2/LBH/SRSF2/MYC/ZIC2/IRX2/EGR1/THRA/OLIG3/IRF2BPL/HNRNPA2B1/RTF1/NDN/CHD3/TLE1/KLF10/SFP…
GO:0051253	BP	GO:0051253	negative regulation of RNA metabolic process	147	-0.408404	-2.77626	1.58618e-10	2.74531e-08	2.19753e-08	556	tags=69%, list=38%, signal=47%	RBMX/VHL/KLF7/TET1/PRDM13/EID2/CDKN1B/NONO/CBX1/BCL7A/HMGB1/PRDM8/YY1/SAP30/PRMT2/BCORL1/SATB1/SDCBP/ASCL1/TLE5/EZR/ZNF608/DNAJB6/UPF3A/ZBTB10/ZMYND8/SCRT2/HES6/NAB2/CBX4/ATN1/SKOR2/SMARCA4/SKIL/NRIP1/HSPA1A/RCOR2/KHDRBS1/FUS/HNRNPAB/ZNF706/BEND5/JUND/SRSF7/UBE2D1/ING2/BCL11A/POU4F1/AKIRIN2/KDM5B/YWHAZ/CBX3/ING1/TXN/YWHAQ/HEY1/SKOR1/RBFOX2/HNRNPA0/LBH/SRSF2/MYC/ZIC2/IRX2/EGR1/THRA/OLIG3/IRF2BPL/H…
GO:0007399	BP	GO:0007399	nervous system development	338	-0.35402	-2.75551	1e-10	2.74531e-08	2.19753e-08	482	tags=54%, list=33%, signal=47%	RAC1/SDCBP/ASCL1/ATAT1/HPRT1/NEFL/SEZ6L2/STK25/GPR161/CLSTN1/RAC3/ST8SIA2/PBX3/HS6ST1/MAP6/SSTR2/TUBA1A/NCS1/ZMYND8/NLGN2/ADCYAP1/DPF1/SCRT2/HES6/CNTN2/SPOCK1/RTN4/RGMA/ADD2/NAB2/PCDHB2/EFNB1/HDGFL3/CPLX2/ATN1/CCDC88A/SLC1A2/SKOR2/SMARCA4/NDRG4/SKIL/ENAH/TOP2B/UNC119/DCTN1/MTCH1/FYN/CALM3/TACC2/WDR47/KRAS/VASH2/APC/BEX1/YWHAH/CHRNA3/GBX2/SEMA6A/POU3F4/BRSK2/YWHAG/APBA2/THY1/KCNQ2/FZD3/PCDH9/TUBB3…
GO:0048731	BP	GO:0048731	system development	446	-0.313225	-2.49032	1e-10	2.74531e-08	2.19753e-08	555	tags=57%, list=38%, signal=51%	VHL/KLF7/PRDX1/RAPGEF5/IGFBP5/AKT1/SOCS2/CSNK1D/LY6H/PRDM13/DLL1/CDC42/CDKN1B/CACNA1G/NAV1/L1CAM/NFIA/DBN1/HMGB1/TIPARP/HLTF/GLUL/PRDM8/ADGRL1/PRDX2/TMOD2/YY1/NSMF/DPYSL5/SPAST/EIF4A3/PRKX/RAC1/SDCBP/ASCL1/ATAT1/HPRT1/NEFL/SCG2/SEZ6L2/CRYBG3/STK25/GPR161/CLSTN1/TLE5/RAC3/ST8SIA2/PBX3/HS6ST1/MAP6/NPPA/SSTR2/TUBA1A/NCS1/MTSS1/ZMYND8/NLGN2/ADCYAP1/PKM/DUT/DPF1/SCRT2/GNB1/HES6/CNTN2/SPOCK1/RTN4/RGMA/…
GO:0007275	BP	GO:0007275	multicellular organism development	498	-0.296697	-2.36934	1e-10	2.74531e-08	2.19753e-08	555	tags=55%, list=38%, signal=52%	VHL/KLF7/PRDX1/RAPGEF5/TET1/IGFBP5/AKT1/ADD1/SOCS2/CSNK1D/LY6H/PRDM13/DLL1/CDC42/CDKN1B/CACNA1G/NAV1/L1CAM/MTF2/NFIA/DBN1/HMGB1/TIPARP/HLTF/GLUL/PRDM8/ADGRL1/PRDX2/TMOD2/YY1/NSMF/DPYSL5/SPAST/GRB2/EIF4A3/PRKX/RAC1/SDCBP/ASCL1/ATAT1/HPRT1/NEFL/SCG2/SEZ6L2/CRYBG3/STK25/GPR161/CELF1/CLSTN1/TLE5/RAC3/ST8SIA2/PBX3/HS6ST1/MAP6/SLC30A1/DNAJB6/NPPA/SSTR2/TUBA1A/UPF3A/NCS1/MTSS1/ZMYND8/NLGN2/ADCYAP1/PKM/D…
GO:1990837	MF	GO:1990837	sequence-specific double-stranded DNA binding	115	-0.443245	-2.87985	1.85941e-10	2.98834e-08	2.39207e-08	331	tags=57%, list=23%, signal=48%	DPF1/SCRT2/HES6/ZNF385D/VEZF1/CBX4/SKOR2/SMARCA4/SKIL/NRIP1/JUNB/GBX2/POU3F4/JUND/ZNF711/BCL11A/POU4F1/KDM5B/ZIC4/H3-3B/CHD7/PTF1A/HEY1/NHLH2/UNCX/SKOR1/H2AZ1/MYC/ZIC2/IRX2/EGR1/THRA/OLIG3/EBF2/NDN/ZIC3/CHD3/KLF10/UBTF/SFPQ/NR2F1/JUN/ZBTB18/BASP1/LHX1/POU3F2/H3-3A/POU3F3/NR2F2/FOXP2/NFIB/FOS/NHLH1/EN2/EBF3/LHX5/NEUROD2/TCF4/ZIC1/INSM1/TFAP2B/TFAP2A/NEUROD6/NEUROD1/SOX11/SOX4
GO:0005783	CC	GO:0005783	endoplasmic reticulum	232	0.304551	2.60508	2.07931e-10	3.11897e-08	2.49663e-08	533	tags=56%, list=37%, signal=43%	TIMP1/HSP90B1/P4HB/DAD1/COL3A1/SUCO/EXT1/COL1A1/AKAP6/LGALS1/SRPRA/HLA-B/SEC31A/FN1/B2M/HM13/KDELR2/DNAJC3/XBP1/OST4/FAF1/RPN1/SEC13/PDIA4/HSPA5/MARCHF1/UFM1/STT3A/TMED3/PPIB/SRP54/CANX/COL1A2/FBXW7/NPC2/PRDX4/CALU/RPL41/SEC11C/NUCB2/PIGN/COPB1/GOLT1B/PLIN2/SEC61G/YIPF5/TMCO1/COPB2/SRPRB/CLU/OSTC/COL6A1/ALG3/TMED2/TRAM1/IGFBP4/SUMF1/CST3/SERP1/SELENOM/SIL1/BET1/SCFD1/SEC63/SEC62/RPS21/LMAN1/MIA3/…
GO:0140110	MF	GO:0140110	transcription regulator activity	148	-0.4067	-2.76038	2.29517e-10	3.22759e-08	2.58358e-08	403	tags=51%, list=28%, signal=41%	NAB2/VEZF1/CBX4/ATN1/SKOR2/SMARCA4/SKIL/NRIP1/HSPA1A/RCOR2/FUS/JUNB/GBX2/POU3F4/JUND/ZNF711/BCL11A/POU4F1/AKIRIN2/USP22/KDM5B/ZIC4/LMO2/PTF1A/HEY1/NHLH2/UNCX/SKOR1/RBFOX2/SRSF2/MYC/ZIC2/IRX2/EGR1/THRA/OLIG3/TOX3/EBF2/NDN/ZIC3/TLE1/KLF10/NR2F1/JUN/ID1/ZBTB18/BASP1/ID4/LHX1/POU3F2/POU3F3/DNAJB1/ID2/GTF2I/BTG1/NR2F2/FOXP2/NFIB/LMO4/FOS/NHLH1/EN2/EBF3/LHX5/CITED2/NEUROD2/TCF4/ZIC1/INSM1/TFAP2B/TFAP2A…
GO:0000976	MF	GO:0000976	transcription cis-regulatory region binding	109	-0.445609	-2.84166	2.69119e-10	3.36398e-08	2.69276e-08	244	tags=41%, list=17%, signal=37%	H3-3B/CHD7/PTF1A/HEY1/NHLH2/SKOR1/H2AZ1/MYC/ZIC2/IRX2/EGR1/THRA/OLIG3/EBF2/NDN/ZIC3/CHD3/KLF10/UBTF/SFPQ/NR2F1/JUN/BASP1/LHX1/POU3F2/H3-3A/POU3F3/NR2F2/FOXP2/NFIB/FOS/NHLH1/EN2/EBF3/LHX5/NEUROD2/TCF4/ZIC1/INSM1/TFAP2B/TFAP2A/NEUROD6/NEUROD1/SOX11/SOX4
GO:0001067	MF	GO:0001067	transcription regulatory region nucleic acid binding	109	-0.445609	-2.84166	2.69119e-10	3.36398e-08	2.69276e-08	244	tags=41%, list=17%, signal=37%	H3-3B/CHD7/PTF1A/HEY1/NHLH2/SKOR1/H2AZ1/MYC/ZIC2/IRX2/EGR1/THRA/OLIG3/EBF2/NDN/ZIC3/CHD3/KLF10/UBTF/SFPQ/NR2F1/JUN/BASP1/LHX1/POU3F2/H3-3A/POU3F3/NR2F2/FOXP2/NFIB/FOS/NHLH1/EN2/EBF3/LHX5/NEUROD2/TCF4/ZIC1/INSM1/TFAP2B/TFAP2A/NEUROD6/NEUROD1/SOX11/SOX4
GO:0000977	MF	GO:0000977	RNA polymerase II transcription regulatory region sequence-specific DNA binding	98	-0.458473	-2.85745	5.23505e-10	6.19941e-08	4.96243e-08	331	tags=50%, list=23%, signal=41%	JUNB/GBX2/POU3F4/JUND/ZNF711/BCL11A/POU4F1/ZIC4/H3-3B/CHD7/PTF1A/HEY1/NHLH2/SKOR1/H2AZ1/MYC/ZIC2/IRX2/EGR1/THRA/OLIG3/EBF2/NDN/ZIC3/KLF10/NR2F1/JUN/LHX1/POU3F2/H3-3A/POU3F3/NR2F2/FOXP2/NFIB/FOS/NHLH1/EN2/EBF3/LHX5/NEUROD2/TCF4/ZIC1/INSM1/TFAP2B/TFAP2A/NEUROD6/NEUROD1/SOX11/SOX4
GO:0006357	BP	GO:0006357	regulation of transcription by RNA polymerase II	213	-0.343539	-2.49997	1.41619e-09	1.59321e-07	1.27532e-07	298	tags=37%, list=21%, signal=34%	UBE2D1/ING2/ZNF711/BCL11A/POU4F1/AKIRIN2/USP22/ZIC4/YWHAZ/CBX3/ING1/TXN/LMO2/CHD7/PTF1A/HEY1/NHLH2/UNCX/SKOR1/HMGB3/H2AZ1/IER2/TNIP1/MYC/ZIC2/IRX2/EGR1/THRA/OLIG3/IRF2BPL/TOX3/EBF2/HNRNPA2B1/RTF1/NDN/ZIC3/CHD3/KLF10/SFPQ/PKIA/NR2F1/JUN/ID1/DDX5/ZBTB18/ID4/LHX1/POU3F2/POU3F3/DNAJB1/ID2/TSC22D1/GTF2I/NR2F2/FOXP2/NFIB/LMO4/FOS/NHLH1/EN2/ACTB/EBF3/LHX5/CXXC5/CITED2/NEUROD2/TAGLN3/TCF4/ZIC1/INSM1/TFAP…
GO:0006366	BP	GO:0006366	transcription by RNA polymerase II	218	-0.334431	-2.43712	5.12084e-09	5.48661e-07	4.39186e-07	298	tags=36%, list=21%, signal=33%	UBE2D1/ING2/ZNF711/BCL11A/POU4F1/AKIRIN2/USP22/ZIC4/YWHAZ/CBX3/ING1/TXN/LMO2/CHD7/PTF1A/HEY1/NHLH2/UNCX/SKOR1/HMGB3/H2AZ1/IER2/TNIP1/MYC/ZIC2/IRX2/EGR1/THRA/OLIG3/IRF2BPL/TOX3/EBF2/HNRNPA2B1/RTF1/NDN/ZIC3/CHD3/KLF10/SFPQ/PKIA/NR2F1/JUN/ID1/DDX5/ZBTB18/ID4/LHX1/POU3F2/POU3F3/DNAJB1/ID2/TSC22D1/GTF2I/NR2F2/FOXP2/NFIB/LMO4/FOS/NHLH1/EN2/ACTB/EBF3/LHX5/CXXC5/CITED2/NEUROD2/TAGLN3/TCF4/ZIC1/INSM1/TFAP…
GO:0045934	BP	GO:0045934	negative regulation of nucleobase-containing compound metabolic process	155	-0.379188	-2.62458	5.46432e-09	5.58851e-07	4.47342e-07	556	tags=66%, list=38%, signal=46%	RBMX/VHL/KLF7/TET1/PRDM13/EID2/CDKN1B/NONO/CBX1/BCL7A/HMGB1/PRDM8/YY1/SAP30/PRMT2/BCORL1/SATB1/SDCBP/ASCL1/TLE5/EZR/ZNF608/DNAJB6/UPF3A/ZBTB10/ZMYND8/SCRT2/HES6/NAB2/CBX4/ATN1/SKOR2/SMARCA4/SKIL/NRIP1/HSPA1A/RCOR2/KHDRBS1/FUS/HNRNPAB/ZNF706/BEND5/JUND/SRSF7/UBE2D1/HNRNPA1/ING2/BCL11A/POU4F1/AKIRIN2/KDM5B/YWHAZ/CBX3/ING1/TXN/YWHAQ/HEY1/SKOR1/NDFIP1/RBFOX2/HNRNPA0/LBH/SRSF2/MYC/ZIC2/IRX2/EGR1/THRA/…
GO:0012505	CC	GO:0012505	endomembrane system	453	0.231886	2.15062	5.7588e-09	5.63361e-07	4.50952e-07	515	tags=47%, list=36%, signal=44%	FTL/MAGI2/NAV3/S100A6/TIMP1/HSP90B1/P4HB/ARF4/DAD1/GOLGB1/COL3A1/SUCO/TNRC6A/EXT1/TFRC/CD63/IGF2/COL1A1/S100A11/AKAP6/LGALS1/SRPRA/HLA-B/SEC31A/FN1/B2M/FTH1/GOLGA4/HM13/IFITM3/KDELR2/SNAP91/DDIT3/DNAJC3/XBP1/ANXA2/SPARC/OST4/SBF2/FAF1/LGALS3/RPN1/TGFBI/SEC13/PDIA4/PRDX6/TPT1/HSPA5/MARCHF1/UFM1/STT3A/TMED3/TFF3/PPIB/SRP54/CANX/COL1A2/FBXW7/NPC2/RBFOX1/PRDX4/CALU/RPL41/SEC11C/NUCB2/CLTC/TM9SF2/PIGN…
GO:0001216	MF	GO:0001216	DNA-binding transcription activator activity	46	-0.55849	-2.92032	6.30171e-09	5.67154e-07	4.53989e-07	230	tags=50%, list=16%, signal=43%	PTF1A/NHLH2/MYC/EGR1/EBF2/NDN/ZIC3/KLF10/JUN/POU3F2/GTF2I/NFIB/FOS/NHLH1/NEUROD2/TCF4/ZIC1/TFAP2B/TFAP2A/NEUROD6/NEUROD1/SOX11/SOX4
GO:0001228	MF	GO:0001228	DNA-binding transcription activator activity, RNA polymerase II-specific	46	-0.55849	-2.92032	6.30171e-09	5.67154e-07	4.53989e-07	230	tags=50%, list=16%, signal=43%	PTF1A/NHLH2/MYC/EGR1/EBF2/NDN/ZIC3/KLF10/JUN/POU3F2/GTF2I/NFIB/FOS/NHLH1/NEUROD2/TCF4/ZIC1/TFAP2B/TFAP2A/NEUROD6/NEUROD1/SOX11/SOX4
GO:0051172	BP	GO:0051172	negative regulation of nitrogen compound metabolic process	243	-0.32439	-2.40963	7.01531e-09	6.02202e-07	4.82043e-07	556	tags=61%, list=38%, signal=45%	RBMX/VHL/KLF7/TET1/IGFBP5/AKT1/PRDM13/EID2/CDKN1B/NONO/MIF/CBX1/BCL7A/HMGB1/PRDM8/YY1/SAP30/PRMT2/BCORL1/EIF4A3/SATB1/SDCBP/ASCL1/SRP9/CELF1/TLE5/EZR/ZNF608/DNAJB6/NPPA/UPF3A/ZBTB10/SPRY4/ZMYND8/SCRT2/DNAJA1/HES6/SPOCK1/RTN4/NAB2/IVNS1ABP/CBX4/ATN1/SKOR2/SMARCA4/SKIL/NRIP1/MAPK8IP1/CADM4/HSPA1A/RCOR2/AZIN1/KHDRBS1/RASSF2/FYN/FUS/CALM3/HNRNPAB/ZNF706/APC/BEX1/TMEM132A/PPP2CA/YWHAG/SH3BP5/THY1/BEND…
GO:0006351	BP	GO:0006351	DNA-templated transcription	302	-0.298945	-2.2829	7.49407e-09	6.02202e-07	4.82043e-07	433	tags=44%, list=30%, signal=39%	ZMYND8/MYCN/ADCYAP1/CD81/CELF3/NSD3/DPF1/SCRT2/HES6/RGMA/NAB2/VEZF1/IVNS1ABP/CBX4/MSL1/ATN1/SKOR2/SMARCA4/SKIL/NRIP1/MAPK8IP1/CAMK4/HSPA1A/RCOR2/KHDRBS1/FUS/HNRNPAB/ZNF706/BEX1/YWHAH/JUNB/HMGN1/PPP2CA/GBX2/POU3F4/BEND5/JUND/UBE2D1/ING2/ZNF711/MTURN/BCL11A/POU4F1/AKIRIN2/USP22/KDM5B/ZIC4/YWHAZ/CBX3/ELAVL2/ING1/TXN/LMO2/CHD7/YWHAQ/PTF1A/HEY1/NHLH2/UNCX/SKOR1/HSPA1B/RBFOX2/HMGB3/LBH/H2AZ1/SRSF2/IER2…
GO:0032774	BP	GO:0032774	RNA biosynthetic process	305	-0.297575	-2.28164	7.24986e-09	6.02202e-07	4.82043e-07	433	tags=44%, list=30%, signal=39%	ZMYND8/MYCN/ADCYAP1/CD81/CELF3/NSD3/DPF1/SCRT2/HES6/RGMA/NAB2/VEZF1/IVNS1ABP/CBX4/MSL1/ATN1/SKOR2/SMARCA4/SKIL/NRIP1/MAPK8IP1/TOP2B/CAMK4/HSPA1A/RCOR2/KHDRBS1/FUS/HNRNPAB/ZNF706/BEX1/YWHAH/JUNB/HMGN1/PPP2CA/GBX2/POU3F4/BEND5/JUND/UBE2D1/ING2/ZNF711/MTURN/BCL11A/POU4F1/AKIRIN2/USP22/KDM5B/ZIC4/YWHAZ/CBX3/ELAVL2/ING1/TXN/LMO2/CHD7/YWHAQ/PTF1A/HEY1/NHLH2/UNCX/SKOR1/HSPA1B/RBFOX2/HMGB3/LBH/H2AZ1/SRSF…
GO:0000122	BP	GO:0000122	negative regulation of transcription by RNA polymerase II	101	-0.420095	-2.66041	1.33908e-08	1.03894e-06	8.31641e-07	555	tags=71%, list=38%, signal=47%	VHL/KLF7/TET1/PRDM13/EID2/CBX1/HMGB1/YY1/SAP30/BCORL1/SATB1/SDCBP/ASCL1/TLE5/EZR/ZNF608/ZBTB10/ZMYND8/SCRT2/HES6/CBX4/ATN1/SKOR2/SMARCA4/SKIL/NRIP1/HSPA1A/KHDRBS1/JUND/UBE2D1/ING2/BCL11A/POU4F1/AKIRIN2/YWHAZ/CBX3/ING1/TXN/HEY1/SKOR1/MYC/IRX2/EGR1/THRA/OLIG3/IRF2BPL/HNRNPA2B1/RTF1/NDN/CHD3/KLF10/SFPQ/PKIA/NR2F1/JUN/ID1/DDX5/ZBTB18/ID4/DNAJB1/ID2/NR2F2/FOXP2/LMO4/CXXC5/CITED2/TAGLN3/INSM1/TFAP2B/TF…
GO:2001141	BP	GO:2001141	regulation of RNA biosynthetic process	300	-0.298127	-2.27623	1.52058e-08	1.14044e-06	9.12884e-07	433	tags=44%, list=30%, signal=39%	ZMYND8/MYCN/ADCYAP1/CD81/NSD3/DPF1/SCRT2/HES6/RGMA/NAB2/VEZF1/CBX4/MSL1/ATN1/SKOR2/SMARCA4/SKIL/NRIP1/MAPK8IP1/TOP2B/CAMK4/HSPA1A/RCOR2/KHDRBS1/FUS/HNRNPAB/ZNF706/BEX1/YWHAH/JUNB/HMGN1/PPP2CA/GBX2/POU3F4/BEND5/JUND/UBE2D1/ING2/ZNF711/MTURN/BCL11A/POU4F1/AKIRIN2/USP22/KDM5B/ZIC4/YWHAZ/CBX3/ELAVL2/ING1/TXN/LMO2/CHD7/YWHAQ/PTF1A/HEY1/NHLH2/UNCX/SKOR1/HSPA1B/RBFOX2/HMGB3/LBH/H2AZ1/SRSF2/IER2/TNIP1/MY…
GO:0048699	BP	GO:0048699	generation of neurons	216	-0.327052	-2.37996	2.81254e-08	2.04136e-06	1.63404e-06	546	tags=62%, list=38%, signal=45%	AKT1/SOCS2/CSNK1D/PRDM13/DLL1/CDC42/NAV1/L1CAM/NFIA/DBN1/HMGB1/PRDM8/NSMF/DPYSL5/SPAST/RAC1/ASCL1/ATAT1/HPRT1/NEFL/STK25/RAC3/ST8SIA2/PBX3/HS6ST1/MAP6/TUBA1A/NCS1/ZMYND8/NLGN2/ADCYAP1/SCRT2/CNTN2/SPOCK1/RTN4/RGMA/EFNB1/HDGFL3/CCDC88A/SKOR2/NDRG4/SKIL/ENAH/TOP2B/MTCH1/FYN/WDR47/VASH2/YWHAH/CHRNA3/GBX2/SEMA6A/BRSK2/YWHAG/THY1/FZD3/TUBB3/KIDINS220/APLP1/BCL11A/PAFAH1B1/ENC1/RND1/POU4F1/GPC2/STMN3/GF…
GO:0000785	CC	GO:0000785	chromatin	134	-0.377386	-2.53028	3.14814e-08	2.18361e-06	1.74791e-06	331	tags=43%, list=23%, signal=37%	JUNB/HMGN1/GBX2/POU3F4/JUND/ING2/ZNF711/BCL11A/ENC1/POU4F1/AKIRIN2/USP22/KDM5B/CBX3/ING1/CCND2/H3-3B/CHD7/PTF1A/HEY1/NHLH2/UNCX/H2AZ1/MYC/IRX2/EGR1/THRA/OLIG3/EBF2/CHD3/KLF10/SFPQ/JUN/ZBTB18/BASP1/LHX1/POU3F2/H3-3A/POU3F3/ID2/FOXP2/NFIB/FOS/NHLH1/EN2/ACTB/EBF3/ACTG1/LHX5/CITED2/NEUROD2/TCF4/TFAP2B/TFAP2A/NEUROD6/NEUROD1/SOX11/SOX4
GO:0008283	BP	GO:0008283	cell population proliferation	336	-0.290581	-2.26034	3.22439e-08	2.18361e-06	1.74791e-06	485	tags=57%, list=33%, signal=50%	VHL/KLF7/PRDX1/SLC25A5/IGFBP5/AKT1/CSNK1D/EID2/DLL1/CDC42/CDKN1B/L1CAM/NFIA/MIF/BCL7A/DBN1/HMGB1/GLUL/PRDM8/PRDX2/NSMF/DPYSL5/SPAST/PRKX/RAC1/SDCBP/ASCL1/ATAT1/HPRT1/NEFL/SCG2/STK25/CELF1/RAC3/EZR/ST8SIA2/CD200/MAP6/MAPRE1/SSTR2/TUBA1A/NCS1/MTSS1/ZMYND8/NLGN2/ADCYAP1/CD81/GNB1/CNTN2/SPOCK1/RTN4/RGMA/EFNB1/HDGFL3/CCDC88A/SNX10/SKOR2/SMARCA4/NDRG4/SKIL/CD24/MAPK8IP1/ENAH/TOP2B/CADM4/HSPA1A/DCTN1/FY…
GO:0030154	BP	GO:0030154	cell differentiation	433	-0.266869	-2.11257	3.39673e-08	2.18361e-06	1.74791e-06	556	tags=54%, list=38%, signal=48%	RBMX/VHL/KLF7/SLC25A5/TET1/IGFBP5/AKT1/ADD1/SOCS2/CSNK1D/PRDM13/EID2/DLL1/CDC42/CDKN1B/CLIP3/NAV1/L1CAM/MTF2/NFIA/BCL7A/DBN1/HMGB1/TIPARP/HLTF/PRDM8/PRDX2/TMOD2/YY1/SAP30/PRMT2/NSMF/DPYSL5/SPAST/GRB2/PRKX/RAC1/SDCBP/ASCL1/ATAT1/HPRT1/NEFL/STK25/CELF1/RAC3/EZR/ST8SIA2/PBX3/HS6ST1/MAP6/DNAJB6/TUBA1A/PLEKHB2/NCS1/MTSS1/ZMYND8/NLGN2/ADCYAP1/CD81/DPF1/SCRT2/HES6/CNTN2/SPOCK1/RTN4/RGMA/ADD2/NAB2/VEZF1/…
GO:0048869	BP	GO:0048869	cellular developmental process	433	-0.266869	-2.11257	3.39673e-08	2.18361e-06	1.74791e-06	556	tags=54%, list=38%, signal=48%	RBMX/VHL/KLF7/SLC25A5/TET1/IGFBP5/AKT1/ADD1/SOCS2/CSNK1D/PRDM13/EID2/DLL1/CDC42/CDKN1B/CLIP3/NAV1/L1CAM/MTF2/NFIA/BCL7A/DBN1/HMGB1/TIPARP/HLTF/PRDM8/PRDX2/TMOD2/YY1/SAP30/PRMT2/NSMF/DPYSL5/SPAST/GRB2/PRKX/RAC1/SDCBP/ASCL1/ATAT1/HPRT1/NEFL/STK25/CELF1/RAC3/EZR/ST8SIA2/PBX3/HS6ST1/MAP6/DNAJB6/TUBA1A/PLEKHB2/NCS1/MTSS1/ZMYND8/NLGN2/ADCYAP1/CD81/DPF1/SCRT2/HES6/CNTN2/SPOCK1/RTN4/RGMA/ADD2/NAB2/VEZF1/…
GO:0030182	BP	GO:0030182	neuron differentiation	203	-0.332295	-2.39936	4.35237e-08	2.68315e-06	2.14777e-06	555	tags=63%, list=38%, signal=45%	VHL/KLF7/AKT1/SOCS2/CSNK1D/PRDM13/DLL1/CDC42/L1CAM/NFIA/DBN1/HMGB1/PRDM8/NSMF/DPYSL5/SPAST/RAC1/ASCL1/ATAT1/HPRT1/NEFL/STK25/RAC3/ST8SIA2/PBX3/HS6ST1/MAP6/TUBA1A/NCS1/ZMYND8/NLGN2/ADCYAP1/CNTN2/SPOCK1/RTN4/RGMA/EFNB1/HDGFL3/CCDC88A/SKOR2/NDRG4/SKIL/ENAH/TOP2B/MTCH1/FYN/WDR47/VASH2/YWHAH/CHRNA3/GBX2/SEMA6A/BRSK2/YWHAG/THY1/FZD3/TUBB3/KIDINS220/APLP1/BCL11A/PAFAH1B1/ENC1/RND1/POU4F1/GPC2/STMN3/GFRA…
GO:0006355	BP	GO:0006355	regulation of DNA-templated transcription	298	-0.298104	-2.28006	4.41228e-08	2.68315e-06	2.14777e-06	433	tags=44%, list=30%, signal=39%	ZMYND8/MYCN/ADCYAP1/CD81/NSD3/DPF1/SCRT2/HES6/RGMA/NAB2/VEZF1/CBX4/MSL1/ATN1/SKOR2/SMARCA4/SKIL/NRIP1/MAPK8IP1/CAMK4/HSPA1A/RCOR2/KHDRBS1/FUS/HNRNPAB/ZNF706/BEX1/YWHAH/JUNB/HMGN1/PPP2CA/GBX2/POU3F4/BEND5/JUND/UBE2D1/ING2/ZNF711/MTURN/BCL11A/POU4F1/AKIRIN2/USP22/KDM5B/ZIC4/YWHAZ/CBX3/ELAVL2/ING1/TXN/LMO2/CHD7/YWHAQ/PTF1A/HEY1/NHLH2/UNCX/SKOR1/HSPA1B/RBFOX2/HMGB3/LBH/H2AZ1/SRSF2/IER2/TNIP1/MYC/ZIC2…
GO:0003677	MF	GO:0003677	DNA binding	187	-0.33858	-2.411	4.60839e-08	2.72865e-06	2.1842e-06	331	tags=39%, list=23%, signal=35%	JUNB/HMGN1/GBX2/POU3F4/RNF11/BEND5/JUND/HNRNPA1/ING2/ZNF711/BCL11A/POU4F1/KDM5B/ZIC4/H3-3B/CHD7/PTF1A/HEY1/NHLH2/UNCX/SKOR1/HMGB3/H2AZ1/IER2/MYC/ZIC2/IRX2/EGR1/THRA/OLIG3/TOX3/EBF2/HNRNPA2B1/RTF1/NDN/ZIC3/HNRNPDL/CHD3/KLF10/UBTF/SFPQ/NR2F1/ZFAND5/JUN/ZBTB18/BASP1/LHX1/POU3F2/H3-3A/POU3F3/GTF2I/MAPT/NR2F2/FOXP2/NFIB/FOS/NHLH1/EN2/ACTB/PEG10/EBF3/LHX5/CXXC5/NEUROD2/TCF4/ZIC1/INSM1/TFAP2B/TFAP2A/NEU…
GO:0032993	CC	GO:0032993	protein-DNA complex	135	-0.373558	-2.50753	5.43437e-08	3.13521e-06	2.50964e-06	331	tags=43%, list=23%, signal=37%	JUNB/HMGN1/GBX2/POU3F4/JUND/ING2/ZNF711/BCL11A/ENC1/POU4F1/AKIRIN2/USP22/KDM5B/CBX3/ING1/CCND2/H3-3B/CHD7/PTF1A/HEY1/NHLH2/UNCX/H2AZ1/MYC/IRX2/EGR1/THRA/OLIG3/EBF2/CHD3/KLF10/SFPQ/JUN/ZBTB18/BASP1/LHX1/POU3F2/H3-3A/POU3F3/ID2/FOXP2/NFIB/FOS/NHLH1/EN2/ACTB/EBF3/ACTG1/LHX5/CITED2/NEUROD2/TCF4/TFAP2B/TFAP2A/NEUROD6/NEUROD1/SOX11/SOX4
GO:0045944	BP	GO:0045944	positive regulation of transcription by RNA polymerase II	123	-0.380228	-2.49432	5.61714e-08	3.15964e-06	2.52919e-06	242	tags=36%, list=17%, signal=33%	LMO2/CHD7/PTF1A/HEY1/NHLH2/H2AZ1/IER2/TNIP1/MYC/EGR1/THRA/OLIG3/IRF2BPL/TOX3/EBF2/NDN/ZIC3/KLF10/SFPQ/NR2F1/JUN/ZBTB18/ID4/POU3F2/POU3F3/GTF2I/NR2F2/NFIB/LMO4/FOS/NHLH1/EN2/CITED2/NEUROD2/TCF4/ZIC1/TFAP2B/IER5/TFAP2A/PTMS/NEUROD6/NEUROD1/SOX11/SOX4
GO:0045893	BP	GO:0045893	positive regulation of DNA-templated transcription	173	-0.344402	-2.42243	6.93766e-08	3.80725e-06	3.04758e-06	199	tags=29%, list=14%, signal=28%	LBH/H2AZ1/IER2/TNIP1/MYC/ZIC2/EGR1/THRA/OLIG3/IRF2BPL/TOX3/EBF2/MLLT11/NDN/ZIC3/CHD3/KLF10/UBTF/SFPQ/NR2F1/JUN/ZBTB18/ID4/LHX1/POU3F2/POU3F3/ID2/GTF2I/NR2F2/NFIB/LMO4/FOS/NHLH1/EN2/ACTB/EBF3/LHX5/CITED2/NEUROD2/TCF4/ZIC1/TFAP2B/IER5/RGMB/TFAP2A/PTMS/NEUROD6/NEUROD1/SOX11/SOX4
GO:0031324	BP	GO:0031324	negative regulation of cellular metabolic process	275	-0.299002	-2.26745	8.75869e-08	4.69216e-06	3.75592e-06	556	tags=59%, list=38%, signal=45%	RBMX/VHL/KLF7/TET1/IGFBP5/AKT1/PRDM13/EID2/DLL1/CDKN1B/NONO/MIF/CBX1/BCL7A/HMGB1/TIPARP/PRDM8/YY1/SAP30/PRMT2/BCORL1/EIF4A3/IER3/SATB1/RAC1/SDCBP/ASCL1/CARHSP1/SRP9/CELF1/TLE5/EZR/CD200/ZNF608/DNAJB6/NPPA/UPF3A/ZBTB10/SPRY4/ZMYND8/MYCN/SCRT2/DNAJA1/HES6/NAB2/CBX4/ATN1/SKOR2/PLK2/SMARCA4/SKIL/NRIP1/CD24/MAPK8IP1/CADM4/HSPA1A/RCOR2/KHDRBS1/RASSF2/FYN/FUS/CALM3/HNRNPAB/ZNF706/APC/PPP2CA/YWHAG/SH3BP5…
GO:1902680	BP	GO:1902680	positive regulation of RNA biosynthetic process	174	-0.342387	-2.41338	1.43533e-07	7.51046e-06	6.01188e-06	199	tags=29%, list=14%, signal=28%	LBH/H2AZ1/IER2/TNIP1/MYC/ZIC2/EGR1/THRA/OLIG3/IRF2BPL/TOX3/EBF2/MLLT11/NDN/ZIC3/CHD3/KLF10/UBTF/SFPQ/NR2F1/JUN/ZBTB18/ID4/LHX1/POU3F2/POU3F3/ID2/GTF2I/NR2F2/NFIB/LMO4/FOS/NHLH1/EN2/ACTB/EBF3/LHX5/CITED2/NEUROD2/TCF4/ZIC1/TFAP2B/IER5/RGMB/TFAP2A/PTMS/NEUROD6/NEUROD1/SOX11/SOX4
GO:0010605	BP	GO:0010605	negative regulation of macromolecule metabolic process	281	-0.286627	-2.1737	2.29847e-07	1.17535e-05	9.40834e-06	556	tags=58%, list=38%, signal=44%	RBMX/VHL/KLF7/TET1/IGFBP5/AKT1/PRDM13/EID2/DLL1/CDKN1B/NONO/MIF/CBX1/BCL7A/HMGB1/TIPARP/PRDM8/YY1/SAP30/PRMT2/BCORL1/EIF4A3/SATB1/RAC1/SDCBP/ASCL1/CARHSP1/SRP9/CELF1/TLE5/EZR/CD200/ZNF608/DNAJB6/NPPA/UPF3A/ZBTB10/SPRY4/ZMYND8/MYCN/SCRT2/DNAJA1/HES6/SPOCK1/RTN4/NAB2/IVNS1ABP/CBX4/ATN1/SKOR2/SMARCA4/SKIL/NRIP1/CD24/MAPK8IP1/CADM4/HSPA1A/RCOR2/AZIN1/KHDRBS1/RASSF2/FYN/FUS/CALM3/HNRNPAB/ZNF706/APC/BE…
GO:0120036	BP	GO:0120036	plasma membrane bounded cell projection organization	189	-0.323582	-2.30978	2.71261e-07	1.35631e-05	1.08568e-05	482	tags=57%, list=33%, signal=43%	RAC1/SDCBP/ATAT1/HPRT1/NEFL/STK25/RAC3/EZR/ST8SIA2/MAP6/MAPRE1/TUBA1A/NCS1/MTSS1/ZMYND8/NLGN2/ADCYAP1/CNTN2/SPOCK1/RTN4/RGMA/EFNB1/HDGFL3/CCDC88A/SNX10/SKOR2/NDRG4/SKIL/ENAH/TOP2B/DCTN1/FYN/KIF3A/WDR47/VASH2/APC/YWHAH/CHRNA3/GBX2/SEMA6A/BRSK2/CAPZB/CFAP298/THY1/FZD3/TUBB3/KIDINS220/APLP1/BCL11A/PAFAH1B1/VDAC3/ENC1/POU4F1/GPC2/CFAP20/STMN3/GFRA1/KIF1A/PFN2/GDI1/FEZ1/GAP43/CNR1/DYNLL1/PTN/RTN4RL2/G…
GO:0009892	BP	GO:0009892	negative regulation of metabolic process	298	-0.284522	-2.17617	2.89245e-07	1.41479e-05	1.13249e-05	556	tags=57%, list=38%, signal=44%	RBMX/VHL/KLF7/TET1/IGFBP5/AKT1/PRDM13/EID2/DLL1/CDKN1B/NONO/MIF/CBX1/BCL7A/HMGB1/TIPARP/PRDM8/YY1/SAP30/PRMT2/BCORL1/EIF4A3/IER3/SATB1/RAC1/SDCBP/ASCL1/CARHSP1/SRP9/CELF1/TLE5/EZR/CD200/ZNF608/DNAJB6/NPPA/UPF3A/ZBTB10/SPRY4/ZMYND8/MYCN/SCRT2/DNAJA1/HES6/SPOCK1/RTN4/NAB2/IVNS1ABP/CBX4/ATN1/SKOR2/PLK2/SMARCA4/SKIL/NRIP1/CD24/MAPK8IP1/CADM4/HSPA1A/RCOR2/AZIN1/KHDRBS1/RASSF2/FYN/FUS/CALM3/HNRNPAB/ZNF…
GO:0022008	BP	GO:0022008	neurogenesis	238	-0.297738	-2.20644	3.23888e-07	1.55053e-05	1.24115e-05	542	tags=58%, list=37%, signal=44%	SOCS2/CSNK1D/PRDM13/DLL1/CDC42/NAV1/L1CAM/NFIA/DBN1/HMGB1/HLTF/PRDM8/NSMF/DPYSL5/SPAST/RAC1/ASCL1/ATAT1/HPRT1/NEFL/STK25/RAC3/ST8SIA2/PBX3/HS6ST1/MAP6/TUBA1A/NCS1/ZMYND8/NLGN2/ADCYAP1/SCRT2/HES6/CNTN2/SPOCK1/RTN4/RGMA/NAB2/EFNB1/HDGFL3/CCDC88A/SKOR2/NDRG4/SKIL/ENAH/TOP2B/MTCH1/FYN/WDR47/KRAS/VASH2/YWHAH/CHRNA3/GBX2/SEMA6A/BRSK2/YWHAG/THY1/FZD3/TUBB3/KIDINS220/APLP1/BCL11A/PAFAH1B1/ENC1/RND1/POU4F…
GO:0030030	BP	GO:0030030	cell projection organization	191	-0.324318	-2.32337	3.60095e-07	1.68795e-05	1.35115e-05	482	tags=57%, list=33%, signal=43%	RAC1/SDCBP/ATAT1/HPRT1/NEFL/STK25/RAC3/EZR/ST8SIA2/MAP6/MAPRE1/TUBA1A/NCS1/MTSS1/ZMYND8/NLGN2/ADCYAP1/CNTN2/SPOCK1/RTN4/RGMA/EFNB1/HDGFL3/CCDC88A/SNX10/SKOR2/NDRG4/SKIL/ENAH/TOP2B/DCTN1/FYN/KIF3A/WDR47/VASH2/APC/YWHAH/CHRNA3/GBX2/SEMA6A/BRSK2/CAPZB/CFAP298/THY1/FZD3/TUBB3/KIDINS220/APLP1/BCL11A/PAFAH1B1/VDAC3/ENC1/POU4F1/GPC2/CFAP20/STMN3/GFRA1/KIF1A/PFN2/GDI1/FEZ1/GAP43/CNR1/DYNLL1/PTN/RTN4RL2/G…
GO:0051171	BP	GO:0051171	regulation of nitrogen compound metabolic process	493	-0.250095	-1.99737	4.06378e-07	1.86602e-05	1.49369e-05	522	tags=48%, list=36%, signal=47%	TRMT10C/MTF2/NFIA/MIF/CBX1/SSBP4/BCL7A/HMGB1/TIPARP/HLTF/ARL6IP5/PRDM8/YY1/SAP30/PRMT2/NSMF/BCORL1/EIF4A3/PTMA/IER3/SATB1/RAC1/SDCBP/ASCL1/CARHSP1/SRP9/HPRT1/CELF1/TLE5/EZR/PBX3/CD200/ZNF608/DNAJB6/NPPA/UPF3A/ZBTB10/SPRY4/SKP1/ZMYND8/MYCN/ADCYAP1/CD81/CELF3/PKM/NSD3/DPF1/SCRT2/DNAJA1/HES6/TRAF4/CNTN2/SPOCK1/RTN4/RGMA/NAB2/VEZF1/IVNS1ABP/CBX4/MSL1/ATN1/CCDC88A/SKOR2/PLK2/SMARCA4/SKIL/NRIP1/CD24/MA…
GO:0005788	CC	GO:0005788	endoplasmic reticulum lumen	50	0.473696	2.81688	4.28556e-07	1.9285e-05	1.54371e-05	506	tags=72%, list=35%, signal=49%	TIMP1/HSP90B1/P4HB/COL3A1/COL1A1/LGALS1/FN1/B2M/DNAJC3/PDIA4/HSPA5/PPIB/CANX/COL1A2/CALU/CLU/COL6A1/IGFBP4/SUMF1/CST3/SELENOM/SIL1/MIA3/P4HA1/MYDGF/APOA4/COL6A3/IGFBP3/MANF/COL6A2/STS/SERPINH1/FKBP10/COL5A1/APOE/APOA1
GO:0062023	CC	GO:0062023	collagen-containing extracellular matrix	45	0.484015	2.76201	5.63579e-07	2.48638e-05	1.99027e-05	513	tags=78%, list=35%, signal=52%	S100A6/TIMP1/HSP90B1/COL3A1/S100A10/COL1A1/LGALS1/FN1/ANXA2/SPARC/LGALS3/TGFBI/COL1A2/LOX/LUM/CLU/COL6A1/DCN/ANXA1/LMAN1/NAV2/GPC6/EDIL3/CSTB/HTRA1/SERPINE2/APOA4/COL6A3/COL6A2/SERPINB9/SERPINH1/COL5A1/APOE/APOA1/MDK
GO:0051252	BP	GO:0051252	regulation of RNA metabolic process	329	-0.272359	-2.11521	6.03527e-07	2.61142e-05	2.09036e-05	557	tags=54%, list=38%, signal=43%	RHEBL1/RBMX/VHL/KLF7/CAMKK2/TET1/AKT1/PRDM13/EID2/DLL1/CDKN1B/NONO/MTF2/NFIA/CBX1/SSBP4/BCL7A/HMGB1/HLTF/PRDM8/YY1/SAP30/PRMT2/BCORL1/EIF4A3/PTMA/SATB1/SDCBP/ASCL1/CARHSP1/CELF1/TLE5/EZR/PBX3/CD200/ZNF608/DNAJB6/UPF3A/ZBTB10/ZMYND8/MYCN/ADCYAP1/CD81/CELF3/NSD3/DPF1/SCRT2/HES6/RGMA/NAB2/VEZF1/CBX4/MSL1/ATN1/SKOR2/SMARCA4/SKIL/NRIP1/MAPK8IP1/TOP2B/CAMK4/HSPA1A/RCOR2/KHDRBS1/FUS/HNRNPAB/ZNF706/BEX1/…
GO:0048468	BP	GO:0048468	cell development	287	-0.277184	-2.11337	7.6268e-07	3.23779e-05	2.59175e-05	515	tags=54%, list=36%, signal=43%	DBN1/HMGB1/TIPARP/HLTF/PRDM8/PRDX2/TMOD2/YY1/PRMT2/NSMF/DPYSL5/SPAST/PRKX/RAC1/ASCL1/ATAT1/HPRT1/NEFL/STK25/CELF1/RAC3/EZR/ST8SIA2/PBX3/HS6ST1/MAP6/TUBA1A/NCS1/ZMYND8/NLGN2/ADCYAP1/CD81/HES6/CNTN2/SPOCK1/RTN4/RGMA/ADD2/VEZF1/EFNB1/HDGFL3/CCDC88A/SNX10/SKOR2/SMARCA4/NDRG4/SKIL/ENAH/TOP2B/CAMK4/HSPA1A/RASSF2/MTCH1/FYN/WDR47/KRAS/VASH2/YWHAH/JUNB/CHRNA3/GBX2/SEMA6A/BRSK2/THY1/JUND/FZD3/TUBB3/ING2/KI…
GO:0007420	BP	GO:0007420	brain development	115	-0.380234	-2.47046	8.79813e-07	3.66589e-05	2.93443e-05	355	tags=48%, list=24%, signal=39%	FYN/CALM3/TACC2/WDR47/KRAS/YWHAH/GBX2/POU3F4/FZD3/PCDH9/APLP1/PAFAH1B1/POU4F1/AKIRIN2/CHD7/FEZ1/YWHAQ/PTF1A/NHLH2/UNCX/DYNLL1/CORO1C/ZIC2/ZIC3/CALM2/CXCR4/ELAVL4/BASP1/ID4/LHX1/SLC38A2/DCLK2/TUBB2A/POU3F2/AMIGO2/TUBB2B/POU3F3/DNAJB1/ID2/CBLN1/CDK5R1/NR2F2/FOXP2/NFIB/EN2/ACTB/INA/LHX5/RTN1/NEUROD2/NNAT/ZIC1/CALM1/NEUROD6/NEUROD1
GO:0060322	BP	GO:0060322	head development	120	-0.368195	-2.42011	1.19628e-06	4.89389e-05	3.9174e-05	355	tags=47%, list=24%, signal=38%	FYN/CALM3/TACC2/WDR47/KRAS/YWHAH/GBX2/POU3F4/FZD3/PCDH9/APLP1/PAFAH1B1/POU4F1/AKIRIN2/CHD7/FEZ1/YWHAQ/PTF1A/NHLH2/UNCX/DYNLL1/CORO1C/ZIC2/ZIC3/CALM2/CXCR4/ZFAND5/ELAVL4/BASP1/ID4/LHX1/SLC38A2/DCLK2/TUBB2A/POU3F2/AMIGO2/TUBB2B/POU3F3/DNAJB1/ID2/CBLN1/CDK5R1/NR2F2/FOXP2/NFIB/EN2/ACTB/INA/LHX5/RTN1/NEUROD2/NNAT/ZIC1/CALM1/NEUROD6/NEUROD1
GO:0048193	BP	GO:0048193	Golgi vesicle transport	53	0.439014	2.64924	1.23526e-06	4.96311e-05	3.97281e-05	319	tags=53%, list=22%, signal=43%	P4HB/ARF4/SEC31A/GOLGA4/KDELR2/SEC13/TMED3/EXOC6B/COPB1/GOLT1B/GBF1/GOLGA5/YIPF5/KRT18/COPB2/COG5/TMED2/MON2/BET1/SCFD1/LMAN1/MIA3/SEC22A/ARCN1/USO1/GCC2/COG6/KLHL20
GO:0061564	BP	GO:0061564	axon development	87	-0.407042	-2.48337	1.28843e-06	5.05307e-05	4.04482e-05	413	tags=59%, list=28%, signal=45%	CNTN2/RTN4/RGMA/EFNB1/SKIL/ENAH/TOP2B/FYN/WDR47/VASH2/GBX2/SEMA6A/BRSK2/THY1/FZD3/TUBB3/APLP1/PAFAH1B1/POU4F1/GDI1/FEZ1/GAP43/CNR1/PTN/RTN4RL2/DDR1/OLIG3/EIF4G2/NDN/GPM6B/ADCY1/UCHL1/LHX1/POU3F2/TUBB2B/CHL1/CDK5R1/ROBO3/OLFM1/MAPT/KIF5C/NFIB/EFNB2/LMO4/STMN1/ACTB/ACTG1/NEUROD2/NREP/NEUROD6/NEUROD1
GO:0060429	BP	GO:0060429	epithelium development	106	-0.376783	-2.39438	1.34522e-06	5.05307e-05	4.04482e-05	199	tags=33%, list=14%, signal=31%	LBH/MYC/DDR1/IRX2/THRA/AFDN/ZIC3/TUBB/PGK1/CXCR4/HBEGF/BASP1/ID4/SPRY2/LHX1/POU3F2/TNMD/POU3F3/ID2/BTG1/NR2F2/MARCKS/NFIB/EFNB2/LMO4/STMN1/ACTB/ACTG1/CITED2/INSM1/TFAP2B/TFAP2A/NEUROD1/SOX11/SOX4
GO:0009890	BP	GO:0009890	negative regulation of biosynthetic process	221	-0.295627	-2.1662	1.36994e-06	5.05307e-05	4.04482e-05	556	tags=59%, list=38%, signal=43%	RBMX/VHL/KLF7/TET1/IGFBP5/AKT1/PRDM13/EID2/DLL1/CDKN1B/NONO/MIF/CBX1/BCL7A/HMGB1/TIPARP/PRDM8/YY1/SAP30/PRMT2/BCORL1/EIF4A3/SATB1/RAC1/SDCBP/ASCL1/CARHSP1/SRP9/CELF1/TLE5/EZR/CD200/ZNF608/DNAJB6/UPF3A/ZBTB10/ZMYND8/MYCN/SCRT2/HES6/NAB2/CBX4/ATN1/SKOR2/SMARCA4/SKIL/NRIP1/CD24/HSPA1A/RCOR2/KHDRBS1/FYN/FUS/HNRNPAB/ZNF706/BEND5/JUND/SRSF7/UBE2D1/HNRNPA1/ING2/BCL11A/ENC1/CPEB4/POU4F1/AKIRIN2/KDM5B/YWH…
GO:0010558	BP	GO:0010558	negative regulation of macromolecule biosynthetic process	221	-0.295627	-2.1662	1.36994e-06	5.05307e-05	4.04482e-05	556	tags=59%, list=38%, signal=43%	RBMX/VHL/KLF7/TET1/IGFBP5/AKT1/PRDM13/EID2/DLL1/CDKN1B/NONO/MIF/CBX1/BCL7A/HMGB1/TIPARP/PRDM8/YY1/SAP30/PRMT2/BCORL1/EIF4A3/SATB1/RAC1/SDCBP/ASCL1/CARHSP1/SRP9/CELF1/TLE5/EZR/CD200/ZNF608/DNAJB6/UPF3A/ZBTB10/ZMYND8/MYCN/SCRT2/HES6/NAB2/CBX4/ATN1/SKOR2/SMARCA4/SKIL/NRIP1/CD24/HSPA1A/RCOR2/KHDRBS1/FYN/FUS/HNRNPAB/ZNF706/BEND5/JUND/SRSF7/UBE2D1/HNRNPA1/ING2/BCL11A/ENC1/CPEB4/POU4F1/AKIRIN2/KDM5B/YWH…
GO:0031327	BP	GO:0031327	negative regulation of cellular biosynthetic process	221	-0.295627	-2.1662	1.36994e-06	5.05307e-05	4.04482e-05	556	tags=59%, list=38%, signal=43%	RBMX/VHL/KLF7/TET1/IGFBP5/AKT1/PRDM13/EID2/DLL1/CDKN1B/NONO/MIF/CBX1/BCL7A/HMGB1/TIPARP/PRDM8/YY1/SAP30/PRMT2/BCORL1/EIF4A3/SATB1/RAC1/SDCBP/ASCL1/CARHSP1/SRP9/CELF1/TLE5/EZR/CD200/ZNF608/DNAJB6/UPF3A/ZBTB10/ZMYND8/MYCN/SCRT2/HES6/NAB2/CBX4/ATN1/SKOR2/SMARCA4/SKIL/NRIP1/CD24/HSPA1A/RCOR2/KHDRBS1/FYN/FUS/HNRNPAB/ZNF706/BEND5/JUND/SRSF7/UBE2D1/HNRNPA1/ING2/BCL11A/ENC1/CPEB4/POU4F1/AKIRIN2/KDM5B/YWH…
GO:0005615	CC	GO:0005615	extracellular space	313	0.225242	1.99192	1.72403e-06	6.25655e-05	5.00817e-05	388	tags=38%, list=27%, signal=36%	FTL/S100A6/TIMP1/RIMS2/HSP90B1/P4HB/ARF4/NRG3/MBD5/FABP1/COL3A1/S100A10/TFRC/DLK1/CD63/IGF2/COL1A1/S100A11/PHPT1/TEX14/LGALS1/SRPRA/SLC3A2/HLA-B/PCLO/PIBF1/FN1/B2M/FTH1/GOLGA4/DNAJC3/GFPT1/ANXA2/KRT10/SPARC/IARS1/LGALS3/TFF1/EPCAM/TGFBI/SEC13/PDIA4/PRDX6/TPT1/HSPA5/H2BC5/TFF3/PPIB/CANX/COL1A2/NPC2/PRDX4/HSPA9/TSPAN8/HMGB2/SND1/NUCB2/CLTC/TM9SF2/CROCC/CUTA/SPINK1/LOX/RPS19/LUM/CEACAM5/GSTP1/RARS1/…
GO:0042470	CC	GO:0042470	melanosome	28	0.563337	2.72107	1.88294e-06	6.58437e-05	5.27058e-05	147	tags=50%, list=10%, signal=46%	HSP90B1/P4HB/TFRC/CD63/SLC3A2/ANXA2/RPN1/PDIA4/HSPA5/PPIB/CANX/CALU/SND1/CLTC
GO:0048770	CC	GO:0048770	pigment granule	28	0.563337	2.72107	1.88294e-06	6.58437e-05	5.27058e-05	147	tags=50%, list=10%, signal=46%	HSP90B1/P4HB/TFRC/CD63/SLC3A2/ANXA2/RPN1/PDIA4/HSPA5/PPIB/CANX/CALU/SND1/CLTC
GO:0019219	BP	GO:0019219	regulation of nucleobase-containing compound metabolic process	346	-0.25702	-2.00495	1.90215e-06	6.58437e-05	5.27058e-05	392	tags=38%, list=27%, signal=36%	CBX4/MSL1/ATN1/CCDC88A/SKOR2/SMARCA4/SKIL/NRIP1/MAPK8IP1/TOP2B/CAMK4/HSPA1A/RCOR2/KHDRBS1/FUS/HNRNPAB/ZNF706/BEX1/YWHAH/JUNB/HMGN1/PPP2CA/GBX2/POU3F4/BEND5/JUND/SRSF7/UBE2D1/HNRNPA1/ING2/ZNF711/MTURN/BCL11A/POU4F1/AKIRIN2/USP22/KDM5B/ZIC4/YWHAZ/CBX3/ELAVL2/ING1/TXN/LMO2/CHD7/YWHAQ/PTF1A/HEY1/NHLH2/UNCX/SKOR1/NDFIP1/HSPA1B/RBFOX2/HNRNPA0/HMGB3/LBH/H2AZ1/SRSF2/IER2/TNIP1/MYC/ZIC2/KPNA2/IRX2/KIT/EGR…
GO:0005576	CC	GO:0005576	extracellular region	356	0.211193	1.88796	2.17912e-06	7.42883e-05	5.94654e-05	251	tags=27%, list=17%, signal=29%	FTL/S100A6/TIMP1/RIMS2/HSP90B1/P4HB/ARF4/NRG3/MDGA2/MBD5/FABP1/COL3A1/S100A10/TFRC/DLK1/CD63/IGF2/COL1A1/S100A11/PHPT1/TEX14/LGALS1/SRPRA/SLC3A2/HLA-B/PCLO/PIBF1/FN1/B2M/FTH1/GOLGA4/DNAJC3/GFPT1/ANXA2/KRT10/SPARC/IARS1/LGALS3/TFF1/EPCAM/TGFBI/SEC13/PDIA4/PRDX6/TPT1/HSPA5/H2BC5/ADGRB3/TFF3/PPIB/CANX/COL1A2/NPC2/PRDX4/CALU/HSPA9/TSPAN8/HMGB2/SND1/NUCB2/CLTC/TM9SF2/CROCC/CUTA/SPINK1/SPINT2/LOX/RPS19…
GO:0031984	CC	GO:0031984	organelle subcompartment	181	0.268176	2.19743	2.29335e-06	7.70156e-05	6.16485e-05	531	tags=54%, list=37%, signal=39%	HSP90B1/DAD1/GOLGB1/SUCO/EXT1/AKAP6/SRPRA/HLA-B/SEC31A/B2M/GOLGA4/HM13/KDELR2/XBP1/OST4/FAF1/RPN1/TGFBI/SEC13/HSPA5/MARCHF1/STT3A/TMED3/CANX/RBFOX1/CALU/SEC11C/CLTC/PIGN/COPB1/GBF1/SEC61G/GOLGA5/YIPF5/TMCO1/COPB2/COG5/SRPRB/TMEM87A/OSTC/ALG3/TMED2/TRAM1/SERP1/BET1/SCFD1/SEC63/SEC62/LMAN1/MIA3/TMEM59/SEC22A/SEC61A1/ARCN1/USO1/GCC2/COG6/BIRC6/KLHL20/UFL1/SSR3/GORASP2/RPS29/PIGL/SLC39A7/NUS1/HERPUD1…
GO:0019438	BP	GO:0019438	aromatic compound biosynthetic process	338	-0.255397	-1.98787	2.45921e-06	8.13709e-05	6.51348e-05	433	tags=41%, list=30%, signal=37%	ZMYND8/MYCN/ADCYAP1/CD81/CELF3/DUT/NSD3/DPF1/SCRT2/HES6/RGMA/NAB2/VEZF1/IVNS1ABP/CBX4/MSL1/ATN1/SKOR2/SMARCA4/SKIL/NRIP1/MAPK8IP1/TOP2B/CAMK4/HSPA1A/RCOR2/KHDRBS1/FUS/HNRNPAB/ZNF706/BEX1/YWHAH/JUNB/HMGN1/PPP2CA/GBX2/POU3F4/BEND5/JUND/UBE2D1/HNRNPA1/ING2/ZNF711/MTURN/BCL11A/TMEM14A/POU4F1/AKIRIN2/USP22/KDM5B/ZIC4/YWHAZ/CBX3/ELAVL2/ING1/TXN/LMO2/CHD7/YWHAQ/PTF1A/HEY1/NHLH2/UNCX/SKOR1/HSPA1B/RBFOX2/…
GO:0031175	BP	GO:0031175	neuron projection development	149	-0.333245	-2.27365	2.86506e-06	9.20914e-05	7.37162e-05	515	tags=62%, list=36%, signal=44%	DBN1/HMGB1/PRDM8/NSMF/DPYSL5/SPAST/RAC1/HPRT1/NEFL/STK25/RAC3/ST8SIA2/MAP6/TUBA1A/NCS1/ZMYND8/NLGN2/ADCYAP1/CNTN2/SPOCK1/RTN4/RGMA/EFNB1/HDGFL3/CCDC88A/SKOR2/NDRG4/SKIL/ENAH/TOP2B/FYN/WDR47/VASH2/YWHAH/CHRNA3/GBX2/SEMA6A/BRSK2/THY1/FZD3/TUBB3/KIDINS220/APLP1/BCL11A/PAFAH1B1/ENC1/POU4F1/GPC2/STMN3/GFRA1/KIF1A/GDI1/FEZ1/GAP43/CNR1/PTN/RTN4RL2/GPM6A/DDR1/OLIG3/EIF4G2/NDN/STMN2/GPM6B/ADCY1/CFL1/NR2F1…
GO:0120025	CC	GO:0120025	plasma membrane bounded cell projection	230	-0.291828	-2.14817	2.858e-06	9.20914e-05	7.37162e-05	580	tags=62%, list=40%, signal=44%	MAP4/RBM3/CCSAP/SLC27A4/PTPRF/EVL/NECTIN1/DCTN2/VHL/CAMKK2/SLC4A8/AKT1/CSNK1D/CDC42/GRIK3/FAM89B/NAV1/L1CAM/DBN1/GLUL/ADGRL1/NSMF/DPYSL5/SPAST/EIF4A3/RAC1/ATAT1/NEFL/GPR161/CLSTN1/RAC3/EZR/CD200/MAP6/MAPRE1/SSTR2/TUBA1A/UPF3A/SPRY4/NCS1/MTSS1/ZMYND8/SH3BGRL3/NLGN2/ADCYAP1/PKM/GNB1/CNTN2/SPOCK1/VAMP2/RTN4/CPLX2/CCDC88A/KIF3C/SLC1A2/PLK2/NDRG4/MAPK8IP1/ENAH/PCDH8/CALB2/DYNLL2/DCTN1/FYN/CALM3/KIF3A/…
GO:0051254	BP	GO:0051254	positive regulation of RNA metabolic process	193	-0.301891	-2.17008	3.15325e-06	9.9927e-05	7.99883e-05	199	tags=26%, list=14%, signal=26%	LBH/H2AZ1/IER2/TNIP1/MYC/ZIC2/EGR1/THRA/OLIG3/IRF2BPL/TOX3/EBF2/MLLT11/NDN/ZIC3/CHD3/KLF10/UBTF/SFPQ/NR2F1/JUN/ZBTB18/ID4/LHX1/SLC38A2/POU3F2/POU3F3/ID2/GTF2I/NR2F2/NFIB/LMO4/FOS/NHLH1/EN2/ACTB/EBF3/LHX5/CITED2/NEUROD2/TCF4/ZIC1/TFAP2B/IER5/RGMB/TFAP2A/PTMS/NEUROD6/NEUROD1/SOX11/SOX4
GO:0006888	BP	GO:0006888	endoplasmic reticulum to Golgi vesicle-mediated transport	32	0.526786	2.68723	3.39489e-06	0.00010609	8.4922e-05	286	tags=59%, list=20%, signal=49%	P4HB/ARF4/SEC31A/KDELR2/SEC13/TMED3/COPB1/GOLT1B/GBF1/YIPF5/COPB2/TMED2/BET1/SCFD1/LMAN1/MIA3/SEC22A/ARCN1/USO1
GO:0042175	CC	GO:0042175	nuclear outer membrane-endoplasmic reticulum membrane network	147	0.286495	2.24317	3.5025e-06	0.000107954	8.64135e-05	531	tags=55%, list=37%, signal=39%	NAV3/HSP90B1/DAD1/SUCO/EXT1/AKAP6/SRPRA/HLA-B/SEC31A/B2M/HM13/KDELR2/XBP1/OST4/FAF1/RPN1/SEC13/HSPA5/MARCHF1/STT3A/TMED3/CANX/CALU/SEC11C/PIGN/COPB1/SEC61G/YIPF5/TMCO1/COPB2/SRPRB/OSTC/ALG3/TMED2/TRAM1/SERP1/BET1/SCFD1/SEC63/SEC62/LMAN1/MIA3/SEC22A/SEC61A1/ARCN1/UFL1/SSR3/GORASP2/RPS29/PIGL/SLC39A7/NUS1/HERPUD1/AREG/FXYD3/SAR1B/HLA-DRB1/TMEM38B/CAMK2D/TECR/SEC61B/CREB3/PJA2/OSBP/SSR4/COPG1/MFSD2A…
GO:0048513	BP	GO:0048513	animal organ development	311	-0.260086	-1.99091	3.91924e-06	0.000119166	9.53887e-05	386	tags=39%, list=27%, signal=36%	SLC1A2/SNX10/SKOR2/SMARCA4/NDRG4/SKIL/NRIP1/CD24/TOP2B/DCTN1/FYN/CALM3/HNRNPAB/DIPK2A/TACC2/WDR47/KRAS/VASH2/APC/CPE/YWHAH/JUNB/HMGN1/PPP2CA/GBX2/SEMA6A/POU3F4/THY1/FZD3/PCDH9/FJX1/ING2/APLP1/PAFAH1B1/POU4F1/AKIRIN2/GFRA1/MEX3C/KDM5B/H3-3B/CHD7/TMEM59L/FEZ1/YWHAQ/PTF1A/FHL1/HEY1/NHLH2/UNCX/DYNLL1/LBH/PTN/MYC/GPM6A/CORO1C/ZIC2/DUSP6/DDR1/IRX2/KIT/EGR1/THRA/OLIG3/RGS4/EBF2/EIF4G2/ZIC3/GPM6B/TLE1/KL…
GO:0005789	CC	GO:0005789	endoplasmic reticulum membrane	144	0.285731	2.2188	4.04288e-06	0.000119691	9.58084e-05	531	tags=56%, list=37%, signal=39%	HSP90B1/DAD1/SUCO/EXT1/AKAP6/SRPRA/HLA-B/SEC31A/B2M/HM13/KDELR2/XBP1/OST4/FAF1/RPN1/SEC13/HSPA5/MARCHF1/STT3A/TMED3/CANX/CALU/SEC11C/PIGN/COPB1/SEC61G/YIPF5/TMCO1/COPB2/SRPRB/OSTC/ALG3/TMED2/TRAM1/SERP1/BET1/SCFD1/SEC63/SEC62/LMAN1/MIA3/SEC22A/SEC61A1/ARCN1/UFL1/SSR3/GORASP2/RPS29/PIGL/SLC39A7/NUS1/HERPUD1/AREG/FXYD3/SAR1B/HLA-DRB1/TMEM38B/CAMK2D/TECR/SEC61B/CREB3/PJA2/OSBP/SSR4/COPG1/MFSD2A/RPS2…
GO:0098827	CC	GO:0098827	endoplasmic reticulum subcompartment	144	0.285731	2.2188	4.04288e-06	0.000119691	9.58084e-05	531	tags=56%, list=37%, signal=39%	HSP90B1/DAD1/SUCO/EXT1/AKAP6/SRPRA/HLA-B/SEC31A/B2M/HM13/KDELR2/XBP1/OST4/FAF1/RPN1/SEC13/HSPA5/MARCHF1/STT3A/TMED3/CANX/CALU/SEC11C/PIGN/COPB1/SEC61G/YIPF5/TMCO1/COPB2/SRPRB/OSTC/ALG3/TMED2/TRAM1/SERP1/BET1/SCFD1/SEC63/SEC62/LMAN1/MIA3/SEC22A/SEC61A1/ARCN1/UFL1/SSR3/GORASP2/RPS29/PIGL/SLC39A7/NUS1/HERPUD1/AREG/FXYD3/SAR1B/HLA-DRB1/TMEM38B/CAMK2D/TECR/SEC61B/CREB3/PJA2/OSBP/SSR4/COPG1/MFSD2A/RPS2…
GO:0034654	BP	GO:0034654	nucleobase-containing compound biosynthetic process	335	-0.25626	-1.99493	4.34069e-06	0.000126838	0.00010153	433	tags=41%, list=30%, signal=37%	ZMYND8/MYCN/ADCYAP1/CD81/CELF3/DUT/NSD3/DPF1/SCRT2/HES6/RGMA/NAB2/VEZF1/IVNS1ABP/CBX4/MSL1/ATN1/SKOR2/SMARCA4/SKIL/NRIP1/MAPK8IP1/TOP2B/CAMK4/HSPA1A/RCOR2/KHDRBS1/FUS/HNRNPAB/ZNF706/BEX1/YWHAH/JUNB/HMGN1/PPP2CA/GBX2/POU3F4/BEND5/JUND/UBE2D1/HNRNPA1/ING2/ZNF711/MTURN/BCL11A/POU4F1/AKIRIN2/USP22/KDM5B/ZIC4/YWHAZ/CBX3/ELAVL2/ING1/TXN/LMO2/CHD7/YWHAQ/PTF1A/HEY1/NHLH2/UNCX/SKOR1/HSPA1B/RBFOX2/HMGB3/LB…
GO:0140534	CC	GO:0140534	endoplasmic reticulum protein-containing complex	33	0.522218	2.69821	4.88698e-06	0.000140971	0.000112842	305	tags=58%, list=21%, signal=47%	HSP90B1/P4HB/DAD1/SRPRA/B2M/HM13/OST4/FAF1/RPN1/HSPA5/STT3A/PPIB/SEC11C/SEC61G/SRPRB/OSTC/SEC63/SEC61A1/P4HA1
GO:0048666	BP	GO:0048666	neuron development	171	-0.317053	-2.22546	5.05061e-06	0.000143847	0.000115144	515	tags=60%, list=36%, signal=44%	DBN1/HMGB1/PRDM8/NSMF/DPYSL5/SPAST/RAC1/ASCL1/ATAT1/HPRT1/NEFL/STK25/RAC3/ST8SIA2/PBX3/HS6ST1/MAP6/TUBA1A/NCS1/ZMYND8/NLGN2/ADCYAP1/CNTN2/SPOCK1/RTN4/RGMA/EFNB1/HDGFL3/CCDC88A/SKOR2/NDRG4/SKIL/ENAH/TOP2B/MTCH1/FYN/WDR47/VASH2/YWHAH/CHRNA3/GBX2/SEMA6A/BRSK2/THY1/FZD3/TUBB3/KIDINS220/APLP1/BCL11A/PAFAH1B1/ENC1/RND1/POU4F1/GPC2/STMN3/GFRA1/KIF1A/GDI1/FEZ1/NHLH2/GAP43/CNR1/PTN/RTN4RL2/GPM6A/DDR1/OLIG…
GO:0042995	CC	GO:0042995	cell projection	238	-0.279746	-2.07311	5.46299e-06	0.000153647	0.000122989	580	tags=61%, list=40%, signal=44%	MAP4/RBM3/CCSAP/SLC27A4/PTPRF/EVL/NECTIN1/DCTN2/VHL/CAMKK2/SLC4A8/AKT1/CSNK1D/CDC42/GRIK3/FAM89B/NAV1/L1CAM/DBN1/GLUL/ADGRL1/NSMF/DPYSL5/SPAST/EIF4A3/RAC1/ATAT1/NEFL/GPR161/CLSTN1/RAC3/EZR/CD200/MAP6/MAPRE1/NPPA/SSTR2/TUBA1A/UPF3A/SPRY4/NCS1/MTSS1/ZMYND8/SH3BGRL3/NLGN2/ADCYAP1/PKM/GNB1/CNTN2/SPOCK1/VAMP2/RTN4/CPLX2/CCDC88A/KIF3C/SLC1A2/PLK2/NDRG4/MAPK8IP1/ENAH/PCDH8/CALB2/DYNLL2/DCTN1/FYN/CALM3/K…
GO:0045935	BP	GO:0045935	positive regulation of nucleobase-containing compound metabolic process	206	-0.293679	-2.12895	5.81225e-06	0.000161451	0.000129237	199	tags=26%, list=14%, signal=26%	LBH/H2AZ1/IER2/TNIP1/MYC/ZIC2/EGR1/THRA/OLIG3/IRF2BPL/TOX3/EBF2/HNRNPA2B1/MLLT11/NDN/ZIC3/CHD3/KLF10/UBTF/SFPQ/NR2F1/JUN/ZBTB18/ID4/LHX1/SLC38A2/POU3F2/POU3F3/ID2/GTF2I/NR2F2/NFIB/LMO4/FOS/NHLH1/EN2/ACTB/EBF3/LHX5/TMSB4X/CITED2/NEUROD2/TCF4/ZIC1/TFAP2B/IER5/RGMB/TFAP2A/PTMS/NEUROD6/NEUROD1/SOX11/SOX4
GO:0043005	CC	GO:0043005	neuron projection	169	-0.313321	-2.19481	5.97831e-06	0.000164039	0.000131308	595	tags=66%, list=41%, signal=44%	ADNP/HNRNPR/BLOC1S6/MAP4/RBM3/CCSAP/PTPRF/NECTIN1/DCTN2/CAMKK2/SLC4A8/CDC42/GRIK3/NAV1/L1CAM/DBN1/ADGRL1/NSMF/DPYSL5/SPAST/EIF4A3/RAC1/ATAT1/NEFL/GPR161/CLSTN1/RAC3/CD200/MAP6/SSTR2/UPF3A/NCS1/ZMYND8/NLGN2/ADCYAP1/GNB1/CNTN2/SPOCK1/VAMP2/RTN4/CPLX2/SLC1A2/PLK2/MAPK8IP1/PCDH8/CALB2/DCTN1/FYN/KIF3A/WDR47/CHRNA3/SEMA6A/BRSK2/RGS17/APBA2/THY1/RGS8/KCNQ2/FZD3/PCDH9/TUBB3/PAFAH1B1/CPEB4/POU4F1/STMN3/KI…
GO:0009891	BP	GO:0009891	positive regulation of biosynthetic process	251	-0.274707	-2.04139	6.36761e-06	0.000170561	0.000136529	212	tags=25%, list=15%, signal=26%	VSTM2A/HSPA1B/HNRNPA0/LBH/H2AZ1/IER2/TNIP1/MYC/ZIC2/KIT/EGR1/THRA/OLIG3/IRF2BPL/AFDN/TOX3/EBF2/EIF4G2/MLLT11/NDN/ZIC3/CHD3/TLE1/KLF10/UBTF/SFPQ/DDAH2/NR2F1/JUN/ELAVL4/ZBTB18/ID4/SPRY2/LHX1/SLC38A2/POU3F2/POU3F3/ID2/GTF2I/OLFM1/NR2F2/NFIB/LMO4/FOS/NHLH1/EN2/ACTB/EBF3/ACTG1/LHX5/TMSB4X/CITED2/NEUROD2/TCF4/ZIC1/TFAP2B/IER5/RGMB/TFAP2A/PTMS/NEUROD6/NEUROD1/SOX11/SOX4
GO:0031090	CC	GO:0031090	organelle membrane	320	0.212228	1.87878	6.34267e-06	0.000170561	0.000136529	637	tags=58%, list=44%, signal=42%	NAV3/HSP90B1/ARF4/DAD1/GOLGB1/SUCO/EXT1/TFRC/CD63/AKAP6/SRPRA/SLC3A2/HLA-B/SEC31A/B2M/GOLGA4/HM13/IFITM3/KDELR2/COX14/XBP1/ANXA2/SPARC/OST4/SBF2/FAF1/LGALS3/RPN1/SEC13/UQCRQ/HSPA5/MARCHF1/STT3A/TMED3/CANX/CALU/HSPA9/SEC11C/CLTC/TM9SF2/PIGN/COPB1/GOLT1B/MRPL33/GBF1/NDUFV3/SEC61G/GOLGA5/YIPF5/TMCO1/COPB2/ROMO1/COG5/SRPRB/CLU/TMEM87A/OSTC/COL6A1/ALG3/TMED2/TRAM1/SERP1/MON2/IFITM2/BET1/ANXA1/ATP5MC1/…
GO:0007423	BP	GO:0007423	sensory organ development	54	-0.456878	-2.50411	6.90923e-06	0.000180765	0.000144696	330	tags=50%, list=23%, signal=40%	HMGN1/GBX2/POU3F4/THY1/FZD3/FJX1/PAFAH1B1/KDM5B/CHD7/PTF1A/GPM6A/DDR1/KIT/OLIG3/ZIC3/SPRY2/LHX1/NFIB/CITED2/NEUROD2/ZIC1/TFAP2B/DCX/TFAP2A/NEUROD6/NEUROD1/SOX11
GO:0031328	BP	GO:0031328	positive regulation of cellular biosynthetic process	250	-0.27739	-2.0642	6.89307e-06	0.000180765	0.000144696	212	tags=26%, list=15%, signal=26%	VSTM2A/HSPA1B/HNRNPA0/LBH/H2AZ1/IER2/TNIP1/MYC/ZIC2/KIT/EGR1/THRA/OLIG3/IRF2BPL/AFDN/TOX3/EBF2/EIF4G2/MLLT11/NDN/ZIC3/CHD3/TLE1/KLF10/UBTF/SFPQ/DDAH2/NR2F1/JUN/ELAVL4/ZBTB18/ID4/SPRY2/LHX1/SLC38A2/POU3F2/POU3F3/ID2/GTF2I/OLFM1/NR2F2/NFIB/LMO4/FOS/NHLH1/EN2/ACTB/EBF3/ACTG1/LHX5/TMSB4X/CITED2/NEUROD2/TCF4/ZIC1/TFAP2B/IER5/RGMB/TFAP2A/PTMS/NEUROD6/NEUROD1/SOX11/SOX4
GO:0030312	CC	GO:0030312	external encapsulating structure	50	0.430719	2.56131	8.16704e-06	0.000208816	0.000167151	513	tags=72%, list=35%, signal=48%	S100A6/TIMP1/HSP90B1/COL3A1/S100A10/COL1A1/LGALS1/FN1/ANXA2/SPARC/LGALS3/TGFBI/COL1A2/LOX/LUM/CLU/COL6A1/TFPI2/DCN/ANXA1/LMAN1/NAV2/GPC6/EDIL3/CSTB/HTRA1/SERPINE2/APOA4/COL6A3/COL6A2/SERPINB9/SERPINH1/COL5A1/APOE/APOA1/MDK
GO:0031012	CC	GO:0031012	extracellular matrix	50	0.430719	2.56131	8.16704e-06	0.000208816	0.000167151	513	tags=72%, list=35%, signal=48%	S100A6/TIMP1/HSP90B1/COL3A1/S100A10/COL1A1/LGALS1/FN1/ANXA2/SPARC/LGALS3/TGFBI/COL1A2/LOX/LUM/CLU/COL6A1/TFPI2/DCN/ANXA1/LMAN1/NAV2/GPC6/EDIL3/CSTB/HTRA1/SERPINE2/APOA4/COL6A3/COL6A2/SERPINB9/SERPINH1/COL5A1/APOE/APOA1/MDK
GO:0010557	BP	GO:0010557	positive regulation of macromolecule biosynthetic process	244	-0.272816	-2.02284	1.08432e-05	0.000274125	0.000219428	212	tags=25%, list=15%, signal=26%	VSTM2A/HSPA1B/HNRNPA0/LBH/H2AZ1/IER2/TNIP1/MYC/ZIC2/KIT/EGR1/THRA/OLIG3/IRF2BPL/AFDN/TOX3/EBF2/EIF4G2/MLLT11/NDN/ZIC3/CHD3/TLE1/KLF10/UBTF/SFPQ/NR2F1/JUN/ELAVL4/ZBTB18/ID4/SPRY2/LHX1/SLC38A2/POU3F2/POU3F3/ID2/GTF2I/OLFM1/NR2F2/NFIB/LMO4/FOS/NHLH1/EN2/ACTB/EBF3/ACTG1/LHX5/CITED2/NEUROD2/TCF4/ZIC1/TFAP2B/IER5/RGMB/TFAP2A/PTMS/NEUROD6/NEUROD1/SOX11/SOX4
GO:0150034	CC	GO:0150034	distal axon	54	-0.448011	-2.45552	1.13426e-05	0.000283565	0.000226985	319	tags=52%, list=22%, signal=42%	BRSK2/THY1/PCDH9/TUBB3/PAFAH1B1/CPEB4/STMN3/KIF21B/FEZ1/GAP43/CNR1/GPM6A/STMN2/CFL1/FSCN1/ELAVL4/STMN4/BASP1/CRMP1/GAD1/CDK5R1/OLFM1/MAPT/KIF5C/KLC1/ACTB/DPYSL3/ACTG1
GO:0042127	BP	GO:0042127	regulation of cell population proliferation	231	-0.275392	-2.02654	1.44276e-05	0.000356726	0.000285548	482	tags=52%, list=33%, signal=41%	RAC1/SDCBP/ASCL1/NEFL/SCG2/STK25/CELF1/EZR/CD200/MAP6/SSTR2/NCS1/MTSS1/ZMYND8/NLGN2/CD81/CNTN2/SPOCK1/RTN4/RGMA/EFNB1/CCDC88A/SKOR2/SMARCA4/NDRG4/SKIL/CD24/MAPK8IP1/CADM4/HSPA1A/FYN/KRAS/VASH2/APC/YWHAH/JUNB/HMGN1/CHRNA3/SEMA6A/BRSK2/CAPZB/THY1/JUND/FZD3/PELI1/KIDINS220/BCL11A/PAFAH1B1/ENC1/AKIRIN2/GPC2/KDM5B/KIF1A/ING1/CCND2/PFN2/GDI1/FEZ1/GAP43/CNR1/VSTM2A/NDFIP1/HSPA1B/RBFOX2/NCAN/LBH/PTN/RTN4…
GO:0030427	CC	GO:0030427	site of polarized growth	44	-0.48447	-2.4937	1.45879e-05	0.00035677	0.000285583	310	tags=57%, list=21%, signal=46%	THY1/PCDH9/TUBB3/PAFAH1B1/CPEB4/STMN3/COTL1/KIF21B/FEZ1/GAP43/CNR1/GPM6A/STMN2/CFL1/FSCN1/ELAVL4/STMN4/BASP1/CRMP1/CDK5R1/OLFM1/MAPT/KIF5C/KLC1/DPYSL3
GO:0030900	BP	GO:0030900	forebrain development	69	-0.406191	-2.35266	1.48024e-05	0.000358123	0.000286666	480	tags=68%, list=33%, signal=48%	ASCL1/ATAT1/HPRT1/NEFL/RAC3/SSTR2/TUBA1A/CNTN2/RTN4/SLC1A2/TOP2B/FYN/TACC2/WDR47/KRAS/GBX2/PCDH9/APLP1/PAFAH1B1/POU4F1/AKIRIN2/CHD7/FEZ1/NHLH2/UNCX/CORO1C/ZIC3/CXCR4/ELAVL4/ID4/LHX1/SLC38A2/DCLK2/TUBB2A/POU3F2/TUBB2B/POU3F3/DNAJB1/ID2/CDK5R1/NR2F2/FOXP2/NFIB/LHX5/ZIC1/NEUROD6/NEUROD1
GO:0018130	BP	GO:0018130	heterocycle biosynthetic process	340	-0.250057	-1.94594	1.50286e-05	0.000359727	0.00028795	433	tags=41%, list=30%, signal=37%	ZMYND8/MYCN/ADCYAP1/CD81/CELF3/DUT/NSD3/DPF1/SCRT2/HES6/RGMA/NAB2/VEZF1/IVNS1ABP/CBX4/MSL1/ATN1/SKOR2/SMARCA4/SKIL/NRIP1/MAPK8IP1/TOP2B/CAMK4/HSPA1A/RCOR2/KHDRBS1/FUS/HNRNPAB/ZNF706/BEX1/YWHAH/JUNB/HMGN1/PPP2CA/GBX2/POU3F4/BEND5/JUND/UBE2D1/HNRNPA1/ING2/ZNF711/MTURN/BCL11A/TMEM14A/POU4F1/AKIRIN2/USP22/KDM5B/ZIC4/YWHAZ/CBX3/ELAVL2/ING1/TXN/LMO2/CHD7/YWHAQ/PTF1A/HEY1/NHLH2/UNCX/SKOR1/HSPA1B/RBFOX2/…
GO:0010468	BP	GO:0010468	regulation of gene expression	420	-0.23606	-1.86376	1.65332e-05	0.000391575	0.000313444	298	tags=29%, list=21%, signal=32%	UBE2D1/HNRNPA1/PELI1/ING2/ZNF711/MTURN/APLP1/BCL11A/ENC1/CPEB4/POU4F1/AKIRIN2/USP22/KDM5B/ZIC4/YWHAZ/CBX3/ELAVL2/ING1/TXN/H3-3B/LMO2/CHD7/YWHAQ/PTF1A/HEY1/NHLH2/UNCX/SKOR1/VSTM2A/NDFIP1/HSPA1B/BZW2/RBFOX2/HNRNPA0/HMGB3/LBH/H2AZ1/SRSF2/IER2/TNIP1/TRIB2/MYC/ZIC2/IRX2/KIT/EGR1/THRA/OLIG3/IRF2BPL/AFDN/TOX3/EBF2/EIF4G2/HNRNPA2B1/RTF1/MLLT11/NDN/ZIC3/HNRNPDL/CHD3/TLE1/KLF10/ADCY1/UBTF/SFPQ/PKIA/PNRC1/N…
GO:0030426	CC	GO:0030426	growth cone	43	-0.477471	-2.44128	1.75226e-05	0.000408448	0.000326949	310	tags=56%, list=21%, signal=45%	THY1/PCDH9/TUBB3/PAFAH1B1/CPEB4/STMN3/KIF21B/FEZ1/GAP43/CNR1/GPM6A/STMN2/CFL1/FSCN1/ELAVL4/STMN4/BASP1/CRMP1/CDK5R1/OLFM1/MAPT/KIF5C/KLC1/DPYSL3
GO:0030424	CC	GO:0030424	axon	104	-0.350583	-2.22822	1.76086e-05	0.000408448	0.000326949	595	tags=70%, list=41%, signal=45%	ADNP/HNRNPR/BLOC1S6/MAP4/CCSAP/NECTIN1/DCTN2/SLC4A8/GRIK3/NAV1/L1CAM/DBN1/ADGRL1/SPAST/ATAT1/NEFL/RAC3/CD200/MAP6/NCS1/CNTN2/SPOCK1/CPLX2/SLC1A2/MAPK8IP1/CALB2/DCTN1/KIF3A/WDR47/SEMA6A/BRSK2/THY1/KCNQ2/FZD3/PCDH9/TUBB3/PAFAH1B1/CPEB4/STMN3/KIF1B/GFRA1/KIF1A/GDI1/KIF21B/FEZ1/GAP43/CNR1/RTN4RL2/GPM6A/EIF4G2/STMN2/PALM/CFL1/FSCN1/UCHL1/ELAVL4/STMN4/BASP1/SLC38A2/CRMP1/GAD1/CDK5R1/ROBO3/OLFM1/MAPT/KI…
GO:0031326	BP	GO:0031326	regulation of cellular biosynthetic process	433	-0.234167	-1.8537	1.88468e-05	0.000432706	0.000346367	298	tags=28%, list=21%, signal=32%	UBE2D1/HNRNPA1/PELI1/ING2/ZNF711/MTURN/APLP1/BCL11A/ENC1/TMEM14A/CPEB4/POU4F1/AKIRIN2/USP22/KDM5B/ZIC4/YWHAZ/CBX3/ELAVL2/ING1/TXN/H3-3B/LMO2/CHD7/YWHAQ/PTF1A/HEY1/NHLH2/UNCX/SKOR1/VSTM2A/NDFIP1/HSPA1B/BZW2/RBFOX2/HNRNPA0/HMGB3/LBH/H2AZ1/SRSF2/IER2/TNIP1/TRIB2/MYC/ZIC2/IRX2/KIT/EGR1/THRA/OLIG3/IRF2BPL/AFDN/TOX3/EBF2/EIF4G2/HNRNPA2B1/RTF1/MLLT11/NDN/ZIC3/HNRNPDL/CHD3/TLE1/KLF10/ADCY1/UBTF/SFPQ/PKIA…
GO:0120039	BP	GO:0120039	plasma membrane bounded cell projection morphogenesis	101	-0.345802	-2.18992	2.0965e-05	0.000476477	0.000381404	523	tags=66%, list=36%, signal=46%	L1CAM/DBN1/PRDM8/NSMF/DPYSL5/SPAST/RAC1/HPRT1/NEFL/STK25/RAC3/ST8SIA2/MAP6/TUBA1A/CNTN2/RTN4/RGMA/EFNB1/SKOR2/SKIL/ENAH/TOP2B/FYN/WDR47/YWHAH/CHRNA3/GBX2/SEMA6A/BRSK2/THY1/FZD3/TUBB3/KIDINS220/APLP1/BCL11A/PAFAH1B1/POU4F1/KIF1A/GDI1/FEZ1/GAP43/PTN/GPM6A/CORO1C/DDR1/EIF4G2/NDN/ADCY1/CFL1/CXCR4/UCHL1/ELAVL4/LHX1/POU3F2/TUBB2B/CHL1/CDK5R1/ROBO3/OLFM1/MAPT/KIF5C/NFIB/EFNB2/LMO4/STMN1/ACTB/ACTG1
GO:0010556	BP	GO:0010556	regulation of macromolecule biosynthetic process	427	-0.232977	-1.84415	2.11817e-05	0.000476588	0.000381493	298	tags=28%, list=21%, signal=32%	UBE2D1/HNRNPA1/PELI1/ING2/ZNF711/MTURN/APLP1/BCL11A/ENC1/CPEB4/POU4F1/AKIRIN2/USP22/KDM5B/ZIC4/YWHAZ/CBX3/ELAVL2/ING1/TXN/H3-3B/LMO2/CHD7/YWHAQ/PTF1A/HEY1/NHLH2/UNCX/SKOR1/VSTM2A/NDFIP1/HSPA1B/BZW2/RBFOX2/HNRNPA0/HMGB3/LBH/H2AZ1/SRSF2/IER2/TNIP1/TRIB2/MYC/ZIC2/IRX2/KIT/EGR1/THRA/OLIG3/IRF2BPL/AFDN/TOX3/EBF2/EIF4G2/HNRNPA2B1/RTF1/MLLT11/NDN/ZIC3/HNRNPDL/CHD3/TLE1/KLF10/ADCY1/UBTF/SFPQ/PKIA/PNRC1/N…
GO:0051173	BP	GO:0051173	positive regulation of nitrogen compound metabolic process	310	-0.24986	-1.91499	2.25937e-05	0.000503325	0.000402896	436	tags=42%, list=30%, signal=37%	SKP1/ZMYND8/MYCN/ADCYAP1/CD81/CELF3/PKM/NSD3/DPF1/TRAF4/CNTN2/RGMA/NAB2/VEZF1/MSL1/ATN1/CCDC88A/PLK2/SMARCA4/NRIP1/CD24/TOP2B/CAMK4/HSPA1A/KHDRBS1/RASSF2/UNC119/MTCH1/FYN/FUS/CALM3/HNRNPAB/DIPK2A/KRAS/APC/BEX1/YWHAH/JUNB/HMGN1/PPP2CA/CHRNA3/GBX2/JUND/UBE2D1/HNRNPA1/PELI1/ING2/ZNF711/APC2/POU4F1/AKIRIN2/USP22/GFRA1/VPS28/ING1/TXN/CCND2/LMO2/PFN2/CHD7/PTF1A/HEY1/NHLH2/NDFIP1/HSPA1B/LBH/H2AZ1/IER2/T…
GO:1901362	BP	GO:1901362	organic cyclic compound biosynthetic process	344	-0.244693	-1.8986	2.43296e-05	0.000536681	0.000429596	433	tags=40%, list=30%, signal=37%	ZMYND8/MYCN/ADCYAP1/CD81/CELF3/DUT/NSD3/DPF1/SCRT2/HES6/RGMA/NAB2/VEZF1/IVNS1ABP/CBX4/MSL1/ATN1/SKOR2/SMARCA4/SKIL/NRIP1/MAPK8IP1/TOP2B/CAMK4/HSPA1A/RCOR2/KHDRBS1/FUS/HNRNPAB/ZNF706/BEX1/YWHAH/JUNB/HMGN1/PPP2CA/GBX2/POU3F4/BEND5/JUND/UBE2D1/HNRNPA1/ING2/ZNF711/MTURN/BCL11A/TMEM14A/POU4F1/AKIRIN2/USP22/KDM5B/ZIC4/YWHAZ/CBX3/ELAVL2/ING1/TXN/LMO2/CHD7/YWHAQ/PTF1A/HEY1/NHLH2/UNCX/SKOR1/HSPA1B/RBFOX2/…
GO:0010604	BP	GO:0010604	positive regulation of macromolecule metabolic process	334	-0.242761	-1.89057	2.59831e-05	0.000567592	0.000454339	436	tags=41%, list=30%, signal=38%	SKP1/ZMYND8/MYCN/ADCYAP1/CD81/CELF3/PKM/NSD3/DPF1/TRAF4/CNTN2/RGMA/NAB2/VEZF1/MSL1/ATN1/CCDC88A/PLK2/SMARCA4/NRIP1/CD24/TOP2B/CAMK4/HSPA1A/KHDRBS1/RASSF2/UNC119/MTCH1/FYN/FUS/CALM3/HNRNPAB/DIPK2A/KRAS/APC/BEX1/YWHAH/JUNB/HMGN1/PPP2CA/CHRNA3/GBX2/JUND/UBE2D1/HNRNPA1/PELI1/ING2/ZNF711/APC2/BCL11A/POU4F1/AKIRIN2/USP22/GFRA1/VPS28/KDM5B/ING1/TXN/CCND2/LMO2/PFN2/CHD7/PTF1A/HEY1/NHLH2/VSTM2A/NDFIP1/HSP…
GO:0009889	BP	GO:0009889	regulation of biosynthetic process	437	-0.230182	-1.82377	3.28564e-05	0.000710836	0.000569002	298	tags=28%, list=21%, signal=32%	UBE2D1/HNRNPA1/PELI1/ING2/ZNF711/MTURN/APLP1/BCL11A/ENC1/TMEM14A/CPEB4/POU4F1/AKIRIN2/USP22/KDM5B/ZIC4/YWHAZ/CBX3/ELAVL2/ING1/TXN/H3-3B/LMO2/CHD7/YWHAQ/PTF1A/HEY1/NHLH2/UNCX/SKOR1/VSTM2A/NDFIP1/HSPA1B/BZW2/RBFOX2/HNRNPA0/HMGB3/LBH/H2AZ1/SRSF2/IER2/TNIP1/TRIB2/MYC/ZIC2/IRX2/KIT/EGR1/THRA/OLIG3/IRF2BPL/AFDN/TOX3/EBF2/EIF4G2/HNRNPA2B1/RTF1/MLLT11/NDN/ZIC3/HNRNPDL/CHD3/TLE1/KLF10/ADCY1/UBTF/SFPQ/PKIA…
GO:0045047	BP	GO:0045047	protein targeting to ER	13	0.671592	2.48361	3.71614e-05	0.000796315	0.000637424	407	tags=92%, list=28%, signal=67%	SRPRA/HSPA5/SRP54/SEC61G/SRPRB/TRAM1/SEC63/SEC62/SEC61A1/SSR3/HERPUD1/SEC61B
GO:0048812	BP	GO:0048812	neuron projection morphogenesis	100	-0.341861	-2.15777	3.88124e-05	0.000811905	0.000649904	523	tags=66%, list=36%, signal=45%	L1CAM/DBN1/PRDM8/NSMF/DPYSL5/SPAST/RAC1/HPRT1/NEFL/STK25/RAC3/ST8SIA2/MAP6/TUBA1A/CNTN2/RTN4/RGMA/EFNB1/SKOR2/SKIL/ENAH/TOP2B/FYN/WDR47/YWHAH/CHRNA3/GBX2/SEMA6A/BRSK2/THY1/FZD3/TUBB3/KIDINS220/APLP1/BCL11A/PAFAH1B1/POU4F1/KIF1A/GDI1/FEZ1/GAP43/PTN/GPM6A/DDR1/EIF4G2/NDN/ADCY1/CFL1/CXCR4/UCHL1/ELAVL4/LHX1/POU3F2/TUBB2B/CHL1/CDK5R1/ROBO3/OLFM1/MAPT/KIF5C/NFIB/EFNB2/LMO4/STMN1/ACTB/ACTG1
GO:0043230	CC	GO:0043230	extracellular organelle	249	0.221517	1.92	3.93323e-05	0.000811905	0.000649904	381	tags=38%, list=26%, signal=34%	FTL/S100A6/TIMP1/RIMS2/HSP90B1/P4HB/ARF4/MBD5/FABP1/S100A10/TFRC/CD63/S100A11/PHPT1/TEX14/LGALS1/SRPRA/SLC3A2/HLA-B/PCLO/FN1/B2M/FTH1/GOLGA4/DNAJC3/GFPT1/ANXA2/KRT10/IARS1/LGALS3/EPCAM/TGFBI/SEC13/PRDX6/TPT1/HSPA5/H2BC5/PPIB/CANX/COL1A2/NPC2/PRDX4/HSPA9/TSPAN8/SND1/NUCB2/CLTC/TM9SF2/CROCC/CUTA/SPINK1/RPS19/LUM/CEACAM5/GSTP1/RARS1/GARS1/KRT18/CLU/COL6A1/H2BC15/NEBL/CST3/SELENOP/MON2/KRT19/ANXA1/AT…
GO:0065010	CC	GO:0065010	extracellular membrane-bounded organelle	249	0.221517	1.92	3.93323e-05	0.000811905	0.000649904	381	tags=38%, list=26%, signal=34%	FTL/S100A6/TIMP1/RIMS2/HSP90B1/P4HB/ARF4/MBD5/FABP1/S100A10/TFRC/CD63/S100A11/PHPT1/TEX14/LGALS1/SRPRA/SLC3A2/HLA-B/PCLO/FN1/B2M/FTH1/GOLGA4/DNAJC3/GFPT1/ANXA2/KRT10/IARS1/LGALS3/EPCAM/TGFBI/SEC13/PRDX6/TPT1/HSPA5/H2BC5/PPIB/CANX/COL1A2/NPC2/PRDX4/HSPA9/TSPAN8/SND1/NUCB2/CLTC/TM9SF2/CROCC/CUTA/SPINK1/RPS19/LUM/CEACAM5/GSTP1/RARS1/GARS1/KRT18/CLU/COL6A1/H2BC15/NEBL/CST3/SELENOP/MON2/KRT19/ANXA1/AT…
GO:1903561	CC	GO:1903561	extracellular vesicle	249	0.221517	1.92	3.93323e-05	0.000811905	0.000649904	381	tags=38%, list=26%, signal=34%	FTL/S100A6/TIMP1/RIMS2/HSP90B1/P4HB/ARF4/MBD5/FABP1/S100A10/TFRC/CD63/S100A11/PHPT1/TEX14/LGALS1/SRPRA/SLC3A2/HLA-B/PCLO/FN1/B2M/FTH1/GOLGA4/DNAJC3/GFPT1/ANXA2/KRT10/IARS1/LGALS3/EPCAM/TGFBI/SEC13/PRDX6/TPT1/HSPA5/H2BC5/PPIB/CANX/COL1A2/NPC2/PRDX4/HSPA9/TSPAN8/SND1/NUCB2/CLTC/TM9SF2/CROCC/CUTA/SPINK1/RPS19/LUM/CEACAM5/GSTP1/RARS1/GARS1/KRT18/CLU/COL6A1/H2BC15/NEBL/CST3/SELENOP/MON2/KRT19/ANXA1/AT…
GO:0005201	MF	GO:0005201	extracellular matrix structural constituent	15	0.630123	2.42953	5.01296e-05	0.00102538	0.000820783	428	tags=87%, list=30%, signal=62%	COL3A1/COL1A1/FN1/SPARC/TGFBI/COL1A2/LUM/COL6A1/TFPI2/DCN/EDIL3/COL6A3/COL6A2
GO:0005198	MF	GO:0005198	structural molecule activity	91	0.313467	2.20421	5.97712e-05	0.00121158	0.000969829	507	tags=63%, list=35%, signal=43%	H1-2/RPS27L/COL3A1/COL1A1/PCLO/SEC31A/FN1/KRT10/SPARC/TGFBI/SEC13/H2BC5/COL1A2/RPL41/CLTC/COPB1/CROCC/MRPL33/RPS19/LUM/KRT18/COPB2/COL6A1/TFPI2/H2BC15/NEBL/DCN/KRT19/CTNNA2/RPS21/KRT17/NUP58/RPS18/RPL36/EDIL3/RPS16/CLDN4/H2BC8/RPS29/COL6A3/H2AC6/TMEM30A/HLA-DRB1/MRPL18/RPS27/MRPL17/COL6A2/COPG1/NUP160/RPS26/ARPC3/RPS5/MRPL55/RPS11/COL5A1/APOE/PPFIA2
GO:0010001	BP	GO:0010001	glial cell differentiation	28	-0.531405	-2.3567	6.075e-05	0.00122042	0.00097691	219	tags=46%, list=15%, signal=40%	GAP43/NCAN/PTN/GPM6B/CXCR4/ID4/POU3F2/ID2/MAPT/NFIB/DNER/SOX11/SOX4
GO:0070062	CC	GO:0070062	extracellular exosome	247	0.223006	1.91906	6.26787e-05	0.00124803	0.000999006	381	tags=38%, list=26%, signal=34%	FTL/S100A6/TIMP1/RIMS2/HSP90B1/P4HB/ARF4/MBD5/FABP1/S100A10/TFRC/CD63/S100A11/PHPT1/TEX14/LGALS1/SRPRA/SLC3A2/HLA-B/PCLO/FN1/B2M/FTH1/GOLGA4/DNAJC3/GFPT1/ANXA2/KRT10/IARS1/LGALS3/EPCAM/TGFBI/SEC13/PRDX6/TPT1/HSPA5/H2BC5/PPIB/CANX/COL1A2/NPC2/PRDX4/HSPA9/TSPAN8/SND1/NUCB2/CLTC/TM9SF2/CROCC/CUTA/SPINK1/RPS19/LUM/CEACAM5/GSTP1/RARS1/GARS1/KRT18/CLU/COL6A1/H2BC15/NEBL/CST3/SELENOP/MON2/KRT19/ANXA1/AT…
GO:0044297	CC	GO:0044297	cell body	79	-0.374345	-2.23379	7.0537e-05	0.00136277	0.00109085	534	tags=67%, list=37%, signal=45%	CDC42/GRIK3/L1CAM/GLUL/NSMF/DPYSL5/EIF4A3/ASCL1/SEZ6L2/RAC3/CD200/NPPA/ADCYAP1/CNTN2/CPLX2/SLC1A2/MAPK8IP1/DCTN1/FYN/WDR47/CHRNA3/THY1/RGS8/FZD3/TUBB3/PAFAH1B1/ENC1/GFRA1/SEZ6L/GDI1/FEZ1/GAP43/SKOR1/RTN4RL2/GPM6A/SST/NDN/STMN2/TUBB/UCHL1/ELAVL4/SLC38A2/CRMP1/PRKAR2B/DNAJB1/CDK5R1/ENO2/OLFM1/MAPT/KIF5C/DNER/DPYSL3/RTN1
GO:0043549	BP	GO:0043549	regulation of kinase activity	70	-0.376537	-2.19991	7.04386e-05	0.00136277	0.00109085	447	tags=60%, list=31%, signal=44%	NPPA/SPRY4/ADCYAP1/DNAJA1/TRAF4/NAB2/CCDC88A/CD24/MAPK8IP1/RASSF2/UNC119/CALM3/DIPK2A/APC/PPP2CA/CHRNA3/YWHAG/SH3BP5/THY1/CCNG2/TXN/CCND2/CAMK2N2/TRIB2/CORO1C/CBLB/DDR1/KIT/EGR1/CALM2/MIDN/PKIA/UCHL1/SPRY2/CDKN2D/PRKAR2B/CDK5R1/MAPT/NR2F2/LMO4/ACTB/CALM1
GO:0032990	BP	GO:0032990	cell part morphogenesis	102	-0.341009	-2.16109	7.10302e-05	0.00136277	0.00109085	523	tags=66%, list=36%, signal=45%	L1CAM/DBN1/PRDM8/NSMF/DPYSL5/SPAST/RAC1/HPRT1/NEFL/STK25/RAC3/ST8SIA2/MAP6/TUBA1A/CNTN2/RTN4/RGMA/EFNB1/SKOR2/SKIL/ENAH/TOP2B/FYN/WDR47/YWHAH/CHRNA3/GBX2/SEMA6A/BRSK2/THY1/FZD3/TUBB3/KIDINS220/APLP1/BCL11A/PAFAH1B1/POU4F1/KIF1A/GDI1/FEZ1/GAP43/PTN/GPM6A/CORO1C/DDR1/EIF4G2/NDN/ADCY1/CFL1/CXCR4/UCHL1/ELAVL4/LHX1/POU3F2/TUBB2B/CHL1/CDK5R1/ROBO3/OLFM1/MAPT/KIF5C/NFIB/EFNB2/LMO4/STMN1/ACTB/ACTG1
GO:0048858	BP	GO:0048858	cell projection morphogenesis	102	-0.341009	-2.16109	7.10302e-05	0.00136277	0.00109085	523	tags=66%, list=36%, signal=45%	L1CAM/DBN1/PRDM8/NSMF/DPYSL5/SPAST/RAC1/HPRT1/NEFL/STK25/RAC3/ST8SIA2/MAP6/TUBA1A/CNTN2/RTN4/RGMA/EFNB1/SKOR2/SKIL/ENAH/TOP2B/FYN/WDR47/YWHAH/CHRNA3/GBX2/SEMA6A/BRSK2/THY1/FZD3/TUBB3/KIDINS220/APLP1/BCL11A/PAFAH1B1/POU4F1/KIF1A/GDI1/FEZ1/GAP43/PTN/GPM6A/CORO1C/DDR1/EIF4G2/NDN/ADCY1/CFL1/CXCR4/UCHL1/ELAVL4/LHX1/POU3F2/TUBB2B/CHL1/CDK5R1/ROBO3/OLFM1/MAPT/KIF5C/NFIB/EFNB2/LMO4/STMN1/ACTB/ACTG1
GO:0009888	BP	GO:0009888	tissue development	189	-0.282051	-2.01333	7.14697e-05	0.00136277	0.00109085	239	tags=30%, list=16%, signal=28%	CHD7/TMEM59L/PTF1A/HEY1/UNCX/CSRP2/LBH/PTN/MYC/CORO1C/DDR1/IRX2/EGR1/THRA/RGS4/AFDN/EBF2/RTF1/DUSP4/ZIC3/TUBB/GPM6B/KLF10/PGK1/CXCR4/ZFAND5/DDX5/HBEGF/ZBTB18/BASP1/ID4/SPRY2/LHX1/POU3F2/TNMD/POU3F3/ID2/BTG1/OLFM1/NR2F2/MARCKS/NFIB/EFNB2/LMO4/FOS/STMN1/DNER/ACTB/ACTG1/CITED2/INSM1/TFAP2B/TFAP2A/NEUROD1/SOX11/SOX4
GO:0032989	BP	GO:0032989	cellular component morphogenesis	108	-0.325211	-2.07345	7.5692e-05	0.00143115	0.00114559	523	tags=64%, list=36%, signal=44%	L1CAM/DBN1/PRDM8/TMOD2/NSMF/DPYSL5/SPAST/RAC1/HPRT1/NEFL/STK25/RAC3/ST8SIA2/MAP6/TUBA1A/CNTN2/RTN4/RGMA/EFNB1/SKOR2/SKIL/ENAH/TOP2B/FYN/WDR47/YWHAH/CHRNA3/GBX2/SEMA6A/BRSK2/THY1/FZD3/TUBB3/KIDINS220/APLP1/BCL11A/PAFAH1B1/POU4F1/KIF1A/GDI1/FEZ1/GAP43/CSRP2/PTN/GPM6A/CORO1C/DDR1/EIF4G2/NDN/ADCY1/CFL1/CXCR4/UCHL1/ELAVL4/LHX1/POU3F2/TUBB2B/CHL1/CDK5R1/ROBO3/OLFM1/MAPT/KIF5C/NFIB/EFNB2/LMO4/STMN1/ACTB…
GO:0003714	MF	GO:0003714	transcription corepressor activity	28	-0.526273	-2.33394	7.81069e-05	0.0014645	0.00117229	537	tags=82%, list=37%, signal=53%	EID2/HMGB1/PRDM8/SAP30/BCORL1/TLE5/ZMYND8/NAB2/CBX4/ATN1/SMARCA4/NRIP1/HSPA1A/RCOR2/KDM5B/RBFOX2/SRSF2/TLE1/BASP1/DNAJB1/LMO4/CITED2/TFAP2A
GO:0043025	CC	GO:0043025	neuronal cell body	73	-0.3681	-2.17374	0.000105179	0.0019558	0.00156555	534	tags=68%, list=37%, signal=46%	SLC4A8/CDC42/GRIK3/L1CAM/NSMF/DPYSL5/EIF4A3/ASCL1/SEZ6L2/RAC3/CD200/NPPA/ADCYAP1/CNTN2/CPLX2/MAPK8IP1/DCTN1/FYN/WDR47/CHRNA3/THY1/RGS8/FZD3/TUBB3/PAFAH1B1/ENC1/GFRA1/SEZ6L/GDI1/FEZ1/GAP43/SKOR1/RTN4RL2/GPM6A/SST/NDN/STMN2/UCHL1/ELAVL4/SLC38A2/CRMP1/PRKAR2B/DNAJB1/CDK5R1/ENO2/OLFM1/MAPT/KIF5C/DNER/RTN1
GO:0008284	BP	GO:0008284	positive regulation of cell population proliferation	130	-0.306794	-2.04046	0.000108114	0.00199391	0.00159606	555	tags=65%, list=38%, signal=44%	VHL/SLC25A5/IGFBP5/AKT1/DLL1/CDC42/CDKN1B/L1CAM/MIF/BCL7A/DBN1/HMGB1/RAC1/SDCBP/ASCL1/NEFL/SCG2/STK25/MAP6/ZMYND8/NLGN2/CD81/RTN4/RGMA/EFNB1/CCDC88A/SMARCA4/NDRG4/SKIL/CD24/FYN/KRAS/VASH2/APC/FZD3/PELI1/KIDINS220/PAFAH1B1/ENC1/AKIRIN2/GPC2/KDM5B/CCND2/GDI1/FEZ1/CNR1/VSTM2A/NCAN/LBH/PTN/MYC/GPM6A/CORO1C/CRIP2/DDR1/KIT/EGR1/EIF4G2/STMN2/PALM/FSCN1/JUN/ELAVL4/HBEGF/ID4/LHX1/FNBP1L/POU3F2/TUBB2B/POU3…
GO:0009653	BP	GO:0009653	anatomical structure morphogenesis	270	-0.244003	-1.84379	0.000128867	0.00235733	0.00188697	515	tags=50%, list=36%, signal=40%	DBN1/TIPARP/GLUL/PRDM8/TMOD2/YY1/NSMF/DPYSL5/SPAST/GRB2/EIF4A3/IER3/PRKX/RAC1/HPRT1/NEFL/SCG2/STK25/RAC3/EZR/ST8SIA2/PBX3/HS6ST1/MAP6/DNAJB6/NPPA/TUBA1A/MTSS1/CD81/PKM/CNTN2/RTN4/RGMA/NAB2/VEZF1/EFNB1/SNX10/SKOR2/PLK2/NDRG4/SKIL/ENAH/TOP2B/PCDH8/FYN/WDR47/KRAS/VASH2/APC/CPE/YWHAH/JUNB/HMGN1/CHRNA3/GBX2/SEMA6A/POU3F4/BRSK2/CAPZB/THY1/FZD3/TUBB3/FJX1/KIDINS220/APLP1/BCL11A/PAFAH1B1/POU4F1/KDM5B/KIF…
GO:0008092	MF	GO:0008092	cytoskeletal protein binding	127	-0.305303	-2.01	0.000130791	0.00237323	0.00189969	404	tags=46%, list=28%, signal=37%	ADD2/HDGFL3/CCDC88A/KIF3C/MAPK8IP1/ENAH/AFAP1/DCTN1/FYN/CALM3/KIF3A/VASH2/APC/YWHAH/PPP2CA/PPP1R18/BRSK2/CAPZB/KCNQ2/APC2/PAFAH1B1/ENC1/STMN3/KIF1B/COTL1/KIF1A/CORO2B/DPYSL4/PFN2/KIF21B/FEZ1/CSRP2/CORO1C/AFDN/NDN/STMN2/CFL1/CALM2/FSCN1/CXCR4/STMN4/DCLK2/CRMP1/ARL4C/CDK5R1/MAPT/KIF5C/MARCKS/NEFM/STMN1/KLC1/MARCKSL1/ACTB/DPYSL3/TMSB4X/TMSB15A/TAGLN3/CALM1/DCX
GO:0070972	BP	GO:0070972	protein localization to endoplasmic reticulum	20	0.551126	2.40024	0.000132467	0.00238441	0.00190864	407	tags=75%, list=28%, signal=55%	SRPRA/KDELR2/HSPA5/SRP54/GBF1/SEC61G/SRPRB/TRAM1/SEC63/SEC62/MIA3/SEC61A1/SSR3/HERPUD1/SEC61B
GO:0005694	CC	GO:0005694	chromosome	186	-0.274457	-1.94471	0.00014212	0.00253785	0.00203147	331	tags=34%, list=23%, signal=30%	JUNB/HMGN1/PPP2CA/GBX2/POU3F4/JUND/ING2/ZNF711/BCL11A/PAFAH1B1/ENC1/POU4F1/AKIRIN2/USP22/KDM5B/CBX3/ING1/CCND2/H3-3B/CHMP2B/CHD7/PTF1A/HEY1/NHLH2/UNCX/HMGB3/DYNLL1/H2AZ1/MYC/IRX2/EGR1/THRA/OLIG3/EBF2/HNRNPA2B1/CHD3/KLF10/SFPQ/JUN/ZBTB18/BASP1/LHX1/POU3F2/H3-3A/POU3F3/ID2/FOXP2/NFIB/FOS/NHLH1/EN2/ACTB/EBF3/ACTG1/LHX5/CITED2/NEUROD2/TCF4/TFAP2B/TFAP2A/NEUROD6/NEUROD1/SOX11/SOX4
GO:0072599	BP	GO:0072599	establishment of protein localization to endoplasmic reticulum	14	0.629162	2.3616	0.000154479	0.00273683	0.00219074	407	tags=86%, list=28%, signal=62%	SRPRA/HSPA5/SRP54/SEC61G/SRPRB/TRAM1/SEC63/SEC62/SEC61A1/SSR3/HERPUD1/SEC61B
GO:0048857	BP	GO:0048857	neural nucleus development	16	-0.617513	-2.25084	0.000167181	0.00291595	0.00233413	235	tags=75%, list=16%, signal=64%	CALM3/YWHAH/YWHAQ/DYNLL1/CALM2/BASP1/CDK5R1/FOXP2/NFIB/ACTB/INA/CALM1
GO:0031325	BP	GO:0031325	positive regulation of cellular metabolic process	321	-0.230502	-1.78021	0.000166508	0.00291595	0.00233413	433	tags=40%, list=30%, signal=36%	ZMYND8/MYCN/ADCYAP1/CD81/CELF3/PKM/NSD3/DPF1/TRAF4/CNTN2/RGMA/NAB2/VEZF1/MSL1/ATN1/CCDC88A/PLK2/SMARCA4/NRIP1/CD24/TOP2B/CAMK4/HSPA1A/KHDRBS1/RASSF2/UNC119/FYN/FUS/CALM3/HNRNPAB/DIPK2A/KRAS/BEX1/YWHAH/JUNB/HMGN1/PPP2CA/CHRNA3/GBX2/JUND/HNRNPA1/PELI1/ING2/ZNF711/BCL11A/POU4F1/AKIRIN2/USP22/GFRA1/KDM5B/ING1/TXN/CCND2/LMO2/PFN2/CHD7/PTF1A/HEY1/NHLH2/VSTM2A/HSPA1B/HNRNPA0/LBH/H2AZ1/IER2/TNIP1/MYC/ZIC…
GO:0048667	BP	GO:0048667	cell morphogenesis involved in neuron differentiation	92	-0.336715	-2.08144	0.00017046	0.00295027	0.0023616	523	tags=65%, list=36%, signal=45%	L1CAM/DBN1/PRDM8/NSMF/DPYSL5/SPAST/RAC1/HPRT1/NEFL/STK25/RAC3/MAP6/CNTN2/RTN4/RGMA/EFNB1/SKOR2/SKIL/ENAH/TOP2B/FYN/WDR47/YWHAH/CHRNA3/GBX2/SEMA6A/BRSK2/THY1/FZD3/TUBB3/KIDINS220/APLP1/PAFAH1B1/POU4F1/KIF1A/GDI1/FEZ1/GAP43/PTN/EIF4G2/NDN/ADCY1/CFL1/UCHL1/ELAVL4/LHX1/POU3F2/TUBB2B/CHL1/CDK5R1/ROBO3/OLFM1/MAPT/KIF5C/NFIB/EFNB2/LMO4/STMN1/ACTB/ACTG1
GO:0048483	BP	GO:0048483	autonomic nervous system development	10	-0.725581	-2.24469	0.000174258	0.0029825	0.0023874	28	tags=50%, list=2%, signal=49%	INSM1/TFAP2B/TFAP2A/SOX11/SOX4
GO:0008134	MF	GO:0008134	transcription factor binding	74	-0.360688	-2.12908	0.000174973	0.0029825	0.0023874	555	tags=66%, list=38%, signal=43%	VHL/ADD1/PRDM13/DLL1/FAM89B/MTF2/NFIA/HMGB1/YY1/PRMT2/PTMA/ASCL1/ZMYND8/DNAJA1/HES6/NAB2/HMGN3/SMARCA4/NRIP1/TACC2/BEX1/YWHAH/JUNB/GBX2/JUND/POU4F1/YWHAZ/CBX3/LMO2/HEY1/NHLH2/RBFOX2/CIT/TRIB2/MYC/THRA/TLE1/JUN/DDX5/ID4/ID2/GTF2I/LMO4/FOS/ACTB/CXXC5/CITED2/TCF4/NEUROD1
GO:0007165	BP	GO:0007165	signal transduction	476	-0.212692	-1.69828	0.000181725	0.00307429	0.00246087	557	tags=49%, list=38%, signal=45%	RHEBL1/VHL/PRDX1/SLC25A5/RAPGEF5/CAMKK2/TET1/IGFBP5/AKT1/RASGEF1B/SOCS2/CSNK1D/LY6H/EID2/DLL1/CDC42/MAPRE2/GRIK3/CDKN1B/NONO/FAM89B/NFIA/MIF/HMGB1/TIPARP/ARL6IP5/ADGRL1/PRDX2/FRRS1L/TMOD2/SAP30/PRMT2/DPYSL5/GRB2/HUNK/ZNRF1/EIF4A3/IER3/RAC1/SDCBP/ASCL1/ATAT1/CARHSP1/GNAO1/SCG2/SEZ6L2/STK25/GPR161/TLE5/RAC3/EZR/NPPA/STMP1/SSTR2/TUBA1A/SPRY4/MTSS1/ZMYND8/NLGN2/ADCYAP1/CD81/SCRT2/DNAJA1/GNB1/TRAF4/CN…
GO:0048562	BP	GO:0048562	embryonic organ morphogenesis	21	-0.565547	-2.27177	0.000204757	0.00343809	0.00275208	324	tags=62%, list=22%, signal=49%	GBX2/POU3F4/FZD3/CHD7/ZIC3/SPRY2/LHX1/ID2/CITED2/ZIC1/TFAP2A/NEUROD1/SOX11
GO:0045859	BP	GO:0045859	regulation of protein kinase activity	61	-0.386238	-2.18986	0.000206797	0.00344661	0.0027589	447	tags=62%, list=31%, signal=45%	NPPA/SPRY4/ADCYAP1/DNAJA1/TRAF4/NAB2/CCDC88A/CD24/MAPK8IP1/RASSF2/UNC119/CALM3/DIPK2A/APC/PPP2CA/CHRNA3/YWHAG/SH3BP5/THY1/CCNG2/TXN/CCND2/CAMK2N2/TRIB2/CORO1C/CBLB/KIT/EGR1/CALM2/PKIA/UCHL1/SPRY2/CDKN2D/PRKAR2B/CDK5R1/NR2F2/ACTB/CALM1
GO:0050793	BP	GO:0050793	regulation of developmental process	261	-0.245224	-1.84115	0.000220609	0.00364979	0.00292154	555	tags=56%, list=38%, signal=42%	VHL/KLF7/TET1/IGFBP5/AKT1/ADD1/SOCS2/CSNK1D/DLL1/CDC42/CDKN1B/L1CAM/BCL7A/DBN1/HMGB1/HLTF/GLUL/ADGRL1/PRDX2/YY1/SAP30/NSMF/LUC7L/DPYSL5/PRKX/RAC1/SDCBP/ASCL1/ATAT1/NEFL/STK25/CLSTN1/RAC3/EZR/ST8SIA2/MAP6/PLEKHB2/ZMYND8/NLGN2/PKM/DPF1/HES6/CNTN2/RTN4/RGMA/NAB2/VEZF1/TLCD3B/SKOR2/PLK2/SMARCA4/SKIL/CD24/CAMK4/HSPA1A/RASSF2/FYN/KRAS/ZNF706/VASH2/APC/YWHAH/JUNB/HMGN1/PPP2CA/CHRNA3/GBX2/SEMA6A/BRSK2/CA…
GO:0022626	CC	GO:0022626	cytosolic ribosome	22	0.520308	2.32661	0.000240986	0.0039578	0.00316809	707	tags=100%, list=49%, signal=52%	RPS27L/RPL41/RPS19/RPS21/RPS18/RPL36/RPS16/ABCE1/RPS29/ASCC3/RPS27/RPS26/RPS5/RPS11/RSL1D1/RPL36A/RPL35/RPS13/RPS25/RPL31/RPLP0/RPS2
GO:0044391	CC	GO:0044391	ribosomal subunit	29	0.464462	2.28299	0.000259801	0.00420541	0.0033663	790	tags=100%, list=54%, signal=46%	RPS27L/RPL41/MRPL33/RPS19/RPS21/RPS18/RPL36/RPS16/RPS29/AURKAIP1/MRPL18/RPS27/MRPL17/RPS26/RPS5/MRPL55/RPS11/RSL1D1/MRPL27/RPL36A/RPL35/RPS13/RPS25/RPL31/RPLP0/RPS2/MRPS22/MRPS33/MRPL41
GO:0009893	BP	GO:0009893	positive regulation of metabolic process	362	-0.223806	-1.74325	0.000258537	0.00420541	0.0033663	381	tags=35%, list=26%, signal=34%	PLK2/SMARCA4/NRIP1/CD24/TOP2B/CAMK4/HSPA1A/KHDRBS1/RASSF2/UNC119/MTCH1/FYN/FUS/CALM3/HNRNPAB/DIPK2A/KRAS/APC/BEX1/YWHAH/JUNB/HMGN1/PPP2CA/CHRNA3/GBX2/JUND/UBE2D1/HNRNPA1/PELI1/ING2/ZNF711/APC2/BCL11A/POU4F1/AKIRIN2/USP22/GFRA1/VPS28/KDM5B/ING1/TXN/CCND2/LMO2/PFN2/CHD7/PTF1A/HEY1/NHLH2/VSTM2A/NDFIP1/HSPA1B/HNRNPA0/LBH/H2AZ1/IER2/TNIP1/TRIB2/MYC/OAZ2/CBLB/ZIC2/DDR1/KIT/EGR1/THRA/OLIG3/IRF2BPL/AFDN/…
GO:0021543	BP	GO:0021543	pallium development	37	-0.463374	-2.23583	0.000274482	0.00441131	0.00353111	149	tags=38%, list=10%, signal=35%	ZIC3/ID4/SLC38A2/DCLK2/TUBB2A/POU3F2/TUBB2B/POU3F3/CDK5R1/FOXP2/LHX5/ZIC1/NEUROD6/NEUROD1
GO:0065002	BP	GO:0065002	intracellular protein transmembrane transport	11	0.663386	2.3044	0.000277217	0.00442368	0.00354101	407	tags=91%, list=28%, signal=66%	HSPA5/SRP54/SEC61G/ROMO1/TRAM1/SEC63/SEC62/SEC61A1/TIMM44/SEC61B
GO:0070888	MF	GO:0070888	E-box binding	11	-0.676102	-2.14887	0.000279669	0.00443137	0.00354717	230	tags=64%, list=16%, signal=54%	PTF1A/MYC/OLIG3/NEUROD2/TCF4/NEUROD6/NEUROD1
GO:0005875	CC	GO:0005875	microtubule associated complex	17	-0.607816	-2.26031	0.000285636	0.00449427	0.00359751	580	tags=100%, list=40%, signal=61%	ACTR1A/DCTN2/KATNBL1/KIF3C/DYNLL2/DCTN1/KIF3A/PAFAH1B1/KIF1B/KIF1A/PEA15/KIF21B/DYNLL1/KIF5C/KLC1/DCX
GO:0030199	BP	GO:0030199	collagen fibril organization	11	0.66296	2.30292	0.000292762	0.0045744	0.00366166	496	tags=100%, list=34%, signal=66%	COL3A1/EXT1/COL1A1/ANXA2/COL1A2/LOX/LUM/P4HA1/SERPINH1/FKBP10/COL5A1
GO:0007267	BP	GO:0007267	cell-cell signaling	176	-0.268902	-1.89256	0.00032358	0.00502106	0.0040192	547	tags=56%, list=38%, signal=39%	SLC4A8/AKT1/CSNK1D/LY6H/DLL1/CDC42/GRIK3/CACNA1G/MIF/DBN1/FRRS1L/TMOD2/NSMF/EIF4A3/RAC1/SDCBP/NEFL/CLSTN1/TLE5/RAC3/SLC30A1/RAB11B/ZMYND8/NLGN2/ADCYAP1/GNB1/CNTN2/VAMP2/RTN4/PCDHB2/EFNB1/CPLX2/SLC1A2/PLK2/SMARCA4/CD24/PCDH8/CALB2/UNC119/FYN/AMER2/KRAS/APC/CPE/YWHAH/TMEM132A/PPP2CA/CHRNA3/BRSK2/YWHAG/APBA2/THY1/RGS8/KCNQ2/FZD3/FJX1/APC2/PAFAH1B1/KIF1B/KDM5B/CHMP2B/PFN2/CHD7/CNR1/NRXN2/PTN/KIT/EGR1…
GO:0021537	BP	GO:0021537	telencephalon development	54	-0.388779	-2.13087	0.000326937	0.00503842	0.00403309	239	tags=41%, list=16%, signal=35%	CHD7/FEZ1/UNCX/CORO1C/ZIC3/CXCR4/ID4/LHX1/SLC38A2/DCLK2/TUBB2A/POU3F2/TUBB2B/POU3F3/ID2/CDK5R1/FOXP2/NFIB/LHX5/ZIC1/NEUROD6/NEUROD1
GO:0007409	BP	GO:0007409	axonogenesis	72	-0.360224	-2.12036	0.00033654	0.00515112	0.00412331	508	tags=67%, list=35%, signal=46%	PRDM8/DPYSL5/SPAST/RAC1/NEFL/STK25/RAC3/MAP6/CNTN2/RTN4/RGMA/EFNB1/SKIL/ENAH/TOP2B/FYN/WDR47/GBX2/SEMA6A/BRSK2/THY1/FZD3/TUBB3/APLP1/PAFAH1B1/POU4F1/GDI1/FEZ1/GAP43/EIF4G2/NDN/ADCY1/UCHL1/LHX1/POU3F2/TUBB2B/CHL1/CDK5R1/ROBO3/OLFM1/MAPT/KIF5C/NFIB/EFNB2/LMO4/STMN1/ACTB/ACTG1
GO:0031982	CC	GO:0031982	vesicle	386	0.176456	1.6151	0.000397647	0.00604531	0.00483907	169	tags=18%, list=12%, signal=22%	FTL/MAGI2/S100A6/TIMP1/RIMS2/HSP90B1/P4HB/ARF4/MBD5/FABP1/S100A10/TFRC/CD63/IGF2/COL1A1/S100A11/PHPT1/TEX14/LGALS1/SRPRA/SLC3A2/HLA-B/PCLO/SEC31A/FN1/B2M/FTH1/GOLGA4/IFITM3/KDELR2/SNAP91/DDIT3/DNAJC3/GFPT1/ANXA2/KRT10/SPARC/IARS1/SBF2/LGALS3/RPN1/EPCAM/TGFBI/SEC13/PDIA4/PRDX6/TPT1/HSPA5/H2BC5/MARCHF1/TMED3/TFF3/PPIB/CANX/COL1A2/NPC2/PRDX4/CALU/HSPA9/TSPAN8/SND1/NUCB2/CLTC/TM9SF2/COPB1/CROCC/CUTA/…
GO:0098800	CC	GO:0098800	inner mitochondrial membrane protein complex	20	0.524476	2.28417	0.000400665	0.00605031	0.00484308	700	tags=100%, list=48%, signal=52%	UQCRQ/HSPA9/NDUFV3/ROMO1/ATP5MC1/CHCHD3/ATP5F1E/ATP5ME/COX7A2L/TIMM44/MPC1/NDUFS8/FOXRED1/NDUFA2/COX8A/NDUFA4/SDHD/COX6A1/TIMM17B/NDUFB9
GO:0022613	BP	GO:0022613	ribonucleoprotein complex biogenesis	58	0.347155	2.131	0.000405747	0.00608621	0.00487182	791	tags=88%, list=55%, signal=42%	TRMT112/RPS27L/EIF3M/RPS19/RPF2/RPS21/NOL8/DCAF13/DDX46/SNRPD2/EIF5B/DDX18/RPS16/NOLC1/ABCE1/GNL2/NOP10/NOP58/SF3B6/RPS27/RPS5/SF3A3/RPS11/RSL1D1/PAK1IP1/MTREX/BRIX1/MPHOSPH10/DIS3/ESF1/RPL35/DDX27/RPS13/EXOSC1/RPS19BP1/AGO3/NOL7/RPS25/SNRPC/KHDC4/NUDT21/RPLP0/RBIS/PRMT5/EIF3D/WDR43/LSG1/XPO1/PIH1D1/PRPF6/ZRSR2
GO:0031983	CC	GO:0031983	vesicle lumen	35	0.413727	2.15779	0.000490629	0.00721513	0.00577548	240	tags=43%, list=17%, signal=37%	FTL/TIMP1/IGF2/S100A11/FN1/B2M/DNAJC3/ANXA2/SPARC/PRDX6/NPC2/PRDX4/GSTP1/CLU/SELENOP
GO:0034774	CC	GO:0034774	secretory granule lumen	35	0.413727	2.15779	0.000490629	0.00721513	0.00577548	240	tags=43%, list=17%, signal=37%	FTL/TIMP1/IGF2/S100A11/FN1/B2M/DNAJC3/ANXA2/SPARC/PRDX6/NPC2/PRDX4/GSTP1/CLU/SELENOP
GO:0060205	CC	GO:0060205	cytoplasmic vesicle lumen	35	0.413727	2.15779	0.000490629	0.00721513	0.00577548	240	tags=43%, list=17%, signal=37%	FTL/TIMP1/IGF2/S100A11/FN1/B2M/DNAJC3/ANXA2/SPARC/PRDX6/NPC2/PRDX4/GSTP1/CLU/SELENOP
GO:0019904	MF	GO:0019904	protein domain specific binding	73	-0.342379	-2.02185	0.000499657	0.00730018	0.00584356	497	tags=62%, list=34%, signal=43%	LUC7L/GRB2/NEFL/EZR/SSTR2/SKP1/ZMYND8/DNAJA1/TRAF4/ATN1/CCDC88A/ENAH/HSPA1A/AFAP1/KHDRBS1/FYN/YWHAH/YWHAG/SH3BP5/SRSF7/FZD3/HNRNPA1/KIDINS220/PMEPA1/STMN3/CBX3/CHMP2B/YWHAQ/SCAMP1/NDFIP1/HSPA1B/CIT/CBLB/YWHAB/KIT/THRA/TUBB/DDX5/BASP1/MCL1/PRKAR2B/POU3F3/MAPT/DPYSL3/CITED2
GO:0045165	BP	GO:0045165	cell fate commitment	28	-0.486331	-2.1568	0.000545154	0.00791353	0.00633452	291	tags=57%, list=20%, signal=47%	APC2/POU4F1/PTF1A/GAP43/OLIG3/EBF2/RTF1/CHD3/SPRY2/POU3F2/MCL1/ID2/NR2F2/NFIB/LMO4/NEUROD1
GO:0003735	MF	GO:0003735	structural constituent of ribosome	27	0.463809	2.22855	0.000584375	0.00832215	0.00666162	790	tags=100%, list=54%, signal=46%	RPS27L/RPL41/MRPL33/RPS19/RPS21/RPS18/RPL36/RPS16/RPS29/MRPL18/RPS27/MRPL17/RPS26/RPS5/MRPL55/RPS11/MRPL27/RPL36A/RPL35/RPS13/RPS25/RPL31/RPLP0/RPS2/MRPS22/MRPS33/MRPL41
GO:0051094	BP	GO:0051094	positive regulation of developmental process	138	-0.280805	-1.8893	0.0005844	0.00832215	0.00666162	305	tags=59%, list=21%, signal=51%	VHL/TET1/AKT1/ADD1/SOCS2/CSNK1D/DLL1/L1CAM/BCL7A/DBN1/HMGB1/ADGRL1/SAP30/SDCBP/ASCL1/NEFL/STK25/CLSTN1/EZR/ST8SIA2/MAP6/ZMYND8/NLGN2/PKM/DPF1/RTN4/VEZF1/SMARCA4/SKIL/CD24/HSPA1A/KRAS/VASH2/JUNB/JUND/FZD3/ING2/MTURN/PAFAH1B1/POU4F1/KDM5B/LRRN3/ING1/GDI1/CHD7/PCP4/VSTM2A/HSPA1B/NCAN/LBH/PTN/MYC/CORO1C/KIT/EIF4G2/GPM6B/KLF10/CFL1/CXCR4/ELAVL4/BASP1/ID4/LHX1/POU3F2/AMIGO2/ID2/CBLN1/BTG1/OLFM1/MAPT/EF…
GO:0045595	BP	GO:0045595	regulation of cell differentiation	169	-0.266735	-1.86848	0.00058027	0.00832215	0.00666162	555	tags=58%, list=38%, signal=41%	VHL/KLF7/IGFBP5/AKT1/ADD1/SOCS2/CSNK1D/DLL1/CDKN1B/L1CAM/BCL7A/DBN1/HMGB1/HLTF/PRDX2/YY1/DPYSL5/PRKX/SDCBP/ASCL1/ATAT1/NEFL/STK25/RAC3/MAP6/PLEKHB2/DPF1/HES6/CNTN2/RTN4/RGMA/VEZF1/TLCD3B/SMARCA4/SKIL/CD24/CAMK4/HSPA1A/RASSF2/KRAS/APC/YWHAH/JUNB/PPP2CA/SEMA6A/YWHAG/THY1/JUND/FZD3/APC2/MTURN/BCL11A/PAFAH1B1/POU4F1/AKIRIN2/MEX3C/GDI1/CHD7/PCP4/HEY1/UNCX/VSTM2A/NDFIP1/HSPA1B/NCAN/LBH/PTN/TRIB2/MYC/KI…
GO:0030141	CC	GO:0030141	secretory granule	78	0.296251	1.99776	0.000728979	0.0103157	0.00825742	250	tags=33%, list=17%, signal=29%	FTL/TIMP1/CD63/IGF2/COL1A1/S100A11/HLA-B/FN1/B2M/FTH1/DNAJC3/ANXA2/SPARC/LGALS3/PRDX6/TFF3/NPC2/PRDX4/COPB1/GSTP1/GARS1/CLU/TMED2/CST3/SELENOP/SSH2
GO:0021761	BP	GO:0021761	limbic system development	20	-0.540119	-2.13175	0.000743207	0.0103355	0.00827324	283	tags=60%, list=20%, signal=49%	PAFAH1B1/FEZ1/NHLH2/ZIC3/ID4/DCLK2/POU3F2/CDK5R1/LHX5/ZIC1/NEUROD6/NEUROD1
GO:0042254	BP	GO:0042254	ribosome biogenesis	42	0.380038	2.12742	0.000735924	0.0103355	0.00827324	770	tags=90%, list=53%, signal=44%	TRMT112/RPS27L/RPS19/RPF2/RPS21/NOL8/DCAF13/EIF5B/DDX18/RPS16/NOLC1/ABCE1/GNL2/NOP10/NOP58/RPS27/RPS5/RPS11/RSL1D1/PAK1IP1/MTREX/BRIX1/MPHOSPH10/DIS3/ESF1/RPL35/DDX27/RPS13/EXOSC1/RPS19BP1/NOL7/RPS25/RPLP0/RBIS/WDR43/LSG1/XPO1/PIH1D1
GO:0001046	MF	GO:0001046	core promoter sequence-specific DNA binding	10	-0.677775	-2.09679	0.000744157	0.0103355	0.00827324	380	tags=90%, list=26%, signal=67%	SMARCA4/GBX2/H3-3B/H2AZ1/MYC/KLF10/UBTF/H3-3A/FOS
GO:0005791	CC	GO:0005791	rough endoplasmic reticulum	18	0.525493	2.19481	0.000749466	0.0103454	0.00828115	448	tags=78%, list=31%, signal=54%	SUCO/SRPRA/HM13/RPN1/SEC61G/SRPRB/SEC63/SEC62/RPS21/SEC61A1/RPS29/SEC61B/SSR4/RPS26
GO:0060538	BP	GO:0060538	skeletal muscle organ development	18	-0.56361	-2.13604	0.000760246	0.0104302	0.00834905	172	tags=50%, list=12%, signal=45%	EGR1/DDX5/ZBTB18/BASP1/NR2F2/FOS/DNER/CITED2/SOX11
GO:0009887	BP	GO:0009887	animal organ morphogenesis	103	-0.3049	-1.92949	0.000766189	0.010448	0.00836332	345	tags=42%, list=24%, signal=34%	KRAS/APC/CPE/HMGN1/GBX2/SEMA6A/POU3F4/THY1/FZD3/FJX1/APLP1/PAFAH1B1/POU4F1/KDM5B/CHD7/TMEM59L/PTF1A/FHL1/HEY1/UNCX/PTN/MYC/DDR1/IRX2/THRA/ZIC3/TLE1/ZFAND5/BASP1/ID4/SPRY2/LHX1/ID2/OLFM1/NFIB/EFNB2/CITED2/ZIC1/TFAP2B/TFAP2A/NEUROD1/SOX11/SOX4
GO:0048729	BP	GO:0048729	tissue morphogenesis	55	-0.373934	-2.05987	0.000774473	0.0104974	0.00840282	379	tags=53%, list=26%, signal=40%	NDRG4/PCDH8/KRAS/APC/GBX2/BRSK2/FZD3/PAFAH1B1/POU4F1/KDM5B/CHD7/TMEM59L/HEY1/MYC/DDR1/IRX2/ZIC3/CXCR4/HBEGF/ID4/SPRY2/LHX1/EFNB2/LMO4/ACTB/ACTG1/CITED2/TFAP2A/SOX11
GO:0003205	BP	GO:0003205	cardiac chamber development	10	-0.675389	-2.08941	0.000800471	0.0107848	0.00863288	338	tags=80%, list=23%, signal=62%	CPE/POU4F1/CHD7/HEY1/LMO4/CITED2/SOX11/SOX4
GO:0016070	BP	GO:0016070	RNA metabolic process	401	-0.20902	-1.64735	0.000812848	0.0108864	0.00871418	263	tags=24%, list=18%, signal=27%	KDM5B/ZIC4/YWHAZ/CBX3/ELAVL2/ING1/TXN/LMO2/CHD7/YWHAQ/PTF1A/HEY1/NHLH2/UNCX/SKOR1/HSPA1B/RBFOX2/HNRNPA0/HMGB3/LBH/H2AZ1/SRSF2/IER2/TNIP1/MYC/ZIC2/IRX2/KIT/EGR1/THRA/OLIG3/IRF2BPL/TOX3/EBF2/HNRNPA2B1/RTF1/MLLT11/NDN/ZIC3/CHD3/TLE1/KLF10/ADCY1/UBTF/NUDT3/SFPQ/PKIA/PNRC1/NR2F1/JUN/ID1/ELAVL4/DDX5/ZBTB18/BASP1/ID4/LHX1/SLC38A2/POU3F2/POU3F3/DNAJB1/ID2/TSC22D1/GTF2I/BTG1/CDK5R1/MAPT/NR2F2/FOXP2/NFIB/L…
GO:0098685	CC	GO:0098685	Schaffer collateral - CA1 synapse	19	-0.540734	-2.07462	0.00104436	0.0139042	0.0111299	366	tags=68%, list=25%, signal=52%	PCDH8/FYN/CAPZB/APBA2/PAFAH1B1/PFN2/PTN/ADCY1/TUBB2B/EFNB2/ACTB/INA/ACTG1
GO:0042063	BP	GO:0042063	gliogenesis	41	-0.410071	-2.06224	0.00116804	0.0154594	0.0123747	219	tags=37%, list=15%, signal=32%	GAP43/NCAN/PTN/NDN/GPM6B/CXCR4/ID4/POU3F2/ID2/CDK5R1/MAPT/NFIB/DNER/SOX11/SOX4
GO:0098798	CC	GO:0098798	mitochondrial protein-containing complex	33	0.420505	2.17267	0.00125446	0.016506	0.0132126	649	tags=82%, list=45%, signal=46%	UQCRQ/HSPA9/MRPL33/NDUFV3/ROMO1/ATP5MC1/CHCHD3/ATP5F1E/ATP5ME/COX7A2L/TIMM44/AURKAIP1/MPC1/MRPL18/MRPL17/NDUFS8/MRPL55/FOXRED1/NDUFA2/TOMM5/SUCLG1/MRPL27/COX8A/NDUFA4/SDHD/COX6A1/TIMM17B
GO:0070727	BP	GO:0070727	cellular macromolecule localization	285	0.182421	1.59237	0.0012951	0.0169418	0.0135613	343	tags=33%, list=24%, signal=31%	GPHN/MAGI2/CDKN1A/RIMS2/HSP90B1/SCFD2/ARF4/FGF13/GOLGB1/S100A10/TFRC/CD63/COL1A1/AKAP6/SRPRA/PCLO/SEC31A/PIBF1/GOLGA4/HM13/KDELR2/SNAP91/DDIT3/XBP1/FAF1/LGALS3/SEC13/PDIA4/HSPA5/UFM1/DLG2/TMED3/SRP54/CANX/WDPCP/FBXW7/EXOC6B/HSPA9/SMYD3/CLTC/TM9SF2/COPB1/CROCC/GOLT1B/CUTA/ARRDC3/ZMAT3/GBF1/MAPK8/SEC61G/ERBB4/YIPF5/KRT18/TMCO1/COPB2/NLGN1/RPF2/ROMO1/COG5/SRPRB/CLU/TMED2/TRAM1/SERP1/SIL1/MON2/BET1/A…
GO:0140297	MF	GO:0140297	DNA-binding transcription factor binding	58	-0.374095	-2.09531	0.00134455	0.0174869	0.0139977	555	tags=69%, list=38%, signal=44%	VHL/ADD1/PRDM13/DLL1/NFIA/HMGB1/YY1/PRMT2/PTMA/ASCL1/ZMYND8/DNAJA1/HES6/HMGN3/SMARCA4/NRIP1/TACC2/BEX1/YWHAH/GBX2/POU4F1/YWHAZ/LMO2/HEY1/NHLH2/RBFOX2/TRIB2/MYC/TLE1/JUN/DDX5/ID4/ID2/GTF2I/LMO4/FOS/ACTB/CXXC5/CITED2/NEUROD1
GO:0015031	BP	GO:0015031	protein transport	195	0.207111	1.74184	0.00147172	0.0190309	0.0152336	319	tags=34%, list=22%, signal=31%	CDKN1A/RIMS2/HSP90B1/SCFD2/ARF4/TFRC/CD63/COL1A1/AKAP6/SRPRA/PCLO/SEC31A/GOLGA4/HM13/KDELR2/SNAP91/XBP1/SEC13/PDIA4/HSPA5/UFM1/DLG2/TMED3/SRP54/CANX/FBXW7/EXOC6B/HSPA9/CLTC/COPB1/GOLT1B/ARRDC3/ZMAT3/GBF1/MAPK8/SEC61G/YIPF5/KRT18/COPB2/NLGN1/ROMO1/COG5/SRPRB/CLU/TMED2/TRAM1/SERP1/SIL1/MON2/BET1/ANXA1/SCFD1/SEC63/SEC62/LMAN1/MIA3/SEC22A/SEC61A1/NDUFAF2/ARCN1/USO1/NUP58/GCC2/COG6/EHBP1/KLHL20
GO:0043062	BP	GO:0043062	extracellular structure organization	25	0.445571	2.09134	0.00152039	0.0195478	0.0156474	169	tags=44%, list=12%, signal=40%	COL3A1/EXT1/COL1A1/TEX14/ANXA2/TGFBI/COL1A2/PRDX4/SPINT2/LOX/LUM
GO:0000902	BP	GO:0000902	cell morphogenesis	127	-0.272148	-1.79172	0.00157754	0.0201674	0.0161433	523	tags=57%, list=36%, signal=40%	L1CAM/NFIA/DBN1/PRDM8/NSMF/DPYSL5/SPAST/RAC1/HPRT1/NEFL/STK25/RAC3/EZR/ST8SIA2/MAP6/TUBA1A/CNTN2/RTN4/RGMA/EFNB1/SKOR2/SKIL/ENAH/TOP2B/FYN/WDR47/YWHAH/CHRNA3/GBX2/SEMA6A/BRSK2/CAPZB/THY1/FZD3/TUBB3/KIDINS220/APLP1/BCL11A/PAFAH1B1/POU4F1/KIF1A/GDI1/FEZ1/GAP43/PTN/GPM6A/CORO1C/DDR1/KIT/EIF4G2/NDN/PALM/ADCY1/CFL1/CXCR4/UCHL1/ELAVL4/LHX1/POU3F2/TNMD/TUBB2B/CHL1/CDK5R1/ROBO3/OLFM1/MAPT/KIF5C/NFIB/EFNB…
GO:0007017	BP	GO:0007017	microtubule-based process	102	-0.296956	-1.88191	0.00161892	0.0205794	0.0164732	585	tags=67%, list=40%, signal=43%	BLOC1S6/MAP4/CCSAP/DCTN2/KATNBL1/CSNK1D/CDC42/MAPRE2/CDKN1B/CLIP3/NAV1/SPAST/RAC1/ATAT1/NEFL/MAP7D1/EZR/MAP6/MAPRE1/TUBA1A/CELF3/DNAJA1/CNTN2/HDGFL3/CCDC88A/KIF3C/PLK2/HSPA1A/DYNLL2/DCTN1/KIF3A/TACC2/WDR47/APC/BRSK2/CFAP298/TUBB3/TUBB4B/ING2/APC2/PAFAH1B1/VDAC3/CFAP20/STMN3/KIF1B/KIF1A/CHMP2B/KIF21B/FEZ1/HSPA1B/DYNLL1/ARHGAP21/STMN2/TUBB/CHD3/CFL1/UCHL1/STMN4/SPRY2/DCLK2/TUBB2A/TUBB2B/CDK5R1/MAPT…
GO:0036477	CC	GO:0036477	somatodendritic compartment	112	-0.294094	-1.88155	0.00166186	0.0208893	0.0167212	499	tags=58%, list=34%, signal=41%	NSMF/DPYSL5/EIF4A3/RAC1/ASCL1/SEZ6L2/RAC3/CD200/MAP6/NPPA/NCS1/ZMYND8/NLGN2/ADCYAP1/CNTN2/CPLX2/PLK2/MAPK8IP1/PCDH8/CALB2/DCTN1/FYN/WDR47/CHRNA3/APBA2/THY1/RGS8/FZD3/TUBB3/PAFAH1B1/ENC1/CPEB4/KIF1B/GFRA1/SEZ6L/KIF1A/GDI1/KIF21B/FEZ1/CNIH2/GAP43/SKOR1/NDFIP1/RTN4RL2/GPM6A/SST/NDN/STMN2/PALM/UCHL1/ELAVL4/SLC38A2/CRMP1/PRKAR2B/NSG1/CHL1/DNAJB1/CDK5R1/ENO2/OLFM1/MAPT/KIF5C/DNER/RTN1/NSG2
GO:0045184	BP	GO:0045184	establishment of protein localization	210	0.203349	1.70164	0.00165956	0.0208893	0.0167212	286	tags=31%, list=20%, signal=29%	CDKN1A/RIMS2/HSP90B1/SCFD2/ARF4/TFRC/CD63/COL1A1/AKAP6/SRPRA/PCLO/SEC31A/GOLGA4/HM13/KDELR2/SNAP91/DDIT3/XBP1/SEC13/PDIA4/HSPA5/UFM1/DLG2/TMED3/SRP54/CANX/WDPCP/FBXW7/EXOC6B/HSPA9/SMYD3/CLTC/COPB1/GOLT1B/ARRDC3/ZMAT3/GBF1/MAPK8/SEC61G/YIPF5/KRT18/TMCO1/COPB2/NLGN1/ROMO1/COG5/SRPRB/CLU/TMED2/TRAM1/SERP1/SIL1/MON2/BET1/ANXA1/SCFD1/SEC63/SEC62/LMAN1/MIA3/SEC22A/SEC61A1/NDUFAF2/ARCN1/USO1
GO:0051338	BP	GO:0051338	regulation of transferase activity	83	-0.315521	-1.9091	0.00169546	0.0210762	0.0168708	456	tags=55%, list=31%, signal=40%	CD200/NPPA/SPRY4/SKP1/ADCYAP1/DNAJA1/TRAF4/NAB2/CCDC88A/CD24/MAPK8IP1/RASSF2/UNC119/CALM3/DIPK2A/APC/PPP2CA/CHRNA3/YWHAG/SH3BP5/THY1/CCNG2/TXN/CCND2/CAMK2N2/TRIB2/MYC/CORO1C/CBLB/DDR1/KIT/EGR1/HNRNPA2B1/CALM2/MIDN/PKIA/UCHL1/SPRY2/CDKN2D/PRKAR2B/CDK5R1/MAPT/NR2F2/LMO4/ACTB/CALM1
GO:2000026	BP	GO:2000026	regulation of multicellular organismal development	137	-0.265469	-1.78976	0.00168784	0.0210762	0.0168708	555	tags=59%, list=38%, signal=40%	VHL/KLF7/AKT1/ADD1/DLL1/CDKN1B/L1CAM/DBN1/HMGB1/HLTF/GLUL/PRDX2/YY1/DPYSL5/PRKX/ASCL1/NEFL/STK25/CLSTN1/ST8SIA2/MAP6/NLGN2/PKM/HES6/RTN4/RGMA/VEZF1/PLK2/SMARCA4/SKIL/CD24/CAMK4/HSPA1A/RASSF2/KRAS/VASH2/YWHAH/JUNB/GBX2/SEMA6A/THY1/FZD3/MTURN/PAFAH1B1/POU4F1/LRRN3/GDI1/CHD7/HEY1/NDFIP1/HSPA1B/NCAN/PTN/MYC/DUSP6/KIT/RGS4/EIF4G2/GPM6B/KLF10/CFL1/PGK1/CXCR4/BASP1/ID4/SPRY2/LHX1/AMIGO2/TNMD/ID2/TSC22D1…
GO:0090596	BP	GO:0090596	sensory organ morphogenesis	32	-0.437734	-2.02402	0.00180976	0.0223503	0.0178907	330	tags=50%, list=23%, signal=39%	HMGN1/GBX2/POU3F4/THY1/FZD3/FJX1/CHD7/PTF1A/ZIC3/SPRY2/LHX1/CITED2/ZIC1/TFAP2B/TFAP2A/SOX11
GO:0008104	BP	GO:0008104	protein localization	284	0.183473	1.59787	0.00181782	0.0223503	0.0178907	343	tags=33%, list=24%, signal=31%	GPHN/MAGI2/CDKN1A/RIMS2/HSP90B1/SCFD2/ARF4/FGF13/GOLGB1/S100A10/TFRC/CD63/COL1A1/AKAP6/SRPRA/PCLO/SEC31A/PIBF1/GOLGA4/HM13/KDELR2/SNAP91/DDIT3/XBP1/FAF1/LGALS3/SEC13/PDIA4/HSPA5/UFM1/DLG2/TMED3/SRP54/CANX/WDPCP/FBXW7/EXOC6B/HSPA9/SMYD3/CLTC/TM9SF2/COPB1/CROCC/GOLT1B/CUTA/ARRDC3/ZMAT3/GBF1/MAPK8/SEC61G/ERBB4/YIPF5/KRT18/TMCO1/COPB2/NLGN1/RPF2/ROMO1/COG5/SRPRB/CLU/TMED2/TRAM1/SERP1/SIL1/MON2/BET1/A…
GO:0070085	BP	GO:0070085	glycosylation	24	0.470521	2.16338	0.0018815	0.0229237	0.0183497	526	tags=75%, list=36%, signal=49%	DAD1/GFPT1/OST4/RPN1/STT3A/COG5/OSTC/ALG3/SERP1/TMEM59/NANS/COG6/PGM3/NUS1/ALG2/ALG13/GOLGA2/RPN2
GO:0045597	BP	GO:0045597	positive regulation of cell differentiation	86	-0.307191	-1.86669	0.00188484	0.0229237	0.0183497	380	tags=42%, list=26%, signal=33%	SMARCA4/SKIL/CD24/HSPA1A/KRAS/JUNB/JUND/FZD3/MTURN/PAFAH1B1/POU4F1/GDI1/PCP4/VSTM2A/HSPA1B/NCAN/PTN/KIT/EIF4G2/KLF10/CXCR4/ID4/LHX1/ID2/BTG1/OLFM1/MAPT/EFNB2/FOS/ACTB/NEUROD2/TCF4/INSM1/NEUROD1/SOX11/SOX4
GO:0061134	MF	GO:0061134	peptidase regulator activity	19	0.500176	2.15521	0.00192163	0.0232456	0.0186073	490	tags=79%, list=34%, signal=53%	TIMP1/RPS27L/FN1/ANXA2/SPINK1/SPINT2/TFPI2/CST3/BIRC6/CSTB/SERPINE2/COL6A3/CAST/SERPINB9/SERPINH1
GO:0009060	BP	GO:0009060	aerobic respiration	15	0.522648	2.01514	0.00199257	0.0239748	0.0191911	700	tags=100%, list=48%, signal=52%	UQCRQ/NDUFV3/ATP5F1E/ATP5ME/COX7A2L/NDUFS8/NDUFA2/SUCLG1/COX8A/NDUFA4/SDHD/COX6A1/STOML2/DGUOK/NDUFB9
GO:0006605	BP	GO:0006605	protein targeting	39	0.377616	2.04401	0.00209797	0.0245921	0.0196852	407	tags=62%, list=28%, signal=45%	AKAP6/SRPRA/HSPA5/SRP54/FBXW7/SEC61G/NLGN1/ROMO1/SRPRB/CLU/TRAM1/SIL1/SEC63/SEC62/LMAN1/SEC61A1/GCC2/SSR3/CIB1/HERPUD1/TIMM44/LAMP2/VPS53/SEC61B
GO:0002009	BP	GO:0002009	morphogenesis of an epithelium	47	-0.389309	-2.04259	0.00207155	0.0245921	0.0196852	379	tags=53%, list=26%, signal=41%	NDRG4/PCDH8/KRAS/GBX2/BRSK2/FZD3/PAFAH1B1/KDM5B/TMEM59L/MYC/DDR1/IRX2/ZIC3/CXCR4/HBEGF/ID4/SPRY2/LHX1/EFNB2/LMO4/ACTB/ACTG1/CITED2/TFAP2A/SOX11
GO:0021766	BP	GO:0021766	hippocampus development	17	-0.544137	-2.0235	0.00209824	0.0245921	0.0196852	149	tags=59%, list=10%, signal=53%	PAFAH1B1/FEZ1/ZIC3/ID4/DCLK2/CDK5R1/LHX5/ZIC1/NEUROD6/NEUROD1
GO:0005840	CC	GO:0005840	ribosome	35	0.379954	1.98165	0.00207922	0.0245921	0.0196852	790	tags=94%, list=54%, signal=44%	RPS27L/RPL41/MRPL33/RPS19/SERP1/RPS21/RPS18/RPL36/RPS16/ABCE1/RPS29/ASCC3/AURKAIP1/MRPL18/RPS27/MRPL17/RPS26/RPS5/MRPL55/RPS11/RSL1D1/MRPL27/RPL36A/RPL35/RPS13/RPS25/RPL31/RPLP0/RPS2/MRPS22/MRPS33/RRBP1/MRPL41
GO:0006886	BP	GO:0006886	intracellular protein transport	108	0.244357	1.79117	0.00209853	0.0245921	0.0196852	443	tags=48%, list=31%, signal=36%	CDKN1A/RIMS2/HSP90B1/SCFD2/ARF4/AKAP6/SRPRA/SEC31A/HM13/SEC13/HSPA5/UFM1/DLG2/TMED3/SRP54/FBXW7/EXOC6B/HSPA9/CLTC/COPB1/MAPK8/SEC61G/COPB2/NLGN1/ROMO1/SRPRB/CLU/TMED2/TRAM1/SIL1/SCFD1/SEC63/SEC62/LMAN1/SEC61A1/ARCN1/USO1/NUP58/GCC2/SSR3/CIB1/HERPUD1/TIMM44/SAR1B/TMEM30A/LAMP2/VPS53/SEC61B/LRRC7/COPG1/TP53/MDM2
GO:0098727	BP	GO:0098727	maintenance of cell number	27	-0.481688	-2.09234	0.00216513	0.0252411	0.0202047	380	tags=59%, list=26%, signal=45%	SMARCA4/WDR47/ZNF706/ING2/ING1/LBH/PTN/MYC/KIT/RTF1/ZIC3/KLF10/NFIB/ACTB/ZIC1/SOX4
GO:0006487	BP	GO:0006487	protein N-linked glycosylation	15	0.51908	2.00139	0.00218856	0.0253828	0.0203181	526	tags=80%, list=36%, signal=52%	DAD1/GFPT1/OST4/RPN1/STT3A/OSTC/ALG3/PGM3/NUS1/ALG2/ALG13/RPN2
GO:0006613	BP	GO:0006613	cotranslational protein targeting to membrane	12	0.58302	2.09628	0.00224978	0.025959	0.0207793	407	tags=83%, list=28%, signal=60%	SRPRA/SRP54/SRPRB/TRAM1/SIL1/SEC63/SEC62/SEC61A1/SSR3/SEC61B
GO:0007519	BP	GO:0007519	skeletal muscle tissue development	17	-0.542787	-2.01849	0.00228755	0.0262602	0.0210204	172	tags=47%, list=12%, signal=42%	EGR1/DDX5/ZBTB18/NR2F2/FOS/DNER/CITED2/SOX11
GO:0001217	MF	GO:0001217	DNA-binding transcription repressor activity	23	-0.496013	-2.04231	0.00233817	0.0262778	0.0210345	503	tags=78%, list=35%, signal=52%	YY1/SATB1/ASCL1/ZBTB10/SCRT2/HES6/SKIL/BCL11A/POU4F1/HEY1/MYC/IRX2/NR2F1/JUN/ZBTB18/FOXP2/INSM1/TFAP2A
GO:0001227	MF	GO:0001227	DNA-binding transcription repressor activity, RNA polymerase II-specific	23	-0.496013	-2.04231	0.00233817	0.0262778	0.0210345	503	tags=78%, list=35%, signal=52%	YY1/SATB1/ASCL1/ZBTB10/SCRT2/HES6/SKIL/BCL11A/POU4F1/HEY1/MYC/IRX2/NR2F1/JUN/ZBTB18/FOXP2/INSM1/TFAP2A
GO:0031400	BP	GO:0031400	negative regulation of protein modification process	57	-0.360388	-2.01168	0.00235916	0.0262778	0.0210345	375	tags=60%, list=26%, signal=46%	NPPA/SPRY4/DNAJA1/IVNS1ABP/MAPK8IP1/CADM4/HSPA1A/RASSF2/FYN/CALM3/APC/BEX1/PPP2CA/YWHAG/SH3BP5/THY1/VPS28/CAMK2N2/HSPA1B/TRIB2/CORO1C/CBLB/DUSP6/YWHAB/CALM2/PKIA/UCHL1/SPRY2/PRKAR2B/MAPT/NR2F2/INSM1/CALM1/SOX4
GO:0030901	BP	GO:0030901	midbrain development	16	-0.543214	-1.98002	0.00232281	0.0262778	0.0210345	353	tags=69%, list=24%, signal=53%	CALM3/YWHAH/FZD3/YWHAQ/DYNLL1/CALM2/BASP1/EN2/ACTB/INA/CALM1
GO:0043583	BP	GO:0043583	ear development	19	-0.513044	-1.96838	0.00232336	0.0262778	0.0210345	324	tags=58%, list=22%, signal=46%	GBX2/POU3F4/FZD3/PAFAH1B1/CHD7/DDR1/ZIC3/SPRY2/ZIC1/TFAP2A/NEUROD1
GO:0099513	CC	GO:0099513	polymeric cytoskeletal fiber	82	-0.305367	-1.84955	0.00235261	0.0262778	0.0210345	362	tags=61%, list=25%, signal=48%	REEP1/CSNK1D/MAPRE2/CLIP3/NAV1/SPAST/RAC1/ATAT1/NEFL/RAC3/EZR/MAP6/MAPRE1/TUBA1A/KIF3C/DYNLL2/DCTN1/FYN/CALM3/KIF3A/WDR47/APC/TUBB3/TUBB4B/APC2/PAFAH1B1/CFAP20/KIF1B/COTL1/KIF1A/CHMP2B/KIF21B/FEZ1/DYNLL1/TUBB/CALM2/SPRY2/TUBB2A/TUBB2B/MAPT/KIF5C/NEFM/STMN1/KLC1/ACTB/INA/DPYSL3/ACTG1/CALM1/DCX
GO:0005743	CC	GO:0005743	mitochondrial inner membrane	40	0.343422	1.87321	0.00239646	0.0265618	0.0212619	661	tags=75%, list=46%, signal=42%	LGALS3/UQCRQ/HSPA9/MRPL33/NDUFV3/ROMO1/CLU/ATP5MC1/CHCHD3/NDUFAF2/ATP5F1E/ATP5ME/COX7A2L/TIMM44/TMEM14C/AURKAIP1/MPC1/MRPL18/MRPL17/NDUFS8/MRPL55/FOXRED1/NDUFA2/MRPL27/COX8A/NDUFA4/SDHD/COX6A1/TIMM17B/STOML2
GO:0034976	BP	GO:0034976	response to endoplasmic reticulum stress	45	0.338533	1.93182	0.00247411	0.0272879	0.0218431	689	tags=80%, list=48%, signal=43%	HSP90B1/P4HB/HM13/DDIT3/DNAJC3/XBP1/FAF1/PDIA4/HSPA5/UFM1/CANX/TMCO1/CLU/TMED2/SERP1/UFL1/AGR2/CXCL8/GORASP2/HERPUD1/MANF/SEC61B/CREB3/TP53/SVIP/HYOU1/SEL1L/TRIB3/PDIA3/PDIA6/UBXN4/TNFRSF10B/BCAP31/CLGN/EIF2AK3/PRKN
GO:0098588	CC	GO:0098588	bounding membrane of organelle	187	0.203522	1.68771	0.00248653	0.0272912	0.0218458	525	tags=50%, list=36%, signal=36%	NAV3/ARF4/GOLGB1/SUCO/EXT1/TFRC/CD63/AKAP6/SRPRA/SLC3A2/HLA-B/SEC31A/B2M/GOLGA4/IFITM3/KDELR2/COX14/ANXA2/SPARC/SBF2/LGALS3/SEC13/MARCHF1/TMED3/HSPA9/CLTC/TM9SF2/COPB1/GOLT1B/GBF1/SEC61G/GOLGA5/TMCO1/COPB2/COG5/SRPRB/TMEM87A/COL6A1/TMED2/MON2/IFITM2/BET1/ANXA1/SCFD1/SEC63/ATP6V1F/LMAN1/TMEM59/CHCHD3/SEC61A1/NPRL2/ARCN1/USO1/ACBD3/SPART/COG6/UFL1/GORASP2/RPS29/ATP6V0B/CYSTM1/INPP5F/AREG/SAR1B/TMEM…
GO:0042471	BP	GO:0042471	ear morphogenesis	11	-0.605984	-1.92601	0.00249935	0.0272988	0.0218518	324	tags=73%, list=22%, signal=57%	GBX2/POU3F4/FZD3/CHD7/ZIC3/SPRY2/ZIC1/TFAP2A
GO:0031346	BP	GO:0031346	positive regulation of cell projection organization	52	-0.351106	-1.90146	0.00256555	0.0278864	0.0223221	534	tags=69%, list=37%, signal=45%	CDC42/L1CAM/DBN1/RAC1/NEFL/STK25/MAP6/ZMYND8/RGMA/CCDC88A/NDRG4/SKIL/FYN/APC/KIDINS220/PAFAH1B1/ENC1/GPC2/GDI1/FEZ1/CNR1/PTN/GPM6A/CORO1C/DDR1/KIT/EIF4G2/STMN2/PALM/FSCN1/ELAVL4/FNBP1L/TUBB2B/ROBO3/MAPT/DPYSL3
GO:0009986	CC	GO:0009986	cell surface	60	0.314146	1.94818	0.00258753	0.0279901	0.0224052	107	tags=25%, list=7%, signal=24%	P4HB/S100A10/TFRC/CD63/SLC3A2/HLA-B/B2M/HM13/ANXA2/KRT10/SPARC/LGALS3/EPCAM/PDIA4/HSPA5
GO:0071900	BP	GO:0071900	regulation of protein serine/threonine kinase activity	38	-0.407922	-1.99185	0.00265595	0.0283369	0.0226828	447	tags=63%, list=31%, signal=45%	NPPA/SPRY4/DNAJA1/CD24/MAPK8IP1/CALM3/DIPK2A/APC/PPP2CA/THY1/CCNG2/CCND2/TRIB2/KIT/CALM2/PKIA/UCHL1/SPRY2/CDKN2D/PRKAR2B/CDK5R1/NR2F2/ACTB/CALM1
GO:0021510	BP	GO:0021510	spinal cord development	18	-0.523975	-1.98583	0.00265738	0.0283369	0.0226828	218	tags=44%, list=15%, signal=38%	UNCX/OLIG3/LHX1/LMO4/LHX5/ZIC1/SOX11/SOX4
GO:0044271	BP	GO:0044271	cellular nitrogen compound biosynthetic process	420	-0.198988	-1.57107	0.00263274	0.0283369	0.0226828	298	tags=26%, list=21%, signal=29%	UBE2D1/HNRNPA1/ING2/ZNF711/MTURN/APLP1/BCL11A/ENC1/TMEM14A/CPEB4/POU4F1/AKIRIN2/USP22/KDM5B/ZIC4/YWHAZ/CBX3/ELAVL2/ING1/TXN/LMO2/CHD7/YWHAQ/PTF1A/HEY1/NHLH2/UNCX/SKOR1/HSPA1B/BZW2/RBFOX2/EIF1AX/HMGB3/LBH/H2AZ1/SRSF2/IER2/TNIP1/MYC/OAZ2/ZIC2/IRX2/KIT/EGR1/THRA/OLIG3/IRF2BPL/TOX3/EBF2/EIF4G2/HNRNPA2B1/RTF1/MLLT11/NDN/ZIC3/CHD3/TLE1/KLF10/ADCY1/UBTF/SFPQ/PKIA/DDAH2/NR2F1/JUN/ID1/ELAVL4/DDX5/ZBTB18/B…
GO:0006399	BP	GO:0006399	tRNA metabolic process	18	0.489139	2.04297	0.00272262	0.02876	0.0230215	326	tags=56%, list=22%, signal=44%	TRMT112/ZCCHC7/ELP4/IARS1/EPRS1/RARS1/GARS1/KARS1/LARS1/POLR2L
GO:0033365	BP	GO:0033365	protein localization to organelle	103	0.24435	1.7789	0.00271701	0.02876	0.0230215	416	tags=44%, list=29%, signal=34%	CDKN1A/ARF4/GOLGB1/TFRC/COL1A1/SRPRA/PIBF1/KDELR2/DDIT3/SEC13/HSPA5/UFM1/SRP54/FBXW7/CROCC/GBF1/MAPK8/SEC61G/ERBB4/TMCO1/RPF2/ROMO1/SRPRB/CLU/TMED2/TRAM1/SEC63/SEC62/LMAN1/NOL8/MIA3/SEC61A1/NUP58/GCC2/GPC6/SSR3/CRIPT/HERPUD1/TIMM44/TMEM30A/GNL3/LAMP2/VPS53/SEC61B/LRRC7
GO:0048568	BP	GO:0048568	embryonic organ development	44	-0.389979	-2.00733	0.00274655	0.0288772	0.0231153	343	tags=45%, list=24%, signal=36%	VASH2/JUNB/GBX2/POU3F4/FZD3/CHD7/HEY1/KIT/ZIC3/SPRY2/LHX1/TUBB2B/ID2/NR2F2/EN2/CITED2/ZIC1/TFAP2A/NEUROD1/SOX11
GO:0019827	BP	GO:0019827	stem cell population maintenance	26	-0.463167	-1.97899	0.00276399	0.0289254	0.0231539	581	tags=81%, list=40%, signal=49%	BCL9L/TET1/DLL1/MTF2/BCL7A/SAP30/SMARCA4/WDR47/ZNF706/ING2/ING1/LBH/PTN/MYC/KIT/RTF1/ZIC3/KLF10/NFIB/ACTB/SOX4
GO:0021762	BP	GO:0021762	substantia nigra development	12	-0.600423	-1.97479	0.00288318	0.0300331	0.0240405	353	tags=75%, list=24%, signal=57%	CALM3/YWHAH/YWHAQ/DYNLL1/CALM2/BASP1/ACTB/INA/CALM1
GO:0002065	BP	GO:0002065	columnar/cuboidal epithelial cell differentiation	17	-0.535482	-1.99132	0.00291859	0.0302619	0.0242237	145	tags=41%, list=10%, signal=37%	TUBB/POU3F2/NFIB/INSM1/NEUROD1/SOX11/SOX4
GO:0061061	BP	GO:0061061	muscle structure development	75	-0.315986	-1.8811	0.00293804	0.0303238	0.0242732	244	tags=36%, list=17%, signal=32%	POU4F1/AKIRIN2/H3-3B/CHD7/FHL1/HEY1/CSRP2/KIT/EGR1/RGS4/UCHL1/DDX5/HBEGF/ZBTB18/BASP1/H3-3A/ID2/BTG1/NR2F2/EFNB2/FOS/DNER/ACTB/ACTG1/CITED2/SOX11/SOX4
GO:0120035	BP	GO:0120035	regulation of plasma membrane bounded cell projection organization	98	-0.294279	-1.8341	0.00303701	0.0312022	0.0249763	499	tags=59%, list=34%, signal=42%	NSMF/DPYSL5/RAC1/NEFL/STK25/EZR/MAP6/NCS1/ZMYND8/CNTN2/SPOCK1/RTN4/RGMA/CCDC88A/SKOR2/NDRG4/SKIL/FYN/APC/YWHAH/CHRNA3/SEMA6A/BRSK2/CAPZB/THY1/KIDINS220/BCL11A/PAFAH1B1/ENC1/GPC2/KIF1A/PFN2/GDI1/FEZ1/GAP43/CNR1/PTN/RTN4RL2/GPM6A/CORO1C/DDR1/KIT/EIF4G2/STMN2/PALM/CFL1/FSCN1/NR2F1/ELAVL4/FNBP1L/POU3F2/CRMP1/TUBB2B/CDK5R1/ROBO3/MAPT/EFNB2/DPYSL3
GO:0005518	MF	GO:0005518	collagen binding	10	0.614247	2.05126	0.00311346	0.0318422	0.0254887	221	tags=70%, list=15%, signal=60%	FN1/SPARC/TGFBI/PPIB/LOX/LUM/COL6A1
GO:0031344	BP	GO:0031344	regulation of cell projection organization	99	-0.300193	-1.87893	0.00314909	0.0320608	0.0256637	499	tags=60%, list=34%, signal=42%	NSMF/DPYSL5/RAC1/NEFL/STK25/EZR/MAP6/NCS1/ZMYND8/CNTN2/SPOCK1/RTN4/RGMA/CCDC88A/SKOR2/NDRG4/SKIL/FYN/APC/YWHAH/CHRNA3/SEMA6A/BRSK2/CAPZB/THY1/KIDINS220/BCL11A/PAFAH1B1/ENC1/GPC2/KIF1A/PFN2/GDI1/FEZ1/GAP43/CNR1/PTN/RTN4RL2/GPM6A/CORO1C/DDR1/KIT/EIF4G2/STMN2/PALM/CFL1/FSCN1/NR2F1/ELAVL4/SPRY2/FNBP1L/POU3F2/CRMP1/TUBB2B/CDK5R1/ROBO3/MAPT/EFNB2/DPYSL3
GO:0003682	MF	GO:0003682	chromatin binding	71	-0.321362	-1.88605	0.00316895	0.0321178	0.0257092	401	tags=48%, list=28%, signal=36%	HMGN3/CBX4/MSL1/SKOR2/SMARCA4/SKIL/TOP2B/FUS/HMGN1/ING2/POU4F1/CBX3/H3-3B/CHD7/PTF1A/H2AZ1/ZIC2/EGR1/THRA/TOX3/EBF2/NDN/CHD3/UBTF/SFPQ/DDX5/H3-3A/FOS/ACTB/CITED2/INSM1/TFAP2B/TFAP2A/NEUROD1
GO:0042326	BP	GO:0042326	negative regulation of phosphorylation	48	-0.369468	-1.95672	0.00319668	0.0322535	0.0258179	375	tags=54%, list=26%, signal=42%	MAPK8IP1/CADM4/RASSF2/CALM3/APC/PPP2CA/YWHAG/SH3BP5/THY1/CAMK2N2/DYNLL1/TRIB2/CORO1C/CBLB/DUSP6/CALM2/MIDN/PKIA/UCHL1/SPRY2/CDKN2D/PRKAR2B/MAPT/NR2F2/INSM1/CALM1
GO:0045664	BP	GO:0045664	regulation of neuron differentiation	24	-0.487703	-2.0499	0.00324061	0.0325507	0.0260558	111	tags=54%, list=8%, signal=51%	YWHAH/YWHAG/BCL11A/PCP4/HEY1/ID4/ID2/CDK5R1/NEUROD2/NREP/TCF4/NEUROD1/SOX11
GO:0021782	BP	GO:0021782	glial cell development	15	-0.558554	-1.98883	0.00341032	0.0341032	0.0272985	143	tags=40%, list=10%, signal=36%	GPM6B/ID4/POU3F2/MAPT/SOX11/SOX4
GO:0048663	BP	GO:0048663	neuron fate commitment	12	-0.591118	-1.94418	0.00346398	0.0344866	0.0276054	535	tags=92%, list=37%, signal=58%	DLL1/CDC42/NFIA/ASCL1/POU4F1/PTF1A/OLIG3/POU3F2/ID2/NFIB/LMO4
GO:0001708	BP	GO:0001708	cell fate specification	12	-0.590177	-1.94109	0.00359347	0.0356181	0.0285112	535	tags=92%, list=37%, signal=58%	DLL1/NFIA/ASCL1/APC/APC2/POU4F1/OLIG3/CHD3/POU3F2/NFIB/LMO4
GO:0042274	BP	GO:0042274	ribosomal small subunit biogenesis	15	0.505923	1.95066	0.00365468	0.0360659	0.0288696	724	tags=100%, list=50%, signal=51%	RPS27L/RPS19/RPS21/DCAF13/RPS16/NOP58/RPS27/RPS5/RPS11/MPHOSPH10/RPS13/RPS19BP1/NOL7/RPS25/WDR43
GO:0006486	BP	GO:0006486	protein glycosylation	21	0.447784	1.98308	0.00371686	0.0363605	0.0291054	572	tags=76%, list=39%, signal=47%	DAD1/GFPT1/OST4/RPN1/STT3A/OSTC/ALG3/SERP1/TMEM59/PGM3/NUS1/ALG2/ALG13/GOLGA2/RPN2/DPM3
GO:0043413	BP	GO:0043413	macromolecule glycosylation	21	0.447784	1.98308	0.00371686	0.0363605	0.0291054	572	tags=76%, list=39%, signal=47%	DAD1/GFPT1/OST4/RPN1/STT3A/OSTC/ALG3/SERP1/TMEM59/PGM3/NUS1/ALG2/ALG13/GOLGA2/RPN2/DPM3
GO:0005178	MF	GO:0005178	integrin binding	16	0.513624	2.01318	0.00383327	0.037337	0.0298871	137	tags=44%, list=9%, signal=40%	P4HB/COL3A1/IGF2/FRMD5/FN1/TGFBI/TSPAN8
GO:0048144	BP	GO:0048144	fibroblast proliferation	12	0.564162	2.02847	0.00409241	0.0396893	0.03177	66	tags=42%, list=5%, signal=40%	CDKN1A/S100A6/COL3A1/FN1/FTH1
GO:0098796	CC	GO:0098796	membrane protein complex	128	0.22286	1.69892	0.0041445	0.039851	0.0318994	526	tags=51%, list=36%, signal=35%	DAD1/S100A10/TFRC/AKAP6/SRPRA/SLC3A2/HLA-B/SEC31A/B2M/HM13/CACNA1B/ANXA2/OST4/FAF1/RPN1/SEC13/UQCRQ/STT3A/TMED3/HSPA9/SEC11C/CLTC/COPB1/CDH12/NDUFV3/SEC61G/CACNA1C/COPB2/ROMO1/SRPRB/OSTC/CTNNA2/BET1/ATP5MC1/SEC63/ATP6V1F/CHCHD3/SEC61A1/ARCN1/ATP5F1E/ATP5ME/CLDN4/KRT8/COX7A2L/ATP6V0B/TIMM44/SAR1B/SCLT1/HLA-DRB1/SEC61B/MPC1/CLINT1/SSR4/COPG1/NDUFS8/FOXRED1/ATP6V0E1/TBC1D5/SEC24D/HLA-C/NAPA/NDUFA2/T…
GO:0010646	BP	GO:0010646	regulation of cell communication	340	-0.203673	-1.58498	0.00413762	0.039851	0.0318994	555	tags=51%, list=38%, signal=41%	VHL/KLF7/PRDX1/SLC25A5/TET1/IGFBP5/SLC4A8/AKT1/SOCS2/CSNK1D/EID2/DLL1/CDC42/MAPRE2/GRIK3/NONO/FAM89B/MIF/DBN1/HMGB1/ARL6IP5/PRDX2/FRRS1L/TMOD2/SAP30/PRMT2/NSMF/GRB2/ZNRF1/EIF4A3/IER3/RAC1/SDCBP/ASCL1/ATAT1/NEFL/SCG2/SEZ6L2/STK25/GPR161/CLSTN1/TLE5/EZR/SLC30A1/NPPA/STMP1/SPRY4/ZMYND8/NLGN2/ADCYAP1/CD81/SCRT2/DNAJA1/TRAF4/CNTN2/VAMP2/RTN4/RGMA/IVNS1ABP/CPLX2/CCDC88A/SKOR2/PLK2/SMARCA4/NDRG4/SKIL/CD…
GO:0072001	BP	GO:0072001	renal system development	30	-0.410942	-1.84595	0.00416647	0.0398917	0.031932	188	tags=43%, list=13%, signal=39%	GFRA1/TMEM59L/MYC/IRX2/EGR1/BASP1/LHX1/POU3F3/EFNB2/TFAP2B/TFAP2A/SOX11/SOX4
GO:0006364	BP	GO:0006364	rRNA processing	26	0.419747	1.98266	0.00420709	0.0399712	0.0319956	660	tags=85%, list=46%, signal=47%	TRMT112/RPS19/RPF2/RPS21/NOL8/DCAF13/DDX18/RPS16/NOLC1/NOP10/NOP58/RPS27/RSL1D1/MTREX/BRIX1/MPHOSPH10/DIS3/ESF1/RPL35/DDX27/EXOSC1/RPS25
GO:0035270	BP	GO:0035270	endocrine system development	17	-0.519151	-1.93059	0.0042172	0.0399712	0.0319956	170	tags=35%, list=12%, signal=32%	THRA/POU3F2/CITED2/INSM1/NEUROD1/SOX4
GO:0023051	BP	GO:0023051	regulation of signaling	340	-0.203299	-1.58206	0.00422806	0.0399712	0.0319956	555	tags=51%, list=38%, signal=41%	VHL/KLF7/PRDX1/SLC25A5/TET1/IGFBP5/SLC4A8/AKT1/SOCS2/CSNK1D/EID2/DLL1/CDC42/MAPRE2/GRIK3/NONO/FAM89B/MIF/DBN1/HMGB1/ARL6IP5/PRDX2/FRRS1L/TMOD2/SAP30/PRMT2/NSMF/GRB2/ZNRF1/EIF4A3/IER3/RAC1/SDCBP/ASCL1/ATAT1/NEFL/SCG2/SEZ6L2/STK25/GPR161/CLSTN1/TLE5/EZR/SLC30A1/NPPA/STMP1/SPRY4/ZMYND8/NLGN2/ADCYAP1/CD81/SCRT2/DNAJA1/TRAF4/CNTN2/VAMP2/RTN4/RGMA/IVNS1ABP/CPLX2/CCDC88A/SKOR2/PLK2/SMARCA4/NDRG4/SKIL/CD…
GO:0000041	BP	GO:0000041	transition metal ion transport	11	0.577143	2.00481	0.00427008	0.0401995	0.0321784	147	tags=45%, list=10%, signal=41%	FTL/TFRC/B2M/FTH1/CLTC
GO:0007548	BP	GO:0007548	sex differentiation	20	-0.479336	-1.89185	0.00431014	0.0404076	0.032345	390	tags=65%, list=27%, signal=48%	ATN1/NRIP1/ING2/GFRA1/H3-3B/CHD7/NHLH2/KIT/BASP1/LHX1/H3-3A/NR2F2/CITED2
GO:0031410	CC	GO:0031410	cytoplasmic vesicle	234	0.187141	1.59815	0.00460668	0.0428307	0.0342846	153	tags=18%, list=11%, signal=20%	FTL/MAGI2/TIMP1/HSP90B1/P4HB/TFRC/CD63/IGF2/COL1A1/S100A11/SLC3A2/HLA-B/SEC31A/FN1/B2M/FTH1/IFITM3/KDELR2/SNAP91/DDIT3/DNAJC3/ANXA2/SPARC/SBF2/LGALS3/RPN1/SEC13/PDIA4/PRDX6/TPT1/HSPA5/MARCHF1/TMED3/TFF3/PPIB/CANX/NPC2/PRDX4/CALU/SND1/CLTC/TM9SF2/COPB1
GO:0097708	CC	GO:0097708	intracellular vesicle	234	0.187141	1.59815	0.00460668	0.0428307	0.0342846	153	tags=18%, list=11%, signal=20%	FTL/MAGI2/TIMP1/HSP90B1/P4HB/TFRC/CD63/IGF2/COL1A1/S100A11/SLC3A2/HLA-B/SEC31A/FN1/B2M/FTH1/IFITM3/KDELR2/SNAP91/DDIT3/DNAJC3/ANXA2/SPARC/SBF2/LGALS3/RPN1/SEC13/PDIA4/PRDX6/TPT1/HSPA5/MARCHF1/TMED3/TFF3/PPIB/CANX/NPC2/PRDX4/CALU/SND1/CLTC/TM9SF2/COPB1
GO:0099536	BP	GO:0099536	synaptic signaling	96	-0.290767	-1.81841	0.00483411	0.0447603	0.0358292	547	tags=61%, list=38%, signal=41%	SLC4A8/AKT1/LY6H/GRIK3/CACNA1G/DBN1/FRRS1L/TMOD2/NSMF/EIF4A3/SDCBP/NEFL/CLSTN1/RAC3/SLC30A1/ZMYND8/NLGN2/GNB1/CNTN2/VAMP2/RTN4/PCDHB2/CPLX2/SLC1A2/PLK2/PCDH8/CALB2/UNC119/FYN/KRAS/YWHAH/CHRNA3/YWHAG/APBA2/RGS8/KCNQ2/PAFAH1B1/KIF1B/CHMP2B/PFN2/CNR1/NRXN2/PTN/KIT/SST/RGS4/ADCY1/SLC38A2/PRKAR2B/GAD1/NSG1/TUBB2B/CBLN1/CDK5R1/MAPT/LYPD1/INA/NEUROD2/GAD2
GO:0031018	BP	GO:0031018	endocrine pancreas development	10	-0.619121	-1.91534	0.0049315	0.0454749	0.0364012	28	tags=30%, list=2%, signal=30%	INSM1/NEUROD1/SOX4
GO:0051128	BP	GO:0051128	regulation of cellular component organization	287	-0.207481	-1.58193	0.00498419	0.0457731	0.0366399	621	tags=59%, list=43%, signal=42%	SOX9/MTPN/SPTAN1/SETD5/MEGF9/TAOK1/MDGA1/CHMP1A/ADNP/EFNB3/PHF23/ENDOG/MAP4/CENPV/CTCF/CCSAP/PTPRF/EVL/NECTIN1/KATNBL1/VHL/SLC25A5/CAMKK2/TET1/IGFBP5/AKT1/ADD1/SOCS2/DLL1/CDC42/MAPRE2/CDKN1B/CLIP3/L1CAM/BCL7A/DBN1/HMGB1/ADGRL1/TMOD2/YY1/NSMF/DPYSL5/SPAST/GRB2/IER3/RAC1/SDCBP/ATAT1/NEFL/STK25/CLSTN1/RAC3/EZR/ST8SIA2/MAP6/MAPRE1/DNAJB6/STMP1/TUBA1A/NCS1/MTSS1/ZMYND8/NLGN2/DUT/DPF1/CNTN2/SPOCK1/RTN4…
GO:0006457	BP	GO:0006457	protein folding	35	0.356549	1.85958	0.00505923	0.0462734	0.0370404	269	tags=40%, list=19%, signal=33%	HSP90B1/P4HB/B2M/DNAJC3/PDIA4/HSPA5/PPIB/CANX/PRDX4/HSPA9/CLU/SIL1/HSPA4L/LMAN1
GO:0043010	BP	GO:0043010	camera-type eye development	37	-0.401527	-1.93741	0.00514043	0.0468258	0.0374825	380	tags=70%, list=26%, signal=53%	NECTIN1/VHL/DLL1/CDKN1B/NFIA/YY1/CRYBG3/GNB1/SMARCA4/SKIL/HMGN1/THY1/FJX1/KDM5B/CHD7/PTF1A/GPM6A/SPRY2/LHX1/NFIB/CITED2/TFAP2B/DCX/TFAP2A/NEUROD1/SOX11
GO:0048880	BP	GO:0048880	sensory system development	42	-0.377191	-1.91133	0.00534558	0.0484982	0.0388213	562	tags=67%, list=39%, signal=42%	NECTIN1/VHL/DLL1/CDKN1B/NFIA/YY1/CRYBG3/PBX3/GNB1/SMARCA4/SKIL/HMGN1/THY1/FJX1/POU4F1/KDM5B/CHD7/PTF1A/GPM6A/SPRY2/LHX1/NFIB/CITED2/TFAP2B/DCX/TFAP2A/NEUROD1/SOX11
GO:0030968	BP	GO:0030968	endoplasmic reticulum unfolded protein response	12	0.559416	2.01141	0.00546917	0.048824	0.039082	408	tags=75%, list=28%, signal=54%	DDIT3/XBP1/HSPA5/TMED2/SERP1/UFL1/AGR2/HERPUD1/CREB3
GO:0030134	CC	GO:0030134	COPII-coated ER to Golgi transport vesicle	22	0.44197	1.97631	0.00546497	0.048824	0.039082	525	tags=73%, list=36%, signal=47%	HLA-B/SEC31A/B2M/SEC13/TMED3/YIPF5/TMED2/LMAN1/USO1/AREG/SAR1B/HLA-DRB1/SEC24D/HLA-C/GOLGA2/VTI1A
GO:0001654	BP	GO:0001654	eye development	41	-0.371832	-1.86994	0.00548998	0.048824	0.039082	562	tags=66%, list=39%, signal=42%	NECTIN1/VHL/DLL1/CDKN1B/NFIA/YY1/CRYBG3/PBX3/GNB1/SMARCA4/SKIL/HMGN1/THY1/FJX1/KDM5B/CHD7/PTF1A/GPM6A/SPRY2/LHX1/NFIB/CITED2/TFAP2B/DCX/TFAP2A/NEUROD1/SOX11
GO:0150063	BP	GO:0150063	visual system development	41	-0.371832	-1.86994	0.00548998	0.048824	0.039082	562	tags=66%, list=39%, signal=42%	NECTIN1/VHL/DLL1/CDKN1B/NFIA/YY1/CRYBG3/PBX3/GNB1/SMARCA4/SKIL/HMGN1/THY1/FJX1/KDM5B/CHD7/PTF1A/GPM6A/SPRY2/LHX1/NFIB/CITED2/TFAP2B/DCX/TFAP2A/NEUROD1/SOX11
GO:0010975	BP	GO:0010975	regulation of neuron projection development	76	-0.294523	-1.74835	0.00546553	0.048824	0.039082	413	tags=51%, list=28%, signal=39%	CNTN2/SPOCK1/RTN4/RGMA/CCDC88A/SKOR2/NDRG4/SKIL/FYN/YWHAH/CHRNA3/SEMA6A/BRSK2/THY1/KIDINS220/BCL11A/PAFAH1B1/ENC1/GPC2/KIF1A/GDI1/FEZ1/CNR1/PTN/RTN4RL2/DDR1/EIF4G2/STMN2/CFL1/NR2F1/ELAVL4/POU3F2/CRMP1/TUBB2B/CDK5R1/ROBO3/MAPT/EFNB2/DPYSL3
GO:0030855	BP	GO:0030855	epithelial cell differentiation	64	-0.328439	-1.8893	0.00556645	0.0491158	0.0393156	170	tags=28%, list=12%, signal=26%	THRA/AFDN/TUBB/PGK1/CXCR4/BASP1/SPRY2/LHX1/POU3F2/TNMD/ID2/BTG1/NR2F2/NFIB/INSM1/NEUROD1/SOX11/SOX4
GO:0090304	BP	GO:0090304	nucleic acid metabolic process	435	-0.192845	-1.52751	0.00555164	0.0491158	0.0393156	220	tags=20%, list=15%, signal=24%	NHLH2/UNCX/SKOR1/NDFIP1/HSPA1B/RBFOX2/HNRNPA0/HMGB3/LBH/H2AZ1/SRSF2/IER2/TNIP1/MYC/ZIC2/KPNA2/IRX2/KIT/EGR1/THRA/OLIG3/IRF2BPL/TOX3/EBF2/HNRNPA2B1/RTF1/MLLT11/NDN/ZIC3/CHD3/TLE1/KLF10/ADCY1/UBTF/NUDT3/SFPQ/PKIA/PNRC1/NR2F1/JUN/ID1/ELAVL4/DDX5/ZBTB18/BASP1/ID4/CDKN2D/LHX1/SLC38A2/POU3F2/POU3F3/DNAJB1/ID2/TSC22D1/GTF2I/BTG1/CDK5R1/MAPT/NR2F2/FOXP2/NFIB/LMO4/FOS/NHLH1/EN2/ACTB/EBF3/LHX5/CXXC5/TMSB4X…
GO:0071867	BP	GO:0071867	response to monoamine	11	-0.576155	-1.83121	0.00568004	0.0493439	0.0394982	475	tags=82%, list=33%, signal=55%	GNAO1/GNB1/RGS8/APLP1/GNG2/RGS4/PALM/NSG1/NSG2
GO:0071868	BP	GO:0071868	cellular response to monoamine stimulus	11	-0.576155	-1.83121	0.00568004	0.0493439	0.0394982	475	tags=82%, list=33%, signal=55%	GNAO1/GNB1/RGS8/APLP1/GNG2/RGS4/PALM/NSG1/NSG2
GO:0071869	BP	GO:0071869	response to catecholamine	11	-0.576155	-1.83121	0.00568004	0.0493439	0.0394982	475	tags=82%, list=33%, signal=55%	GNAO1/GNB1/RGS8/APLP1/GNG2/RGS4/PALM/NSG1/NSG2
GO:0071870	BP	GO:0071870	cellular response to catecholamine stimulus	11	-0.576155	-1.83121	0.00568004	0.0493439	0.0394982	475	tags=82%, list=33%, signal=55%	GNAO1/GNB1/RGS8/APLP1/GNG2/RGS4/PALM/NSG1/NSG2
GO:0030867	CC	GO:0030867	rough endoplasmic reticulum membrane	12	0.55765	2.00506	0.00572755	0.0493973	0.039541	448	tags=83%, list=31%, signal=58%	SUCO/SRPRA/SEC61G/SRPRB/SEC63/SEC61A1/RPS29/SEC61B/SSR4/RPS26
GO:2000036	BP	GO:2000036	regulation of stem cell population maintenance	12	-0.57407	-1.88811	0.00573009	0.0493973	0.039541	549	tags=92%, list=38%, signal=57%	TET1/BCL7A/SAP30/SMARCA4/ZNF706/ING2/ING1/LBH/PTN/MYC/ACTB
GO:0006119	BP	GO:0006119	oxidative phosphorylation	14	0.522284	1.96043	0.00587364	0.0504415	0.0403768	700	tags=100%, list=48%, signal=52%	UQCRQ/NDUFV3/ATP5F1E/ATP5ME/COX7A2L/NDUFS8/NDUFA2/COX8A/NDUFA4/SDHD/COX6A1/STOML2/DGUOK/NDUFB9
GO:0007186	BP	GO:0007186	G protein-coupled receptor signaling pathway	57	-0.340391	-1.90005	0.00592111	0.0506559	0.0405484	546	tags=65%, list=38%, signal=42%	AKT1/CDC42/GRIK3/ADGRL1/TMOD2/RAC1/GNAO1/GPR161/EZR/NPPA/SSTR2/ADCYAP1/GNB1/CNTN2/GPR162/CALM3/CPE/RGS17/RGS8/FZD3/APLP1/GAP43/CNR1/YWHAB/SST/GNG2/RGS4/PALM/ADCY1/CALM2/CXCR4/PCSK1N/CDK5R1/STMN1/NXPH4/CALM1/RGS16
GO:0010563	BP	GO:0010563	negative regulation of phosphorus metabolic process	51	-0.354566	-1.90346	0.00604943	0.0509783	0.0408065	375	tags=53%, list=26%, signal=41%	MAPK8IP1/CADM4/RASSF2/CALM3/APC/PPP2CA/YWHAG/SH3BP5/THY1/CAMK2N2/DYNLL1/TRIB2/CORO1C/CBLB/DUSP6/YWHAB/CALM2/MIDN/PKIA/UCHL1/SPRY2/CDKN2D/PRKAR2B/MAPT/NR2F2/INSM1/CALM1
GO:0045936	BP	GO:0045936	negative regulation of phosphate metabolic process	51	-0.354566	-1.90346	0.00604943	0.0509783	0.0408065	375	tags=53%, list=26%, signal=41%	MAPK8IP1/CADM4/RASSF2/CALM3/APC/PPP2CA/YWHAG/SH3BP5/THY1/CAMK2N2/DYNLL1/TRIB2/CORO1C/CBLB/DUSP6/YWHAB/CALM2/MIDN/PKIA/UCHL1/SPRY2/CDKN2D/PRKAR2B/MAPT/NR2F2/INSM1/CALM1
GO:0016829	MF	GO:0016829	lyase activity	10	-0.610794	-1.88958	0.00604189	0.0509783	0.0408065	139	tags=50%, list=10%, signal=46%	ADCY1/GAD1/CA8/ENO2/GAD2
GO:0005773	CC	GO:0005773	vacuole	71	0.263312	1.72393	0.00600424	0.0509783	0.0408065	636	tags=68%, list=44%, signal=40%	FTL/CD63/SLC3A2/B2M/FTH1/IFITM3/DNAJC3/ANXA2/SBF2/SEC13/PRDX6/MARCHF1/NPC2/CLTC/ARRDC3/LUM/COL6A1/DCN/IFITM2/ATP6V1F/TMEM59/NPRL2/LARS1/GPC6/ATP6V0B/TMEM30A/HLA-DRB1/LAMP2/TRAPPC1/OCIAD2/CLCN6/SURF4/STS/ATP6V0E1/TBC1D5/TMEM208/VTI1A/SQSTM1/ATP6V1D/RPS6KC1/LRBA/HEXB/MAP1LC3B/VMP1/LAMP1/FNIP1/GPR137C/PPT1
GO:0005874	CC	GO:0005874	microtubule	61	-0.325132	-1.84341	0.00621256	0.0521577	0.0417505	580	tags=69%, list=40%, signal=43%	MAP4/CCSAP/DCTN2/REEP1/CSNK1D/MAPRE2/CLIP3/NAV1/SPAST/ATAT1/MAP6/MAPRE1/TUBA1A/KIF3C/DYNLL2/DCTN1/CALM3/KIF3A/WDR47/APC/TUBB3/TUBB4B/APC2/PAFAH1B1/CFAP20/KIF1B/KIF1A/CHMP2B/KIF21B/FEZ1/DYNLL1/TUBB/CALM2/SPRY2/TUBB2A/TUBB2B/MAPT/KIF5C/STMN1/KLC1/CALM1/DCX
GO:0061629	MF	GO:0061629	RNA polymerase II-specific DNA-binding transcription factor binding	43	-0.367917	-1.88113	0.00642916	0.0537755	0.0430456	418	tags=53%, list=29%, signal=39%	DNAJA1/HES6/HMGN3/SMARCA4/NRIP1/TACC2/BEX1/YWHAH/GBX2/POU4F1/LMO2/HEY1/NHLH2/TRIB2/JUN/DDX5/ID4/ID2/GTF2I/FOS/ACTB/CITED2/NEUROD1
GO:0035295	BP	GO:0035295	tube development	109	-0.270399	-1.72434	0.00647041	0.0539201	0.0431613	188	tags=25%, list=13%, signal=23%	MYC/DDR1/IRX2/KIT/THRA/ZIC3/PGK1/CXCR4/ID1/BASP1/SPRY2/LHX1/TNMD/POU3F3/ID2/GTF2I/BTG1/NR2F2/MARCKS/NFIB/EFNB2/LMO4/ACTG1/CITED2/TFAP2B/SOX11/SOX4
GO:0015914	BP	GO:0015914	phospholipid transport	12	0.552156	1.9853	0.00650269	0.0539892	0.0432166	656	tags=100%, list=45%, signal=55%	NPC2/XKR4/APOA4/TMEM30A/OSBP/MFSD2A/XKR6/APOE/APOA1/TRIAP1/VMP1/ATP9B
GO:0048598	BP	GO:0048598	embryonic morphogenesis	42	-0.373342	-1.89183	0.00658889	0.0545037	0.0436285	176	tags=31%, list=12%, signal=28%	IRX2/RTF1/DUSP4/ZIC3/SPRY2/LHX1/ID2/LMO4/CITED2/ZIC1/TFAP2A/NEUROD1/SOX11
GO:0060537	BP	GO:0060537	muscle tissue development	47	-0.362881	-1.90393	0.00672972	0.0554648	0.0443977	239	tags=36%, list=16%, signal=31%	CHD7/HEY1/CSRP2/EGR1/RGS4/ZIC3/ZFAND5/DDX5/ZBTB18/ID2/NR2F2/EFNB2/FOS/DNER/CITED2/TFAP2B/SOX11
GO:0072594	BP	GO:0072594	establishment of protein localization to organelle	49	0.309814	1.8319	0.00687946	0.0564919	0.04522	416	tags=55%, list=29%, signal=41%	CDKN1A/SRPRA/DDIT3/SEC13/HSPA5/UFM1/SRP54/FBXW7/MAPK8/SEC61G/ROMO1/SRPRB/CLU/TRAM1/SEC63/SEC62/LMAN1/SEC61A1/NUP58/GCC2/SSR3/HERPUD1/TIMM44/LAMP2/VPS53/SEC61B/LRRC7
GO:0016331	BP	GO:0016331	morphogenesis of embryonic epithelium	11	-0.56639	-1.80017	0.00706093	0.0577713	0.046244	66	tags=73%, list=5%, signal=70%	RGMA/PCDH8/FZD3/IRX2/LMO4/CITED2/TFAP2A/SOX11
GO:0043065	BP	GO:0043065	positive regulation of apoptotic process	55	-0.330091	-1.81835	0.00719439	0.0584415	0.0467805	250	tags=33%, list=17%, signal=28%	PEA15/PNMA1/PHLDA1/CNR1/MYC/DUSP6/MLLT11/SFPQ/JUN/MCL1/BTG1/CDK5R1/OLFM1/GADD45G/TFAP2B/TFAP2A/NEUROD1/SOX4
GO:0008285	BP	GO:0008285	negative regulation of cell population proliferation	99	-0.288303	-1.80451	0.00719479	0.0584415	0.0467805	341	tags=39%, list=24%, signal=32%	APC/YWHAH/SEMA6A/CAPZB/THY1/PELI1/BCL11A/PAFAH1B1/ING1/PFN2/GDI1/NDFIP1/HSPA1B/PTN/RTN4RL2/MYC/CBLB/DDR1/FABP7/SST/STMN2/KLF10/NR2F1/SPRY2/CDKN2D/CRMP1/TNMD/TSC22D1/BTG1/NR2F2/NFIB/EFNB2/DPYSL3/CITED2/INSM1/TFAP2B/TFAP2A/SOX11/SOX4
GO:2000177	BP	GO:2000177	regulation of neural precursor cell proliferation	14	-0.530335	-1.85167	0.00726673	0.0588135	0.0470783	205	tags=50%, list=14%, signal=43%	NCAN/PTN/ID4/LHX1/ID2/LHX5/INSM1
GO:0035064	MF	GO:0035064	methylated histone binding	11	-0.564976	-1.79567	0.00732488	0.0588607	0.0471161	638	tags=100%, list=44%, signal=56%	SPIN1/PHF13/SETD5/MTF2/CBX1/ZMYND8/CBX4/ING2/CBX3/ING1
GO:0140034	MF	GO:0140034	methylation-dependent protein binding	11	-0.564976	-1.79567	0.00732488	0.0588607	0.0471161	638	tags=100%, list=44%, signal=56%	SPIN1/PHF13/SETD5/MTF2/CBX1/ZMYND8/CBX4/ING2/CBX3/ING1
GO:0033036	BP	GO:0033036	macromolecule localization	333	0.161167	1.42971	0.00742045	0.0594164	0.0475609	286	tags=26%, list=20%, signal=28%	GPHN/MAGI2/CDKN1A/RIMS2/HSP90B1/SCFD2/ARF4/FGF13/GOLGB1/FABP1/S100A10/TFRC/CD63/COL1A1/AKAP6/SRPRA/PCLO/SEC31A/PIBF1/GOLGA4/HM13/KDELR2/SNAP91/DDIT3/XBP1/ANXA2/FAF1/LGALS3/SEC13/PDIA4/HSPA5/EPRS1/UFM1/DLG2/TMED3/SRP54/CANX/WDPCP/FBXW7/EXOC6B/NPC2/RBFOX1/HSPA9/SMYD3/CLTC/TM9SF2/COPB1/CROCC/GOLT1B/CUTA/ARRDC3/ZMAT3/PLIN2/GBF1/MAPK8/SEC61G/ERBB4/YIPF5/KRT18/TMCO1/COPB2/NLGN1/RPF2/ROMO1/COG5/SRPRB/CL…
GO:0022627	CC	GO:0022627	cytosolic small ribosomal subunit	13	0.517049	1.9121	0.0074506	0.0594463	0.0475848	707	tags=100%, list=49%, signal=52%	RPS27L/RPS19/RPS21/RPS18/RPS16/RPS29/RPS27/RPS26/RPS5/RPS11/RPS13/RPS25/RPS2
GO:0046883	BP	GO:0046883	regulation of hormone secretion	25	-0.43208	-1.8227	0.00749319	0.0595748	0.0476877	34	tags=36%, list=2%, signal=36%	KDM5B/CHD7/CNR1/MIDN/NNAT/TFAP2B/NEUROD1/SOX11/SOX4
GO:0071806	BP	GO:0071806	protein transmembrane transport	12	0.547208	1.96751	0.00753622	0.059706	0.0477927	407	tags=83%, list=28%, signal=60%	HSPA5/SRP54/SEC61G/ROMO1/TRAM1/SEC63/SEC62/SEC61A1/TIMM44/SEC61B
GO:0006984	BP	GO:0006984	ER-nucleus signaling pathway	10	0.58197	1.94347	0.00770501	0.060829	0.0486917	328	tags=70%, list=23%, signal=55%	DDIT3/XBP1/HSPA5/FBXW7/TMCO1/TMED2/AGR2
GO:0005215	MF	GO:0005215	transporter activity	68	0.274313	1.80073	0.00785104	0.0615637	0.0492797	606	tags=65%, list=42%, signal=40%	S100A6/FABP1/SLC3A2/CACNA1B/ANXA2/NPC2/NDUFV3/SEC61G/CACNA1C/TMCO1/SLC8A1/ATP5MC1/SEC63/ATP6V1F/SEC61A1/ANO10/ATP5F1E/ATP5ME/CLDN4/KCNH7/COX7A2L/ATP6V0B/SLC39A7/APOA4/FXYD3/TMEM30A/TMEM38B/MPC1/OSBP/MFSD2A/NDUFS8/CLCN6/ATP6V0E1/APOE/APOA1/SLC1A5/NDUFA2/TRIAP1/ATP6V1D/COX8A/NDUFA4/VMP1/SLC2A1/SLC39A9
GO:0045171	CC	GO:0045171	intercellular bridge	11	-0.562493	-1.78778	0.00785279	0.0615637	0.0492797	359	tags=82%, list=25%, signal=62%	UNC119/DCTN1/TUBB3/TUBB4B/APC2/JPT1/TUBB/TUBB2A/TUBB2B
GO:0001822	BP	GO:0001822	kidney development	29	-0.420056	-1.88284	0.0081965	0.0640351	0.0512581	188	tags=45%, list=13%, signal=40%	GFRA1/TMEM59L/MYC/IRX2/EGR1/BASP1/LHX1/POU3F3/EFNB2/TFAP2B/TFAP2A/SOX11/SOX4
GO:0008083	MF	GO:0008083	growth factor activity	13	0.511562	1.89181	0.00832201	0.0646786	0.0517731	94	tags=38%, list=6%, signal=36%	TIMP1/FGF13/NRG3/IGF2/TFF1
GO:0035914	BP	GO:0035914	skeletal muscle cell differentiation	10	-0.599184	-1.85366	0.00833635	0.0646786	0.0517731	172	tags=50%, list=12%, signal=44%	EGR1/DDX5/FOS/CITED2/SOX11
GO:0005509	MF	GO:0005509	calcium ion binding	53	0.297318	1.79417	0.0085342	0.065986	0.0528197	177	tags=30%, list=12%, signal=28%	S100A6/HSP90B1/S100A10/DLK1/S100A11/PCLO/CACNA1B/ANXA2/SPARC/TPT1/HSPA5/CANX/CALU/NUCB2/CDH12/ADGRL3
GO:0005765	CC	GO:0005765	lysosomal membrane	35	0.341897	1.78316	0.00898863	0.0690253	0.0552526	629	tags=71%, list=43%, signal=41%	CD63/SLC3A2/B2M/IFITM3/ANXA2/SEC13/MARCHF1/CLTC/COL6A1/IFITM2/ATP6V1F/TMEM59/NPRL2/ATP6V0B/TMEM30A/HLA-DRB1/LAMP2/CLCN6/SURF4/ATP6V0E1/ATP6V1D/LRBA/LAMP1/FNIP1/GPR137C
GO:0098852	CC	GO:0098852	lytic vacuole membrane	35	0.341897	1.78316	0.00898863	0.0690253	0.0552526	629	tags=71%, list=43%, signal=41%	CD63/SLC3A2/B2M/IFITM3/ANXA2/SEC13/MARCHF1/CLTC/COL6A1/IFITM2/ATP6V1F/TMEM59/NPRL2/ATP6V0B/TMEM30A/HLA-DRB1/LAMP2/CLCN6/SURF4/ATP6V0E1/ATP6V1D/LRBA/LAMP1/FNIP1/GPR137C
GO:0004866	MF	GO:0004866	endopeptidase inhibitor activity	17	0.463527	1.87507	0.00934912	0.0708266	0.0566944	490	tags=76%, list=34%, signal=51%	TIMP1/ANXA2/SPINK1/SPINT2/TFPI2/CST3/BIRC6/CSTB/SERPINE2/COL6A3/CAST/SERPINB9/SERPINH1
GO:0030414	MF	GO:0030414	peptidase inhibitor activity	17	0.463527	1.87507	0.00934912	0.0708266	0.0566944	490	tags=76%, list=34%, signal=51%	TIMP1/ANXA2/SPINK1/SPINT2/TFPI2/CST3/BIRC6/CSTB/SERPINE2/COL6A3/CAST/SERPINB9/SERPINH1
GO:0061135	MF	GO:0061135	endopeptidase regulator activity	17	0.463527	1.87507	0.00934912	0.0708266	0.0566944	490	tags=76%, list=34%, signal=51%	TIMP1/ANXA2/SPINK1/SPINT2/TFPI2/CST3/BIRC6/CSTB/SERPINE2/COL6A3/CAST/SERPINB9/SERPINH1
GO:0060993	BP	GO:0060993	kidney morphogenesis	11	-0.557761	-1.77274	0.00930453	0.0708266	0.0566944	238	tags=55%, list=16%, signal=46%	TMEM59L/MYC/IRX2/BASP1/LHX1/SOX4
GO:0015085	MF	GO:0015085	calcium ion transmembrane transporter activity	10	0.575348	1.92136	0.00949709	0.0712282	0.0570159	279	tags=70%, list=19%, signal=57%	SLC3A2/CACNA1B/ANXA2/CACNA1C/TMCO1/SLC8A1/SEC61A1
GO:0015631	MF	GO:0015631	tubulin binding	56	-0.327864	-1.81512	0.00944592	0.0712282	0.0570159	646	tags=77%, list=45%, signal=44%	CAMSAP1/NCALD/SYT11/TBCB/SUN2/TAOK1/ADNP/MAP4/CCSAP/KATNBL1/REEP1/MAPRE2/CLIP3/SPAST/EZR/MAP6/MAPRE1/HDGFL3/CCDC88A/KIF3C/DCTN1/FYN/KIF3A/VASH2/APC/APC2/PAFAH1B1/STMN3/KIF1B/KIF1A/KIF21B/FEZ1/NDN/STMN2/STMN4/DCLK2/ARL4C/CDK5R1/MAPT/KIF5C/NEFM/STMN1/DCX
GO:0045121	CC	GO:0045121	membrane raft	30	-0.387872	-1.74232	0.00949061	0.0712282	0.0570159	404	tags=73%, list=28%, signal=54%	DLL1/CLIP3/SDCBP/EZR/ADD2/EFNB1/SLC1A2/CD24/FYN/PPP2CA/CHRNA3/THY1/CNR1/RTN4RL2/CORO1C/CBLB/TUBB/GPM6B/ADCY1/PGK1/MAPT/RGMB
GO:0030684	CC	GO:0030684	preribosome	13	0.505219	1.86835	0.00954541	0.0713527	0.0571156	724	tags=100%, list=50%, signal=51%	RPS19/DCAF13/RPS16/NOP58/RPS27/RPS5/RPS11/RSL1D1/MPHOSPH10/RPS13/RPS19BP1/NOL7/WDR43
GO:0005200	MF	GO:0005200	structural constituent of cytoskeleton	18	-0.47613	-1.8045	0.00957772	0.0713572	0.0571191	145	tags=39%, list=10%, signal=35%	TUBB/TUBB2A/TUBB2B/NEFM/ACTB/INA/ACTG1
GO:0019932	BP	GO:0019932	second-messenger-mediated signaling	31	-0.394357	-1.80824	0.00962223	0.0714522	0.0571952	139	tags=29%, list=10%, signal=27%	ADCY1/CALM2/DDAH2/CXCR4/MAPT/ATP1B1/NEUROD2/CALM1/NEUROD1
GO:0035578	CC	GO:0035578	azurophil granule lumen	11	0.536567	1.86386	0.00977193	0.0723251	0.0578939	129	tags=45%, list=9%, signal=42%	FTL/DNAJC3/ANXA2/PRDX6/NPC2
GO:0005667	CC	GO:0005667	transcription regulator complex	63	-0.309876	-1.76987	0.00983011	0.0725172	0.0580477	394	tags=46%, list=27%, signal=35%	IVNS1ABP/SKOR2/RCOR2/HNRNPAB/BEX1/JUNB/JUND/ING2/POU4F1/AKIRIN2/USP22/CBX3/LMO2/PTF1A/NHLH2/SKOR1/MYC/CHD3/TLE1/SFPQ/JUN/LHX1/POU3F2/LMO4/FOS/TCF4/INSM1/NEUROD1/SOX4
GO:0048844	BP	GO:0048844	artery morphogenesis	11	-0.555556	-1.76574	0.00996442	0.0731935	0.058589	239	tags=55%, list=16%, signal=46%	CHD7/HEY1/EFNB2/CITED2/TFAP2B/SOX4
GO:0033673	BP	GO:0033673	negative regulation of kinase activity	30	-0.385559	-1.73193	0.00998685	0.0731935	0.058589	447	tags=63%, list=31%, signal=45%	NPPA/SPRY4/DNAJA1/MAPK8IP1/APC/YWHAG/SH3BP5/THY1/CAMK2N2/TRIB2/CORO1C/CBLB/MIDN/PKIA/UCHL1/SPRY2/PRKAR2B/MAPT/NR2F2
GO:0002181	BP	GO:0002181	cytoplasmic translation	24	0.42063	1.93399	0.0100915	0.0737207	0.059011	722	tags=92%, list=50%, signal=47%	RPL41/EIF3M/RPS19/RPS21/RPS18/RPL36/RPS16/RPS29/RPS27/RPS26/RPS5/RPS11/AARS1/RPL36A/RPL35/RPS13/YBX3/RPS25/RPL31/RPLP0/RPS2/EIF3D
GO:0012507	CC	GO:0012507	ER to Golgi transport vesicle membrane	18	0.436276	1.82218	0.0104704	0.0760553	0.0608798	634	tags=83%, list=44%, signal=47%	HLA-B/SEC31A/B2M/SEC13/TMED2/LMAN1/USO1/AREG/SAR1B/HLA-DRB1/SEC24D/HLA-C/VTI1A/GOSR2/SEC23IP
GO:0072657	BP	GO:0072657	protein localization to membrane	81	0.249756	1.67199	0.0105034	0.0760553	0.0608798	343	tags=41%, list=24%, signal=33%	GPHN/MAGI2/FGF13/S100A10/SRPRA/GOLGA4/LGALS3/HSPA5/DLG2/SRP54/CLTC/TM9SF2/MAPK8/SEC61G/ERBB4/KRT18/TMCO1/NLGN1/ROMO1/SRPRB/TMED2/TRAM1/SIL1/SEC63/SEC62/TMEM59/SEC61A1/GPC6/AGR2/MYL12A/SSR3/CRIPT/GORASP2
GO:0006139	BP	GO:0006139	nucleobase-containing compound metabolic process	464	-0.180204	-1.44134	0.0105125	0.0760553	0.0608798	220	tags=19%, list=15%, signal=24%	NHLH2/UNCX/SKOR1/NDFIP1/HSPA1B/RBFOX2/HNRNPA0/HMGB3/LBH/H2AZ1/SRSF2/IER2/TNIP1/MYC/ZIC2/KPNA2/IRX2/KIT/EGR1/THRA/OLIG3/IRF2BPL/TOX3/EBF2/HNRNPA2B1/RTF1/MLLT11/NDN/ZIC3/CHD3/TLE1/KLF10/ADCY1/UBTF/NUDT3/SFPQ/PKIA/PNRC1/NR2F1/JUN/ID1/ELAVL4/DDX5/ZBTB18/BASP1/ID4/CDKN2D/LHX1/SLC38A2/POU3F2/CRMP1/POU3F3/DNAJB1/ID2/TSC22D1/GTF2I/BTG1/CDK5R1/MAPT/NR2F2/FOXP2/NFIB/LMO4/FOS/NHLH1/EN2/ATP1B1/ACTB/EBF3/LHX5…
GO:0030198	BP	GO:0030198	extracellular matrix organization	24	0.41743	1.91928	0.0108322	0.0768846	0.0615436	169	tags=42%, list=12%, signal=37%	COL3A1/EXT1/COL1A1/ANXA2/TGFBI/COL1A2/PRDX4/SPINT2/LOX/LUM
GO:0045229	BP	GO:0045229	external encapsulating structure organization	24	0.41743	1.91928	0.0108322	0.0768846	0.0615436	169	tags=42%, list=12%, signal=37%	COL3A1/EXT1/COL1A1/ANXA2/TGFBI/COL1A2/PRDX4/SPINT2/LOX/LUM
GO:0060041	BP	GO:0060041	retina development in camera-type eye	24	-0.447752	-1.88198	0.0107312	0.0768846	0.0615436	310	tags=46%, list=21%, signal=37%	THY1/FJX1/CHD7/PTF1A/GPM6A/LHX1/NFIB/TFAP2B/DCX/TFAP2A/NEUROD1
GO:0007268	BP	GO:0007268	chemical synaptic transmission	92	-0.273454	-1.69039	0.0108087	0.0768846	0.0615436	547	tags=60%, list=38%, signal=40%	SLC4A8/AKT1/GRIK3/CACNA1G/DBN1/FRRS1L/TMOD2/NSMF/EIF4A3/SDCBP/NEFL/CLSTN1/RAC3/SLC30A1/ZMYND8/NLGN2/CNTN2/VAMP2/RTN4/PCDHB2/CPLX2/SLC1A2/PLK2/PCDH8/CALB2/UNC119/FYN/KRAS/YWHAH/CHRNA3/YWHAG/APBA2/KCNQ2/PAFAH1B1/KIF1B/CHMP2B/PFN2/CNR1/NRXN2/PTN/KIT/SST/RGS4/ADCY1/SLC38A2/PRKAR2B/GAD1/NSG1/TUBB2B/CBLN1/MAPT/LYPD1/INA/NEUROD2/GAD2
GO:0098916	BP	GO:0098916	anterograde trans-synaptic signaling	92	-0.273454	-1.69039	0.0108087	0.0768846	0.0615436	547	tags=60%, list=38%, signal=40%	SLC4A8/AKT1/GRIK3/CACNA1G/DBN1/FRRS1L/TMOD2/NSMF/EIF4A3/SDCBP/NEFL/CLSTN1/RAC3/SLC30A1/ZMYND8/NLGN2/CNTN2/VAMP2/RTN4/PCDHB2/CPLX2/SLC1A2/PLK2/PCDH8/CALB2/UNC119/FYN/KRAS/YWHAH/CHRNA3/YWHAG/APBA2/KCNQ2/PAFAH1B1/KIF1B/CHMP2B/PFN2/CNR1/NRXN2/PTN/KIT/SST/RGS4/ADCY1/SLC38A2/PRKAR2B/GAD1/NSG1/TUBB2B/CBLN1/MAPT/LYPD1/INA/NEUROD2/GAD2
GO:0099537	BP	GO:0099537	trans-synaptic signaling	92	-0.273454	-1.69039	0.0108087	0.0768846	0.0615436	547	tags=60%, list=38%, signal=40%	SLC4A8/AKT1/GRIK3/CACNA1G/DBN1/FRRS1L/TMOD2/NSMF/EIF4A3/SDCBP/NEFL/CLSTN1/RAC3/SLC30A1/ZMYND8/NLGN2/CNTN2/VAMP2/RTN4/PCDHB2/CPLX2/SLC1A2/PLK2/PCDH8/CALB2/UNC119/FYN/KRAS/YWHAH/CHRNA3/YWHAG/APBA2/KCNQ2/PAFAH1B1/KIF1B/CHMP2B/PFN2/CNR1/NRXN2/PTN/KIT/SST/RGS4/ADCY1/SLC38A2/PRKAR2B/GAD1/NSG1/TUBB2B/CBLN1/MAPT/LYPD1/INA/NEUROD2/GAD2
GO:0015075	MF	GO:0015075	monoatomic ion transmembrane transporter activity	40	0.307485	1.67719	0.0108761	0.0769538	0.0615991	481	tags=57%, list=33%, signal=40%	S100A6/SLC3A2/CACNA1B/ANXA2/CACNA1C/TMCO1/SLC8A1/ATP5MC1/ATP6V1F/SEC61A1/ANO10/ATP5F1E/ATP5ME/CLDN4/KCNH7/COX7A2L/ATP6V0B/SLC39A7/FXYD3/TMEM38B/MFSD2A/CLCN6/ATP6V0E1
GO:0060562	BP	GO:0060562	epithelial tube morphogenesis	27	-0.4373	-1.89953	0.0109793	0.0772646	0.0618479	434	tags=67%, list=30%, signal=48%	MTSS1/RGMA/NDRG4/KRAS/GBX2/FZD3/KDM5B/TMEM59L/MYC/DDR1/IRX2/ZIC3/CXCR4/SPRY2/LHX1/EFNB2/LMO4/CITED2
GO:0043068	BP	GO:0043068	positive regulation of programmed cell death	57	-0.325798	-1.81859	0.011109	0.0772646	0.0618479	250	tags=33%, list=17%, signal=29%	PEA15/PNMA1/PHLDA1/CNR1/MYC/DUSP6/MLLT11/SFPQ/JUN/MCL1/TSC22D1/BTG1/CDK5R1/OLFM1/GADD45G/TFAP2B/TFAP2A/NEUROD1/SOX4
GO:0042472	BP	GO:0042472	inner ear morphogenesis	10	-0.587689	-1.8181	0.0110932	0.0772646	0.0618479	324	tags=70%, list=22%, signal=55%	GBX2/POU3F4/FZD3/CHD7/SPRY2/ZIC1/TFAP2A
GO:0005774	CC	GO:0005774	vacuolar membrane	39	0.334936	1.81299	0.0111261	0.0772646	0.0618479	629	tags=72%, list=43%, signal=42%	CD63/SLC3A2/B2M/IFITM3/ANXA2/SBF2/SEC13/MARCHF1/CLTC/COL6A1/IFITM2/ATP6V1F/TMEM59/NPRL2/ATP6V0B/TMEM30A/HLA-DRB1/LAMP2/CLCN6/SURF4/ATP6V0E1/ATP6V1D/LRBA/MAP1LC3B/VMP1/LAMP1/FNIP1/GPR137C
GO:0007015	BP	GO:0007015	actin filament organization	48	-0.338217	-1.79122	0.0110554	0.0772646	0.0618479	543	tags=62%, list=37%, signal=40%	ADD1/CDC42/DBN1/TMOD2/GRB2/RAC1/RAC3/EZR/MTSS1/ADD2/CCDC88A/ENAH/CAPZB/RND1/COTL1/CORO2B/PFN2/CORO1C/RGS4/CFL1/FSCN1/MARCKS/STMN1/MARCKSL1/DPYSL3/ACTG1/TMSB4X/TMSB15A/RND3/TAGLN3
GO:0043409	BP	GO:0043409	negative regulation of MAPK cascade	20	-0.448413	-1.7698	0.0111012	0.0772646	0.0618479	459	tags=70%, list=32%, signal=49%	EZR/NPPA/SPRY4/DNAJA1/MAPK8IP1/SEMA6A/PAFAH1B1/DUSP8/TNIP1/MYC/DUSP6/DUSP4/UCHL1/SPRY2
GO:0005319	MF	GO:0005319	lipid transporter activity	14	0.498248	1.87021	0.0112646	0.0779857	0.062425	656	tags=93%, list=45%, signal=51%	FABP1/NPC2/APOA4/TMEM30A/OSBP/MFSD2A/APOE/APOA1/TRIAP1/VMP1/SLC2A1/CEACAM1/ATP9B
GO:0051962	BP	GO:0051962	positive regulation of nervous system development	38	-0.368321	-1.79848	0.0114564	0.0790699	0.0632929	523	tags=68%, list=36%, signal=45%	L1CAM/DBN1/ASCL1/NEFL/STK25/CLSTN1/ST8SIA2/MAP6/NLGN2/SKIL/KRAS/FZD3/PAFAH1B1/LRRN3/GDI1/NCAN/PTN/KIT/EIF4G2/CXCR4/ID4/AMIGO2/ID2/CBLN1/MAPT/SOX11
GO:0007018	BP	GO:0007018	microtubule-based movement	35	-0.381372	-1.82838	0.011612	0.0797906	0.0638698	585	tags=74%, list=40%, signal=45%	BLOC1S6/MAP4/CDC42/CLIP3/SPAST/NEFL/TUBA1A/CELF3/DNAJA1/KIF3C/KIF3A/CFAP298/ING2/PAFAH1B1/VDAC3/CFAP20/KIF1B/KIF1A/KIF21B/FEZ1/DYNLL1/ARHGAP21/UCHL1/MAPT/KIF5C/KLC1
GO:0071702	BP	GO:0071702	organic substance transport	285	0.161858	1.41288	0.0116317	0.0797906	0.0638698	286	tags=27%, list=20%, signal=27%	CDKN1A/RIMS2/HSP90B1/SCFD2/ARF4/FABP1/TFRC/CD63/COL1A1/AKAP6/SRPRA/SLC3A2/PCLO/SEC31A/GOLGA4/HM13/KDELR2/SNAP91/DDIT3/XBP1/CACNA1B/ANXA2/LGALS3/SEC13/PDIA4/TPT1/HSPA5/EPRS1/UFM1/DLG2/TMED3/SRP54/CANX/FBXW7/EXOC6B/NPC2/RBFOX1/HSPA9/CLTC/COPB1/GOLT1B/SPINK1/ARRDC3/ZMAT3/PLIN2/GBF1/MAPK8/SEC61G/CACNA1C/YIPF5/KRT18/TMCO1/COPB2/NLGN1/ROMO1/COG5/SRPRB/CLU/TMED2/TRAM1/SERP1/SLC8A1/SELENOM/SIL1/MON2/BET1…
GO:0099503	CC	GO:0099503	secretory vesicle	93	0.240048	1.70011	0.0117503	0.0803595	0.0643252	262	tags=30%, list=18%, signal=26%	FTL/TIMP1/CD63/IGF2/COL1A1/S100A11/HLA-B/FN1/B2M/FTH1/SNAP91/DNAJC3/ANXA2/SPARC/LGALS3/PRDX6/TFF3/NPC2/PRDX4/COPB1/GSTP1/GARS1/CLU/TMED2/CST3/SELENOP/SSH2/ATP6V1F
GO:0036503	BP	GO:0036503	ERAD pathway	17	0.454084	1.83687	0.0118421	0.0807419	0.0646313	122	tags=35%, list=8%, signal=33%	HSP90B1/HM13/XBP1/FAF1/HSPA5/CANX
GO:0048839	BP	GO:0048839	inner ear development	17	-0.478869	-1.78079	0.0119174	0.0807656	0.0646502	324	tags=53%, list=22%, signal=42%	GBX2/POU3F4/FZD3/PAFAH1B1/CHD7/SPRY2/ZIC1/TFAP2A/NEUROD1
GO:0098771	BP	GO:0098771	inorganic ion homeostasis	41	0.309813	1.72246	0.0119138	0.0807656	0.0646502	105	tags=24%, list=7%, signal=23%	FTL/HSP90B1/EXT1/MT2A/TFRC/AKAP6/B2M/FTH1/DDIT3/TPT1
GO:0048608	BP	GO:0048608	reproductive structure development	26	-0.423272	-1.80853	0.0120196	0.0809702	0.0648141	294	tags=50%, list=20%, signal=41%	ING2/GFRA1/KDM5B/H3-3B/CHD7/NHLH2/KIT/BASP1/ID4/LHX1/H3-3A/NR2F2/CITED2
GO:0061458	BP	GO:0061458	reproductive system development	26	-0.423272	-1.80853	0.0120196	0.0809702	0.0648141	294	tags=50%, list=20%, signal=41%	ING2/GFRA1/KDM5B/H3-3B/CHD7/NHLH2/KIT/BASP1/ID4/LHX1/H3-3A/NR2F2/CITED2
GO:0031253	CC	GO:0031253	cell projection membrane	24	-0.441531	-1.85583	0.0120958	0.0812408	0.0650306	482	tags=75%, list=33%, signal=51%	RAC1/GPR161/EZR/MAPRE1/SPRY4/SH3BGRL3/SLC1A2/NDRG4/APC/THY1/APC2/GAP43/CORO1C/PALM/CFL1/FSCN1/SPRY2/MAPT
GO:0050796	BP	GO:0050796	regulation of insulin secretion	17	-0.478158	-1.77815	0.0121723	0.0815111	0.065247	34	tags=35%, list=2%, signal=35%	CNR1/MIDN/NNAT/TFAP2B/NEUROD1/SOX4
GO:0009410	BP	GO:0009410	response to xenobiotic stimulus	33	-0.390556	-1.8323	0.0123654	0.0825582	0.0660852	188	tags=36%, list=13%, signal=32%	MYC/DUSP6/SST/GSTA4/ADCY1/CXCR4/UCHL1/FOS/IGFBP2/TFAP2B/GAD2/NEUROD1
GO:0007229	BP	GO:0007229	integrin-mediated signaling pathway	10	0.564836	1.88625	0.0125772	0.0830856	0.0665073	64	tags=40%, list=4%, signal=38%	TIMP1/COL3A1/CD63/FN1
GO:0007179	BP	GO:0007179	transforming growth factor beta receptor signaling pathway	30	-0.378908	-1.70206	0.0125921	0.0830856	0.0665073	122	tags=27%, list=8%, signal=25%	JUN/ID1/SPRY2/FOS/PEG10/CITED2/NREP/SOX11
GO:0019901	MF	GO:0019901	protein kinase binding	86	-0.276641	-1.68105	0.0125209	0.0830856	0.0665073	376	tags=47%, list=26%, signal=37%	TRAF4/ADD2/CCDC88A/CD24/MAPK8IP1/CADM4/KHDRBS1/DCTN1/CALM3/APC/BRSK2/YWHAG/THY1/BCL11A/RND1/YWHAZ/CCND2/FEZ1/CAMK2N2/HNRNPA0/CIT/TNIP1/PTN/TRIB2/CBLB/RGS4/CALM2/PKIA/SPRY2/CDKN2D/PRKAR2B/CDK5R1/MAPT/MARCKS/ATP1B1/ACTB/ACTG1/RND3/CALM1/DCX
GO:0006725	BP	GO:0006725	cellular aromatic compound metabolic process	470	-0.176293	-1.41333	0.0125111	0.0830856	0.0665073	220	tags=19%, list=15%, signal=23%	NHLH2/UNCX/SKOR1/NDFIP1/HSPA1B/RBFOX2/HNRNPA0/HMGB3/LBH/H2AZ1/SRSF2/IER2/TNIP1/MYC/ZIC2/KPNA2/IRX2/KIT/EGR1/THRA/OLIG3/IRF2BPL/TOX3/EBF2/HNRNPA2B1/RTF1/MLLT11/NDN/ZIC3/CHD3/TLE1/KLF10/ADCY1/UBTF/NUDT3/SFPQ/PKIA/PNRC1/NR2F1/JUN/ID1/ELAVL4/DDX5/ZBTB18/BASP1/ID4/CDKN2D/LHX1/SLC38A2/POU3F2/CRMP1/POU3F3/DNAJB1/ID2/TSC22D1/GTF2I/BTG1/CDK5R1/MAPT/NR2F2/FOXP2/NFIB/LMO4/FOS/NHLH1/EN2/ATP1B1/ACTB/EBF3/LHX5…
GO:0015935	CC	GO:0015935	small ribosomal subunit	16	0.468619	1.83678	0.0127683	0.0840018	0.0672407	778	tags=100%, list=54%, signal=47%	RPS27L/RPS19/RPS21/RPS18/RPS16/RPS29/AURKAIP1/RPS27/RPS26/RPS5/RPS11/RPS13/RPS25/RPS2/MRPS22/MRPS33
GO:0035239	BP	GO:0035239	tube morphogenesis	90	-0.274567	-1.68343	0.0132197	0.086718	0.069415	188	tags=24%, list=13%, signal=23%	MYC/DDR1/IRX2/ZIC3/PGK1/CXCR4/ID1/SPRY2/LHX1/TNMD/ID2/GTF2I/BTG1/NR2F2/NFIB/EFNB2/LMO4/ACTG1/CITED2/TFAP2B/SOX11/SOX4
GO:0010976	BP	GO:0010976	positive regulation of neuron projection development	25	-0.412533	-1.74024	0.0133179	0.0871084	0.0697275	405	tags=64%, list=28%, signal=47%	RGMA/NDRG4/FYN/KIDINS220/PAFAH1B1/ENC1/GPC2/FEZ1/CNR1/PTN/DDR1/STMN2/ELAVL4/TUBB2B/ROBO3/DPYSL3
GO:0005801	CC	GO:0005801	cis-Golgi network	10	0.561009	1.87347	0.013775	0.0892016	0.071403	539	tags=90%, list=37%, signal=57%	GOLGB1/KDELR2/GBF1/GOLGA5/SCFD1/GORASP2/UBXN2A/GOLGA2/AKAP9
GO:0005766	CC	GO:0005766	primary lysosome	17	0.448644	1.81486	0.013801	0.0892016	0.071403	129	tags=35%, list=9%, signal=33%	FTL/CD63/DNAJC3/ANXA2/PRDX6/NPC2
GO:0042582	CC	GO:0042582	azurophil granule	17	0.448644	1.81486	0.013801	0.0892016	0.071403	129	tags=35%, list=9%, signal=33%	FTL/CD63/DNAJC3/ANXA2/PRDX6/NPC2
GO:0000323	CC	GO:0000323	lytic vacuole	63	0.265938	1.67537	0.0138362	0.0892016	0.071403	481	tags=52%, list=33%, signal=37%	FTL/CD63/SLC3A2/B2M/FTH1/IFITM3/DNAJC3/ANXA2/SEC13/PRDX6/MARCHF1/NPC2/CLTC/ARRDC3/LUM/COL6A1/DCN/IFITM2/ATP6V1F/TMEM59/NPRL2/LARS1/GPC6/ATP6V0B/TMEM30A/HLA-DRB1/LAMP2/TRAPPC1/OCIAD2/CLCN6/SURF4/STS/ATP6V0E1
GO:0005764	CC	GO:0005764	lysosome	63	0.265938	1.67537	0.0138362	0.0892016	0.071403	481	tags=52%, list=33%, signal=37%	FTL/CD63/SLC3A2/B2M/FTH1/IFITM3/DNAJC3/ANXA2/SEC13/PRDX6/MARCHF1/NPC2/CLTC/ARRDC3/LUM/COL6A1/DCN/IFITM2/ATP6V1F/TMEM59/NPRL2/LARS1/GPC6/ATP6V0B/TMEM30A/HLA-DRB1/LAMP2/TRAPPC1/OCIAD2/CLCN6/SURF4/STS/ATP6V0E1
GO:0051668	BP	GO:0051668	localization within membrane	89	0.2277	1.59063	0.0140793	0.0905097	0.0724501	365	tags=40%, list=25%, signal=32%	GPHN/MAGI2/FGF13/S100A10/SRPRA/GOLGA4/LGALS3/HSPA5/DLG2/SRP54/EXOC6B/CLTC/TM9SF2/MAPK8/SEC61G/ERBB4/KRT18/TMCO1/NLGN1/ROMO1/SRPRB/TMED2/TRAM1/SIL1/SEC63/SEC62/TMEM59/SEC61A1/GPC6/AGR2/MYL12A/SSR3/CRIPT/GORASP2/INPP5F/CIB1
GO:0010720	BP	GO:0010720	positive regulation of cell development	44	-0.341091	-1.75568	0.0147484	0.0945412	0.0756772	302	tags=64%, list=21%, signal=52%	ADD1/L1CAM/DBN1/HMGB1/ASCL1/NEFL/STK25/MAP6/SMARCA4/SKIL/KRAS/FZD3/PAFAH1B1/POU4F1/GDI1/NCAN/PTN/KIT/EIF4G2/KLF10/CXCR4/ID4/ID2/MAPT/FOS/ACTB/SOX11/SOX4
GO:0030425	CC	GO:0030425	dendrite	83	-0.268761	-1.62617	0.0148327	0.0945428	0.0756785	534	tags=59%, list=37%, signal=40%	CDC42/GRIK3/L1CAM/DBN1/NSMF/DPYSL5/EIF4A3/RAC1/MAP6/NCS1/ZMYND8/NLGN2/CPLX2/PLK2/MAPK8IP1/PCDH8/CALB2/FYN/WDR47/CHRNA3/APBA2/THY1/RGS8/FZD3/TUBB3/CPEB4/KIF1B/KIF1A/KIF21B/FEZ1/CNIH2/GAP43/SKOR1/NDFIP1/RTN4RL2/GPM6A/PALM/ELAVL4/SLC38A2/PRKAR2B/NSG1/CHL1/DNAJB1/CDK5R1/MAPT/KIF5C/DNER/RTN1/NSG2
GO:0097447	CC	GO:0097447	dendritic tree	83	-0.268761	-1.62617	0.0148327	0.0945428	0.0756785	534	tags=59%, list=37%, signal=40%	CDC42/GRIK3/L1CAM/DBN1/NSMF/DPYSL5/EIF4A3/RAC1/MAP6/NCS1/ZMYND8/NLGN2/CPLX2/PLK2/MAPK8IP1/PCDH8/CALB2/FYN/WDR47/CHRNA3/APBA2/THY1/RGS8/FZD3/TUBB3/CPEB4/KIF1B/KIF1A/KIF21B/FEZ1/CNIH2/GAP43/SKOR1/NDFIP1/RTN4RL2/GPM6A/PALM/ELAVL4/SLC38A2/PRKAR2B/NSG1/CHL1/DNAJB1/CDK5R1/MAPT/KIF5C/DNER/RTN1/NSG2
GO:0042773	BP	GO:0042773	ATP synthesis coupled electron transport	11	0.521195	1.81047	0.0150402	0.0950572	0.0760902	700	tags=100%, list=48%, signal=52%	UQCRQ/NDUFV3/COX7A2L/NDUFS8/NDUFA2/COX8A/NDUFA4/SDHD/COX6A1/DGUOK/NDUFB9
GO:0042775	BP	GO:0042775	mitochondrial ATP synthesis coupled electron transport	11	0.521195	1.81047	0.0150402	0.0950572	0.0760902	700	tags=100%, list=48%, signal=52%	UQCRQ/NDUFV3/COX7A2L/NDUFS8/NDUFA2/COX8A/NDUFA4/SDHD/COX6A1/DGUOK/NDUFB9
GO:0098803	CC	GO:0098803	respiratory chain complex	11	0.521195	1.81047	0.0150402	0.0950572	0.0760902	700	tags=100%, list=48%, signal=52%	UQCRQ/NDUFV3/COX7A2L/NDUFS8/FOXRED1/NDUFA2/COX8A/NDUFA4/SDHD/COX6A1/NDUFB9
GO:0009913	BP	GO:0009913	epidermal cell differentiation	11	0.520246	1.80717	0.01538	0.0969331	0.0775918	270	tags=55%, list=19%, signal=45%	CDKN1A/KAZN/KRT10/WDPCP/ANXA1/KRT17
GO:0006612	BP	GO:0006612	protein targeting to membrane	19	0.419066	1.80572	0.0156019	0.0980568	0.0784913	407	tags=68%, list=28%, signal=50%	SRPRA/HSPA5/SRP54/SEC61G/SRPRB/TRAM1/SIL1/SEC63/SEC62/SEC61A1/SSR3/CIB1/SEC61B
GO:0003779	MF	GO:0003779	actin binding	50	-0.324573	-1.74494	0.0159965	0.100257	0.0802523	404	tags=48%, list=28%, signal=36%	ADD2/CCDC88A/ENAH/AFAP1/VASH2/YWHAH/PPP1R18/CAPZB/ENC1/COTL1/CORO2B/PFN2/CORO1C/AFDN/CFL1/FSCN1/CXCR4/CDK5R1/MAPT/MARCKS/MARCKSL1/TMSB4X/TMSB15A/TAGLN3
GO:1903350	BP	GO:1903350	response to dopamine	10	-0.571349	-1.76755	0.0162273	0.10086	0.0807356	167	tags=80%, list=12%, signal=71%	GNAO1/GNB1/RGS8/GNG2/RGS4/PALM/NSG1/NSG2
GO:1903351	BP	GO:1903351	cellular response to dopamine	10	-0.571349	-1.76755	0.0162273	0.10086	0.0807356	167	tags=80%, list=12%, signal=71%	GNAO1/GNB1/RGS8/GNG2/RGS4/PALM/NSG1/NSG2
GO:0030522	BP	GO:0030522	intracellular receptor signaling pathway	32	-0.373691	-1.72789	0.0161508	0.10086	0.0807356	514	tags=66%, list=35%, signal=43%	HMGB1/PRMT2/ATAT1/STMP1/DNAJA1/RTN4/SMARCA4/HSPA1A/YWHAH/PPP2CA/PELI1/PMEPA1/PTF1A/HSPA1B/RBFOX2/LBH/THRA/NR2F1/DDX5/NR2F2/CITED2
GO:0006890	BP	GO:0006890	retrograde vesicle-mediated transport, Golgi to endoplasmic reticulum	10	0.548385	1.83131	0.0163417	0.101291	0.0810806	284	tags=60%, list=20%, signal=49%	ARF4/KDELR2/GBF1/COPB2/SCFD1/ARCN1
GO:0061614	BP	GO:0061614	miRNA transcription	13	-0.513673	-1.73834	0.0164647	0.101773	0.0814663	188	tags=46%, list=13%, signal=41%	MYC/EGR1/JUN/DDX5/NFIB/FOS
GO:0032040	CC	GO:0032040	small-subunit processome	12	0.504868	1.81528	0.0165317	0.101908	0.0815739	724	tags=100%, list=50%, signal=50%	RPS19/DCAF13/RPS16/NOP58/RPS27/RPS5/RPS11/MPHOSPH10/RPS13/RPS19BP1/NOL7/WDR43
GO:0016491	MF	GO:0016491	oxidoreductase activity	51	0.287724	1.73004	0.0166227	0.102189	0.0817987	723	tags=76%, list=50%, signal=40%	GPHN/P4HB/FTH1/PDIA4/PRDX6/JMJD1C/PRDX4/LOX/NDUFV3/GSTP1/SUMF1/SELENOM/RRM2B/P4HA1/SESN1/FTO/GSTO1/COX7A2L/CBR4/GPX4/TECR/NDUFS8/SCD/FOXRED1/NDUFA2/AKR1A1/PRDX5/PDIA3/COX8A/NDUFA4/SELENOF/SDHD/PDIA6/COX6A1/OXNAD1/FADS1/NDUFB9/ERO1A/WWOX
GO:0061351	BP	GO:0061351	neural precursor cell proliferation	26	-0.408286	-1.7445	0.0168002	0.102923	0.0823866	383	tags=58%, list=26%, signal=43%	SKOR2/WDR47/GBX2/FZD3/PAFAH1B1/NCAN/PTN/ID4/LHX1/POU3F2/POU3F3/ID2/NFIB/LHX5/INSM1
GO:0030036	BP	GO:0030036	actin cytoskeleton organization	73	-0.276375	-1.63208	0.0168336	0.102923	0.0823866	283	tags=32%, list=20%, signal=27%	PAFAH1B1/RND1/COTL1/CORO2B/PFN2/CSRP2/CORO1C/KIT/RGS4/GPM6B/CFL1/FSCN1/CDK5R1/MARCKS/STMN1/MARCKSL1/ACTB/DPYSL3/ACTG1/TMSB4X/TMSB15A/RND3/TAGLN3
GO:0046483	BP	GO:0046483	heterocycle metabolic process	471	-0.17438	-1.39449	0.0170651	0.104056	0.0832931	220	tags=19%, list=15%, signal=23%	NHLH2/UNCX/SKOR1/NDFIP1/HSPA1B/RBFOX2/HNRNPA0/HMGB3/LBH/H2AZ1/SRSF2/IER2/TNIP1/MYC/ZIC2/KPNA2/IRX2/KIT/EGR1/THRA/OLIG3/IRF2BPL/TOX3/EBF2/HNRNPA2B1/RTF1/MLLT11/NDN/ZIC3/CHD3/TLE1/KLF10/ADCY1/UBTF/NUDT3/SFPQ/PKIA/PNRC1/NR2F1/JUN/ID1/ELAVL4/DDX5/ZBTB18/BASP1/ID4/CDKN2D/LHX1/SLC38A2/POU3F2/CRMP1/POU3F3/DNAJB1/ID2/TSC22D1/GTF2I/BTG1/CDK5R1/MAPT/NR2F2/FOXP2/NFIB/LMO4/FOS/NHLH1/EN2/ATP1B1/ACTB/EBF3/LHX5…
GO:0042325	BP	GO:0042325	regulation of phosphorylation	110	-0.25129	-1.6027	0.0172374	0.104822	0.0839066	447	tags=47%, list=31%, signal=35%	NPPA/SPRY4/ADCYAP1/DNAJA1/TRAF4/NAB2/CCDC88A/CD24/MAPK8IP1/CADM4/RASSF2/UNC119/FYN/CALM3/DIPK2A/KRAS/APC/PPP2CA/CHRNA3/YWHAG/SH3BP5/THY1/GFRA1/CCNG2/TXN/CCND2/PFN2/CAMK2N2/DYNLL1/TRIB2/CORO1C/CBLB/DUSP6/DDR1/KIT/EGR1/CALM2/MIDN/PKIA/UCHL1/HBEGF/SPRY2/CDKN2D/PRKAR2B/PPP1R14B/CDK5R1/MAPT/NR2F2/LMO4/ACTB/INSM1/CALM1
GO:0031490	MF	GO:0031490	chromatin DNA binding	14	-0.497533	-1.73714	0.0173992	0.105521	0.084466	401	tags=79%, list=28%, signal=57%	HMGN3/SMARCA4/HMGN1/H3-3B/H2AZ1/ZIC2/THRA/TOX3/H3-3A/ACTB/INSM1
GO:0019866	CC	GO:0019866	organelle inner membrane	42	0.306361	1.71498	0.0175669	0.106251	0.0850509	661	tags=71%, list=46%, signal=40%	LGALS3/UQCRQ/HSPA9/MRPL33/NDUFV3/ROMO1/CLU/ATP5MC1/CHCHD3/NDUFAF2/ATP5F1E/ATP5ME/COX7A2L/TIMM44/TMEM14C/AURKAIP1/MPC1/MRPL18/MRPL17/NDUFS8/MRPL55/FOXRED1/NDUFA2/MRPL27/COX8A/NDUFA4/SDHD/COX6A1/TIMM17B/STOML2
GO:0044087	BP	GO:0044087	regulation of cellular component biogenesis	121	-0.238382	-1.56283	0.0176693	0.106584	0.0853174	621	tags=63%, list=43%, signal=39%	SOX9/MTPN/SPTAN1/SETD5/MEGF9/MDGA1/CHMP1A/ADNP/EFNB3/PHF23/MAP4/CCSAP/EVL/NECTIN1/AKT1/ADD1/CDC42/CDKN1B/CLIP3/HMGB1/TMOD2/GRB2/RAC1/SDCBP/ATAT1/CLSTN1/EZR/ST8SIA2/MAPRE1/DNAJB6/STMP1/MTSS1/ZMYND8/NLGN2/DUT/ADD2/EFNB1/CCDC88A/PLK2/HSPA1A/DCTN1/APC/PPP2CA/CAPZB/THY1/COTL1/CORO2B/LRRN3/H3-3B/CHMP2B/PFN2/FEZ1/GAP43/HSPA1B/GPM6A/CORO1C/KIT/THRA/STMN2/PALM/GPM6B/FSCN1/FNBP1L/H3-3A/AMIGO2/DNAJB1/CBLN1/…
GO:0042060	BP	GO:0042060	wound healing	37	0.324145	1.73777	0.0178376	0.107312	0.0858998	367	tags=49%, list=25%, signal=37%	CDKN1A/TIMP1/COL3A1/EXT1/S100A10/FN1/XBP1/ANXA2/JMJD1C/TSPAN8/TFPI2/ANXA1/LMAN1/MIA3/CLDN4/MYL12A/SAA1/SERPINE2
GO:0048259	BP	GO:0048259	regulation of receptor-mediated endocytosis	15	0.445926	1.71933	0.0183013	0.109516	0.0876639	85	tags=33%, list=6%, signal=32%	MAGI2/CD63/B2M/SNAP91/ANXA2
GO:0046887	BP	GO:0046887	positive regulation of hormone secretion	13	-0.506521	-1.71414	0.0182796	0.109516	0.0876639	34	tags=23%, list=2%, signal=23%	NNAT/SOX11/SOX4
GO:0065009	BP	GO:0065009	regulation of molecular function	208	-0.20709	-1.50006	0.0184786	0.110283	0.0882781	448	tags=43%, list=31%, signal=35%	DNAJB6/NPPA/SPRY4/SKP1/NLGN2/ADCYAP1/DNAJA1/HES6/TRAF4/SPOCK1/VAMP2/ADD2/NAB2/CCDC88A/SMARCA4/CD24/MAPK8IP1/HSPA1A/RASSF2/UNC119/MTCH1/FYN/CALM3/DIPK2A/APC/BEX1/YWHAH/PPP2CA/CHRNA3/BRSK2/YWHAG/SH3BP5/THY1/FXYD7/RGS8/APC2/MTURN/POU4F1/STMN3/ARL6IP1/CCNG2/TXN/CCND2/PFN2/CNIH2/CAMK2N2/FHL1/HEY1/NHLH2/NDFIP1/HSPA1B/TRIB2/MYC/CORO1C/CBLB/ZIC2/YWHAB/DDR1/KIT/ATP1B3/EGR1/HNRNPA2B1/PALM/ADCY1/CALM2/MIDN/…
GO:0098857	CC	GO:0098857	membrane microdomain	31	-0.37147	-1.7033	0.0186097	0.110772	0.0886695	404	tags=58%, list=28%, signal=43%	ADD2/EFNB1/SLC1A2/CD24/FYN/PPP2CA/CHRNA3/THY1/CNR1/RTN4RL2/CORO1C/CBLB/TUBB/GPM6B/ADCY1/PGK1/MAPT/RGMB
GO:0001816	BP	GO:0001816	cytokine production	52	0.273856	1.64903	0.0189262	0.112155	0.0897763	184	tags=25%, list=13%, signal=23%	KCNQ1OT1/NAV3/COL3A1/HLA-B/PIBF1/FN1/B2M/DDIT3/XBP1/AKAP12/HMGB2/LUM/GSTP1
GO:0044092	BP	GO:0044092	negative regulation of molecular function	86	-0.267622	-1.62624	0.0189417	0.112155	0.0897763	228	tags=29%, list=16%, signal=26%	CAMK2N2/HEY1/NDFIP1/TRIB2/CORO1C/CBLB/PALM/CALM2/MIDN/PKIA/JUN/UCHL1/ID1/SPRY2/CDKN2D/CRMP1/PRKAR2B/ID2/MAPT/NR2F2/STMN1/ACTB/TMSB4X/CALM1/SOX11
GO:0021953	BP	GO:0021953	central nervous system neuron differentiation	34	-0.360811	-1.71771	0.0193081	0.114024	0.0912727	480	tags=62%, list=33%, signal=42%	ASCL1/HPRT1/RAC3/CNTN2/SPOCK1/SKOR2/WDR47/GBX2/PAFAH1B1/POU4F1/NHLH2/OLIG3/ELAVL4/ID4/LHX1/DCLK2/CBLN1/MAPT/NFIB/LMO4/LHX5
GO:0003407	BP	GO:0003407	neural retina development	16	-0.470281	-1.71418	0.0196186	0.115554	0.0924976	310	tags=50%, list=21%, signal=40%	THY1/FJX1/PTF1A/GPM6A/LHX1/TFAP2B/TFAP2A/NEUROD1
GO:0048646	BP	GO:0048646	anatomical structure formation involved in morphogenesis	112	-0.246838	-1.57922	0.0199692	0.117313	0.093905	154	tags=21%, list=11%, signal=20%	RTF1/DUSP4/ZIC3/PGK1/CXCR4/ID1/SPRY2/LHX1/TNMD/CBLN1/GTF2I/BTG1/CDK5R1/OLFM1/NFIB/EFNB2/LMO4/ACTG1/LHX5/CITED2/TFAP2B/TFAP2A/SOX11
GO:0048471	CC	GO:0048471	perinuclear region of cytoplasm	78	0.236815	1.59696	0.0201401	0.118009	0.0944621	138	tags=19%, list=10%, signal=18%	MAGI2/TRMT112/CDKN1A/S100A6/HSP90B1/TFRC/AKAP6/SEC31A/IFITM3/SBF2/FAF1/PRDX6/PPIB/FBXW7/HMGB2
GO:0050807	BP	GO:0050807	regulation of synapse organization	41	-0.336213	-1.69081	0.0202593	0.118399	0.0947743	615	tags=76%, list=42%, signal=45%	SETD5/MDGA1/ADNP/EFNB3/NECTIN1/VHL/AKT1/CDC42/DBN1/ADGRL1/NEFL/CLSTN1/ST8SIA2/TUBA1A/ZMYND8/NLGN2/PCDH8/DCTN1/FYN/PAFAH1B1/YWHAZ/KIF1A/LRRN3/CHMP2B/GPM6A/TUBB/CFL1/AMIGO2/CBLN1/CDK5R1/NEUROD2
GO:0071495	BP	GO:0071495	cellular response to endogenous stimulus	160	-0.22284	-1.54152	0.020354	0.118644	0.0949706	549	tags=54%, list=38%, signal=38%	TET1/IGFBP5/AKT1/SOCS2/CSNK1D/LY6H/EID2/DLL1/NONO/FAM89B/NFIA/SAP30/PRMT2/NSMF/GRB2/EIF4A3/SDCBP/GNAO1/EZR/SSTR2/SPRY4/PKM/DNAJA1/GNB1/VAMP2/RGMA/SLC1A2/SKOR2/SMARCA4/SKIL/TOP2B/CADM4/HSPA1A/FYN/YWHAH/CHRNA3/SEMA6A/YWHAG/RGS8/UBE2D1/ING2/KIDINS220/APLP1/CASTOR2/BCL11A/CPEB4/PMEPA1/GFRA1/KDM5B/ING1/LMO2/FEZ1/SKOR1/VSTM2A/HSPA1B/RBFOX2/LBH/KIT/EGR1/THRA/SST/GNG2/RGS4/NDN/STMN2/PALM/CXCR4/JUN/ID1/EL…
GO:0051239	BP	GO:0051239	regulation of multicellular organismal process	274	-0.191848	-1.45322	0.0205878	0.119696	0.095813	555	tags=51%, list=38%, signal=39%	VHL/KLF7/TET1/IGFBP5/AKT1/ADD1/SOCS2/DLL1/MAPRE2/CDKN1B/CACNA1G/L1CAM/MIF/BCL7A/DBN1/HMGB1/HLTF/GLUL/PRDX2/YY1/SAP30/LUC7L/DPYSL5/EIF4A3/PRKX/RAC1/SDCBP/ASCL1/NEFL/STK25/CLSTN1/EZR/ST8SIA2/PBX3/CD200/MAP6/NPPA/STMP1/ZMYND8/NLGN2/ADCYAP1/CD81/PKM/HES6/RTN4/RGMA/VEZF1/EFNB1/PLK2/SMARCA4/SKIL/CD24/MAPK8IP1/CAMK4/HSPA1A/RASSF2/FYN/CALM3/KRAS/ZNF706/VASH2/APC/YWHAH/JUNB/PPP2CA/CHRNA3/GBX2/SEMA6A/THY1/…
GO:0140101	MF	GO:0140101	catalytic activity, acting on a tRNA	14	0.47398	1.77911	0.0208292	0.120169	0.0961912	621	tags=86%, list=43%, signal=49%	IARS1/EPRS1/RARS1/GARS1/KARS1/LARS1/FTO/PTRH2/TRMT11/CDKAL1/AARS1/NARS1
GO:1901137	BP	GO:1901137	carbohydrate derivative biosynthetic process	57	0.274157	1.67125	0.0207855	0.120169	0.0961912	572	tags=61%, list=39%, signal=39%	DAD1/ADK/EXT1/GFPT1/OST4/RPN1/STT3A/CLTC/TM9SF2/PIGN/NDUFV3/OSTC/ALG3/SERP1/ATP5MC1/RRM2B/TMEM59/NANS/ATP5F1E/ATP5ME/PGM3/PIGL/NUS1/TECR/NDUFS8/PLCB1/NME7/ALG2/ALG13/GOLGA2/NDUFA2/RPN2/AKR1A1/GMDS/DPM3
GO:0050769	BP	GO:0050769	positive regulation of neurogenesis	30	-0.361287	-1.6229	0.0208204	0.120169	0.0961912	523	tags=67%, list=36%, signal=44%	L1CAM/DBN1/ASCL1/NEFL/STK25/MAP6/SKIL/KRAS/FZD3/PAFAH1B1/GDI1/NCAN/PTN/KIT/EIF4G2/CXCR4/ID4/ID2/MAPT/SOX11
GO:0015318	MF	GO:0015318	inorganic molecular entity transmembrane transporter activity	37	0.316734	1.69804	0.0211235	0.120936	0.0968054	481	tags=59%, list=33%, signal=41%	SLC3A2/CACNA1B/ANXA2/CACNA1C/TMCO1/SLC8A1/ATP5MC1/ATP6V1F/SEC61A1/ANO10/ATP5F1E/ATP5ME/CLDN4/KCNH7/COX7A2L/ATP6V0B/SLC39A7/FXYD3/TMEM38B/MFSD2A/CLCN6/ATP6V0E1
GO:0014013	BP	GO:0014013	regulation of gliogenesis	11	-0.527829	-1.67761	0.0210883	0.120936	0.0968054	191	tags=45%, list=13%, signal=40%	PTN/CXCR4/ID4/ID2/SOX11
GO:0030705	BP	GO:0030705	cytoskeleton-dependent intracellular transport	28	-0.374188	-1.65947	0.0210423	0.120936	0.0968054	534	tags=68%, list=37%, signal=44%	CDC42/CLIP3/SPAST/NEFL/MAP6/TUBA1A/CCDC88A/KIF3A/PAFAH1B1/KIF1B/KIF1A/FEZ1/DYNLL1/ARHGAP21/TUBB/UCHL1/FNBP1L/MAPT/KIF5C
GO:0016192	BP	GO:0016192	vesicle-mediated transport	159	0.193035	1.54366	0.0214408	0.121823	0.0975154	319	tags=31%, list=22%, signal=28%	MAGI2/RIMS2/SCFD2/P4HB/ARF4/S100A10/TFRC/CD63/PCLO/SEC31A/B2M/GOLGA4/KDELR2/SNAP91/ANXA2/LGALS3/SEC13/TMED3/CANX/EXOC6B/CLTC/COPB1/GOLT1B/GBF1/GOLGA5/YIPF5/KRT18/COPB2/C1orf43/NLGN1/COG5/CLU/TMEM87A/TMED2/MON2/BET1/ANXA1/XKR4/SCFD1/ATP6V1F/LMAN1/MIA3/SEC22A/ARCN1/USO1/NLGN4X/GCC2/COG6/EHBP1/KLHL20
GO:0010648	BP	GO:0010648	negative regulation of cell communication	156	-0.217472	-1.50201	0.0214188	0.121823	0.0975154	555	tags=54%, list=38%, signal=37%	VHL/KLF7/SLC25A5/TET1/IGFBP5/AKT1/SOCS2/EID2/DLL1/GRIK3/NONO/FAM89B/MIF/PRDX2/SAP30/IER3/SCG2/GPR161/TLE5/EZR/NPPA/SPRY4/SCRT2/DNAJA1/IVNS1ABP/SKOR2/PLK2/SMARCA4/NDRG4/SKIL/MAPK8IP1/CADM4/HSPA1A/RASSF2/FYN/AMER2/APC/PPP2CA/SEMA6A/YWHAG/RGS17/THY1/RGS8/UBE2D1/ING2/APC2/APLP1/CASTOR2/PAFAH1B1/TMEM14A/PMEPA1/STMN3/DUSP8/YWHAZ/PEA15/ING1/HEY1/SKOR1/HSPA1B/CIT/LBH/TNIP1/MYC/CBLB/DUSP6/YWHAB/EGR1/RGS4/…
GO:0023057	BP	GO:0023057	negative regulation of signaling	156	-0.217472	-1.50201	0.0214188	0.121823	0.0975154	555	tags=54%, list=38%, signal=37%	VHL/KLF7/SLC25A5/TET1/IGFBP5/AKT1/SOCS2/EID2/DLL1/GRIK3/NONO/FAM89B/MIF/PRDX2/SAP30/IER3/SCG2/GPR161/TLE5/EZR/NPPA/SPRY4/SCRT2/DNAJA1/IVNS1ABP/SKOR2/PLK2/SMARCA4/NDRG4/SKIL/MAPK8IP1/CADM4/HSPA1A/RASSF2/FYN/AMER2/APC/PPP2CA/SEMA6A/YWHAG/RGS17/THY1/RGS8/UBE2D1/ING2/APC2/APLP1/CASTOR2/PAFAH1B1/TMEM14A/PMEPA1/STMN3/DUSP8/YWHAZ/PEA15/ING1/HEY1/SKOR1/HSPA1B/CIT/LBH/TNIP1/MYC/CBLB/DUSP6/YWHAB/EGR1/RGS4/…
GO:0061326	BP	GO:0061326	renal tubule development	12	-0.519291	-1.70794	0.021578	0.121986	0.097646	238	tags=92%, list=16%, signal=77%	CALB1/SOX9/DLL1/MTSS1/CD24/TMEM59L/MYC/IRX2/LHX1/POU3F3/TFAP2B
GO:0072080	BP	GO:0072080	nephron tubule development	12	-0.519291	-1.70794	0.021578	0.121986	0.097646	238	tags=92%, list=16%, signal=77%	CALB1/SOX9/DLL1/MTSS1/CD24/TMEM59L/MYC/IRX2/LHX1/POU3F3/TFAP2B
GO:0098930	BP	GO:0098930	axonal transport	12	-0.518471	-1.70525	0.0218395	0.123107	0.0985435	495	tags=83%, list=34%, signal=55%	SPAST/NEFL/KIF3A/PAFAH1B1/KIF1B/KIF1A/FEZ1/UCHL1/MAPT/KIF5C
GO:0000226	BP	GO:0000226	microtubule cytoskeleton organization	75	-0.273838	-1.63019	0.0218858	0.123107	0.0985435	627	tags=71%, list=43%, signal=42%	TBCB/SUN2/TAOK1/CHMP1A/MAP4/CCSAP/DCTN2/KATNBL1/CSNK1D/MAPRE2/CDKN1B/CLIP3/NAV1/SPAST/RAC1/ATAT1/NEFL/MAP7D1/EZR/MAP6/MAPRE1/TUBA1A/CNTN2/HDGFL3/CCDC88A/PLK2/HSPA1A/DCTN1/KIF3A/TACC2/WDR47/APC/BRSK2/TUBB3/TUBB4B/APC2/PAFAH1B1/STMN3/CHMP2B/HSPA1B/STMN2/TUBB/CHD3/CFL1/STMN4/SPRY2/DCLK2/TUBB2A/TUBB2B/CDK5R1/MAPT/STMN1/DCX
GO:0005856	CC	GO:0005856	cytoskeleton	218	-0.201773	-1.47039	0.0219586	0.123209	0.098625	631	tags=60%, list=44%, signal=40%	CALB1/SPIN1/TBCB/YPEL5/MTPN/SEPTIN3/SPTAN1/MPRIP/TAOK1/GNAI2/CHMP1A/H2AX/FGD4/MAP4/ACTR1A/CENPV/CCSAP/EVL/DCTN2/KATNBL1/SLC25A5/AKT1/REEP1/ADD1/CSNK1D/CDC42/MAPRE2/CLIP3/NAV1/CBX1/DBN1/ARL6IP5/TMOD2/NSMF/SPAST/RAC1/SDCBP/ATAT1/NEFL/MAP7D1/RAC3/EZR/MAP6/MAPRE1/TUBA1A/SKP1/MTSS1/DNAJA1/TRAF4/HSDL1/ADD2/IVNS1ABP/CCDC88A/KIF3C/SNX10/PLK2/ENAH/HSPA1A/AFAP1/DYNLL2/UNC119/DCTN1/FYN/CALM3/KIF3A/TACC2/WDR…
GO:0008406	BP	GO:0008406	gonad development	18	-0.445053	-1.68672	0.0220923	0.123344	0.0987329	390	tags=61%, list=27%, signal=45%	ATN1/NRIP1/ING2/GFRA1/H3-3B/NHLH2/KIT/BASP1/H3-3A/NR2F2/CITED2
GO:0045137	BP	GO:0045137	development of primary sexual characteristics	18	-0.445053	-1.68672	0.0220923	0.123344	0.0987329	390	tags=61%, list=27%, signal=45%	ATN1/NRIP1/ING2/GFRA1/H3-3B/NHLH2/KIT/BASP1/H3-3A/NR2F2/CITED2
GO:0040011	BP	GO:0040011	locomotion	124	0.192777	1.4546	0.0223803	0.124643	0.0997724	175	tags=22%, list=12%, signal=21%	MAGI2/NAV3/TIMP1/NRG3/COL3A1/COL1A1/S100A11/PHPT1/FRMD5/MALAT1/FN1/XBP1/SPARC/LGALS3/HSPA5/PPIB/SRP54/WDPCP/AKAP12/FBXW7/HMGB2/SPINT2/LOX/RPS19/ARRDC3/SEMA6D/GBF1
GO:0017015	BP	GO:0017015	regulation of transforming growth factor beta receptor signaling pathway	22	-0.42193	-1.72029	0.022618	0.124668	0.0997927	581	tags=77%, list=40%, signal=47%	BCL9L/TET1/EID2/FAM89B/SAP30/SDCBP/SKOR2/SKIL/HSPA1A/ING2/PMEPA1/ING1/SPRY2/PEG10/CITED2/NREP/SOX11
GO:1903844	BP	GO:1903844	regulation of cellular response to transforming growth factor beta stimulus	22	-0.42193	-1.72029	0.022618	0.124668	0.0997927	581	tags=77%, list=40%, signal=47%	BCL9L/TET1/EID2/FAM89B/SAP30/SDCBP/SKOR2/SKIL/HSPA1A/ING2/PMEPA1/ING1/SPRY2/PEG10/CITED2/NREP/SOX11
GO:0030120	CC	GO:0030120	vesicle coat	15	0.42987	1.65742	0.0225656	0.124668	0.0997927	489	tags=73%, list=34%, signal=49%	SEC31A/SEC13/TMED3/CLTC/COPB1/COPB2/ARCN1/SAR1B/CLINT1/COPG1/SEC24D
GO:0090407	BP	GO:0090407	organophosphate biosynthetic process	44	0.287795	1.63302	0.0225632	0.124668	0.0997927	714	tags=77%, list=49%, signal=40%	GPHN/ADK/PIGN/NDUFV3/GARS1/KARS1/ATP5MC1/RRM2B/ATP5F1E/ATP5ME/PIGL/NUS1/INPP5F/TMEM38B/TECR/OSBP/MFSD2A/NDUFS8/NME7/PI4KA/APOA1/NDUFA2/AKR1A1/DPM3/HEXB/SDHD/PIK3C2A/PPT1/DPM1/STOML2/DGUOK/FADS1/NDUFB9/SLC44A5
GO:0030662	CC	GO:0030662	coated vesicle membrane	40	0.28441	1.55133	0.0226619	0.124668	0.0997927	525	tags=62%, list=36%, signal=41%	TFRC/HLA-B/SEC31A/B2M/KDELR2/SEC13/TMED3/CLTC/COPB1/COPB2/TMED2/ATP6V1F/LMAN1/ARCN1/USO1/ATP6V0B/AREG/SAR1B/HLA-DRB1/CLINT1/COPG1/SEC24D/APOE/HLA-C/VTI1A
GO:0030117	CC	GO:0030117	membrane coat	16	0.442444	1.73419	0.0231146	0.125839	0.10073	489	tags=75%, list=34%, signal=50%	SEC31A/SEC13/TMED3/CLTC/COPB1/COPB2/ARCN1/SAR1B/SCLT1/CLINT1/COPG1/SEC24D
GO:0048475	CC	GO:0048475	coated membrane	16	0.442444	1.73419	0.0231146	0.125839	0.10073	489	tags=75%, list=34%, signal=50%	SEC31A/SEC13/TMED3/CLTC/COPB1/COPB2/ARCN1/SAR1B/SCLT1/CLINT1/COPG1/SEC24D
GO:0016874	MF	GO:0016874	ligase activity	16	0.441129	1.72903	0.0231146	0.125839	0.10073	680	tags=88%, list=47%, signal=47%	IARS1/EPRS1/RARS1/GARS1/KARS1/LARS1/ATP5F1E/ATP5ME/MDM2/SUCLG1/AARS1/PCCA/NARS1/RTCB
GO:0051015	MF	GO:0051015	actin filament binding	22	-0.420803	-1.71569	0.0231234	0.125839	0.10073	318	tags=50%, list=22%, signal=40%	CAPZB/COTL1/CORO2B/CORO1C/AFDN/CFL1/FSCN1/CDK5R1/MARCKS/MARCKSL1/TAGLN3
GO:0043021	MF	GO:0043021	ribonucleoprotein complex binding	22	0.381672	1.70668	0.023171	0.125839	0.10073	334	tags=50%, list=23%, signal=39%	NEAT1/SRPRA/HSPA5/SRP54/SND1/SEC61G/TMCO1/SEC61A1/SNRPD2/DNAJC2/ABCE1
GO:0051489	BP	GO:0051489	regulation of filopodium assembly	11	-0.521893	-1.65874	0.0232103	0.125839	0.10073	318	tags=64%, list=22%, signal=50%	CAPZB/GAP43/GPM6A/PALM/FSCN1/FNBP1L/DPYSL3
GO:0001933	BP	GO:0001933	negative regulation of protein phosphorylation	43	-0.332719	-1.70117	0.0233539	0.12601	0.100867	375	tags=58%, list=26%, signal=44%	NPPA/SPRY4/DNAJA1/MAPK8IP1/CADM4/RASSF2/CALM3/APC/PPP2CA/YWHAG/SH3BP5/THY1/CAMK2N2/TRIB2/CORO1C/CBLB/DUSP6/CALM2/PKIA/UCHL1/SPRY2/PRKAR2B/NR2F2/INSM1/CALM1
GO:0043588	BP	GO:0043588	skin development	23	0.365829	1.66217	0.0233418	0.12601	0.100867	358	tags=52%, list=25%, signal=40%	CDKN1A/COL3A1/EXT1/COL1A1/KAZN/KRT10/COL1A2/ARRDC3/ANXA1/KRT17/CLDN4/SLC39A7
GO:0030433	BP	GO:0030433	ubiquitin-dependent ERAD pathway	12	0.485405	1.7453	0.0234849	0.126386	0.101168	673	tags=92%, list=46%, signal=50%	HSP90B1/FAF1/HSPA5/CANX/HERPUD1/SEC61B/SVIP/SEL1L/UBXN4/BCAP31/CLGN
GO:0006986	BP	GO:0006986	response to unfolded protein	22	0.380751	1.70257	0.0235359	0.126386	0.101168	408	tags=59%, list=28%, signal=43%	DDIT3/DNAJC3/XBP1/HSPA5/TMED2/TRAM1/SERP1/HSPA4L/UFL1/AGR2/HERPUD1/MANF/CREB3
GO:0050808	BP	GO:0050808	synapse organization	76	-0.26222	-1.55659	0.0240644	0.128916	0.103193	615	tags=70%, list=42%, signal=42%	SETD5/MDGA1/ADNP/EFNB3/PTPRF/NECTIN1/VHL/AKT1/CDC42/L1CAM/NFIA/DBN1/ADGRL1/FRRS1L/SDCBP/NEFL/SEZ6L2/CLSTN1/RAC3/EZR/ST8SIA2/TUBA1A/ZMYND8/NLGN2/CNTN2/ADD2/PCDHB2/PCDH8/DCTN1/FYN/PAFAH1B1/POU4F1/YWHAZ/SEZ6L/KIF1A/LRRN3/CHMP2B/PFN2/GAP43/NRXN2/GPM6A/TUBB/PALM/CFL1/AMIGO2/CBLN1/CDK5R1/MAPT/DNER/ACTB/INA/ACTG1/NEUROD2
GO:0051240	BP	GO:0051240	positive regulation of multicellular organismal process	158	-0.214437	-1.48156	0.0247117	0.13207	0.105718	523	tags=51%, list=36%, signal=37%	L1CAM/MIF/BCL7A/DBN1/HMGB1/PRDX2/SAP30/SDCBP/ASCL1/NEFL/STK25/CLSTN1/EZR/ST8SIA2/CD200/MAP6/NPPA/STMP1/NLGN2/ADCYAP1/CD81/PKM/RTN4/EFNB1/SMARCA4/SKIL/CD24/HSPA1A/FYN/KRAS/VASH2/APC/THY1/FZD3/PELI1/ING2/PAFAH1B1/POU4F1/AKIRIN2/CFAP20/KDM5B/LRRN3/ING1/GDI1/CHD7/CNR1/HSPA1B/NCAN/LBH/PTN/MYC/CBLB/KIT/EGR1/THRA/RGS4/EBF2/EIF4G2/GPM6B/KLF10/CFL1/CXCR4/BASP1/ID4/LHX1/POU3F2/AMIGO2/ID2/CBLN1/BTG1/OLFM1/M…
GO:0008610	BP	GO:0008610	lipid biosynthetic process	45	0.277766	1.58506	0.0247981	0.132217	0.105836	751	tags=78%, list=52%, signal=39%	PIBF1/XBP1/FBXW7/TM9SF2/PIGN/GSTP1/ANXA1/ACBD3/PIGL/NUS1/INPP5F/CBR4/APOA4/GPX4/TMEM38B/TECR/OSBP/MFSD2A/SCD/PI4KA/APOE/APOA1/DPM3/HEXB/TRIB3/PIK3C2A/PPT1/CEACAM1/PDSS2/DPM1/IGFBP7/FADS1/SLC44A5/PNPLA8/SLC30A5
GO:0006900	BP	GO:0006900	vesicle budding from membrane	16	0.438865	1.72016	0.0249346	0.132631	0.106167	275	tags=50%, list=19%, signal=41%	S100A10/SEC31A/SNAP91/ANXA2/SEC13/GBF1/TMED2/MIA3
GO:0030001	BP	GO:0030001	metal ion transport	67	0.238533	1.55472	0.0252272	0.133871	0.107159	105	tags=19%, list=7%, signal=19%	FTL/FGF13/TFRC/CD63/AKAP6/SLC3A2/B2M/FTH1/DDIT3/CACNA1B/ANXA2/LGALS3/TPT1
GO:0005759	CC	GO:0005759	mitochondrial matrix	31	0.339362	1.69269	0.0253212	0.134054	0.107306	816	tags=90%, list=56%, signal=40%	HSPA9/MRPL33/ERBB4/GARS1/HIBCH/KARS1/ATP5F1E/ABCE1/CBR4/TIMM44/AURKAIP1/MRPL18/MRPL17/TP53/NDUFS8/MRPL55/SUCLG1/PRDX5/MRPL27/PCCA/PDSS2/SDHAF3/DGUOK/LACTB2/MRPS22/MRPS33/MRPL41/ABAT
GO:0048167	BP	GO:0048167	regulation of synaptic plasticity	24	-0.41233	-1.73309	0.0258097	0.135051	0.108104	413	tags=62%, list=28%, signal=45%	CNTN2/VAMP2/CPLX2/PLK2/CALB2/KRAS/YWHAH/YWHAG/PTN/KIT/ADCY1/NSG1/CBLN1/MAPT/NEUROD2
GO:0016758	MF	GO:0016758	hexosyltransferase activity	11	0.498181	1.73052	0.0257885	0.135051	0.108104	647	tags=91%, list=45%, signal=51%	EXT1/RPN1/STT3A/OSTC/ALG3/ALG2/ALG13/RPN2/HEXB/DPM1
GO:0005819	CC	GO:0005819	spindle	47	-0.324134	-1.70064	0.0257671	0.135051	0.108104	628	tags=74%, list=43%, signal=44%	SPIN1/YPEL5/CHMP1A/MAP4/CENPV/CCSAP/KATNBL1/SLC25A5/AKT1/CSNK1D/CDC42/MAPRE2/CBX1/SPAST/ATAT1/MAP7D1/MAPRE1/PLK2/UNC119/DCTN1/CALM3/KIF3A/PPP2CA/TUBB3/TUBB4B/PAFAH1B1/CBX3/CHMP2B/DYNLL1/TUBB/CALM2/TUBB2A/CRMP1/TUBB2B/CALM1
GO:1902107	BP	GO:1902107	positive regulation of leukocyte differentiation	14	-0.480086	-1.67623	0.0257812	0.135051	0.108104	140	tags=36%, list=10%, signal=33%	KLF10/ID2/FOS/ACTB/SOX4
GO:1903708	BP	GO:1903708	positive regulation of hemopoiesis	14	-0.480086	-1.67623	0.0257812	0.135051	0.108104	140	tags=36%, list=10%, signal=33%	KLF10/ID2/FOS/ACTB/SOX4
GO:0034620	BP	GO:0034620	cellular response to unfolded protein	14	0.4641	1.74203	0.0259006	0.135212	0.108233	408	tags=64%, list=28%, signal=47%	DDIT3/XBP1/HSPA5/TMED2/SERP1/UFL1/AGR2/HERPUD1/CREB3
GO:0015934	CC	GO:0015934	large ribosomal subunit	13	0.46184	1.70793	0.0265773	0.138424	0.110804	702	tags=92%, list=48%, signal=48%	RPL41/MRPL33/RPL36/MRPL18/MRPL17/MRPL55/RSL1D1/MRPL27/RPL36A/RPL35/RPL31/RPLP0
GO:0042277	MF	GO:0042277	peptide binding	24	0.384929	1.76984	0.0277258	0.144072	0.115325	506	tags=67%, list=35%, signal=44%	HLA-B/B2M/KDELR2/CACNA1B/PPIB/SRP54/NLGN1/CLU/CST3/SEC61A1/NUP58/HLA-DRB1/PPIG/APOE/HLA-C/APOA1
GO:0003712	MF	GO:0003712	transcription coregulator activity	54	-0.297341	-1.6297	0.02819	0.146147	0.116986	514	tags=56%, list=35%, signal=37%	HMGB1/PRDM8/SAP30/PRMT2/BCORL1/TLE5/ZMYND8/NAB2/CBX4/ATN1/SMARCA4/NRIP1/HSPA1A/RCOR2/FUS/AKIRIN2/USP22/KDM5B/LMO2/RBFOX2/SRSF2/TOX3/ZIC3/TLE1/BASP1/DNAJB1/BTG1/LMO4/CITED2/TFAP2A
GO:0072359	BP	GO:0072359	circulatory system development	112	-0.238348	-1.5249	0.0284205	0.147003	0.117671	180	tags=22%, list=12%, signal=21%	DUSP6/KIT/EGR1/RGS4/EIF4G2/ZIC3/PGK1/CXCR4/ZFAND5/ID1/BASP1/SPRY2/TNMD/ID2/GTF2I/BTG1/OLFM1/NR2F2/EFNB2/LMO4/ACTG1/CITED2/TFAP2B/SOX11/SOX4
GO:0019899	MF	GO:0019899	enzyme binding	243	0.161646	1.39156	0.0285111	0.147133	0.117775	148	tags=17%, list=10%, signal=18%	MAGI2/CDKN1A/TIMP1/RIMS2/HSP90B1/P4HB/NRG3/COL3A1/TFRC/COL1A1/AKAP6/ATF5/TEX14/FRMD5/FN1/GOLGA4/DOCK3/HM13/SNAP91/ELP4/DNAJC3/ANXA2/LCORL/IARS1/SBF2/FAF1/LGALS3/ZFHX3/PRDX6/HSPA5/EPRS1/DLG2/PPIB/COL1A2/AKAP12/FBXW7/NPC2/HSPA9/SMYD3/CLTC/POLR2A
GO:1901652	BP	GO:1901652	response to peptide	44	0.283044	1.60606	0.0286613	0.147569	0.118125	109	tags=20%, list=8%, signal=20%	TIMP1/MBD5/COL3A1/IGF2/COL1A1/XBP1/CACNA1B/TFF1/EPRS1
GO:0019646	BP	GO:0019646	aerobic electron transport chain	10	0.520833	1.73931	0.0290617	0.149289	0.119501	700	tags=100%, list=48%, signal=52%	UQCRQ/NDUFV3/COX7A2L/NDUFS8/NDUFA2/COX8A/NDUFA4/SDHD/COX6A1/NDUFB9
GO:0007411	BP	GO:0007411	axon guidance	36	-0.355894	-1.72161	0.0293069	0.149865	0.119962	562	tags=69%, list=39%, signal=44%	NECTIN1/KLF7/L1CAM/DPYSL5/RAC1/RAC3/CNTN2/EFNB1/ENAH/FYN/GBX2/SEMA6A/FZD3/TUBB3/FEZ1/GAP43/LHX1/TUBB2B/CHL1/CDK5R1/ROBO3/KIF5C/NFIB/EFNB2/LMO4
GO:0097485	BP	GO:0097485	neuron projection guidance	36	-0.355894	-1.72161	0.0293069	0.149865	0.119962	562	tags=69%, list=39%, signal=44%	NECTIN1/KLF7/L1CAM/DPYSL5/RAC1/RAC3/CNTN2/EFNB1/ENAH/FYN/GBX2/SEMA6A/FZD3/TUBB3/FEZ1/GAP43/LHX1/TUBB2B/CHL1/CDK5R1/ROBO3/KIF5C/NFIB/EFNB2/LMO4
GO:0042383	CC	GO:0042383	sarcolemma	21	0.383181	1.69697	0.029446	0.149918	0.120005	469	tags=71%, list=32%, signal=49%	FGF13/AKAP6/ANXA2/CACNA1C/COL6A1/SLC8A1/KRT19/ANXA1/KRT8/CIB1/COL6A3/CAMK2D/COL6A2/SLMAP/ACP1
GO:0019220	BP	GO:0019220	regulation of phosphate metabolic process	117	-0.234451	-1.5287	0.0295172	0.149918	0.120005	376	tags=40%, list=26%, signal=32%	CD24/MAPK8IP1/CADM4/RASSF2/UNC119/FYN/CALM3/DIPK2A/KRAS/APC/PPP2CA/CHRNA3/YWHAG/SH3BP5/THY1/GFRA1/CCNG2/TXN/CCND2/PFN2/CAMK2N2/DYNLL1/TRIB2/CORO1C/CBLB/DUSP6/YWHAB/DDR1/KIT/EGR1/CALM2/MIDN/PKIA/UCHL1/HBEGF/SPRY2/CDKN2D/PRKAR2B/PPP1R14B/CDK5R1/MAPT/NR2F2/LMO4/ACTB/TMSB4X/INSM1/CALM1
GO:0051174	BP	GO:0051174	regulation of phosphorus metabolic process	117	-0.234451	-1.5287	0.0295172	0.149918	0.120005	376	tags=40%, list=26%, signal=32%	CD24/MAPK8IP1/CADM4/RASSF2/UNC119/FYN/CALM3/DIPK2A/KRAS/APC/PPP2CA/CHRNA3/YWHAG/SH3BP5/THY1/GFRA1/CCNG2/TXN/CCND2/PFN2/CAMK2N2/DYNLL1/TRIB2/CORO1C/CBLB/DUSP6/YWHAB/DDR1/KIT/EGR1/CALM2/MIDN/PKIA/UCHL1/HBEGF/SPRY2/CDKN2D/PRKAR2B/PPP1R14B/CDK5R1/MAPT/NR2F2/LMO4/ACTB/TMSB4X/INSM1/CALM1
GO:0072384	BP	GO:0072384	organelle transport along microtubule	15	-0.47459	-1.68986	0.0297589	0.150805	0.120715	617	tags=87%, list=43%, signal=50%	SUN2/BLOC1S6/CDC42/SPAST/NEFL/TUBA1A/KIF3A/PAFAH1B1/KIF1A/FEZ1/ARHGAP21/UCHL1/MAPT
GO:0009100	BP	GO:0009100	glycoprotein metabolic process	31	0.335103	1.67145	0.0303467	0.153095	0.122547	577	tags=68%, list=40%, signal=42%	DAD1/EXT1/GFPT1/OST4/RPN1/STT3A/TM9SF2/OSTC/ALG3/CST3/SERP1/TMEM59/PGM3/NUS1/PLCB1/ALG2/ALG13/GOLGA2/RPN2/DPM3/HEXB
GO:0009790	BP	GO:0009790	embryo development	104	-0.237937	-1.51227	0.0303274	0.153095	0.122547	466	tags=46%, list=32%, signal=34%	GPR161/CELF1/PBX3/HS6ST1/SLC30A1/DNAJB6/UPF3A/RTN4/RGMA/EFNB1/NDRG4/SKIL/PCDH8/VASH2/JUNB/GBX2/POU3F4/APBA2/FZD3/KIDINS220/PAFAH1B1/AKIRIN2/USP22/STMN3/CHD7/HEY1/IRX2/KIT/RTF1/DUSP4/ZIC3/CFL1/ZFAND5/BASP1/SPRY2/LHX1/TUBB2B/ID2/CDK5R1/NR2F2/MARCKS/LMO4/EN2/CITED2/ZIC1/TFAP2A/NEUROD1/SOX11
GO:0019887	MF	GO:0019887	protein kinase regulator activity	37	-0.342394	-1.65209	0.0305087	0.153343	0.122746	376	tags=57%, list=26%, signal=43%	CD24/MAPK8IP1/CALM3/APC/YWHAG/SH3BP5/KIDINS220/CCNG2/CCND2/CAMK2N2/CIT/TRIB2/YWHAB/CALM2/PKIA/HBEGF/SPRY2/CDKN2D/PRKAR2B/CDK5R1/CALM1
GO:0071944	CC	GO:0071944	cell periphery	428	0.140803	1.29999	0.0305323	0.153343	0.122746	262	tags=22%, list=18%, signal=26%	GPHN/MAGI2/S100A6/TIMP1/RIMS2/HSP90B1/P4HB/ARF4/FGF13/NRG3/MDGA2/ADK/FABP1/COL3A1/S100A10/TFRC/NRXN3/CD63/COL1A1/AKAP6/PHPT1/LGALS1/SLC3A2/HLA-B/PCLO/FN1/B2M/GOLGA4/DOCK3/HM13/IFITM3/SNAP91/DLGAP1/KAZN/CACNA1B/ANXA2/KRT10/SPARC/FAF1/LGALS3/EPCAM/TGFBI/HSPA5/EPRS1/MORF4L2/MARCHF1/DLG2/ADGRB3/WDPCP/COL1A2/AKAP12/EXOC6B/NUCB2/CLTC/TM9SF2/PIGN/COPB1/CDH12/IQCJ-SCHIP1/CROCC/SDK1/SPINT2/LOX/ARRDC3/CLEC…
GO:0099081	CC	GO:0099081	supramolecular polymer	103	-0.23991	-1.51821	0.0307136	0.153568	0.122926	362	tags=38%, list=25%, signal=31%	DYNLL2/DCTN1/FYN/CALM3/KIF3A/WDR47/APC/CAPZB/TUBB3/TUBB4B/APC2/PAFAH1B1/CFAP20/KIF1B/COTL1/KIF1A/CHMP2B/KIF21B/FEZ1/CSRP2/DYNLL1/CORO1C/TUBB/CALM2/SPRY2/TUBB2A/TUBB2B/CDK5R1/MAPT/KIF5C/NEFM/STMN1/KLC1/ACTB/INA/DPYSL3/ACTG1/CALM1/DCX
GO:0099512	CC	GO:0099512	supramolecular fiber	103	-0.23991	-1.51821	0.0307136	0.153568	0.122926	362	tags=38%, list=25%, signal=31%	DYNLL2/DCTN1/FYN/CALM3/KIF3A/WDR47/APC/CAPZB/TUBB3/TUBB4B/APC2/PAFAH1B1/CFAP20/KIF1B/COTL1/KIF1A/CHMP2B/KIF21B/FEZ1/CSRP2/DYNLL1/CORO1C/TUBB/CALM2/SPRY2/TUBB2A/TUBB2B/CDK5R1/MAPT/KIF5C/NEFM/STMN1/KLC1/ACTB/INA/DPYSL3/ACTG1/CALM1/DCX
GO:0051493	BP	GO:0051493	regulation of cytoskeleton organization	73	-0.261447	-1.54392	0.0311448	0.155379	0.124376	619	tags=67%, list=43%, signal=41%	MTPN/SPTAN1/MEGF9/TAOK1/CHMP1A/CCSAP/EVL/KATNBL1/ADD1/CDC42/MAPRE2/CDKN1B/CLIP3/TMOD2/SPAST/GRB2/RAC1/ATAT1/RAC3/MAP6/MAPRE1/MTSS1/ADD2/HDGFL3/CCDC88A/HSPA1A/DCTN1/WDR47/APC/CAPZB/APC2/PAFAH1B1/STMN3/COTL1/CORO2B/CHMP2B/PFN2/HSPA1B/RGS4/STMN2/GPM6B/FSCN1/STMN4/CDK5R1/MAPT/STMN1/ACTG1/TMSB4X/TMSB15A
GO:0042147	BP	GO:0042147	retrograde transport, endosome to Golgi	13	0.45467	1.68141	0.0315055	0.156659	0.1254	689	tags=92%, list=48%, signal=49%	CLTC/GOLT1B/GBF1/TMEM87A/GCC2/VPS53/TBC1D23/TBC1D5/VTI1A/PREPL/ARL1/PRKN
GO:0046907	BP	GO:0046907	intracellular transport	185	0.169045	1.39578	0.0315406	0.156659	0.1254	444	tags=42%, list=31%, signal=33%	CDKN1A/RIMS2/HSP90B1/SCFD2/P4HB/ARF4/CD63/AKAP6/SRPRA/SEC31A/HM13/KDELR2/ANXA2/SEC13/HSPA5/UFM1/DLG2/TMED3/SRP54/WDPCP/FBXW7/EXOC6B/NPC2/HSPA9/CLTC/COPB1/GOLT1B/GBF1/MAPK8/SEC61G/YIPF5/COPB2/NLGN1/ROMO1/SRPRB/CLU/TMEM87A/TMED2/TRAM1/SIL1/MON2/BET1/SCFD1/SEC63/SEC62/LMAN1/FBXO22/MIA3/SEC22A/SEC61A1/ARCN1/USO1/NUP58/GCC2/KLHL20/ABCE1/SSR3/NUS1/INPP5F/CIB1/HERPUD1/TIMM44/SAR1B/TMEM30A/TMEM14C/UPF2/L…
GO:1905897	BP	GO:1905897	regulation of response to endoplasmic reticulum stress	16	0.429323	1.68276	0.0318507	0.157578	0.126136	689	tags=88%, list=48%, signal=46%	DDIT3/XBP1/HSPA5/CLU/UFL1/AGR2/HERPUD1/MANF/CREB3/SVIP/HYOU1/BCAP31/EIF2AK3/PRKN
GO:0019900	MF	GO:0019900	kinase binding	95	-0.253527	-1.58121	0.0318657	0.157578	0.126136	376	tags=41%, list=26%, signal=33%	CD24/MAPK8IP1/CADM4/KHDRBS1/DCTN1/CALM3/APC/BRSK2/YWHAG/THY1/BCL11A/RND1/YWHAZ/CCND2/FEZ1/CAMK2N2/HNRNPA0/CIT/TNIP1/PTN/TRIB2/CBLB/RGS4/CALM2/MIDN/PKIA/SPRY2/CDKN2D/PRKAR2B/BTG1/CDK5R1/MAPT/MARCKS/ATP1B1/ACTB/ACTG1/RND3/CALM1/DCX
GO:0046879	BP	GO:0046879	hormone secretion	31	-0.350677	-1.60796	0.0320251	0.158018	0.126489	34	tags=16%, list=2%, signal=16%	NNAT/TFAP2B/NEUROD1/SOX11/SOX4
GO:0030902	BP	GO:0030902	hindbrain development	33	-0.355284	-1.66682	0.0322347	0.158618	0.126969	106	tags=24%, list=7%, signal=23%	LHX1/CBLN1/CDK5R1/NFIB/EN2/LHX5/NEUROD2/NEUROD1
GO:0006469	BP	GO:0006469	negative regulation of protein kinase activity	26	-0.387769	-1.65683	0.0322876	0.158618	0.126969	447	tags=65%, list=31%, signal=46%	NPPA/SPRY4/DNAJA1/MAPK8IP1/APC/YWHAG/SH3BP5/THY1/CAMK2N2/TRIB2/CORO1C/CBLB/PKIA/UCHL1/SPRY2/PRKAR2B/NR2F2
GO:0070848	BP	GO:0070848	response to growth factor	88	-0.25212	-1.54029	0.0330503	0.161887	0.129585	298	tags=34%, list=21%, signal=29%	UBE2D1/ING2/KIDINS220/PMEPA1/GFRA1/KDM5B/ING1/FEZ1/SKOR1/VSTM2A/IER2/MYC/DUSP6/EGR1/NDN/STMN2/JUN/ID1/ELAVL4/DDX5/SPRY2/LHX1/MAPT/FOS/PEG10/CITED2/NREP/TFAP2B/RGMB/SOX11
GO:1901360	BP	GO:1901360	organic cyclic compound metabolic process	481	-0.167901	-1.34424	0.0330969	0.161887	0.129585	220	tags=18%, list=15%, signal=23%	NHLH2/UNCX/SKOR1/NDFIP1/HSPA1B/RBFOX2/HNRNPA0/HMGB3/LBH/H2AZ1/SRSF2/IER2/TNIP1/MYC/ZIC2/KPNA2/IRX2/KIT/EGR1/THRA/OLIG3/IRF2BPL/TOX3/EBF2/HNRNPA2B1/RTF1/MLLT11/NDN/ZIC3/CHD3/TLE1/KLF10/ADCY1/UBTF/NUDT3/SFPQ/PKIA/PNRC1/NR2F1/JUN/ID1/ELAVL4/DDX5/ZBTB18/BASP1/ID4/CDKN2D/LHX1/SLC38A2/POU3F2/CRMP1/POU3F3/DNAJB1/ID2/TSC22D1/GTF2I/BTG1/CDK5R1/MAPT/NR2F2/FOXP2/NFIB/LMO4/FOS/NHLH1/EN2/ATP1B1/ACTB/EBF3/LHX5…
GO:0050804	BP	GO:0050804	modulation of chemical synaptic transmission	65	-0.284606	-1.63887	0.0336904	0.163722	0.131054	515	tags=58%, list=36%, signal=39%	DBN1/FRRS1L/NSMF/EIF4A3/NEFL/CLSTN1/SLC30A1/ZMYND8/NLGN2/CNTN2/VAMP2/RTN4/CPLX2/PLK2/PCDH8/CALB2/FYN/KRAS/YWHAH/CHRNA3/YWHAG/APBA2/PAFAH1B1/CHMP2B/PFN2/CNR1/PTN/KIT/RGS4/ADCY1/SLC38A2/PRKAR2B/NSG1/TUBB2B/CBLN1/MAPT/INA/NEUROD2
GO:0099177	BP	GO:0099177	regulation of trans-synaptic signaling	65	-0.284606	-1.63887	0.0336904	0.163722	0.131054	515	tags=58%, list=36%, signal=39%	DBN1/FRRS1L/NSMF/EIF4A3/NEFL/CLSTN1/SLC30A1/ZMYND8/NLGN2/CNTN2/VAMP2/RTN4/CPLX2/PLK2/PCDH8/CALB2/FYN/KRAS/YWHAH/CHRNA3/YWHAG/APBA2/PAFAH1B1/CHMP2B/PFN2/CNR1/PTN/KIT/RGS4/ADCY1/SLC38A2/PRKAR2B/NSG1/TUBB2B/CBLN1/MAPT/INA/NEUROD2
GO:0006898	BP	GO:0006898	receptor-mediated endocytosis	30	0.312965	1.55133	0.0336802	0.163722	0.131054	147	tags=27%, list=10%, signal=24%	MAGI2/TFRC/CD63/B2M/SNAP91/ANXA2/CANX/CLTC
GO:0045785	BP	GO:0045785	positive regulation of cell adhesion	41	0.279943	1.55639	0.0338397	0.164094	0.131352	96	tags=24%, list=7%, signal=23%	P4HB/S100A10/TFRC/IGF2/LGALS1/FRMD5/FN1/B2M/XBP1/ZFHX3
GO:0007010	BP	GO:0007010	cytoskeleton organization	159	-0.21848	-1.511	0.0349979	0.169345	0.135555	543	tags=52%, list=37%, signal=37%	ADD1/CSNK1D/CDC42/MAPRE2/CDKN1B/CLIP3/NAV1/DBN1/TMOD2/SPAST/GRB2/RAC1/SDCBP/ATAT1/NEFL/MAP7D1/RAC3/EZR/MAP6/MAPRE1/DNAJB6/TUBA1A/MTSS1/SH3BGRL3/CNTN2/ADD2/HDGFL3/CCDC88A/PLK2/ENAH/HSPA1A/DCTN1/KIF3A/TACC2/WDR47/KRAS/APC/SEMA6A/BRSK2/CAPZB/THY1/TUBB3/TUBB4B/APC2/PAFAH1B1/RND1/STMN3/COTL1/CORO2B/CHMP2B/PFN2/CSRP2/HSPA1B/CORO1C/KIT/RGS4/STMN2/TUBB/PALM/GPM6B/CHD3/CFL1/FSCN1/STMN4/SPRY2/DCLK2/TUBB2A/…
GO:0032527	BP	GO:0032527	protein exit from endoplasmic reticulum	13	0.448837	1.65984	0.0357297	0.171985	0.137669	468	tags=69%, list=32%, signal=47%	HSP90B1/HM13/SEC13/GCC2/HERPUD1/SAR1B/TMEM30A/SEC61B/SVIP
GO:0050708	BP	GO:0050708	regulation of protein secretion	23	-0.39479	-1.62553	0.0356283	0.171985	0.137669	34	tags=22%, list=2%, signal=22%	MIDN/NNAT/TFAP2B/NEUROD1/SOX4
GO:0003002	BP	GO:0003002	regionalization	25	-0.377946	-1.59434	0.035773	0.171985	0.137669	535	tags=72%, list=37%, signal=46%	DLL1/MTF2/YY1/ASCL1/GPR161/PBX3/HES6/NDRG4/PCDH8/GBX2/HEY1/IRX2/ZIC3/BASP1/LHX1/NR2F2/CITED2/NEUROD1
GO:0045333	BP	GO:0045333	cellular respiration	16	0.424195	1.66266	0.0358547	0.172011	0.137689	700	tags=94%, list=48%, signal=49%	UQCRQ/NDUFV3/ATP5F1E/ATP5ME/COX7A2L/NDUFS8/NDUFA2/SUCLG1/COX8A/NDUFA4/SDHD/COX6A1/STOML2/DGUOK/NDUFB9
GO:0048771	BP	GO:0048771	tissue remodeling	14	0.449447	1.68703	0.0360434	0.172548	0.138119	37	tags=29%, list=3%, signal=28%	TIMP1/SUCO/EXT1/TFRC
GO:0002791	BP	GO:0002791	regulation of peptide secretion	21	-0.407974	-1.63881	0.0367626	0.174139	0.139392	34	tags=33%, list=2%, signal=33%	CHD7/CNR1/MIDN/NNAT/TFAP2B/NEUROD1/SOX4
GO:0090087	BP	GO:0090087	regulation of peptide transport	21	-0.407974	-1.63881	0.0367626	0.174139	0.139392	34	tags=33%, list=2%, signal=33%	CHD7/CNR1/MIDN/NNAT/TFAP2B/NEUROD1/SOX4
GO:0090276	BP	GO:0090276	regulation of peptide hormone secretion	21	-0.407974	-1.63881	0.0367626	0.174139	0.139392	34	tags=33%, list=2%, signal=33%	CHD7/CNR1/MIDN/NNAT/TFAP2B/NEUROD1/SOX4
GO:0007389	BP	GO:0007389	pattern specification process	33	-0.348349	-1.63428	0.0366638	0.174139	0.139392	535	tags=70%, list=37%, signal=45%	DLL1/MTF2/YY1/ASCL1/GPR161/PBX3/HES6/EFNB1/NDRG4/PCDH8/APC/GBX2/APC2/HEY1/UNCX/IRX2/ZIC3/BASP1/LHX1/NR2F2/CITED2/ZIC1/NEUROD1
GO:0007517	BP	GO:0007517	muscle organ development	33	-0.348242	-1.63378	0.0366638	0.174139	0.139392	116	tags=36%, list=8%, signal=34%	CHD7/FHL1/EGR1/DDX5/HBEGF/ZBTB18/BASP1/NR2F2/FOS/DNER/CITED2/SOX11
GO:0033674	BP	GO:0033674	positive regulation of kinase activity	34	-0.335229	-1.59593	0.0368544	0.174207	0.139447	428	tags=59%, list=30%, signal=42%	ADCYAP1/TRAF4/NAB2/CCDC88A/CD24/RASSF2/UNC119/CALM3/DIPK2A/PPP2CA/CHRNA3/TXN/CCND2/DDR1/KIT/EGR1/CALM2/MAPT/LMO4/CALM1
GO:0006891	BP	GO:0006891	intra-Golgi vesicle-mediated transport	10	0.508651	1.69862	0.036982	0.174443	0.139636	615	tags=90%, list=42%, signal=52%	COPB1/GOLGA5/COPB2/COG5/COG6/COPG1/NAPA/VTI1A/GOSR2
GO:0050803	BP	GO:0050803	regulation of synapse structure or activity	42	-0.3235	-1.63926	0.0371669	0.174584	0.139749	615	tags=74%, list=42%, signal=44%	SETD5/MDGA1/ADNP/EFNB3/NECTIN1/VHL/AKT1/CDC42/DBN1/ADGRL1/NEFL/CLSTN1/ST8SIA2/TUBA1A/ZMYND8/NLGN2/PCDH8/DCTN1/FYN/PAFAH1B1/YWHAZ/KIF1A/LRRN3/CHMP2B/GPM6A/TUBB/CFL1/AMIGO2/CBLN1/CDK5R1/NEUROD2
GO:0003007	BP	GO:0003007	heart morphogenesis	23	-0.392119	-1.61453	0.0371444	0.174584	0.139749	406	tags=52%, list=28%, signal=38%	RTN4/NDRG4/APC/CPE/POU4F1/CHD7/HEY1/ZIC3/OLFM1/CITED2/SOX11/SOX4
GO:0030029	BP	GO:0030029	actin filament-based process	81	-0.249887	-1.51017	0.0373027	0.174857	0.139967	283	tags=30%, list=20%, signal=25%	PAFAH1B1/RND1/COTL1/CORO2B/PFN2/CSRP2/CORO1C/KIT/RGS4/GPM6B/CFL1/FSCN1/FNBP1L/CDK5R1/MARCKS/STMN1/MARCKSL1/ACTB/DPYSL3/ACTG1/TMSB4X/TMSB15A/RND3/TAGLN3
GO:0048871	BP	GO:0048871	multicellular organismal-level homeostasis	70	-0.256077	-1.49613	0.0375375	0.175591	0.140555	214	tags=26%, list=15%, signal=23%	CNR1/HSPA1B/KIT/EGR1/THRA/EBF2/NDN/CXCR4/PCSK1N/ID1/ID2/NFIB/GADD45G/ACTB/ACTG1/CITED2/NEUROD1/SOX4
GO:0048514	BP	GO:0048514	blood vessel morphogenesis	67	-0.25715	-1.48758	0.0378215	0.176553	0.141325	131	tags=19%, list=9%, signal=19%	PGK1/CXCR4/ID1/SPRY2/TNMD/GTF2I/BTG1/NR2F2/EFNB2/ACTG1/CITED2/TFAP2B/SOX4
GO:0140098	MF	GO:0140098	catalytic activity, acting on RNA	36	0.310584	1.63583	0.0385107	0.179054	0.143327	642	tags=72%, list=44%, signal=41%	IARS1/EPRS1/SND1/POLR2A/RARS1/GARS1/DDX50/KARS1/DDX46/LARS1/DDX18/RNMT/POLR2L/FTO/PTRH2/DDX39A/DDX24/TRMT11/MTREX/CDKAL1/DIS3/DCP1B/AARS1/DDX27/NARS1/AGO3
GO:0071363	BP	GO:0071363	cellular response to growth factor stimulus	82	-0.246661	-1.49398	0.0385164	0.179054	0.143327	298	tags=33%, list=21%, signal=28%	UBE2D1/ING2/KIDINS220/PMEPA1/GFRA1/KDM5B/ING1/FEZ1/SKOR1/VSTM2A/EGR1/NDN/STMN2/JUN/ID1/ELAVL4/DDX5/SPRY2/LHX1/MAPT/FOS/PEG10/CITED2/NREP/TFAP2B/RGMB/SOX11
GO:0046983	MF	GO:0046983	protein dimerization activity	107	-0.227933	-1.44763	0.0390173	0.181008	0.144891	247	tags=27%, list=17%, signal=24%	TXN/H3-3B/PTF1A/HEY1/NHLH2/H2AZ1/MYC/KIT/OLIG3/TOX3/GSTA4/SFPQ/ID1/ID4/MCL1/H3-3A/TUBB2B/POU3F3/ID2/NR2F2/FOXP2/CADM3/NHLH1/ATP1B1/NEUROD2/TCF4/TFAP2B/NEUROD6/NEUROD1
GO:0001764	BP	GO:0001764	neuron migration	36	-0.346513	-1.67623	0.039314	0.181386	0.145194	499	tags=67%, list=34%, signal=45%	NSMF/RAC1/ASCL1/TUBA1A/SCRT2/CNTN2/SPOCK1/TOP2B/FYN/SEMA6A/FZD3/PAFAH1B1/POU4F1/GPM6A/OLIG3/NDN/CXCR4/LHX1/TUBB2B/CHL1/CDK5R1/NR2F2/DNER/DCX
GO:1903828	BP	GO:1903828	negative regulation of protein localization	24	-0.390108	-1.63969	0.0393406	0.181386	0.145194	260	tags=46%, list=18%, signal=38%	YWHAZ/CORO2B/TXN/GDI1/NDFIP1/GPM6B/MIDN/PKIA/DCLK2/MAPT/LYPD1
GO:0031399	BP	GO:0031399	regulation of protein modification process	134	-0.214779	-1.44004	0.0392157	0.181386	0.145194	438	tags=44%, list=30%, signal=34%	SPRY4/SKP1/ADCYAP1/DNAJA1/TRAF4/NAB2/IVNS1ABP/CCDC88A/CD24/MAPK8IP1/CADM4/HSPA1A/RASSF2/UNC119/FYN/CALM3/DIPK2A/KRAS/APC/BEX1/PPP2CA/CHRNA3/YWHAG/SH3BP5/THY1/UBE2D1/PELI1/GFRA1/VPS28/CCNG2/TXN/CCND2/PFN2/CAMK2N2/NDFIP1/HSPA1B/TNIP1/TRIB2/CORO1C/CBLB/DUSP6/YWHAB/KIT/EGR1/NDN/CALM2/PKIA/UCHL1/HBEGF/SPRY2/CDKN2D/PRKAR2B/CDK5R1/MAPT/NR2F2/ACTB/INSM1/CALM1/SOX4
GO:0002020	MF	GO:0002020	protease binding	21	0.371668	1.64599	0.0400681	0.183986	0.147275	147	tags=33%, list=10%, signal=30%	TIMP1/COL3A1/COL1A1/FN1/ANXA2/COL1A2/CLTC
GO:0061024	BP	GO:0061024	membrane organization	96	0.212271	1.50689	0.0400113	0.183986	0.147275	525	tags=51%, list=36%, signal=35%	GPHN/S100A10/SEC31A/SNAP91/ANXA2/SEC13/EXOC6B/NPC2/HSPA9/GBF1/MAPK8/YIPF5/TMCO1/NLGN1/ROMO1/CLU/TMED2/TRAM1/SERP1/BET1/ANXA1/XKR4/MIA3/SEC22A/CHCHD3/SEC61A1/USO1/NLGN4X/FCHSD2/CRIPT/APOA4/SAR1B/TMEM30A/SCLT1/UBXN2A/OSBP/MFSD2A/TP53/TRAPPC1/XKR6/SEC24D/COL5A1/APOE/NAPA/APOA1/PTPRD/TRIAP1/TOMM5/VTI1A
GO:0043434	BP	GO:0043434	response to peptide hormone	41	0.273928	1.52295	0.0401723	0.184089	0.147357	109	tags=20%, list=8%, signal=19%	TIMP1/MBD5/COL3A1/IGF2/COL1A1/XBP1/TFF1/EPRS1
GO:0005516	MF	GO:0005516	calmodulin binding	28	-0.347611	-1.5416	0.0403368	0.184093	0.14736	232	tags=32%, list=16%, signal=28%	PCP4/GAP43/NRGN/RGS4/ADCY1/DDX5/MARCKS/MARCKSL1/RGS16
GO:0044703	BP	GO:0044703	multi-organism reproductive process	28	-0.346578	-1.53702	0.0403368	0.184093	0.14736	244	tags=36%, list=17%, signal=30%	H3-3B/CNR1/PTN/DDR1/SLC38A2/H3-3A/NR2F2/FOS/IGFBP2/CITED2
GO:0010876	BP	GO:0010876	lipid localization	41	0.273224	1.51903	0.0409677	0.186217	0.149061	661	tags=76%, list=46%, signal=42%	FABP1/ANXA2/EPRS1/FBXW7/NPC2/PLIN2/CLU/SELENOM/ANXA1/XKR4/FTO/NUS1/APOA4/SAR1B/TMEM30A/VPS53/OSBP/MFSD2A/XKR6/SURF4/APOE/APOA1/TRIAP1/TMF1/HEXB/VMP1/SLC2A1/CEACAM1/HILPDA/ATP9B/STOML2
GO:0006810	BP	GO:0006810	transport	402	0.138681	1.25931	0.0408965	0.186217	0.149061	444	tags=37%, list=31%, signal=36%	FTL/MAGI2/CDKN1A/S100A6/RIMS2/HSP90B1/SCFD2/P4HB/ARF4/FGF13/FABP1/EXT1/S100A10/TFRC/CD63/COL1A1/AKAP6/SRPRA/SLC3A2/PCLO/SEC31A/B2M/FTH1/GOLGA4/HM13/KDELR2/SNAP91/DDIT3/XBP1/CACNA1B/ANXA2/LGALS3/SEC13/PDIA4/TPT1/HSPA5/EPRS1/UFM1/DLG2/TMED3/SRP54/CANX/WDPCP/FBXW7/EXOC6B/NPC2/RBFOX1/HSPA9/CLTC/COPB1/GOLT1B/SPINK1/ARRDC3/ZMAT3/PLIN2/GBF1/MAPK8/SEC61G/ERBB4/CACNA1C/GOLGA5/YIPF5/KRT18/TMCO1/COPB2/C1orf…
GO:0071407	BP	GO:0071407	cellular response to organic cyclic compound	53	-0.275703	-1.50951	0.0410959	0.186423	0.149226	548	tags=62%, list=38%, signal=40%	IGFBP5/CDKN1B/TIPARP/ARL6IP5/PRMT2/GNAO1/EZR/SSTR2/DNAJA1/GNB1/SLC1A2/SMARCA4/NRIP1/TOP2B/HSPA1A/YWHAH/RGS8/APLP1/POU4F1/PMEPA1/HSPA1B/RBFOX2/LBH/H2AZ1/EGR1/GNG2/RGS4/PALM/ADCY1/DDX5/NSG1/ACTB/NSG2
GO:0007178	BP	GO:0007178	transmembrane receptor protein serine/threonine kinase signaling pathway	46	-0.314623	-1.64515	0.0412391	0.186696	0.149444	122	tags=24%, list=8%, signal=23%	JUN/ID1/DDX5/SPRY2/FOS/PEG10/CITED2/NREP/TFAP2B/RGMB/SOX11
GO:0009101	BP	GO:0009101	glycoprotein biosynthetic process	29	0.329367	1.61895	0.0413552	0.186846	0.149564	526	tags=62%, list=36%, signal=40%	DAD1/EXT1/GFPT1/OST4/RPN1/STT3A/TM9SF2/OSTC/ALG3/SERP1/TMEM59/PGM3/NUS1/PLCB1/ALG2/ALG13/GOLGA2/RPN2
GO:0071560	BP	GO:0071560	cellular response to transforming growth factor beta stimulus	35	-0.328038	-1.57269	0.0416	0.187575	0.150148	122	tags=23%, list=8%, signal=21%	JUN/ID1/SPRY2/FOS/PEG10/CITED2/NREP/SOX11
GO:0071216	BP	GO:0071216	cellular response to biotic stimulus	17	0.398482	1.61195	0.0420828	0.189027	0.15131	200	tags=41%, list=14%, signal=36%	DDIT3/XBP1/HSPA5/HMGB2/MAPK8/GSTP1/TMCO1
GO:0051093	BP	GO:0051093	negative regulation of developmental process	98	-0.230355	-1.43569	0.04209	0.189027	0.15131	555	tags=56%, list=38%, signal=37%	VHL/KLF7/TET1/IGFBP5/SOCS2/DLL1/CDKN1B/BCL7A/HMGB1/PRDX2/YY1/SAP30/LUC7L/DPYSL5/ASCL1/CNTN2/RTN4/RGMA/TLCD3B/PLK2/SMARCA4/SKIL/KRAS/ZNF706/YWHAH/PPP2CA/SEMA6A/THY1/ING2/BCL11A/ING1/GDI1/HEY1/NDFIP1/LBH/PTN/TRIB2/MYC/KIT/RGS4/PGK1/ID4/SPRY2/TNMD/ID2/TSC22D1/CBLN1/GTF2I/MAPT/NFIB/ACTB/CITED2/NEUROD2/SOX11/SOX4
GO:0050801	BP	GO:0050801	monoatomic ion homeostasis	47	0.276136	1.61145	0.0423109	0.189264	0.151499	105	tags=21%, list=7%, signal=20%	FTL/HSP90B1/EXT1/MT2A/TFRC/AKAP6/B2M/FTH1/DDIT3/TPT1
GO:0055080	BP	GO:0055080	monoatomic cation homeostasis	47	0.276136	1.61145	0.0423109	0.189264	0.151499	105	tags=21%, list=7%, signal=20%	FTL/HSP90B1/EXT1/MT2A/TFRC/AKAP6/B2M/FTH1/DDIT3/TPT1
GO:0070201	BP	GO:0070201	regulation of establishment of protein localization	53	-0.296295	-1.62225	0.0427925	0.191038	0.15292	266	tags=30%, list=18%, signal=26%	VPS28/CORO2B/TXN/GDI1/CNR1/NDFIP1/OAZ2/MIDN/PKIA/CDK5R1/MAPT/NNAT/ZIC1/TFAP2B/NEUROD1/SOX4
GO:0015399	MF	GO:0015399	primary active transmembrane transporter activity	12	0.457124	1.64361	0.0430062	0.191233	0.153076	587	tags=83%, list=40%, signal=50%	NDUFV3/ATP6V1F/COX7A2L/ATP6V0B/NDUFS8/ATP6V0E1/NDUFA2/ATP6V1D/COX8A/NDUFA4
GO:0019207	MF	GO:0019207	kinase regulator activity	40	-0.310616	-1.55755	0.0429253	0.191233	0.153076	376	tags=52%, list=26%, signal=40%	CD24/MAPK8IP1/CALM3/APC/YWHAG/SH3BP5/KIDINS220/CCNG2/CCND2/CAMK2N2/CIT/TRIB2/YWHAB/CALM2/PKIA/HBEGF/SPRY2/CDKN2D/PRKAR2B/CDK5R1/CALM1
GO:0051348	BP	GO:0051348	negative regulation of transferase activity	32	-0.337145	-1.55891	0.0432001	0.191716	0.153463	447	tags=59%, list=31%, signal=42%	NPPA/SPRY4/DNAJA1/MAPK8IP1/APC/YWHAG/SH3BP5/THY1/CAMK2N2/TRIB2/CORO1C/CBLB/MIDN/PKIA/UCHL1/SPRY2/PRKAR2B/MAPT/NR2F2
GO:0071705	BP	GO:0071705	nitrogen compound transport	231	0.161712	1.38071	0.0433598	0.192046	0.153727	286	tags=28%, list=20%, signal=26%	CDKN1A/RIMS2/HSP90B1/SCFD2/ARF4/TFRC/CD63/COL1A1/AKAP6/SRPRA/SLC3A2/PCLO/SEC31A/GOLGA4/HM13/KDELR2/SNAP91/XBP1/SEC13/PDIA4/HSPA5/UFM1/DLG2/TMED3/SRP54/CANX/FBXW7/EXOC6B/RBFOX1/HSPA9/CLTC/COPB1/GOLT1B/SPINK1/ARRDC3/ZMAT3/GBF1/MAPK8/SEC61G/YIPF5/KRT18/COPB2/NLGN1/ROMO1/COG5/SRPRB/CLU/TMED2/TRAM1/SERP1/SIL1/MON2/BET1/ANXA1/SCFD1/SEC63/SEC62/LMAN1/MIA3/SEC22A/SEC61A1/NDUFAF2/ARCN1/USO1
GO:0014070	BP	GO:0014070	response to organic cyclic compound	87	-0.238209	-1.45332	0.0444126	0.196323	0.15715	512	tags=54%, list=35%, signal=37%	TIPARP/ARL6IP5/PRMT2/EIF4A3/ASCL1/GNAO1/NEFL/EZR/ST8SIA2/CDO1/SSTR2/DUT/DNAJA1/GNB1/SLC1A2/SMARCA4/NRIP1/TOP2B/HSPA1A/YWHAH/RGS8/PELI1/APLP1/POU4F1/PMEPA1/CNR1/HSPA1B/RBFOX2/LBH/H2AZ1/DUSP6/EGR1/SST/GNG2/RGS4/PALM/ADCY1/CXCR4/ELAVL4/DDX5/CDKN2D/NSG1/NR2F2/FOS/ACTB/IGFBP2/NSG2
GO:0043204	CC	GO:0043204	perikaryon	21	-0.400132	-1.60731	0.0448756	0.19786	0.158381	532	tags=71%, list=37%, signal=46%	GRIK3/NSMF/NPPA/ADCYAP1/CPLX2/FYN/RGS8/GAP43/RTN4RL2/NDN/ELAVL4/CRMP1/CDK5R1/ENO2/OLFM1
GO:0030135	CC	GO:0030135	coated vesicle	49	0.265608	1.57052	0.0449362	0.19786	0.158381	525	tags=59%, list=36%, signal=39%	TFRC/HLA-B/SEC31A/B2M/KDELR2/SNAP91/SEC13/TMED3/CLTC/COPB1/YIPF5/COPB2/TMED2/ATP6V1F/LMAN1/ARCN1/USO1/ATP6V0B/INPP5F/AREG/SAR1B/HLA-DRB1/CLINT1/COPG1/SEC24D/APOE/HLA-C/GOLGA2/VTI1A
GO:0035966	BP	GO:0035966	response to topologically incorrect protein	24	0.368761	1.6955	0.0452537	0.198588	0.158963	408	tags=58%, list=28%, signal=43%	DDIT3/DNAJC3/XBP1/HSPA5/CLU/TMED2/TRAM1/SERP1/HSPA4L/UFL1/AGR2/HERPUD1/MANF/CREB3
GO:0120111	CC	GO:0120111	neuron projection cytoplasm	12	-0.501804	-1.65043	0.0454545	0.198588	0.158963	585	tags=92%, list=40%, signal=55%	BLOC1S6/GRIK3/SPAST/NEFL/KIF3A/PAFAH1B1/KIF1B/KIF1A/UCHL1/MAPT/KIF5C
GO:0034763	BP	GO:0034763	negative regulation of transmembrane transport	12	-0.498301	-1.63891	0.0454545	0.198588	0.158963	546	tags=83%, list=38%, signal=52%	AKT1/ARL6IP5/SLC30A1/CALM3/PEA15/YWHAQ/OAZ2/RGS4/CALM2/CALM1
GO:0048709	BP	GO:0048709	oligodendrocyte differentiation	12	-0.498181	-1.63851	0.0454545	0.198588	0.158963	191	tags=42%, list=13%, signal=36%	PTN/GPM6B/CXCR4/ID4/SOX11
GO:0048593	BP	GO:0048593	camera-type eye morphogenesis	22	-0.394248	-1.60742	0.0456081	0.198873	0.159191	106	tags=41%, list=7%, signal=39%	HMGN1/THY1/FJX1/PTF1A/LHX1/CITED2/TFAP2B/TFAP2A/SOX11
GO:0019888	MF	GO:0019888	protein phosphatase regulator activity	10	-0.532627	-1.64775	0.0458554	0.199179	0.159436	353	tags=70%, list=24%, signal=53%	CALM3/PPP2R2B/PTN/CALM2/PPP1R14B/PPP1R1A/CALM1
GO:0048708	BP	GO:0048708	astrocyte differentiation	10	-0.53046	-1.64105	0.0458554	0.199179	0.159436	413	tags=70%, list=28%, signal=50%	CNTN2/KRAS/GAP43/ID4/POU3F2/ID2/MAPT
GO:0051053	BP	GO:0051053	negative regulation of DNA metabolic process	10	0.498347	1.66421	0.0459681	0.199283	0.15952	47	tags=30%, list=3%, signal=29%	H1-2/CDKN1A/S100A11
GO:0009914	BP	GO:0009914	hormone transport	32	-0.335847	-1.5529	0.0461289	0.199596	0.15977	34	tags=16%, list=2%, signal=16%	NNAT/TFAP2B/NEUROD1/SOX11/SOX4
GO:0015629	CC	GO:0015629	actin cytoskeleton	51	-0.279298	-1.49939	0.0464396	0.200555	0.160538	631	tags=65%, list=44%, signal=38%	CALB1/MTPN/SPTAN1/MPRIP/ACTR1A/DCTN2/ADD1/DBN1/TMOD2/RAC1/RAC3/EZR/MTSS1/ADD2/AFAP1/DYNLL2/FYN/CAPZB/APC2/RND1/COTL1/CORO2B/CNR1/CORO1C/ARHGAP21/CFL1/FSCN1/SPRY2/MARCKS/ACTB/DPYSL3/ACTG1/TAGLN3
GO:0051604	BP	GO:0051604	protein maturation	57	0.254957	1.55421	0.0470385	0.202752	0.162297	141	tags=25%, list=10%, signal=23%	HSP90B1/P4HB/S100A10/B2M/HM13/DNAJC3/ANXA2/PDIA4/HSPA5/PPIB/CANX/PRDX4/HSPA9/SEC11C
GO:0002761	BP	GO:0002761	regulation of myeloid leukocyte differentiation	12	-0.492918	-1.6212	0.0472028	0.203071	0.162552	372	tags=67%, list=26%, signal=50%	CAMK4/RASSF2/POU4F1/NDFIP1/MYC/KLF10/ID2/FOS
GO:0005794	CC	GO:0005794	Golgi apparatus	176	0.168209	1.3872	0.0474298	0.203659	0.163022	616	tags=56%, list=42%, signal=37%	ARF4/GOLGB1/TNRC6A/EXT1/HLA-B/B2M/GOLGA4/KDELR2/TGFBI/MARCHF1/TMED3/FBXW7/RBFOX1/CALU/NUCB2/CLTC/TM9SF2/COPB1/GOLT1B/LUM/SEMA6D/GBF1/GOLGA5/YIPF5/TMCO1/COPB2/C1orf43/NLGN1/COG5/CLU/TMEM87A/TMED2/CST3/PDXDC1/SELENOM/DCN/BET1/SCFD1/ATP6V1F/LMAN1/TMEM59/ARCN1/USO1/ACBD3/GCC2/COG6/TENM2/BIRC6/GPC6/KLHL20/GORASP2/MYDGF/ATP6V0B/SLC39A7/CIB1/SAR1B/TMEM30A/ZFPL1/HLA-DRB1/VPS53/CREB3/TBC1D23/PJA2/UBXN2A/C…
GO:0051101	BP	GO:0051101	regulation of DNA binding	15	-0.457337	-1.62843	0.0481928	0.205623	0.164595	277	tags=47%, list=19%, signal=38%	POU4F1/TXN/HEY1/JUN/TMSB4X/NEUROD1/SOX11
GO:0016482	BP	GO:0016482	cytosolic transport	19	0.37167	1.60149	0.0482377	0.205623	0.164595	689	tags=84%, list=48%, signal=45%	CLTC/GOLT1B/GBF1/TMEM87A/MON2/GCC2/KLHL20/VPS53/TBC1D23/TBC1D5/PPFIA2/VTI1A/PREPL/LAMP1/ARL1/PRKN
GO:0021549	BP	GO:0021549	cerebellum development	25	-0.368887	-1.55612	0.0482529	0.205623	0.164595	106	tags=24%, list=7%, signal=23%	LHX1/CBLN1/CDK5R1/LHX5/NEUROD2/NEUROD1
GO:0030155	BP	GO:0030155	regulation of cell adhesion	78	0.214073	1.44359	0.0480542	0.205623	0.164595	100	tags=19%, list=7%, signal=19%	P4HB/S100A10/TFRC/IGF2/COL1A1/LGALS1/FRMD5/FN1/B2M/XBP1/FAF1/LGALS3/ZFHX3/EPCAM/TGFBI
GO:0048592	BP	GO:0048592	eye morphogenesis	23	-0.381341	-1.57015	0.0487395	0.207304	0.16594	106	tags=39%, list=7%, signal=37%	HMGN1/THY1/FJX1/PTF1A/LHX1/CITED2/TFAP2B/TFAP2A/SOX11
GO:0031397	BP	GO:0031397	negative regulation of protein ubiquitination	14	-0.466179	-1.62767	0.049236	0.207689	0.166249	418	tags=64%, list=29%, signal=46%	DNAJA1/IVNS1ABP/HSPA1A/FYN/BEX1/VPS28/HSPA1B/SPRY2/SOX4
GO:1901874	BP	GO:1901874	negative regulation of post-translational protein modification	14	-0.466179	-1.62767	0.049236	0.207689	0.166249	418	tags=64%, list=29%, signal=46%	DNAJA1/IVNS1ABP/HSPA1A/FYN/BEX1/VPS28/HSPA1B/SPRY2/SOX4
GO:1903321	BP	GO:1903321	negative regulation of protein modification by small protein conjugation or removal	14	-0.466179	-1.62767	0.049236	0.207689	0.166249	418	tags=64%, list=29%, signal=46%	DNAJA1/IVNS1ABP/HSPA1A/FYN/BEX1/VPS28/HSPA1B/SPRY2/SOX4
GO:0045807	BP	GO:0045807	positive regulation of endocytosis	16	0.412821	1.61808	0.0493839	0.207689	0.166249	216	tags=38%, list=15%, signal=32%	MAGI2/CD63/B2M/ANXA2/NLGN1/CLU
GO:0051216	BP	GO:0051216	cartilage development	16	0.411468	1.61277	0.0493839	0.207689	0.166249	100	tags=31%, list=7%, signal=29%	TIMP1/COL3A1/EXT1/COL1A1/TGFBI
GO:0016310	BP	GO:0016310	phosphorylation	143	-0.215505	-1.4605	0.0491724	0.207689	0.166249	428	tags=42%, list=30%, signal=33%	ADCYAP1/PKM/DNAJA1/TRAF4/NAB2/CCDC88A/PLK2/CD24/MAPK8IP1/CAMK4/CADM4/RASSF2/UNC119/FYN/CALM3/DIPK2A/KRAS/PFKFB3/APC/PPP2CA/CHRNA3/BRSK2/YWHAG/SH3BP5/THY1/GFRA1/YWHAZ/CCNG2/TXN/CCND2/PFN2/CAMK2N2/CIT/DYNLL1/TRIB2/CORO1C/CBLB/DUSP6/DDR1/KIT/EGR1/CALM2/PGK1/MIDN/PKIA/UCHL1/HBEGF/SPRY2/CDKN2D/DCLK2/PRKAR2B/PPP1R14B/CDK5R1/MAPT/NR2F2/LMO4/SBK1/ACTB/INSM1/CALM1
GO:0003924	MF	GO:0003924	GTPase activity	35	-0.316569	-1.5177	0.0496	0.208056	0.166542	482	tags=57%, list=33%, signal=39%	RAC1/GNAO1/RAC3/RAB11B/GNB1/ARF5/KRAS/DIRAS2/RGS17/RGS8/TUBB3/TUBB4B/RND1/RGS4/TUBB/TUBB2A/TUBB2B/ARL4C/RND3/RGS16
GO:0006873	BP	GO:0006873	intracellular monoatomic ion homeostasis	45	0.257433	1.46903	0.049841	0.208056	0.166542	105	tags=20%, list=7%, signal=19%	FTL/HSP90B1/MT2A/TFRC/AKAP6/B2M/FTH1/DDIT3/TPT1
GO:0030003	BP	GO:0030003	intracellular monoatomic cation homeostasis	45	0.257433	1.46903	0.049841	0.208056	0.166542	105	tags=20%, list=7%, signal=19%	FTL/HSP90B1/MT2A/TFRC/AKAP6/B2M/FTH1/DDIT3/TPT1
GO:0051641	BP	GO:0051641	cellular localization	359	0.14735	1.32239	0.0497346	0.208056	0.166542	343	tags=30%, list=24%, signal=30%	FTL/GPHN/MAGI2/CDKN1A/RIMS2/HSP90B1/SCFD2/P4HB/ARF4/FGF13/GOLGB1/S100A10/TFRC/CD63/COL1A1/AKAP6/TEX14/SRPRA/PCLO/SEC31A/PIBF1/FTH1/GOLGA4/HM13/KDELR2/SNAP91/DDIT3/XBP1/ANXA2/FAF1/LGALS3/SEC13/PDIA4/HSPA5/UFM1/DLG2/TMED3/SRP54/CANX/WDPCP/FBXW7/EXOC6B/NPC2/HSPA9/SMYD3/CLTC/TM9SF2/COPB1/CROCC/GOLT1B/CUTA/ARRDC3/ZMAT3/GBF1/MAPK8/SEC61G/ERBB4/CACNA1C/YIPF5/KRT18/TMCO1/COPB2/NLGN1/RPF2/ROMO1/COG5/SRPRB…
GO:0060284	BP	GO:0060284	regulation of cell development	90	-0.233882	-1.43398	0.0502874	0.209531	0.167723	546	tags=58%, list=38%, signal=38%	AKT1/ADD1/DLL1/L1CAM/DBN1/HMGB1/HLTF/PRDX2/DPYSL5/ASCL1/NEFL/STK25/RAC3/MAP6/HES6/RTN4/RGMA/SMARCA4/SKIL/CAMK4/HSPA1A/RASSF2/KRAS/YWHAH/JUNB/SEMA6A/THY1/FZD3/MTURN/BCL11A/PAFAH1B1/POU4F1/GDI1/CHD7/HEY1/NDFIP1/HSPA1B/NCAN/PTN/MYC/KIT/EIF4G2/KLF10/CXCR4/ID4/ID2/TSC22D1/MAPT/FOS/ACTB/SOX11/SOX4
GO:0050839	MF	GO:0050839	cell adhesion molecule binding	83	0.21546	1.46441	0.0504489	0.209815	0.16795	318	tags=34%, list=22%, signal=28%	P4HB/COL3A1/NRXN3/IGF2/S100A11/SLC3A2/FRMD5/FN1/ANXA2/EPCAM/TGFBI/PRDX6/HSPA5/TSPAN8/SND1/CDH12/RARS1/KRT18/NLGN1/DSCAM/PDXDC1/CTNNA2/ANXA1/USO1/NLGN4X/TENM2/CTNND2/EDIL3
GO:0008017	MF	GO:0008017	microtubule binding	39	-0.306235	-1.51872	0.0512821	0.212887	0.170409	646	tags=77%, list=45%, signal=44%	CAMSAP1/TBCB/SUN2/MAP4/CCSAP/KATNBL1/REEP1/MAPRE2/CLIP3/SPAST/EZR/MAP6/MAPRE1/HDGFL3/CCDC88A/KIF3C/DCTN1/KIF3A/VASH2/APC/APC2/PAFAH1B1/KIF1B/KIF1A/KIF21B/DCLK2/MAPT/KIF5C/NEFM/DCX
GO:0051402	BP	GO:0051402	neuron apoptotic process	32	-0.330126	-1.52645	0.0519481	0.215254	0.172304	499	tags=59%, list=34%, signal=40%	NONO/NSMF/ASCL1/NEFL/ST8SIA2/TUBA1A/ATN1/KRAS/CPEB4/POU4F1/CIT/EGR1/TOX3/MCL1/CHL1/CDK5R1/EN2/TFAP2B/TFAP2A
GO:0008654	BP	GO:0008654	phospholipid biosynthetic process	20	0.373427	1.62633	0.0523718	0.216177	0.173043	916	tags=100%, list=63%, signal=37%	PIGN/PIGL/NUS1/INPP5F/TMEM38B/OSBP/MFSD2A/PI4KA/APOA1/DPM3/HEXB/PIK3C2A/DPM1/FADS1/SLC44A5/SLC30A5/PIGF/PIK3R3/SOCS2/LPCAT4
GO:0032271	BP	GO:0032271	regulation of protein polymerization	33	-0.326113	-1.52996	0.0523732	0.216177	0.173043	619	tags=73%, list=43%, signal=43%	MTPN/SPTAN1/MEGF9/EVL/ADD1/CDKN1B/CLIP3/TMOD2/GRB2/RAC1/MAPRE1/ADD2/HSPA1A/DCTN1/CAPZB/COTL1/PFN2/HSPA1B/STMN2/CDK5R1/MAPT/STMN1/TMSB4X/TMSB15A
GO:0022037	BP	GO:0022037	metencephalon development	26	-0.357926	-1.52932	0.052459	0.216177	0.173043	106	tags=23%, list=7%, signal=22%	LHX1/CBLN1/CDK5R1/LHX5/NEUROD2/NEUROD1
GO:0009897	CC	GO:0009897	external side of plasma membrane	12	0.445195	1.60072	0.0534953	0.218447	0.17486	65	tags=33%, list=4%, signal=32%	P4HB/TFRC/HLA-B/B2M
GO:0005746	CC	GO:0005746	mitochondrial respirasome	12	0.443866	1.59594	0.0534953	0.218447	0.17486	700	tags=92%, list=48%, signal=48%	UQCRQ/NDUFV3/COX7A2L/NDUFS8/FOXRED1/NDUFA2/COX8A/NDUFA4/SDHD/COX6A1/NDUFB9
GO:0070469	CC	GO:0070469	respirasome	12	0.443866	1.59594	0.0534953	0.218447	0.17486	700	tags=92%, list=48%, signal=48%	UQCRQ/NDUFV3/COX7A2L/NDUFS8/FOXRED1/NDUFA2/COX8A/NDUFA4/SDHD/COX6A1/NDUFB9
GO:0030139	CC	GO:0030139	endocytic vesicle	31	0.307812	1.53532	0.0532235	0.218447	0.17486	611	tags=71%, list=42%, signal=42%	HSP90B1/TFRC/HLA-B/B2M/SPARC/CLTC/ATP6V0B/SAA1/INPP5F/AREG/HLA-DRB1/CAMK2D/LAMP2/MDM2/ATP6V0E1/APOE/HLA-C/APOA1/HYOU1/PDIA3/UBC/LAMP1
GO:0001932	BP	GO:0001932	regulation of protein phosphorylation	100	-0.225353	-1.42239	0.0532374	0.218447	0.17486	447	tags=46%, list=31%, signal=34%	NPPA/SPRY4/ADCYAP1/DNAJA1/TRAF4/NAB2/CCDC88A/CD24/MAPK8IP1/CADM4/RASSF2/UNC119/FYN/CALM3/DIPK2A/KRAS/APC/PPP2CA/CHRNA3/YWHAG/SH3BP5/THY1/GFRA1/CCNG2/TXN/CCND2/PFN2/CAMK2N2/TRIB2/CORO1C/CBLB/DUSP6/KIT/EGR1/CALM2/PKIA/UCHL1/HBEGF/SPRY2/CDKN2D/PRKAR2B/CDK5R1/NR2F2/ACTB/INSM1/CALM1
GO:0044706	BP	GO:0044706	multi-multicellular organism process	29	-0.335141	-1.50222	0.0538336	0.219085	0.17537	244	tags=34%, list=17%, signal=29%	H3-3B/CNR1/PTN/DDR1/SLC38A2/H3-3A/NR2F2/FOS/IGFBP2/CITED2
GO:0030031	BP	GO:0030031	cell projection assembly	50	-0.27899	-1.49988	0.0538462	0.219085	0.17537	598	tags=68%, list=41%, signal=41%	FGD4/MAP4/EVL/AKT1/CSNK1D/CDC42/RAC1/SDCBP/ATAT1/RAC3/EZR/MAPRE1/MTSS1/ZMYND8/CCDC88A/SNX10/DCTN1/KIF3A/APC/CAPZB/CFAP298/VDAC3/CFAP20/PFN2/GAP43/DYNLL1/GPM6A/CORO1C/KIT/PALM/FSCN1/FNBP1L/DPYSL3/DCX
GO:0032272	BP	GO:0032272	negative regulation of protein polymerization	16	-0.43931	-1.60129	0.0541455	0.219905	0.176027	619	tags=81%, list=43%, signal=47%	MTPN/SPTAN1/ADD1/CLIP3/TMOD2/MAPRE1/ADD2/CAPZB/PFN2/STMN2/STMN1/TMSB4X/TMSB15A
GO:0043525	BP	GO:0043525	positive regulation of neuron apoptotic process	10	-0.523242	-1.61872	0.0546737	0.22165	0.177424	100	tags=40%, list=7%, signal=38%	MCL1/CDK5R1/TFAP2B/TFAP2A
GO:1904115	CC	GO:1904115	axon cytoplasm	11	-0.505436	-1.60644	0.0549645	0.222428	0.178047	495	tags=82%, list=34%, signal=54%	SPAST/NEFL/KIF3A/PAFAH1B1/KIF1B/KIF1A/UCHL1/MAPT/KIF5C
GO:0044282	BP	GO:0044282	small molecule catabolic process	22	-0.381991	-1.55745	0.0557432	0.224011	0.179313	146	tags=36%, list=10%, signal=33%	CNR1/ETFB/NUDT3/PGK1/DDAH2/GAD1/ENO2/GAD2
GO:0043523	BP	GO:0043523	regulation of neuron apoptotic process	29	-0.345908	-1.55048	0.0557035	0.224011	0.179313	172	tags=28%, list=12%, signal=25%	EGR1/TOX3/MCL1/CHL1/CDK5R1/EN2/TFAP2B/TFAP2A
GO:0019722	BP	GO:0019722	calcium-mediated signaling	21	-0.385453	-1.54834	0.0556492	0.224011	0.179313	134	tags=29%, list=9%, signal=26%	CALM2/CXCR4/MAPT/ATP1B1/NEUROD2/CALM1
GO:0098791	CC	GO:0098791	Golgi apparatus subcompartment	50	0.25492	1.51591	0.0559529	0.224011	0.179313	432	tags=50%, list=30%, signal=36%	GOLGB1/GOLGA4/TGFBI/MARCHF1/TMED3/RBFOX1/CLTC/GBF1/GOLGA5/YIPF5/COG5/TMEM87A/TMED2/SCFD1/TMEM59/USO1/GCC2/COG6/BIRC6/KLHL20/SAR1B/HLA-DRB1/VPS53/TBC1D23/OSBP
GO:0009719	BP	GO:0009719	response to endogenous stimulus	184	-0.194287	-1.37897	0.0557823	0.224011	0.179313	549	tags=53%, list=38%, signal=38%	TET1/IGFBP5/AKT1/SOCS2/CSNK1D/LY6H/EID2/DLL1/CDKN1B/NONO/FAM89B/NFIA/YY1/SAP30/PRMT2/NSMF/GRB2/EIF4A3/SDCBP/ASCL1/GNAO1/NEFL/EZR/CDO1/SSTR2/SPRY4/CD81/PKM/DNAJA1/GNB1/VAMP2/RGMA/SLC1A2/SKOR2/SMARCA4/SKIL/CD24/TOP2B/CADM4/HSPA1A/FYN/YWHAH/CHRNA3/SEMA6A/YWHAG/RGS8/UBE2D1/ING2/KIDINS220/APLP1/CASTOR2/BCL11A/CPEB4/PMEPA1/GFRA1/KDM5B/ING1/LMO2/FEZ1/SKOR1/VSTM2A/HSPA1B/RBFOX2/LBH/IER2/MYC/DUSP6/KIT/EGR…
GO:0051179	BP	GO:0051179	localization	479	0.138725	1.28951	0.0558722	0.224011	0.179313	407	tags=34%, list=28%, signal=36%	FTL/GPHN/MAGI2/CDKN1A/S100A6/RIMS2/HSP90B1/SCFD2/P4HB/ARF4/FGF13/GOLGB1/FABP1/EXT1/S100A10/TFRC/CD63/COL1A1/AKAP6/TEX14/SRPRA/SLC3A2/PCLO/SEC31A/PIBF1/B2M/FTH1/GOLGA4/HM13/KDELR2/SNAP91/DDIT3/XBP1/CACNA1B/ANXA2/FAF1/LGALS3/TGFBI/SEC13/PDIA4/TPT1/STAG1/HSPA5/EPRS1/UFM1/DLG2/TMED3/SRP54/CANX/WDPCP/FBXW7/EXOC6B/NPC2/RBFOX1/HSPA9/SMYD3/CLTC/TM9SF2/COPB1/CROCC/GOLT1B/CUTA/SPINK1/ARRDC3/ZMAT3/PLIN2/GBF…
GO:0045639	BP	GO:0045639	positive regulation of myeloid cell differentiation	10	-0.516233	-1.59704	0.0564374	0.225549	0.180545	369	tags=70%, list=25%, signal=53%	HSPA1A/MTURN/POU4F1/HSPA1B/KLF10/ID2/FOS
GO:0005216	MF	GO:0005216	monoatomic ion channel activity	20	0.369211	1.60797	0.056647	0.225946	0.180863	398	tags=60%, list=27%, signal=44%	CACNA1B/ANXA2/CACNA1C/TMCO1/SEC61A1/ANO10/ATP5F1E/ATP5ME/CLDN4/KCNH7/FXYD3/TMEM38B
GO:0009968	BP	GO:0009968	negative regulation of signal transduction	148	-0.203944	-1.38422	0.0567376	0.225946	0.180863	383	tags=37%, list=26%, signal=30%	SKOR2/SMARCA4/NDRG4/SKIL/MAPK8IP1/CADM4/HSPA1A/RASSF2/FYN/AMER2/APC/PPP2CA/SEMA6A/YWHAG/RGS17/THY1/RGS8/UBE2D1/ING2/APC2/APLP1/CASTOR2/PAFAH1B1/TMEM14A/PMEPA1/STMN3/DUSP8/YWHAZ/PEA15/ING1/HEY1/SKOR1/HSPA1B/CIT/LBH/TNIP1/MYC/CBLB/DUSP6/YWHAB/EGR1/RGS4/DUSP4/PALM/TLE1/UCHL1/SPRY2/CDKN2D/MCL1/STMN1/PEG10/IGFBP2/TMSB4X/NEUROD1/RGS16
GO:0071559	BP	GO:0071559	response to transforming growth factor beta	36	-0.314555	-1.52164	0.0570523	0.226798	0.181545	122	tags=22%, list=8%, signal=21%	JUN/ID1/SPRY2/FOS/PEG10/CITED2/NREP/SOX11
GO:0005793	CC	GO:0005793	endoplasmic reticulum-Golgi intermediate compartment	29	0.315095	1.5488	0.0575877	0.228523	0.182925	663	tags=76%, list=46%, signal=42%	P4HB/GOLGB1/FN1/HSPA5/TMED3/NUCB2/COPB1/GBF1/TMED2/BET1/LMAN1/MYDGF/AREG/COPG1/SURF4/SERPINH1/GOLGA2/VMP1/GOSR2/PDIA6/SEC23IP/BCAP31
GO:0001221	MF	GO:0001221	transcription coregulator binding	12	-0.481304	-1.583	0.0576923	0.228535	0.182935	576	tags=83%, list=40%, signal=51%	CTCF/FAM89B/MTF2/SMARCA4/JUND/CBX3/LMO2/CIT/MYC/FOS
GO:0045202	CC	GO:0045202	synapse	199	-0.190303	-1.37018	0.0579515	0.229158	0.183434	547	tags=51%, list=38%, signal=37%	SLC4A8/AKT1/ADD1/LY6H/CDC42/GRIK3/CACNA1G/DBN1/ARL6IP5/ADGRL1/FRRS1L/TMOD2/NSMF/ZNRF1/EIF4A3/RAC1/SDCBP/NEFL/CLSTN1/RAC3/NPTXR/SLC30A1/RAB11B/TUBA1A/NCS1/ZMYND8/NLGN2/GNB1/CNTN2/SPOCK1/VAMP2/RTN4/ADD2/PCDHB2/EFNB1/CPLX2/SLC1A2/MAPK8IP1/ENAH/PCDH8/CALB2/DYNLL2/UNC119/FYN/YWHAH/NETO2/PPP2CA/CHRNA3/CAPZB/YWHAG/RGS17/APBA2/RGS8/KCNQ2/FZD3/APC2/BCL11A/PAFAH1B1/CPEB4/GPC2/KIF1B/YWHAZ/KIF1A/CHMP2B/PFN2/…
GO:0008088	BP	GO:0008088	axo-dendritic transport	13	-0.478512	-1.61935	0.0589255	0.231787	0.185538	495	tags=77%, list=34%, signal=51%	SPAST/NEFL/KIF3A/PAFAH1B1/KIF1B/KIF1A/FEZ1/UCHL1/MAPT/KIF5C
GO:0031514	CC	GO:0031514	motile cilium	13	-0.478104	-1.61797	0.0589255	0.231787	0.185538	353	tags=62%, list=24%, signal=47%	CALM3/CAPZB/PAFAH1B1/CFAP20/ATP1B3/CALM2/ATP1B1/CALM1
GO:0016072	BP	GO:0016072	rRNA metabolic process	32	0.313445	1.59894	0.0588142	0.231787	0.185538	660	tags=75%, list=46%, signal=42%	TRMT112/ZCCHC7/RPS19/RPF2/RPS21/NOL8/DCAF13/DDX18/RPS16/NOLC1/NOP10/NOP58/RPS27/TP53/RSL1D1/MTREX/BRIX1/MPHOSPH10/DIS3/ESF1/RPL35/DDX27/EXOSC1/RPS25
GO:0015748	BP	GO:0015748	organophosphate ester transport	15	0.413825	1.59556	0.0593824	0.231787	0.185538	656	tags=87%, list=45%, signal=48%	NPC2/XKR4/APOA4/TMEM30A/OSBP/MFSD2A/XKR6/APOE/APOA1/TRIAP1/VMP1/G6PC3/ATP9B
GO:0035967	BP	GO:0035967	cellular response to topologically incorrect protein	15	0.412368	1.58994	0.0593824	0.231787	0.185538	408	tags=60%, list=28%, signal=44%	DDIT3/XBP1/HSPA5/TMED2/SERP1/UFL1/AGR2/HERPUD1/CREB3
GO:0043405	BP	GO:0043405	regulation of MAP kinase activity	12	-0.479836	-1.57818	0.0594406	0.231787	0.185538	447	tags=75%, list=31%, signal=52%	NPPA/SPRY4/DNAJA1/CD24/MAPK8IP1/TRIB2/KIT/UCHL1/SPRY2
GO:0017124	MF	GO:0017124	SH3 domain binding	12	-0.479283	-1.57636	0.0594406	0.231787	0.185538	374	tags=67%, list=26%, signal=50%	ENAH/AFAP1/KHDRBS1/SH3BP5/CIT/CBLB/MAPT/DPYSL3
GO:0007167	BP	GO:0007167	enzyme-linked receptor protein signaling pathway	107	-0.218979	-1.39077	0.0592486	0.231787	0.185538	191	tags=21%, list=13%, signal=20%	PTN/CBLB/DDR1/KIT/EGR1/NDN/ZFAND5/JUN/ID1/DDX5/HBEGF/SPRY2/CDK5R1/EFNB2/FOS/STMN1/PEG10/IGFBP2/CITED2/NREP/TFAP2B/RGMB/SOX11
GO:0071902	BP	GO:0071902	positive regulation of protein serine/threonine kinase activity	13	-0.475835	-1.61029	0.0606586	0.233702	0.187071	376	tags=62%, list=26%, signal=46%	CD24/CALM3/DIPK2A/PPP2CA/CCND2/KIT/CALM2/CALM1
GO:0018107	BP	GO:0018107	peptidyl-threonine phosphorylation	13	-0.475658	-1.60969	0.0606586	0.233702	0.187071	134	tags=38%, list=9%, signal=35%	CALM2/SPRY2/CDK5R1/SBK1/CALM1
GO:0018210	BP	GO:0018210	peptidyl-threonine modification	13	-0.475658	-1.60969	0.0606586	0.233702	0.187071	134	tags=38%, list=9%, signal=35%	CALM2/SPRY2/CDK5R1/SBK1/CALM1
GO:0008306	BP	GO:0008306	associative learning	11	-0.499146	-1.58645	0.0602837	0.233702	0.187071	489	tags=73%, list=34%, signal=49%	EIF4A3/TUBA1A/NDRG4/KRAS/KIT/ELAVL4/FOS/NEUROD2
GO:0000139	CC	GO:0000139	Golgi membrane	72	0.226018	1.47646	0.0604112	0.233702	0.187071	288	tags=35%, list=20%, signal=29%	ARF4/GOLGB1/EXT1/HLA-B/B2M/GOLGA4/KDELR2/TMED3/COPB1/GOLT1B/GBF1/GOLGA5/TMCO1/COPB2/COG5/TMEM87A/TMED2/BET1/SCFD1/ATP6V1F/LMAN1/TMEM59/ARCN1/USO1/ACBD3
GO:0006812	BP	GO:0006812	monoatomic cation transport	81	0.213054	1.42629	0.0606317	0.233702	0.187071	399	tags=41%, list=28%, signal=31%	FTL/FGF13/TFRC/CD63/AKAP6/SLC3A2/B2M/FTH1/DDIT3/CACNA1B/ANXA2/LGALS3/TPT1/CLTC/SPINK1/CACNA1C/TMCO1/SLC8A1/ATP5MC1/ATP6V1F/SEC61A1/ANO10/ATP5F1E/ATP5ME/KCNH7/GSTO1/COX7A2L/ATP6V0B/SLC39A7/SERPINE2/FXYD3/TMEM38B/CAMK2D
GO:0009966	BP	GO:0009966	regulation of signal transduction	291	-0.173628	-1.32508	0.0602258	0.233702	0.187071	555	tags=49%, list=38%, signal=38%	VHL/PRDX1/SLC25A5/TET1/IGFBP5/AKT1/SOCS2/CSNK1D/EID2/DLL1/CDC42/MAPRE2/NONO/FAM89B/MIF/HMGB1/ARL6IP5/PRDX2/FRRS1L/TMOD2/SAP30/PRMT2/GRB2/ZNRF1/EIF4A3/IER3/RAC1/SDCBP/ASCL1/ATAT1/SCG2/SEZ6L2/STK25/GPR161/TLE5/EZR/NPPA/STMP1/SPRY4/ZMYND8/NLGN2/ADCYAP1/CD81/SCRT2/DNAJA1/TRAF4/CNTN2/RTN4/RGMA/IVNS1ABP/CCDC88A/SKOR2/PLK2/SMARCA4/NDRG4/SKIL/CD24/MAPK8IP1/CADM4/HSPA1A/RASSF2/MTCH1/FYN/CALM3/DIPK2A/AMER2…
GO:1902893	BP	GO:1902893	regulation of miRNA transcription	12	-0.472011	-1.55244	0.0611888	0.235342	0.188383	188	tags=67%, list=13%, signal=59%	YY1/MYCN/SMARCA4/MYC/EGR1/JUN/NFIB/FOS
GO:0030018	CC	GO:0030018	Z disc	11	0.448189	1.55687	0.0614428	0.235513	0.188521	344	tags=64%, list=24%, signal=49%	CACNA1C/NEBL/SLC8A1/KRT19/FBXO22/MYL12A/KRT8
GO:0031674	CC	GO:0031674	I band	11	0.448189	1.55687	0.0614428	0.235513	0.188521	344	tags=64%, list=24%, signal=49%	CACNA1C/NEBL/SLC8A1/KRT19/FBXO22/MYL12A/KRT8
GO:0048705	BP	GO:0048705	skeletal system morphogenesis	17	-0.423864	-1.57624	0.0616438	0.235703	0.188673	218	tags=41%, list=15%, signal=35%	UNCX/THRA/ZFAND5/LHX1/CITED2/TFAP2A/SOX11
GO:0031345	BP	GO:0031345	negative regulation of cell projection organization	36	-0.310484	-1.50194	0.0618067	0.235703	0.188673	412	tags=53%, list=28%, signal=39%	SPOCK1/RTN4/RGMA/FYN/YWHAH/SEMA6A/CAPZB/THY1/BCL11A/PAFAH1B1/PFN2/GDI1/RTN4RL2/STMN2/NR2F1/SPRY2/CRMP1/EFNB2/DPYSL3
GO:0051098	BP	GO:0051098	regulation of binding	31	-0.323913	-1.48523	0.0617886	0.235703	0.188673	122	tags=23%, list=8%, signal=21%	JUN/CRMP1/STMN1/ACTB/TMSB4X/NEUROD1/SOX11
GO:0043022	MF	GO:0043022	ribosome binding	10	0.477204	1.59361	0.062069	0.235904	0.188834	407	tags=70%, list=28%, signal=51%	HSPA5/SEC61G/TMCO1/SEC61A1/DNAJC2/ABCE1/SEC61B
GO:0015980	BP	GO:0015980	energy derivation by oxidation of organic compounds	22	0.342874	1.5332	0.0619719	0.235904	0.188834	700	tags=86%, list=48%, signal=45%	IGF2/GFPT1/UQCRQ/NDUFV3/ATP5F1E/ATP5ME/COX7A2L/TP53/NDUFS8/NDUFA2/SUCLG1/PHLDA2/COX8A/NDUFA4/SDHD/COX6A1/STOML2/DGUOK/NDUFB9
GO:0031110	BP	GO:0031110	regulation of microtubule polymerization or depolymerization	26	-0.346898	-1.4822	0.0622951	0.236364	0.189202	533	tags=73%, list=37%, signal=47%	MAPRE2/CDKN1B/CLIP3/SPAST/RAC1/MAPRE1/HDGFL3/HSPA1A/DCTN1/WDR47/APC/APC2/STMN3/HSPA1B/STMN2/STMN4/CDK5R1/MAPT/STMN1
GO:0002573	BP	GO:0002573	myeloid leukocyte differentiation	22	-0.374983	-1.52888	0.0625	0.236742	0.189505	427	tags=64%, list=29%, signal=46%	CD81/SNX10/CAMK4/RASSF2/JUNB/PAFAH1B1/POU4F1/NDFIP1/MYC/KIT/KLF10/ID2/FOS/CITED2
GO:0070482	BP	GO:0070482	response to oxygen levels	33	0.304684	1.57425	0.0626763	0.237011	0.18972	60	tags=21%, list=4%, signal=21%	CDKN1A/HSP90B1/P4HB/FABP1/TFRC/COL1A1/MALAT1
GO:0098631	MF	GO:0098631	cell adhesion mediator activity	11	0.445294	1.54681	0.0635023	0.23933	0.191576	256	tags=55%, list=18%, signal=45%	S100A11/ANXA2/EPCAM/KRT18/DSCAM/ANXA1
GO:0098632	MF	GO:0098632	cell-cell adhesion mediator activity	11	0.445294	1.54681	0.0635023	0.23933	0.191576	256	tags=55%, list=18%, signal=45%	S100A11/ANXA2/EPCAM/KRT18/DSCAM/ANXA1
GO:0030593	BP	GO:0030593	neutrophil chemotaxis	10	0.468625	1.56496	0.0643678	0.242187	0.193863	354	tags=60%, list=24%, signal=46%	LGALS3/PPIB/SRP54/GBF1/CXCL8/SAA1
GO:0005770	CC	GO:0005770	late endosome	31	0.302175	1.5072	0.0645995	0.242652	0.194236	111	tags=26%, list=8%, signal=24%	MAGI2/CD63/B2M/IFITM3/DDIT3/ANXA2/TPT1/MARCHF1
GO:0060840	BP	GO:0060840	artery development	13	-0.468368	-1.58502	0.0658579	0.246967	0.197689	67	tags=46%, list=5%, signal=44%	CHD7/HEY1/EFNB2/CITED2/TFAP2B/SOX4
GO:0098754	BP	GO:0098754	detoxification	18	0.374544	1.56434	0.0661939	0.247402	0.198038	592	tags=72%, list=41%, signal=43%	FABP1/MT2A/PRDX6/PRDX4/GSTP1/SESN1/GSTO1/APOA4/GPX4/APOE/AKR1A1/PRDX5/SELENOF
GO:0051223	BP	GO:0051223	regulation of protein transport	50	-0.273701	-1.47144	0.0661538	0.247402	0.198038	266	tags=28%, list=18%, signal=24%	VPS28/TXN/GDI1/CNR1/NDFIP1/OAZ2/MIDN/PKIA/CDK5R1/NNAT/ZIC1/TFAP2B/NEUROD1/SOX4
GO:0001817	BP	GO:0001817	regulation of cytokine production	51	0.251115	1.50991	0.0663044	0.247404	0.198039	184	tags=24%, list=13%, signal=21%	KCNQ1OT1/NAV3/HLA-B/PIBF1/FN1/B2M/DDIT3/XBP1/AKAP12/HMGB2/LUM/GSTP1
GO:1903573	BP	GO:1903573	negative regulation of response to endoplasmic reticulum stress	10	0.467802	1.56221	0.0666667	0.247934	0.198463	546	tags=80%, list=38%, signal=50%	XBP1/HSPA5/CLU/UFL1/HERPUD1/CREB3/SVIP/HYOU1
GO:0008219	BP	GO:0008219	cell death	225	-0.180867	-1.32679	0.0666667	0.247934	0.198463	424	tags=37%, list=29%, signal=31%	PKM/DPF1/SCRT2/DNAJA1/TRAF4/RTN4/IVNS1ABP/CBX4/ATN1/PLK2/SKIL/CD24/MAPK8IP1/HSPA1A/RASSF2/MTCH1/FYN/DIPK2A/BLCAP/KRAS/APC/PPP2CA/PPP2R2B/SEMA6A/POU3F4/BRSK2/FZD3/PELI1/ING2/APLP1/TMEM14A/CPEB4/POU4F1/KIF1B/ARL6IP1/YWHAZ/PEA15/PNMA1/ING1/CCND2/PHLDA1/NHLH2/CNR1/HSPA1B/CIT/DYNLL1/MYC/DUSP6/KIT/EGR1/THRA/SST/TOX3/EIF4G2/MLLT11/TLE1/CFL1/SFPQ/DDAH2/CXCR4/JUN/DDX5/SPRY2/CDKN2D/MCL1/AMIGO2/NSG1/CHL1/PO…
GO:0032872	BP	GO:0032872	regulation of stress-activated MAPK cascade	20	-0.394031	-1.55517	0.0672414	0.249099	0.199396	553	tags=75%, list=38%, signal=47%	PRDX1/HMGB1/ARL6IP5/SDCBP/STK25/EZR/NPPA/DNAJA1/TRAF4/MAPK8IP1/RASSF2/MTURN/PAFAH1B1/MYC/GADD45G
GO:0070302	BP	GO:0070302	regulation of stress-activated protein kinase signaling cascade	20	-0.394031	-1.55517	0.0672414	0.249099	0.199396	553	tags=75%, list=38%, signal=47%	PRDX1/HMGB1/ARL6IP5/SDCBP/STK25/EZR/NPPA/DNAJA1/TRAF4/MAPK8IP1/RASSF2/MTURN/PAFAH1B1/MYC/GADD45G
GO:0006811	BP	GO:0006811	monoatomic ion transport	90	0.198385	1.39559	0.067312	0.249099	0.199396	399	tags=39%, list=28%, signal=30%	FTL/S100A6/FGF13/TFRC/CD63/AKAP6/SLC3A2/B2M/FTH1/DDIT3/CACNA1B/ANXA2/LGALS3/TPT1/CLTC/SPINK1/CACNA1C/TMCO1/SLC8A1/ATP5MC1/ATP6V1F/SEC61A1/ANO10/ATP5F1E/ATP5ME/CLDN4/KCNH7/GSTO1/COX7A2L/ATP6V0B/SLC39A7/SERPINE2/FXYD3/TMEM38B/CAMK2D
GO:0030660	CC	GO:0030660	Golgi-associated vesicle membrane	13	0.4179	1.54544	0.0682353	0.252101	0.201799	284	tags=54%, list=20%, signal=44%	KDELR2/TMED3/CLTC/COPB1/COPB2/TMED2/ARCN1
GO:0030666	CC	GO:0030666	endocytic vesicle membrane	20	0.358685	1.56213	0.0687601	0.253355	0.202803	502	tags=65%, list=35%, signal=43%	TFRC/HLA-B/B2M/CLTC/ATP6V0B/AREG/HLA-DRB1/CAMK2D/LAMP2/MDM2/ATP6V0E1/APOE/HLA-C
GO:1903706	BP	GO:1903706	regulation of hemopoiesis	35	-0.308991	-1.48137	0.0688	0.253355	0.202803	380	tags=49%, list=26%, signal=37%	SMARCA4/CAMK4/HSPA1A/RASSF2/JUNB/MTURN/POU4F1/NDFIP1/HSPA1B/PTN/MYC/KLF10/ID2/TSC22D1/FOS/ACTB/SOX4
GO:0008324	MF	GO:0008324	monoatomic cation transmembrane transporter activity	35	0.280091	1.46081	0.0689655	0.25355	0.202958	358	tags=46%, list=25%, signal=35%	SLC3A2/CACNA1B/ANXA2/CACNA1C/TMCO1/SLC8A1/ATP5MC1/ATP6V1F/SEC61A1/ANO10/ATP5F1E/ATP5ME/KCNH7/COX7A2L/ATP6V0B/SLC39A7
GO:0009952	BP	GO:0009952	anterior/posterior pattern specification	16	-0.422103	-1.53857	0.0693739	0.254635	0.203827	535	tags=75%, list=37%, signal=48%	DLL1/YY1/PBX3/HES6/PCDH8/GBX2/HEY1/ZIC3/BASP1/LHX1/NR2F2/NEUROD1
GO:0050878	BP	GO:0050878	regulation of body fluid levels	28	0.310529	1.49994	0.0697674	0.254963	0.204089	367	tags=50%, list=25%, signal=38%	COL3A1/EXT1/XBP1/ANXA2/JMJD1C/TSPAN8/SPINK1/ERBB4/TFPI2/LMAN1/AGR2/MYL12A/SAA1/SERPINE2
GO:0090287	BP	GO:0090287	regulation of cellular response to growth factor stimulus	37	-0.30172	-1.45583	0.0698052	0.254963	0.204089	549	tags=65%, list=38%, signal=41%	TET1/EID2/DLL1/FAM89B/SAP30/SDCBP/SPRY4/RGMA/SKOR2/SKIL/CADM4/HSPA1A/SEMA6A/UBE2D1/ING2/PMEPA1/ING1/SKOR1/SPRY2/PEG10/CITED2/NREP/TFAP2B/SOX11
GO:0034470	BP	GO:0034470	ncRNA processing	40	0.266326	1.45269	0.0697051	0.254963	0.204089	680	tags=75%, list=47%, signal=41%	TRMT112/ELP4/RPS19/RPF2/KARS1/RPS21/NOL8/DCAF13/DDX18/RPS16/NOLC1/NOP10/NOP58/RPS27/TP53/RSL1D1/TRMT11/MTREX/CDKAL1/BRIX1/MPHOSPH10/DIS3/AARS1/ESF1/RPL35/DDX27/EXOSC1/AGO3/RPS25/RTCB
GO:1901698	BP	GO:1901698	response to nitrogen compound	120	0.181986	1.34816	0.0699164	0.254963	0.204089	124	tags=16%, list=9%, signal=16%	CDKN1A/TIMP1/HSP90B1/MBD5/COL3A1/EXT1/IGF2/COL1A1/AKAP6/SLC3A2/HM13/XBP1/CACNA1B/FAF1/TFF1/HSPA5/EPRS1/CANX/COL1A2
GO:0007093	BP	GO:0007093	mitotic cell cycle checkpoint signaling	14	0.397813	1.49322	0.0702179	0.255648	0.204638	51	tags=21%, list=4%, signal=21%	CDKN1A/RPS27L/TEX14
GO:0048678	BP	GO:0048678	response to axon injury	11	-0.485232	-1.54222	0.070922	0.257794	0.206356	219	tags=45%, list=15%, signal=39%	GAP43/PTN/RTN4RL2/DPYSL3/NREP
GO:0022618	BP	GO:0022618	protein-RNA complex assembly	24	0.348229	1.6011	0.072929	0.257942	0.206474	791	tags=88%, list=55%, signal=40%	RPS27L/EIF3M/RPS19/RPF2/DDX46/SNRPD2/SF3B6/RPS27/RPS5/SF3A3/BRIX1/AGO3/SNRPC/KHDC4/NUDT21/RPLP0/PRMT5/EIF3D/PIH1D1/PRPF6/ZRSR2
GO:0007565	BP	GO:0007565	female pregnancy	27	-0.361157	-1.56878	0.0730263	0.257942	0.206474	244	tags=37%, list=17%, signal=31%	H3-3B/CNR1/PTN/DDR1/SLC38A2/H3-3A/NR2F2/FOS/IGFBP2/CITED2
GO:0042393	MF	GO:0042393	histone binding	27	-0.360837	-1.56739	0.0730263	0.257942	0.206474	783	tags=89%, list=54%, signal=42%	SPTY2D1/TSPYL2/SCMH1/USP15/PIH1D1/PHF2/SPIN1/PHF13/SETD5/PHC2/H2AX/MTF2/CBX1/PTMA/ZMYND8/CBX4/SMARCA4/ING2/KDM5B/CBX3/ING1/CHD7/CHD3/PTMS
GO:0005261	MF	GO:0005261	monoatomic cation channel activity	16	0.39975	1.56684	0.0729927	0.257942	0.206474	398	tags=62%, list=27%, signal=46%	CACNA1B/ANXA2/CACNA1C/TMCO1/SEC61A1/ANO10/ATP5F1E/ATP5ME/KCNH7/TMEM38B
GO:0016757	MF	GO:0016757	glycosyltransferase activity	16	0.397373	1.55753	0.0729927	0.257942	0.206474	222	tags=38%, list=15%, signal=32%	ARF4/EXT1/RPN1/STT3A/OSTC/ALG3
GO:0048754	BP	GO:0048754	branching morphogenesis of an epithelial tube	12	-0.462559	-1.52135	0.0716783	0.257942	0.206474	345	tags=67%, list=24%, signal=51%	KRAS/GBX2/KDM5B/TMEM59L/MYC/DDR1/SPRY2/LHX1
GO:0071621	BP	GO:0071621	granulocyte chemotaxis	13	0.408773	1.51169	0.0729412	0.257942	0.206474	354	tags=54%, list=24%, signal=41%	LGALS3/PPIB/SRP54/GBF1/ANXA1/CXCL8/SAA1
GO:0010970	BP	GO:0010970	transport along microtubule	22	-0.366743	-1.49528	0.0726351	0.257942	0.206474	617	tags=77%, list=43%, signal=45%	SUN2/BLOC1S6/CDC42/CLIP3/SPAST/NEFL/TUBA1A/KIF3A/PAFAH1B1/KIF1B/KIF1A/FEZ1/DYNLL1/ARHGAP21/UCHL1/MAPT/KIF5C
GO:0002699	BP	GO:0002699	positive regulation of immune effector process	14	0.397201	1.49092	0.0726392	0.257942	0.206474	256	tags=43%, list=18%, signal=36%	TFRC/HLA-B/B2M/XBP1/RPS19/ANXA1
GO:0071229	BP	GO:0071229	cellular response to acid chemical	14	0.396904	1.4898	0.0726392	0.257942	0.206474	322	tags=50%, list=22%, signal=39%	COL3A1/COL1A1/XBP1/COL1A2/COL6A1/LARS1/SESN1
GO:0071230	BP	GO:0071230	cellular response to amino acid stimulus	14	0.396904	1.4898	0.0726392	0.257942	0.206474	322	tags=50%, list=22%, signal=39%	COL3A1/COL1A1/XBP1/COL1A2/COL6A1/LARS1/SESN1
GO:0051090	BP	GO:0051090	regulation of DNA-binding transcription factor activity	33	-0.315703	-1.48112	0.0720131	0.257942	0.206474	380	tags=45%, list=26%, signal=34%	SMARCA4/HSPA1A/BEX1/MTURN/POU4F1/NHLH2/HSPA1B/ZIC2/KIT/ADCY1/ID1/ID2/TMSB4X/NEUROD2/NEUROD1
GO:0042886	BP	GO:0042886	amide transport	33	-0.313929	-1.4728	0.0720131	0.257942	0.206474	129	tags=48%, list=9%, signal=45%	RAB11B/NLGN2/ADCYAP1/SLC1A2/CPE/BRSK2/ARL6IP1/CHD7/CNR1/MIDN/SLC38A2/POU3F3/NNAT/TFAP2B/NEUROD1/SOX4
GO:0120031	BP	GO:0120031	plasma membrane bounded cell projection assembly	49	-0.27372	-1.45821	0.0714286	0.257942	0.206474	598	tags=67%, list=41%, signal=41%	FGD4/MAP4/EVL/AKT1/CSNK1D/CDC42/RAC1/SDCBP/ATAT1/EZR/MAPRE1/MTSS1/ZMYND8/CCDC88A/SNX10/DCTN1/KIF3A/APC/CAPZB/CFAP298/VDAC3/CFAP20/PFN2/GAP43/DYNLL1/GPM6A/CORO1C/KIT/PALM/FSCN1/FNBP1L/DPYSL3/DCX
GO:0099173	BP	GO:0099173	postsynapse organization	31	-0.317608	-1.45633	0.0715447	0.257942	0.206474	555	tags=71%, list=38%, signal=45%	VHL/AKT1/CDC42/DBN1/FRRS1L/NEFL/RAC3/EZR/ZMYND8/NLGN2/FYN/PAFAH1B1/KIF1A/CHMP2B/GAP43/NRXN2/CFL1/CBLN1/CDK5R1/ACTB/INA/ACTG1
GO:0034330	BP	GO:0034330	cell junction organization	103	-0.218433	-1.3823	0.0714286	0.257942	0.206474	569	tags=59%, list=39%, signal=39%	PTPRF/NECTIN1/VHL/AKT1/ADD1/CDC42/MAPRE2/L1CAM/NFIA/DBN1/ADGRL1/FRRS1L/RAC1/SDCBP/NEFL/SEZ6L2/CLSTN1/RAC3/EZR/ST8SIA2/TUBA1A/MTSS1/ZMYND8/NLGN2/CNTN2/ADD2/PCDHB2/PCDH8/DCTN1/FYN/APC/THY1/PAFAH1B1/POU4F1/YWHAZ/SEZ6L/KIF1A/CORO2B/LRRN3/CHMP2B/PFN2/GAP43/NRXN2/GPM6A/CORO1C/AFDN/TUBB/PALM/GPM6B/CFL1/FSCN1/AMIGO2/CBLN1/CDK5R1/MAPT/EFNB2/DNER/ACTB/INA/ACTG1/NEUROD2
GO:0050877	BP	GO:0050877	nervous system process	99	-0.219441	-1.3735	0.0712209	0.257942	0.206474	489	tags=48%, list=34%, signal=34%	EIF4A3/ASCL1/NEFL/CRYBG3/RAC3/PBX3/TUBA1A/ZMYND8/NLGN2/GNB1/CNTN2/PLK2/NDRG4/CAMK4/UNC119/DCTN1/FYN/WDR47/KRAS/CHRNA3/POU3F4/PAFAH1B1/POU4F1/CCND2/CHMP2B/CHD7/CNR1/NRXN2/PTN/ZIC2/KIT/THRA/RGS4/NDN/ADCY1/CXCR4/UCHL1/ELAVL4/SPRY2/CDKN2D/PRKAR2B/CHL1/CBLN1/MAPT/FOS/NEUROD2/TFAP2A/RGS16
GO:0032880	BP	GO:0032880	regulation of protein localization	95	-0.219773	-1.37069	0.0711238	0.257942	0.206474	459	tags=43%, list=32%, signal=32%	EZR/CD200/DNAJB6/RAB11B/ZMYND8/NLGN2/ADCYAP1/CD81/DNAJA1/VAMP2/RTN4/CCDC88A/FYN/APC/TMEM132A/NETO2/BRSK2/TMEM35A/GPC2/VPS28/YWHAZ/CORO2B/TXN/GDI1/CNR1/NDFIP1/OAZ2/AFDN/GPM6B/MIDN/PKIA/DCLK2/CDK5R1/MAPT/LYPD1/ACTB/NNAT/ZIC1/TFAP2B/NEUROD1/SOX4
GO:0007600	BP	GO:0007600	sensory perception	31	-0.316945	-1.45329	0.0731707	0.258047	0.206559	359	tags=45%, list=25%, signal=35%	UNC119/FYN/WDR47/POU3F4/POU4F1/CHD7/ZIC2/KIT/NDN/CXCR4/SPRY2/CDKN2D/TFAP2A/RGS16
GO:1901988	BP	GO:1901988	negative regulation of cell cycle phase transition	21	0.332676	1.47331	0.0733496	0.258273	0.20674	51	tags=19%, list=4%, signal=19%	CDKN1A/RPS27L/ATF5/TEX14
GO:0046486	BP	GO:0046486	glycerolipid metabolic process	23	0.321462	1.46059	0.0737101	0.258945	0.207277	916	tags=96%, list=63%, signal=36%	PRDX6/FBXW7/PIGN/PIGL/INPP5F/APOA4/MFSD2A/PLCB1/PI4KA/APOE/APOA1/SEL1L/DPM3/PIK3C2A/DPM1/SLC44A5/PNPLA8/SLC30A5/PIGF/PIK3R3/SOCS2/LPCAT4
GO:0032409	BP	GO:0032409	regulation of transporter activity	26	-0.340367	-1.4543	0.0737705	0.258945	0.207277	447	tags=58%, list=31%, signal=41%	NPPA/NLGN2/VAMP2/CALM3/YWHAH/FXYD7/CNIH2/FHL1/NDFIP1/ATP1B3/CALM2/ATP1B1/ACTB/TMSB4X/CALM1
GO:0007030	BP	GO:0007030	Golgi organization	30	0.303313	1.50348	0.0746269	0.261543	0.209357	539	tags=60%, list=37%, signal=38%	GOLGB1/TMED3/GBF1/GOLGA5/YIPF5/COG5/TMED2/BET1/LMAN1/USO1/GCC2/COG6/GORASP2/UBXN2A/SURF4/GOLGA2/VTI1A/AKAP9
GO:0015630	CC	GO:0015630	microtubule cytoskeleton	131	-0.203252	-1.35403	0.0747532	0.261578	0.209385	628	tags=61%, list=43%, signal=38%	SPIN1/TBCB/YPEL5/SEPTIN3/SPTAN1/TAOK1/GNAI2/CHMP1A/H2AX/MAP4/ACTR1A/CENPV/CCSAP/DCTN2/KATNBL1/SLC25A5/AKT1/REEP1/CSNK1D/CDC42/MAPRE2/CLIP3/NAV1/CBX1/SPAST/ATAT1/MAP7D1/EZR/MAP6/MAPRE1/TUBA1A/SKP1/DNAJA1/CCDC88A/KIF3C/SNX10/PLK2/HSPA1A/DYNLL2/UNC119/DCTN1/CALM3/KIF3A/TACC2/WDR47/APC/PPP2CA/BRSK2/TUBB3/TUBB4B/APC2/PAFAH1B1/CFAP20/KIF1B/CBX3/KIF1A/PEA15/CHMP2B/KIF21B/FEZ1/HSPA1B/DYNLL1/JPT1/MLLT11/N…
GO:0031331	BP	GO:0031331	positive regulation of cellular catabolic process	31	0.296654	1.47967	0.0749354	0.261808	0.209569	32	tags=13%, list=2%, signal=13%	KCNQ1OT1/NEAT1/FABP1/TNRC6A
GO:0007049	BP	GO:0007049	cell cycle	163	-0.193655	-1.3473	0.0757576	0.264271	0.21154	381	tags=35%, list=26%, signal=29%	PLK2/SMARCA4/SKIL/TOP2B/HSPA1A/KHDRBS1/RASSF2/UNC119/DCTN1/CALM3/KIF3A/BLCAP/TACC2/APC/JUNB/PPP2CA/BRSK2/JUND/FZD3/TUBB3/TUBB4B/ING2/PAFAH1B1/POU4F1/USP22/CCNG2/ING1/CCND2/CHMP2B/FHL1/HSPA1B/CIT/MYC/EIF4G2/TUBB/CHD3/CFL1/CALM2/PKIA/JUN/KLHL13/ID4/SPRY2/CDKN2D/TUBB2A/TUBB2B/ID2/BTG1/CDK5R1/NR2F2/NFIB/STMN1/GADD45G/ACTB/CITED2/INSM1/CALM1
GO:0035264	BP	GO:0035264	multicellular organism growth	23	0.319554	1.45192	0.0761671	0.265288	0.212354	49	tags=22%, list=3%, signal=21%	MBD5/COL3A1/EXT1/IGF2/ATF5
GO:0032956	BP	GO:0032956	regulation of actin cytoskeleton organization	39	-0.294587	-1.46096	0.0769231	0.266682	0.213471	619	tags=67%, list=43%, signal=39%	MTPN/SPTAN1/MEGF9/TAOK1/EVL/ADD1/CDC42/TMOD2/GRB2/RAC1/RAC3/MTSS1/ADD2/CCDC88A/CAPZB/COTL1/CORO2B/PFN2/RGS4/GPM6B/FSCN1/CDK5R1/STMN1/ACTG1/TMSB4X/TMSB15A
GO:0007507	BP	GO:0007507	heart development	50	-0.266617	-1.43336	0.0769231	0.266682	0.213471	180	tags=24%, list=12%, signal=22%	DUSP6/RGS4/EIF4G2/ZIC3/BASP1/ID2/OLFM1/EFNB2/LMO4/CITED2/SOX11/SOX4
GO:0051960	BP	GO:0051960	regulation of nervous system development	66	-0.2457	-1.42241	0.0768072	0.266682	0.213471	546	tags=61%, list=38%, signal=40%	AKT1/DLL1/L1CAM/DBN1/HLTF/DPYSL5/ASCL1/NEFL/STK25/CLSTN1/ST8SIA2/MAP6/NLGN2/HES6/RTN4/RGMA/SKIL/KRAS/YWHAH/GBX2/SEMA6A/THY1/FZD3/PAFAH1B1/POU4F1/LRRN3/GDI1/CHD7/HEY1/NCAN/PTN/KIT/EIF4G2/CXCR4/ID4/AMIGO2/ID2/CBLN1/MAPT/SOX11
GO:0046718	BP	GO:0046718	viral entry into host cell	19	0.354299	1.52664	0.0772834	0.267386	0.214034	70	tags=26%, list=5%, signal=25%	P4HB/TFRC/LGALS1/SLC3A2/IFITM3
GO:0005776	CC	GO:0005776	autophagosome	11	0.433323	1.50523	0.0776256	0.267386	0.214034	611	tags=82%, list=42%, signal=48%	FTL/FTH1/LAMP2/TBC1D5/VTI1A/SQSTM1/MAP1LC3B/VMP1/LAMP1
GO:0031047	BP	GO:0031047	regulatory ncRNA-mediated gene silencing	11	0.433105	1.50447	0.0776256	0.267386	0.214034	32	tags=27%, list=2%, signal=27%	KCNQ1OT1/NEAT1/TNRC6A
GO:0006869	BP	GO:0006869	lipid transport	34	0.284817	1.47471	0.0777202	0.267386	0.214034	533	tags=65%, list=37%, signal=42%	FABP1/ANXA2/EPRS1/NPC2/PLIN2/CLU/SELENOM/ANXA1/XKR4/NUS1/APOA4/SAR1B/TMEM30A/VPS53/OSBP/MFSD2A/XKR6/SURF4/APOE/APOA1/TRIAP1/TMF1
GO:1902074	BP	GO:1902074	response to salt	49	-0.269795	-1.4373	0.0776398	0.267386	0.214034	386	tags=45%, list=27%, signal=34%	SLC1A2/TOP2B/FYN/CALM3/JUNB/CHRNA3/RGS8/JUND/HNRNPA1/BCL11A/GDI1/CNR1/EGR1/RGS4/ADCY1/CALM2/ELAVL4/CDK5R1/FOS/LYPD1/NEUROD2/CALM1
GO:0046847	BP	GO:0046847	filopodium assembly	13	-0.459507	-1.55504	0.0779896	0.267495	0.214121	459	tags=85%, list=32%, signal=58%	FGD4/CDC42/EZR/ZMYND8/CAPZB/GAP43/GPM6A/PALM/FSCN1/FNBP1L/DPYSL3
GO:0005884	CC	GO:0005884	actin filament	13	-0.458636	-1.55209	0.0779896	0.267495	0.214121	482	tags=69%, list=33%, signal=47%	RAC1/RAC3/EZR/FYN/APC2/COTL1/ACTB/DPYSL3/ACTG1
GO:0032368	BP	GO:0032368	regulation of lipid transport	15	0.403285	1.55492	0.0783848	0.268441	0.214878	533	tags=73%, list=37%, signal=47%	ANXA2/EPRS1/NUS1/APOA4/SAR1B/TMEM30A/SURF4/APOE/APOA1/TRIAP1/TMF1
GO:0140640	MF	GO:0140640	catalytic activity, acting on a nucleic acid	49	0.243251	1.43833	0.0793726	0.271411	0.217256	680	tags=69%, list=47%, signal=38%	IARS1/EPRS1/REV3L/SND1/POLR2A/RARS1/GARS1/DDX50/RAD51B/KARS1/DDX46/LARS1/NAV2/DDX18/RNMT/POLR2L/FTO/ASCC3/PTRH2/DDX39A/DDX24/PCNA/TRMT11/MTREX/CDKAL1/WRN/DIS3/DCP1B/AARS1/DDX27/NARS1/AGO3/ZRANB3/RTCB
GO:0031016	BP	GO:0031016	pancreas development	14	-0.441739	-1.54234	0.0797963	0.271493	0.217322	28	tags=36%, list=2%, signal=35%	PTF1A/ZIC3/INSM1/NEUROD1/SOX4
GO:0002067	BP	GO:0002067	glandular epithelial cell differentiation	11	-0.471931	-1.49995	0.0797872	0.271493	0.217322	69	tags=27%, list=5%, signal=26%	NFIB/INSM1/NEUROD1
GO:1902105	BP	GO:1902105	regulation of leukocyte differentiation	24	-0.352354	-1.481	0.08	0.271493	0.217322	380	tags=50%, list=26%, signal=38%	SMARCA4/CAMK4/RASSF2/JUNB/POU4F1/NDFIP1/MYC/KLF10/ID2/FOS/ACTB/SOX4
GO:0006790	BP	GO:0006790	sulfur compound metabolic process	14	0.390152	1.46446	0.0799031	0.271493	0.217322	636	tags=79%, list=44%, signal=45%	EXT1/HSPA9/TM9SF2/GSTP1/TECR/CIAO2B/SUCLG1/AKR1A1/HEXB/TPST1/PPT1
GO:0061448	BP	GO:0061448	connective tissue development	27	0.303793	1.45969	0.079602	0.271493	0.217322	165	tags=30%, list=11%, signal=27%	TIMP1/COL3A1/EXT1/COL1A1/XBP1/TGFBI/LOX/ARRDC3
GO:0021987	BP	GO:0021987	cerebral cortex development	26	-0.337112	-1.44039	0.0803279	0.271791	0.21756	104	tags=58%, list=7%, signal=55%	ASCL1/NEFL/TUBA1A/RTN4/TACC2/WDR47/PAFAH1B1/AKIRIN2/SLC38A2/TUBB2A/POU3F2/TUBB2B/POU3F3/CDK5R1/FOXP2
GO:0034762	BP	GO:0034762	regulation of transmembrane transport	51	-0.262778	-1.4107	0.0804954	0.271791	0.21756	449	tags=51%, list=31%, signal=36%	SLC30A1/NPPA/NLGN2/VAMP2/SLC1A2/AZIN1/FYN/CALM3/YWHAH/THY1/FXYD7/KCNQ2/ARL6IP1/PEA15/CHD7/YWHAQ/CNIH2/FHL1/OAZ2/ATP1B3/RGS4/CALM2/ATP1B1/ACTB/TMSB4X/CALM1
GO:0051129	BP	GO:0051129	negative regulation of cellular component organization	108	-0.213938	-1.36401	0.0806916	0.271791	0.21756	412	tags=40%, list=28%, signal=31%	SPOCK1/RTN4/RGMA/ADD2/HDGFL3/HSPA1A/UNC119/FYN/WDR47/APC/YWHAH/SEMA6A/CAPZB/THY1/HNRNPA1/APC2/BCL11A/PAFAH1B1/TMEM14A/CORO2B/H3-3B/PFN2/GDI1/FEZ1/HSPA1B/RTN4RL2/CORO1C/THRA/STMN2/NR2F1/SPRY2/CRMP1/H3-3A/DNAJB1/CBLN1/MAPT/EFNB2/LMO4/STMN1/DPYSL3/TMSB4X/TMSB15A/NEUROD2
GO:0048589	BP	GO:0048589	developmental growth	91	0.193973	1.36396	0.0803859	0.271791	0.21756	67	tags=13%, list=5%, signal=13%	MAGI2/CDKN1A/RIMS2/FGF13/MBD5/COL3A1/EXT1/IGF2/AKAP6/ATF5/FN1/GOLGA4
GO:2000145	BP	GO:2000145	regulation of cell motility	107	0.181616	1.3295	0.0806452	0.271791	0.21756	127	tags=17%, list=9%, signal=17%	MAGI2/NAV3/TIMP1/NRG3/COL3A1/COL1A1/S100A11/PHPT1/FRMD5/MALAT1/FN1/XBP1/SPARC/LGALS3/HSPA5/WDPCP/AKAP12/FBXW7
GO:0008344	BP	GO:0008344	adult locomotory behavior	18	-0.393425	-1.49105	0.0811744	0.272601	0.218208	457	tags=61%, list=32%, signal=42%	PBX3/TUBA1A/NLGN2/CNTN2/WDR47/PAFAH1B1/CCND2/CHD7/UCHL1/CHL1/ZIC1
GO:0042803	MF	GO:0042803	protein homodimerization activity	53	0.226367	1.36602	0.0811594	0.272601	0.218208	197	tags=26%, list=14%, signal=24%	S100A6/EXT1/S100A10/TFRC/S100A11/SLC3A2/B2M/HM13/DDIT3/EPRS1/CLEC2A/CEACAM5/ERBB4/GOLGA5
GO:0010243	BP	GO:0010243	response to organonitrogen compound	117	0.1755	1.30829	0.0813097	0.272648	0.218246	124	tags=15%, list=9%, signal=15%	CDKN1A/TIMP1/HSP90B1/MBD5/COL3A1/EXT1/IGF2/COL1A1/AKAP6/HM13/XBP1/CACNA1B/FAF1/TFF1/HSPA5/EPRS1/CANX/COL1A2
GO:0045661	BP	GO:0045661	regulation of myoblast differentiation	11	-0.465286	-1.47883	0.0815603	0.272808	0.218374	79	tags=27%, list=5%, signal=26%	BTG1/ACTB/SOX4
GO:0060485	BP	GO:0060485	mesenchyme development	35	-0.302551	-1.4505	0.0816	0.272808	0.218374	406	tags=49%, list=28%, signal=36%	RTN4/EFNB1/HNRNPAB/APC/PPP2CA/GBX2/SEMA6A/HEY1/MYC/CORO1C/ZIC3/DDX5/BASP1/SPRY2/OLFM1/CITED2/SOX4
GO:1990748	BP	GO:1990748	cellular detoxification	16	0.386692	1.51566	0.0827251	0.274336	0.219597	592	tags=75%, list=41%, signal=45%	FABP1/PRDX6/PRDX4/GSTP1/SESN1/GSTO1/APOA4/GPX4/APOE/AKR1A1/PRDX5/SELENOF
GO:0003158	BP	GO:0003158	endothelium development	16	-0.412525	-1.50366	0.0829103	0.274336	0.219597	226	tags=69%, list=16%, signal=59%	VHL/ADD1/DLL1/EZR/VEZF1/HEY1/AFDN/CXCR4/TNMD/BTG1/NR2F2
GO:0045446	BP	GO:0045446	endothelial cell differentiation	16	-0.412525	-1.50366	0.0829103	0.274336	0.219597	226	tags=69%, list=16%, signal=59%	VHL/ADD1/DLL1/EZR/VEZF1/HEY1/AFDN/CXCR4/TNMD/BTG1/NR2F2
GO:0072089	BP	GO:0072089	stem cell proliferation	10	-0.482702	-1.49331	0.0828924	0.274336	0.219597	85	tags=30%, list=6%, signal=28%	TSC22D1/NFIB/SOX11
GO:0072091	BP	GO:0072091	regulation of stem cell proliferation	10	-0.482702	-1.49331	0.0828924	0.274336	0.219597	85	tags=30%, list=6%, signal=28%	TSC22D1/NFIB/SOX11
GO:0030073	BP	GO:0030073	insulin secretion	23	-0.36038	-1.48385	0.0823529	0.274336	0.219597	34	tags=22%, list=2%, signal=22%	MIDN/NNAT/TFAP2B/NEUROD1/SOX4
GO:0010811	BP	GO:0010811	positive regulation of cell-substrate adhesion	14	0.388527	1.45836	0.0823245	0.274336	0.219597	513	tags=64%, list=35%, signal=42%	P4HB/S100A10/FN1/EDIL3/AGR2/CIB1/BRAF/APOA1/MDK
GO:0051346	BP	GO:0051346	negative regulation of hydrolase activity	21	0.326857	1.44753	0.0831296	0.274657	0.219854	520	tags=62%, list=36%, signal=40%	TIMP1/FABP1/LGALS3/TMED2/CST3/ANXA1/ABCE1/CSTB/SERPINE2/CAST/SERPINB9/SERPINH1/TRIAP1
GO:0060348	BP	GO:0060348	bone development	17	0.376168	1.52168	0.0837321	0.275838	0.220799	163	tags=41%, list=11%, signal=37%	COL3A1/EXT1/COL1A1/ANXA2/PPIB/FBXW7/LOX
GO:0012501	BP	GO:0012501	programmed cell death	223	-0.178788	-1.30993	0.0836601	0.275838	0.220799	424	tags=37%, list=29%, signal=31%	PKM/DPF1/SCRT2/DNAJA1/TRAF4/RTN4/IVNS1ABP/CBX4/ATN1/PLK2/SKIL/CD24/MAPK8IP1/HSPA1A/RASSF2/MTCH1/FYN/DIPK2A/BLCAP/KRAS/APC/PPP2CA/PPP2R2B/SEMA6A/POU3F4/BRSK2/FZD3/PELI1/ING2/APLP1/TMEM14A/CPEB4/POU4F1/KIF1B/ARL6IP1/YWHAZ/PEA15/PNMA1/ING1/CCND2/PHLDA1/NHLH2/CNR1/HSPA1B/CIT/DYNLL1/MYC/DUSP6/KIT/EGR1/THRA/SST/TOX3/MLLT11/TLE1/CFL1/SFPQ/DDAH2/CXCR4/JUN/DDX5/SPRY2/CDKN2D/MCL1/AMIGO2/NSG1/CHL1/POU3F3/TS…
GO:0022890	MF	GO:0022890	inorganic cation transmembrane transporter activity	33	0.280264	1.44807	0.084399	0.277247	0.221927	358	tags=45%, list=25%, signal=35%	SLC3A2/CACNA1B/ANXA2/CACNA1C/TMCO1/SLC8A1/ATP5MC1/ATP6V1F/SEC61A1/ATP5F1E/ATP5ME/KCNH7/COX7A2L/ATP6V0B/SLC39A7
GO:0031109	BP	GO:0031109	microtubule polymerization or depolymerization	32	-0.309076	-1.42912	0.0844156	0.277247	0.221927	580	tags=75%, list=40%, signal=46%	TAOK1/MAP4/CCSAP/CSNK1D/MAPRE2/CDKN1B/CLIP3/SPAST/RAC1/MAPRE1/TUBA1A/HDGFL3/HSPA1A/DCTN1/WDR47/APC/APC2/STMN3/HSPA1B/STMN2/STMN4/CDK5R1/MAPT/STMN1
GO:0032886	BP	GO:0032886	regulation of microtubule-based process	42	-0.279049	-1.41402	0.0845295	0.277247	0.221927	533	tags=64%, list=37%, signal=42%	MAPRE2/CDKN1B/CLIP3/SPAST/RAC1/ATAT1/MAP6/MAPRE1/HDGFL3/PLK2/HSPA1A/DCTN1/WDR47/APC/CFAP298/APC2/PAFAH1B1/CFAP20/STMN3/CHMP2B/FEZ1/HSPA1B/STMN2/STMN4/CDK5R1/MAPT/STMN1
GO:0019843	MF	GO:0019843	rRNA binding	10	0.45	1.50276	0.0850575	0.278059	0.222577	802	tags=100%, list=55%, signal=45%	RPF2/RPS18/MRPL18/MDM2/RPS5/RPS11/BRIX1/RPS13/RPLP0/CIRBP
GO:0031623	BP	GO:0031623	receptor internalization	16	0.382943	1.50097	0.0851582	0.278059	0.222577	147	tags=31%, list=10%, signal=28%	MAGI2/TFRC/CD63/ANXA2/CLTC
GO:0005506	MF	GO:0005506	iron ion binding	10	0.447056	1.49293	0.0850575	0.278059	0.222577	337	tags=50%, list=23%, signal=39%	FTL/FTH1/P4HA1/ABCE1/FTO
GO:0001819	BP	GO:0001819	positive regulation of cytokine production	31	0.289651	1.44474	0.0852713	0.278059	0.222577	256	tags=32%, list=18%, signal=27%	KCNQ1OT1/PIBF1/B2M/DDIT3/XBP1/AKAP12/HMGB2/LUM/CLU/ANXA1
GO:0005102	MF	GO:0005102	signaling receptor binding	140	0.170532	1.30659	0.0856868	0.279009	0.223338	234	tags=22%, list=16%, signal=21%	MAGI2/TIMP1/HSP90B1/P4HB/ARF4/FGF13/NRG3/COL3A1/NRXN3/IGF2/HLA-B/FRMD5/PIBF1/FN1/LGALS3/TFF1/TGFBI/MARCHF1/TSPAN8/HMGB2/CLTC/ARRDC3/SIVA1/SEMA6D/IGSF1/ERBB4/NLGN1/CLU/TMED2/IGFBP4/DSCAM
GO:0023061	BP	GO:0023061	signal release	50	-0.259978	-1.39767	0.0861538	0.280124	0.224231	449	tags=44%, list=31%, signal=31%	SLC30A1/RAB11B/NLGN2/ADCYAP1/VAMP2/CPLX2/CPE/TMEM132A/CHRNA3/BRSK2/KDM5B/PFN2/CHD7/CNR1/NRXN2/MIDN/SLC38A2/NNAT/TFAP2B/NEUROD1/SOX11/SOX4
GO:1901135	BP	GO:1901135	carbohydrate derivative metabolic process	75	0.210326	1.38534	0.0863893	0.280485	0.224519	700	tags=69%, list=48%, signal=38%	DAD1/ADK/EXT1/GFPT1/OST4/RPN1/STT3A/DLG2/CLTC/TM9SF2/PIGN/NDUFV3/OSTC/ALG3/SUMF1/CST3/SERP1/ATP5MC1/RRM2B/TMEM59/NANS/ATP5F1E/ATP5ME/PGM3/PIGL/NUS1/CBR4/TECR/TP53/NDUFS8/PLCB1/NME7/ALG2/ALG13/GOLGA2/NDUFA2/RPN2/SUCLG1/AKR1A1/GMDS/DPM3/HEXB/SDHD/TPST1/G6PC3/PPT1/DPM1/STOML2/MACROD2/RORA/DGUOK/NDUFB9
GO:0006066	BP	GO:0006066	alcohol metabolic process	15	0.38802	1.49607	0.087886	0.2833	0.226773	647	tags=87%, list=45%, signal=48%	NPC2/ALG3/NUS1/CBR4/APOA4/PLCB1/ALG2/APOE/ALG13/APOA1/AKR1A1/DPM3/DPM1
GO:0072330	BP	GO:0072330	monocarboxylic acid biosynthetic process	16	0.376767	1.47676	0.0875912	0.2833	0.226773	454	tags=62%, list=31%, signal=43%	PIBF1/XBP1/GSTP1/ANXA1/CBR4/APOA4/GPX4/TECR/OSBP/SCD
GO:0044409	BP	GO:0044409	entry into host	20	0.338761	1.47536	0.0876777	0.2833	0.226773	70	tags=25%, list=5%, signal=24%	P4HB/TFRC/LGALS1/SLC3A2/IFITM3
GO:0048511	BP	GO:0048511	rhythmic process	34	-0.301239	-1.43411	0.0876623	0.2833	0.226773	263	tags=38%, list=18%, signal=32%	KDM5B/CBX3/NHLH2/PTN/EGR1/KLF10/ADCY1/SFPQ/ID1/DDX5/ID4/ID2/CDK5R1
GO:0051234	BP	GO:0051234	establishment of localization	419	0.139654	1.27458	0.0878716	0.2833	0.226773	444	tags=37%, list=31%, signal=36%	FTL/MAGI2/CDKN1A/S100A6/RIMS2/HSP90B1/SCFD2/P4HB/ARF4/FGF13/FABP1/EXT1/S100A10/TFRC/CD63/COL1A1/AKAP6/TEX14/SRPRA/SLC3A2/PCLO/SEC31A/PIBF1/B2M/FTH1/GOLGA4/HM13/KDELR2/SNAP91/DDIT3/XBP1/CACNA1B/ANXA2/LGALS3/SEC13/PDIA4/TPT1/HSPA5/EPRS1/UFM1/DLG2/TMED3/SRP54/CANX/WDPCP/FBXW7/EXOC6B/NPC2/RBFOX1/HSPA9/SMYD3/CLTC/COPB1/CROCC/GOLT1B/SPINK1/ARRDC3/ZMAT3/PLIN2/GBF1/MAPK8/SEC61G/ERBB4/CACNA1C/GOLGA5/YIPF5…
GO:0048878	BP	GO:0048878	chemical homeostasis	78	0.198848	1.34093	0.0886076	0.285218	0.228307	129	tags=18%, list=9%, signal=17%	FTL/HSP90B1/MBD5/EXT1/MT2A/TFRC/AKAP6/B2M/FTH1/DDIT3/XBP1/TPT1/FBXW7/NPC2
GO:0006903	BP	GO:0006903	vesicle targeting	11	0.421866	1.46543	0.0890411	0.286204	0.229097	740	tags=91%, list=51%, signal=45%	EXOC6B/GBF1/NLGN1/TMED2/SAR1B/TBC1D23/TRAPPC1/ARFGAP3/EXOC4/TMED9
GO:0048638	BP	GO:0048638	regulation of developmental growth	49	0.230699	1.3641	0.0893855	0.286901	0.229655	67	tags=16%, list=5%, signal=16%	CDKN1A/RIMS2/FGF13/MBD5/IGF2/AKAP6/FN1/GOLGA4
GO:0004860	MF	GO:0004860	protein kinase inhibitor activity	18	-0.387685	-1.4693	0.08981	0.286905	0.229658	316	tags=61%, list=22%, signal=48%	MAPK8IP1/YWHAG/SH3BP5/CAMK2N2/CIT/TRIB2/YWHAB/PKIA/SPRY2/CDKN2D/PRKAR2B
GO:0019210	MF	GO:0019210	kinase inhibitor activity	18	-0.387685	-1.4693	0.08981	0.286905	0.229658	316	tags=61%, list=22%, signal=48%	MAPK8IP1/YWHAG/SH3BP5/CAMK2N2/CIT/TRIB2/YWHAB/PKIA/SPRY2/CDKN2D/PRKAR2B
GO:0098781	BP	GO:0098781	ncRNA transcription	18	-0.386864	-1.46619	0.08981	0.286905	0.229658	188	tags=83%, list=13%, signal=73%	MRTFA/PIH1D1/SPIN1/SOX9/WDR82/YY1/MYCN/CELF3/SMARCA4/MYC/EGR1/JUN/DDX5/NFIB/FOS
GO:0005085	MF	GO:0005085	guanyl-nucleotide exchange factor activity	16	0.373548	1.46414	0.0900243	0.286905	0.229658	175	tags=31%, list=12%, signal=28%	ARF4/DOCK3/SBF2/NUCB2/GBF1
GO:0140678	MF	GO:0140678	molecular function inhibitor activity	65	-0.240905	-1.38723	0.089939	0.286905	0.229658	203	tags=29%, list=14%, signal=26%	CIT/PTN/TRIB2/OAZ2/YWHAB/CALM2/PKIA/PCSK1N/ID1/ID4/SPRY2/CDKN2D/PRKAR2B/PPP1R14B/DNAJB1/ID2/PPP1R1A/LYPD1/CALM1
GO:0019208	MF	GO:0019208	phosphatase regulator activity	11	-0.458951	-1.45869	0.0904255	0.287776	0.230355	353	tags=64%, list=24%, signal=49%	CALM3/PPP2R2B/PTN/CALM2/PPP1R14B/PPP1R1A/CALM1
GO:0003676	MF	GO:0003676	nucleic acid binding	382	-0.159242	-1.24487	0.091687	0.291378	0.233239	220	tags=19%, list=15%, signal=21%	NHLH2/UNCX/SKOR1/NUFIP2/HSPA1B/RBFOX2/HNRNPA0/EIF1AX/HMGB3/H2AZ1/SRSF2/IER2/PRRC2B/MYC/ELAVL3/ZIC2/KPNA2/IRX2/EGR1/THRA/OLIG3/TOX3/EBF2/EIF4G2/HNRNPA2B1/RTF1/SUMO2/NDN/ZIC3/HNRNPDL/CHD3/KLF10/UBTF/SFPQ/FSCN1/NR2F1/ZFAND5/JUN/ELAVL4/DDX5/ZBTB18/BASP1/LHX1/POU3F2/H3-3A/POU3F3/GTF2I/MAPT/NR2F2/FOXP2/NFIB/FOS/NHLH1/EN2/ACTB/PEG10/EBF3/LHX5/CXXC5/TMSB4X/SRSF3/NEUROD2/TCF4/ZIC1/INSM1/TFAP2B/TFAP2A/NEUR…
GO:0003723	MF	GO:0003723	RNA binding	225	0.146264	1.23604	0.0919841	0.29191	0.233665	471	tags=39%, list=32%, signal=31%	KCNQ1OT1/H1-2/NEAT1/HSP90B1/P4HB/RPS27L/ADK/GOLGB1/LSM3/TNRC6A/TFRC/ZCCHC7/LGALS1/SRPRA/SLC3A2/ANXA2/IARS1/LGALS3/RPN1/PDIA4/TPT1/EPRS1/PPIB/SRP54/CANX/RBFOX1/HSPA9/RPL41/HMGB2/SND1/CLTC/POLR2A/RPS19/ZRANB2/ZMAT3/NDUFV3/RARS1/KRT18/RPF2/DDX50/DCN/KARS1/SEC63/RPS21/CEBPZ/NOL8/DCAF13/ARCN1/DDX46/USO1/SNRPD2/RPS18/RPL36/EIF5B/DDX18/RNMT/RPS16/DNAJC2/NOLC1/CSTB/ASCC3/ZCRB1/GNL2/NOP10/SRA1/GNL3/PPIL4/…
GO:0044325	MF	GO:0044325	transmembrane transporter binding	20	0.336633	1.46609	0.0924171	0.292378	0.234039	50	tags=25%, list=3%, signal=24%	RIMS2/FGF13/S100A10/AKAP6/PHPT1
GO:0045017	BP	GO:0045017	glycerolipid biosynthetic process	16	0.372385	1.45959	0.0924574	0.292378	0.234039	916	tags=100%, list=63%, signal=37%	FBXW7/PIGN/PIGL/INPP5F/MFSD2A/PI4KA/APOA1/DPM3/PIK3C2A/DPM1/SLC44A5/SLC30A5/PIGF/PIK3R3/SOCS2/LPCAT4
GO:0060627	BP	GO:0060627	regulation of vesicle-mediated transport	51	0.238758	1.43561	0.0925213	0.292378	0.234039	93	tags=18%, list=6%, signal=17%	MAGI2/RIMS2/S100A10/CD63/PCLO/B2M/SNAP91/ANXA2/LGALS3
GO:0010008	CC	GO:0010008	endosome membrane	51	0.226809	1.36376	0.0926966	0.292521	0.234154	615	tags=63%, list=42%, signal=37%	TFRC/CD63/HLA-B/B2M/IFITM3/ANXA2/SBF2/MARCHF1/CLTC/TM9SF2/MON2/IFITM2/ANXA1/ATP6V1F/TMEM59/ATP6V0B/INPP5F/TMEM30A/HLA-DRB1/LAMP2/VPS53/CLCN6/ATP6V0E1/TBC1D5/HLA-C/VTI1A/ATP6V1D/PDIA3/YIPF2/UBC/LAMP1/GOSR2
GO:0030546	MF	GO:0030546	signaling receptor activator activity	34	0.275994	1.42903	0.0932642	0.293174	0.234676	170	tags=24%, list=12%, signal=21%	TIMP1/FGF13/NRG3/IGF2/LGALS3/TFF1/HMGB2/SEMA6D
GO:0048018	MF	GO:0048018	receptor ligand activity	34	0.275994	1.42903	0.0932642	0.293174	0.234676	170	tags=24%, list=12%, signal=21%	TIMP1/FGF13/NRG3/IGF2/LGALS3/TFF1/HMGB2/SEMA6D
GO:0001944	BP	GO:0001944	vasculature development	77	-0.227091	-1.35082	0.0932945	0.293174	0.234676	131	tags=21%, list=9%, signal=20%	KIT/EGR1/PGK1/CXCR4/ZFAND5/ID1/SPRY2/TNMD/GTF2I/BTG1/NR2F2/EFNB2/ACTG1/CITED2/TFAP2B/SOX4
GO:1990266	BP	GO:1990266	neutrophil migration	11	0.417545	1.45042	0.0936073	0.293747	0.235135	354	tags=55%, list=24%, signal=42%	LGALS3/PPIB/SRP54/GBF1/CXCL8/SAA1
GO:0030276	MF	GO:0030276	clathrin binding	12	-0.449699	-1.47906	0.0944056	0.295398	0.236457	110	tags=33%, list=8%, signal=31%	AP1S2/NSG1/DNER/NSG2
GO:0033218	MF	GO:0033218	amide binding	30	0.285572	1.41554	0.0945274	0.295398	0.236457	506	tags=60%, list=35%, signal=40%	HLA-B/B2M/KDELR2/CACNA1B/PPIB/SRP54/NLGN1/CLU/CST3/SEC61A1/ACBD3/NUP58/HLA-DRB1/PPIG/FKBP10/APOE/HLA-C/APOA1
GO:0070507	BP	GO:0070507	regulation of microtubule cytoskeleton organization	35	-0.29483	-1.41348	0.0944	0.295398	0.236457	609	tags=74%, list=42%, signal=44%	TAOK1/CHMP1A/CCSAP/MAPRE2/CDKN1B/CLIP3/SPAST/RAC1/ATAT1/MAP6/MAPRE1/HDGFL3/HSPA1A/DCTN1/WDR47/APC/APC2/PAFAH1B1/STMN3/CHMP2B/HSPA1B/STMN2/STMN4/CDK5R1/MAPT/STMN1
GO:0044306	CC	GO:0044306	neuron projection terminus	15	-0.414472	-1.4758	0.0946644	0.295416	0.236471	631	tags=80%, list=44%, signal=46%	CALB1/HNRNPR/SLC4A8/GRIK3/VAMP2/CPLX2/SLC1A2/CALB2/UCHL1/GAD1/ACTB/ACTG1
GO:0098794	CC	GO:0098794	postsynapse	90	-0.21679	-1.32919	0.0948276	0.295515	0.236551	555	tags=56%, list=38%, signal=37%	VHL/AKT1/ADD1/CDC42/GRIK3/DBN1/NSMF/EIF4A3/RAC1/NEFL/CLSTN1/SLC30A1/NCS1/ZMYND8/NLGN2/CNTN2/SPOCK1/RTN4/ADD2/CPLX2/PCDH8/DYNLL2/FYN/NETO2/CHRNA3/CAPZB/APBA2/APC2/BCL11A/CPEB4/CHMP2B/PFN2/CNIH2/GAP43/GPM6A/PALM/ADCY1/ELAVL4/PRKAR2B/NSG1/DNAJB1/CBLN1/CDK5R1/MAPT/KIF5C/NEFM/EFNB2/ACTB/INA/RTN1
GO:0002218	BP	GO:0002218	activation of innate immune response	18	-0.382131	-1.44825	0.0949914	0.295616	0.236631	528	tags=72%, list=36%, signal=47%	NONO/HMGB1/ZNRF1/ATAT1/STMP1/RTN4/HSPA1A/FYN/PPP2CA/PELI1/HSPA1B/TNIP1/SFPQ
GO:1901566	BP	GO:1901566	organonitrogen compound biosynthetic process	161	0.158515	1.26557	0.0952381	0.295975	0.236918	722	tags=64%, list=50%, signal=36%	GPHN/RPS27L/DAD1/ADK/TNRC6A/EXT1/ELP4/DNAJC3/GFPT1/OST4/IARS1/RPN1/EPRS1/STT3A/RPL41/EIF3M/CLTC/TM9SF2/PIGN/MRPL33/RPS19/NDUFV3/GSTP1/RARS1/GARS1/OSTC/ALG3/TMED2/SERP1/KARS1/ATP5MC1/RPS21/KRT17/TMEM59/LARS1/ATP5F1E/RPS18/RPL36/EIF5B/ATP5ME/PGM3/RPS16/NOLC1/ABCE1/FTO/RPS29/ASCC3/PIGL/NUS1/TMEM14C/AURKAIP1/TECR/MRPL18/RPS27/MRPL17/OSBP/MFSD2A/NDUFS8/RPS26/RPS5/PLCB1/NME7/TMEM14B/MRPL55/SVIP/RPS11/A…
GO:0010948	BP	GO:0010948	negative regulation of cell cycle process	23	0.307568	1.39746	0.0958231	0.297382	0.238045	51	tags=17%, list=4%, signal=17%	CDKN1A/RPS27L/ATF5/TEX14
GO:0048738	BP	GO:0048738	cardiac muscle tissue development	22	-0.352264	-1.43625	0.0962838	0.2984	0.23886	535	tags=68%, list=37%, signal=44%	DLL1/CDC42/CACNA1G/YY1/NPPA/NDRG4/DIPK2A/POU4F1/CHD7/HEY1/RGS4/ZIC3/ID2/EFNB2/CITED2
GO:0045860	BP	GO:0045860	positive regulation of protein kinase activity	29	-0.311309	-1.3954	0.0978793	0.302928	0.242484	428	tags=59%, list=30%, signal=42%	ADCYAP1/TRAF4/NAB2/CCDC88A/CD24/RASSF2/UNC119/CALM3/DIPK2A/PPP2CA/CHRNA3/TXN/CCND2/KIT/EGR1/CALM2/CALM1
GO:0009612	BP	GO:0009612	response to mechanical stimulus	26	-0.330674	-1.41288	0.0983607	0.303999	0.243342	198	tags=31%, list=14%, signal=27%	NRXN2/PTN/KIT/CXCR4/SLC38A2/FOS/IGFBP2/CITED2
GO:0051248	BP	GO:0051248	negative regulation of protein metabolic process	102	-0.211836	-1.34247	0.0985714	0.304233	0.243529	448	tags=44%, list=31%, signal=33%	DNAJB6/NPPA/SPRY4/DNAJA1/SPOCK1/RTN4/IVNS1ABP/MAPK8IP1/CADM4/HSPA1A/AZIN1/RASSF2/FYN/CALM3/APC/BEX1/TMEM132A/PPP2CA/YWHAG/SH3BP5/THY1/ENC1/CPEB4/VPS28/ARL6IP1/CAMK2N2/HSPA1B/TRIB2/CORO1C/CBLB/DUSP6/YWHAB/CALM2/PKIA/UCHL1/HBEGF/SPRY2/CDKN2D/PRKAR2B/MAPT/NR2F2/RTN1/INSM1/CALM1/SOX4
GO:2000146	BP	GO:2000146	negative regulation of cell motility	40	0.252997	1.37999	0.0991957	0.30574	0.244735	59	tags=15%, list=4%, signal=15%	MAGI2/NAV3/TIMP1/NRG3/COL3A1/FRMD5
GO:0030659	CC	GO:0030659	cytoplasmic vesicle membrane	101	0.184046	1.32177	0.0993377	0.305759	0.24475	502	tags=49%, list=35%, signal=34%	TFRC/CD63/HLA-B/SEC31A/B2M/IFITM3/KDELR2/ANXA2/SPARC/SBF2/LGALS3/SEC13/MARCHF1/TMED3/CLTC/TM9SF2/COPB1/COPB2/TMED2/MON2/IFITM2/ANXA1/ATP6V1F/LMAN1/TMEM59/ARCN1/USO1/ATP6V0B/CYSTM1/INPP5F/AREG/SAR1B/TMEM30A/HLA-DRB1/CAMK2D/LAMP2/VPS53/CLINT1/COPG1/MDM2/CLCN6/SVIP/SURF4/ATP6V0E1/PI4KA/TBC1D5/SEC24D/APOE/HLA-C
GO:0044000	BP	GO:0044000	movement in host	22	0.312288	1.39643	0.1	0.307377	0.246045	70	tags=23%, list=5%, signal=22%	P4HB/TFRC/LGALS1/SLC3A2/IFITM3
GO:0005798	CC	GO:0005798	Golgi-associated vesicle	17	0.359969	1.45615	0.100478	0.308426	0.246885	284	tags=47%, list=20%, signal=38%	KDELR2/TMED3/CLTC/COPB1/COPB2/TMED2/SCFD1/ARCN1
GO:0051082	MF	GO:0051082	unfolded protein binding	18	0.352801	1.47353	0.101655	0.311311	0.249194	269	tags=44%, list=19%, signal=37%	HSP90B1/HSPA5/PPIB/CANX/HSPA9/CLU/SIL1/LMAN1
GO:0006892	BP	GO:0006892	post-Golgi vesicle-mediated transport	14	0.382133	1.43436	0.101695	0.311311	0.249194	319	tags=50%, list=22%, signal=39%	GOLGA4/EXOC6B/GBF1/KRT18/MON2/SCFD1/KLHL20
GO:0140747	BP	GO:0140747	regulation of ncRNA transcription	14	-0.419144	-1.46345	0.101868	0.311416	0.249278	188	tags=86%, list=13%, signal=75%	MRTFA/PIH1D1/SOX9/WDR82/YY1/MYCN/SMARCA4/MYC/EGR1/JUN/NFIB/FOS
GO:0030054	CC	GO:0030054	cell junction	285	-0.165561	-1.26218	0.102117	0.311755	0.24955	547	tags=49%, list=38%, signal=38%	SLC4A8/AKT1/ADD1/LY6H/DLL1/CDC42/MAPRE2/GRIK3/CACNA1G/L1CAM/NFIA/DBN1/ARL6IP5/ADGRL1/FRRS1L/TMOD2/NSMF/GRB2/ZNRF1/EIF4A3/RAC1/SDCBP/ATAT1/NEFL/CLSTN1/RAC3/EZR/NPTXR/MAPRE1/SLC30A1/RAB11B/TUBA1A/SPRY4/NCS1/ZMYND8/NLGN2/CD81/GNB1/TRAF4/CNTN2/SPOCK1/VAMP2/RTN4/ADD2/PCDHB2/EFNB1/CPLX2/ATN1/SLC1A2/MAPK8IP1/ENAH/CADM4/HSPA1A/AFAP1/PCDH8/CALB2/DYNLL2/UNC119/FYN/KRAS/APC/YWHAH/NETO2/PPP2CA/CHRNA3/CAPZB/Y…
GO:0022904	BP	GO:0022904	respiratory electron transport chain	12	0.391727	1.40847	0.102326	0.311968	0.249721	700	tags=92%, list=48%, signal=48%	UQCRQ/NDUFV3/COX7A2L/NDUFS8/NDUFA2/COX8A/NDUFA4/SDHD/COX6A1/DGUOK/NDUFB9
GO:0022857	MF	GO:0022857	transmembrane transporter activity	58	0.227509	1.39655	0.102776	0.312917	0.25048	606	tags=60%, list=42%, signal=37%	S100A6/SLC3A2/CACNA1B/ANXA2/NDUFV3/SEC61G/CACNA1C/TMCO1/SLC8A1/ATP5MC1/SEC63/ATP6V1F/SEC61A1/ANO10/ATP5F1E/ATP5ME/CLDN4/KCNH7/COX7A2L/ATP6V0B/SLC39A7/FXYD3/TMEM38B/MPC1/MFSD2A/NDUFS8/CLCN6/ATP6V0E1/SLC1A5/NDUFA2/ATP6V1D/COX8A/NDUFA4/SLC2A1/SLC39A9
GO:0044255	BP	GO:0044255	cellular lipid metabolic process	64	0.207928	1.31811	0.102941	0.312997	0.250544	647	tags=62%, list=45%, signal=36%	FABP1/PIBF1/XBP1/PRDX6/FBXW7/NPC2/TM9SF2/PIGN/GSTP1/ALG3/SUMF1/ANXA1/PIGL/NUS1/INPP5F/CBR4/APOA4/GPX4/TMEM38B/TECR/OSBP/MFSD2A/PLPP5/SCD/PLCB1/PI4KA/ALG2/APOE/ALG13/APOA1/SEL1L/DPM3/HEXB/TRIB3/PIK3C2A/PCCA/PPT1/CEACAM1/PDSS2/DPM1
GO:0035556	BP	GO:0035556	intracellular signal transduction	254	-0.169046	-1.26136	0.103185	0.313314	0.250798	557	tags=48%, list=38%, signal=36%	RHEBL1/VHL/PRDX1/RAPGEF5/CAMKK2/IGFBP5/AKT1/RASGEF1B/SOCS2/EID2/CDC42/MAPRE2/CDKN1B/NONO/FAM89B/MIF/HMGB1/ARL6IP5/ADGRL1/PRDX2/GRB2/HUNK/IER3/RAC1/SDCBP/CARHSP1/SCG2/SEZ6L2/STK25/RAC3/EZR/NPPA/SPRY4/ADCYAP1/CD81/DNAJA1/GNB1/TRAF4/WSB2/RTN4/WSB1/IVNS1ABP/CCDC88A/PLK2/NDRG4/SKIL/CD24/MAPK8IP1/CAMK4/CADM4/HSPA1A/RASSF2/FYN/CALM3/DIPK2A/KRAS/APC/PPP2CA/SEMA6A/BRSK2/YWHAG/SH3BP5/UBE2D1/PELI1/ING2/MTUR…
GO:0072073	BP	GO:0072073	kidney epithelium development	17	-0.394596	-1.4674	0.104452	0.314114	0.251438	238	tags=47%, list=16%, signal=40%	TMEM59L/MYC/IRX2/BASP1/LHX1/POU3F3/EFNB2/TFAP2B
GO:0031256	CC	GO:0031256	leading edge membrane	17	-0.392852	-1.46092	0.104452	0.314114	0.251438	534	tags=76%, list=37%, signal=49%	CDC42/RAC1/EZR/SPRY4/SH3BGRL3/SLC1A2/APC/THY1/APC2/CORO1C/CFL1/SPRY2/MAPT
GO:0055123	BP	GO:0055123	digestive system development	17	0.358513	1.45026	0.105263	0.314114	0.251438	123	tags=35%, list=8%, signal=33%	CDKN1A/COL3A1/EXT1/IGF2/SRP54/WDPCP
GO:0045445	BP	GO:0045445	myoblast differentiation	14	-0.412935	-1.44177	0.105263	0.314114	0.251438	116	tags=29%, list=8%, signal=27%	DDX5/BTG1/ACTB/SOX4
GO:0051592	BP	GO:0051592	response to calcium ion	19	-0.375243	-1.43968	0.104348	0.314114	0.251438	353	tags=47%, list=24%, signal=36%	CALM3/JUNB/JUND/GDI1/ADCY1/CALM2/FOS/NEUROD2/CALM1
GO:0032874	BP	GO:0032874	positive regulation of stress-activated MAPK cascade	12	-0.436629	-1.43607	0.104895	0.314114	0.251438	514	tags=83%, list=35%, signal=54%	TAOK1/HMGB1/ARL6IP5/SDCBP/STK25/TRAF4/MAPK8IP1/RASSF2/MTURN/GADD45G
GO:0070304	BP	GO:0070304	positive regulation of stress-activated protein kinase signaling cascade	12	-0.436629	-1.43607	0.104895	0.314114	0.251438	514	tags=83%, list=35%, signal=54%	TAOK1/HMGB1/ARL6IP5/SDCBP/STK25/TRAF4/MAPK8IP1/RASSF2/MTURN/GADD45G
GO:0048306	MF	GO:0048306	calcium-dependent protein binding	16	0.362003	1.41889	0.104623	0.314114	0.251438	85	tags=31%, list=6%, signal=30%	S100A6/S100A10/S100A11/SEC31A/ANXA2
GO:0002790	BP	GO:0002790	peptide secretion	27	-0.316961	-1.3768	0.105	0.314114	0.251438	34	tags=26%, list=2%, signal=26%	CHD7/CNR1/MIDN/NNAT/TFAP2B/NEUROD1/SOX4
GO:0015833	BP	GO:0015833	peptide transport	27	-0.316961	-1.3768	0.105	0.314114	0.251438	34	tags=26%, list=2%, signal=26%	CHD7/CNR1/MIDN/NNAT/TFAP2B/NEUROD1/SOX4
GO:0030072	BP	GO:0030072	peptide hormone secretion	27	-0.316961	-1.3768	0.105	0.314114	0.251438	34	tags=26%, list=2%, signal=26%	CHD7/CNR1/MIDN/NNAT/TFAP2B/NEUROD1/SOX4
GO:0034097	BP	GO:0034097	response to cytokine	75	0.197684	1.30206	0.104762	0.314114	0.251438	125	tags=19%, list=9%, signal=18%	TIMP1/P4HB/COL3A1/EXT1/MT2A/TFRC/COL1A1/AKAP6/TEX14/IFITM3/XBP1/HSPA5/EPRS1/AKAP12
GO:1901363	MF	GO:1901363	heterocyclic compound binding	498	-0.152615	-1.21874	0.103695	0.314114	0.251438	220	tags=18%, list=15%, signal=23%	NHLH2/UNCX/SKOR1/NUFIP2/HSPA1B/RBFOX2/HNRNPA0/EIF1AX/CIT/HMGB3/H2AZ1/SRSF2/IER2/PRRC2B/MYC/ELAVL3/ZIC2/KPNA2/DDR1/IRX2/KIT/EGR1/THRA/OLIG3/TOX3/EBF2/EIF4G2/HNRNPA2B1/RTF1/SUMO2/NDN/ZIC3/HNRNPDL/TUBB/CHD3/KLF10/ADCY1/UBTF/SFPQ/PGK1/FSCN1/NR2F1/ZFAND5/JUN/ELAVL4/DDX5/ZBTB18/BASP1/LHX1/DCLK2/TUBB2A/POU3F2/H3-3A/UBE2E3/PRKAR2B/GAD1/TUBB2B/POU3F3/GTF2I/ARL4C/MAPT/KIF5C/NR2F2/FOXP2/NFIB/FOS/NHLH1/EN2/S…
GO:0016323	CC	GO:0016323	basolateral plasma membrane	18	0.348275	1.45463	0.106383	0.315842	0.252821	256	tags=44%, list=18%, signal=37%	TFRC/SLC3A2/ANXA2/EPCAM/DLG2/CEACAM5/ERBB4/ANXA1
GO:0098869	BP	GO:0098869	cellular oxidant detoxification	15	0.375771	1.44884	0.106888	0.315842	0.252821	592	tags=73%, list=41%, signal=44%	FABP1/PRDX6/PRDX4/GSTP1/SESN1/GSTO1/APOA4/GPX4/APOE/PRDX5/SELENOF
GO:0051100	BP	GO:0051100	negative regulation of binding	15	-0.406439	-1.44719	0.106713	0.315842	0.252821	122	tags=33%, list=8%, signal=31%	JUN/CRMP1/ACTB/TMSB4X/SOX11
GO:0046474	BP	GO:0046474	glycerophospholipid biosynthetic process	15	0.372125	1.43478	0.106888	0.315842	0.252821	916	tags=100%, list=63%, signal=37%	PIGN/PIGL/INPP5F/MFSD2A/PI4KA/APOA1/DPM3/PIK3C2A/DPM1/SLC44A5/SLC30A5/PIGF/PIK3R3/SOCS2/LPCAT4
GO:0008154	BP	GO:0008154	actin polymerization or depolymerization	22	-0.346421	-1.41242	0.106419	0.315842	0.252821	619	tags=73%, list=43%, signal=42%	MTPN/SPTAN1/MEGF9/EVL/ADD1/TMOD2/GRB2/RAC1/ADD2/ENAH/CAPZB/COTL1/PFN2/CFL1/TMSB4X/TMSB15A
GO:0051701	BP	GO:0051701	biological process involved in interaction with host	24	0.294056	1.35202	0.106965	0.315842	0.252821	70	tags=21%, list=5%, signal=20%	P4HB/TFRC/LGALS1/SLC3A2/IFITM3
GO:0005929	CC	GO:0005929	cilium	47	-0.257238	-1.34965	0.106918	0.315842	0.252821	466	tags=51%, list=32%, signal=36%	GPR161/EZR/MAPRE1/TUBA1A/PKM/GNB1/CCDC88A/KIF3C/DYNLL2/DCTN1/CALM3/KIF3A/CAPZB/CFAP298/TUBB4B/PAFAH1B1/CFAP20/DYNLL1/ATP1B3/CALM2/PRKAR2B/KIF5C/ATP1B1/CALM1
GO:0007610	BP	GO:0007610	behavior	84	-0.220081	-1.33423	0.106383	0.315842	0.252821	386	tags=40%, list=27%, signal=32%	SLC1A2/PLK2/NDRG4/CAMK4/DCTN1/FYN/WDR47/KRAS/CHRNA3/APBA2/PAFAH1B1/POU4F1/CFAP20/CCND2/CHD7/NHLH2/CNR1/NRXN2/PTN/KIT/EGR1/THRA/ADCY1/UCHL1/ELAVL4/PRKAR2B/GAD1/CHL1/ID2/MAPT/FOS/LYPD1/NEUROD2/ZIC1
GO:0008038	BP	GO:0008038	neuron recognition	13	-0.41858	-1.41654	0.107452	0.316865	0.25364	219	tags=46%, list=15%, signal=40%	GAP43/CNR1/NDN/CXCR4/CDK5R1/ROBO3
GO:0032838	CC	GO:0032838	plasma membrane bounded cell projection cytoplasm	22	-0.345994	-1.41068	0.108108	0.318375	0.254849	585	tags=73%, list=40%, signal=44%	BLOC1S6/MAP4/CCSAP/GRIK3/SPAST/NEFL/TUBA1A/KIF3A/TUBB4B/PAFAH1B1/CFAP20/KIF1B/KIF1A/UCHL1/MAPT/KIF5C
GO:0030336	BP	GO:0030336	negative regulation of cell migration	38	0.255019	1.3727	0.108247	0.318375	0.254849	28	tags=13%, list=2%, signal=13%	MAGI2/NAV3/TIMP1/NRG3/COL3A1
GO:0031669	BP	GO:0031669	cellular response to nutrient levels	31	0.275766	1.37548	0.108527	0.318781	0.255174	443	tags=52%, list=31%, signal=37%	CDKN1A/TNRC6A/COL1A1/XBP1/SEC13/HSPA5/PLIN2/MAPK8/FBXO22/NPRL2/LARS1/SESN1/LAMP2/MFSD2A/TP53/MDM2
GO:0000075	BP	GO:0000075	cell cycle checkpoint signaling	16	0.355944	1.39514	0.109489	0.321187	0.2571	51	tags=19%, list=4%, signal=18%	CDKN1A/RPS27L/TEX14
GO:0097237	BP	GO:0097237	cellular response to toxic substance	17	0.354111	1.43246	0.110048	0.322406	0.258075	592	tags=71%, list=41%, signal=42%	FABP1/PRDX6/PRDX4/GSTP1/SESN1/GSTO1/APOA4/GPX4/APOE/AKR1A1/PRDX5/SELENOF
GO:0051606	BP	GO:0051606	detection of stimulus	14	-0.408365	-1.42581	0.110357	0.32289	0.258463	359	tags=57%, list=25%, signal=43%	UNC119/FYN/CALM3/WDR47/KIT/CALM2/CXCR4/CALM1
GO:0010817	BP	GO:0010817	regulation of hormone levels	38	-0.282431	-1.37908	0.110749	0.323228	0.258734	34	tags=29%, list=2%, signal=29%	KDM5B/CHD7/CNR1/EGR1/MIDN/PCSK1N/NNAT/TFAP2B/NEUROD1/SOX11/SOX4
GO:0019725	BP	GO:0019725	cellular homeostasis	77	0.19179	1.28472	0.110759	0.323228	0.258734	200	tags=23%, list=14%, signal=21%	FTL/HSP90B1/MT2A/TFRC/AKAP6/B2M/FTH1/DDIT3/XBP1/PRDX6/TPT1/FBXW7/PRDX4/CROCC/LOX/GSTP1/CACNA1C/TMCO1
GO:0016477	BP	GO:0016477	cell migration	180	-0.181035	-1.28409	0.110961	0.323396	0.258868	191	tags=19%, list=13%, signal=19%	PTN/GPM6A/CORO1C/DDR1/KIT/SST/OLIG3/AFDN/NDN/FSCN1/CXCR4/ZFAND5/ID1/HBEGF/SPRY2/LHX1/POU3F2/TUBB2B/CHL1/POU3F3/BTG1/CDK5R1/NR2F2/EFNB2/LMO4/STMN1/DNER/DPYSL3/ACTG1/TMSB4X/TMSB15A/CITED2/RND3/INSM1/DCX
GO:0048583	BP	GO:0048583	regulation of response to stimulus	354	-0.16081	-1.25341	0.111247	0.323811	0.2592	555	tags=47%, list=38%, signal=39%	VHL/KLF7/PRDX1/SLC25A5/TET1/IGFBP5/AKT1/SOCS2/CSNK1D/EID2/DLL1/CDC42/MAPRE2/NONO/FAM89B/MIF/BCL7A/HMGB1/ARL6IP5/PRDX2/FRRS1L/TMOD2/YY1/SAP30/PRMT2/GRB2/ZNRF1/EIF4A3/IER3/RAC1/SDCBP/ASCL1/ATAT1/SCG2/SEZ6L2/STK25/GPR161/CELF1/TLE5/EZR/CD200/DNAJB6/NPPA/STMP1/SPRY4/ZMYND8/NLGN2/ADCYAP1/CD81/DPF1/SCRT2/DNAJA1/TRAF4/CNTN2/RTN4/RGMA/IVNS1ABP/CCDC88A/SKOR2/PLK2/SMARCA4/NDRG4/SKIL/CD24/MAPK8IP1/TOP2B/CAD…
GO:0060074	BP	GO:0060074	synapse maturation	11	-0.444034	-1.41128	0.111702	0.324715	0.259924	520	tags=82%, list=36%, signal=53%	NFIA/ADGRL1/NEFL/SEZ6L2/CLSTN1/YWHAZ/SEZ6L/PALM/NEUROD2
GO:0021954	BP	GO:0021954	central nervous system neuron development	18	-0.370813	-1.40536	0.112263	0.325923	0.260891	652	tags=83%, list=45%, signal=46%	DRAXIN/ZMIZ1/TAOK1/PRDM8/ASCL1/HPRT1/RAC3/CNTN2/WDR47/GBX2/PAFAH1B1/NHLH2/DCLK2/MAPT/NFIB
GO:0099111	BP	GO:0099111	microtubule-based transport	23	-0.339067	-1.39609	0.112605	0.326497	0.26135	534	tags=74%, list=37%, signal=47%	SUN2/BLOC1S6/CDC42/CLIP3/SPAST/NEFL/TUBA1A/KIF3A/PAFAH1B1/KIF1B/KIF1A/FEZ1/DYNLL1/ARHGAP21/UCHL1/MAPT/KIF5C
GO:0008584	BP	GO:0008584	male gonad development	14	-0.407107	-1.42142	0.113752	0.327292	0.261987	294	tags=50%, list=20%, signal=40%	ING2/GFRA1/H3-3B/NHLH2/KIT/H3-3A/CITED2
GO:0046546	BP	GO:0046546	development of primary male sexual characteristics	14	-0.407107	-1.42142	0.113752	0.327292	0.261987	294	tags=50%, list=20%, signal=40%	ING2/GFRA1/H3-3B/NHLH2/KIT/H3-3A/CITED2
GO:0046661	BP	GO:0046661	male sex differentiation	14	-0.407107	-1.42142	0.113752	0.327292	0.261987	294	tags=50%, list=20%, signal=40%	ING2/GFRA1/H3-3B/NHLH2/KIT/H3-3A/CITED2
GO:0022898	BP	GO:0022898	regulation of transmembrane transporter activity	25	-0.326113	-1.37568	0.113145	0.327292	0.261987	447	tags=56%, list=31%, signal=39%	NPPA/NLGN2/VAMP2/CALM3/YWHAH/FXYD7/CNIH2/FHL1/ATP1B3/CALM2/ATP1B1/ACTB/TMSB4X/CALM1
GO:0050890	BP	GO:0050890	cognition	48	-0.256413	-1.35798	0.11353	0.327292	0.261987	381	tags=44%, list=26%, signal=33%	PLK2/NDRG4/CAMK4/FYN/KRAS/PAFAH1B1/CCND2/CHMP2B/CHD7/CNR1/NRXN2/PTN/KIT/THRA/ADCY1/ELAVL4/PRKAR2B/CHL1/MAPT/FOS/NEUROD2
GO:0040007	BP	GO:0040007	growth	123	0.169138	1.26985	0.113333	0.327292	0.261987	67	tags=11%, list=5%, signal=12%	MAGI2/CDKN1A/RIMS2/FGF13/NRG3/MBD5/COL3A1/EXT1/MT2A/IGF2/AKAP6/ATF5/FN1/GOLGA4
GO:0031589	BP	GO:0031589	cell-substrate adhesion	34	0.266947	1.38219	0.11399	0.327556	0.262198	64	tags=18%, list=4%, signal=17%	P4HB/COL3A1/S100A10/CD63/COL1A1/FN1
GO:0090150	BP	GO:0090150	establishment of protein localization to membrane	40	0.248346	1.35462	0.115282	0.330846	0.264832	416	tags=50%, list=29%, signal=37%	SRPRA/GOLGA4/HSPA5/SRP54/MAPK8/SEC61G/KRT18/TMCO1/ROMO1/SRPRB/TRAM1/SIL1/SEC63/SEC62/SEC61A1/SSR3/GORASP2/CIB1/SEC61B/LRRC7
GO:0051130	BP	GO:0051130	positive regulation of cellular component organization	128	-0.194284	-1.2841	0.11544	0.330879	0.264858	563	tags=56%, list=39%, signal=38%	EVL/KATNBL1/SLC25A5/CAMKK2/ADD1/DLL1/CDC42/MAPRE2/CDKN1B/CLIP3/L1CAM/DBN1/ADGRL1/YY1/SPAST/GRB2/RAC1/SDCBP/ATAT1/NEFL/STK25/CLSTN1/ST8SIA2/MAP6/MAPRE1/STMP1/MTSS1/ZMYND8/NLGN2/RGMA/CCDC88A/NDRG4/SKIL/HSPA1A/DCTN1/FYN/APC/PPP2CA/THY1/HNRNPA1/KIDINS220/PAFAH1B1/ENC1/GPC2/VPS28/LRRN3/PFN2/GDI1/FEZ1/CNR1/HSPA1B/PTN/GPM6A/CORO1C/DDR1/KIT/EIF4G2/HNRNPA2B1/MLLT11/STMN2/PALM/FSCN1/ELAVL4/FNBP1L/AMIGO2/TU…
GO:0048813	BP	GO:0048813	dendrite morphogenesis	26	-0.322198	-1.37667	0.116393	0.333187	0.266706	554	tags=69%, list=38%, signal=44%	KLF7/CDC42/DBN1/NSMF/DPYSL5/HPRT1/MAP6/SKOR2/FYN/YWHAH/CHRNA3/KIDINS220/PAFAH1B1/KIF1A/PTN/CFL1/ELAVL4/CDK5R1
GO:1903312	BP	GO:1903312	negative regulation of mRNA metabolic process	11	-0.440899	-1.40132	0.117021	0.334559	0.267804	717	tags=91%, list=49%, signal=46%	NBAS/CIRBP/RBMX/UPF3A/FUS/HNRNPAB/SRSF7/HNRNPA0/HNRNPA2B1/ELAVL4
GO:1902903	BP	GO:1902903	regulation of supramolecular fiber organization	55	-0.241353	-1.32953	0.117199	0.334643	0.267871	619	tags=65%, list=43%, signal=39%	MTPN/SPTAN1/MEGF9/TAOK1/EVL/ADD1/CDC42/CDKN1B/CLIP3/TMOD2/SPAST/GRB2/RAC1/MAPRE1/MTSS1/ADD2/HDGFL3/CCDC88A/HSPA1A/DCTN1/WDR47/APC/CAPZB/APC2/COTL1/CORO2B/PFN2/HSPA1B/RGS4/STMN2/CDK5R1/MAPT/STMN1/ACTG1/TMSB4X/TMSB15A
GO:0048732	BP	GO:0048732	gland development	45	-0.255452	-1.32314	0.117739	0.335759	0.268764	230	tags=29%, list=16%, signal=25%	PTF1A/LBH/PTN/DDR1/THRA/ZIC3/ID4/POU3F2/ID2/NFIB/LMO4/CITED2/INSM1
GO:0016485	BP	GO:0016485	protein processing	18	0.33464	1.39768	0.118203	0.336229	0.269141	198	tags=33%, list=14%, signal=29%	P4HB/S100A10/HM13/ANXA2/SEC11C/YIPF5
GO:0031252	CC	GO:0031252	cell leading edge	48	-0.254273	-1.34664	0.118196	0.336229	0.269141	461	tags=54%, list=32%, signal=38%	RAC3/EZR/SPRY4/MTSS1/SH3BGRL3/CCDC88A/SLC1A2/ENAH/CADM4/DCTN1/APC/CAPZB/THY1/TUBB3/APC2/PAFAH1B1/CORO1C/STMN2/CFL1/FSCN1/CXCR4/SPRY2/MAPT/LMO4/ACTB/DPYSL3
GO:0012506	CC	GO:0012506	vesicle membrane	102	0.180126	1.3	0.119205	0.338651	0.27108	502	tags=48%, list=35%, signal=34%	TFRC/CD63/HLA-B/SEC31A/B2M/IFITM3/KDELR2/ANXA2/SPARC/SBF2/LGALS3/SEC13/MARCHF1/TMED3/CLTC/TM9SF2/COPB1/COPB2/TMED2/MON2/IFITM2/ANXA1/ATP6V1F/LMAN1/TMEM59/ARCN1/USO1/ATP6V0B/CYSTM1/INPP5F/AREG/SAR1B/TMEM30A/HLA-DRB1/CAMK2D/LAMP2/VPS53/CLINT1/COPG1/MDM2/CLCN6/SVIP/SURF4/ATP6V0E1/PI4KA/TBC1D5/SEC24D/APOE/HLA-C
GO:0040013	BP	GO:0040013	negative regulation of locomotion	42	0.240242	1.34485	0.12	0.340479	0.272543	59	tags=14%, list=4%, signal=14%	MAGI2/NAV3/TIMP1/NRG3/COL3A1/FRMD5
GO:1905952	BP	GO:1905952	regulation of lipid localization	18	0.33245	1.38853	0.120567	0.341178	0.273102	533	tags=67%, list=37%, signal=43%	ANXA2/EPRS1/PLIN2/NUS1/APOA4/SAR1B/TMEM30A/SURF4/APOE/APOA1/TRIAP1/TMF1
GO:0001659	BP	GO:0001659	temperature homeostasis	18	-0.366347	-1.38843	0.120898	0.341178	0.273102	214	tags=56%, list=15%, signal=48%	ADCYAP1/SMARCA4/APC/CNR1/EGR1/THRA/EBF2/CXCR4/ID1/GADD45G
GO:0044773	BP	GO:0044773	mitotic DNA damage checkpoint signaling	11	0.393588	1.3672	0.121005	0.341178	0.273102	18	tags=18%, list=1%, signal=18%	CDKN1A/RPS27L
GO:0044774	BP	GO:0044774	mitotic DNA integrity checkpoint signaling	11	0.393588	1.3672	0.121005	0.341178	0.273102	18	tags=18%, list=1%, signal=18%	CDKN1A/RPS27L
GO:0051235	BP	GO:0051235	maintenance of location	46	0.233115	1.33823	0.120879	0.341178	0.273102	242	tags=30%, list=17%, signal=26%	FTL/HSP90B1/AKAP6/FTH1/KDELR2/DDIT3/FAF1/HSPA5/FBXW7/NPC2/PLIN2/CACNA1C/TMED2/SLC8A1
GO:1901991	BP	GO:1901991	negative regulation of mitotic cell cycle phase transition	16	0.349857	1.37128	0.121655	0.342582	0.274225	51	tags=19%, list=4%, signal=18%	CDKN1A/RPS27L/TEX14
GO:0090288	BP	GO:0090288	negative regulation of cellular response to growth factor stimulus	11	-0.43767	-1.39106	0.12234	0.344082	0.275427	438	tags=73%, list=30%, signal=51%	SPRY4/SKOR2/SKIL/CADM4/SEMA6A/UBE2D1/SKOR1/SPRY2
GO:0050920	BP	GO:0050920	regulation of chemotaxis	19	-0.366309	-1.40541	0.123478	0.344697	0.275919	191	tags=32%, list=13%, signal=28%	PTN/CXCR4/TUBB2B/ROBO3/EFNB2/TMSB4X
GO:0032411	BP	GO:0032411	positive regulation of transporter activity	13	-0.410295	-1.3885	0.12305	0.344697	0.275919	173	tags=38%, list=12%, signal=34%	ATP1B3/CALM2/ATP1B1/TMSB4X/CALM1
GO:0032414	BP	GO:0032414	positive regulation of ion transmembrane transporter activity	13	-0.410295	-1.3885	0.12305	0.344697	0.275919	173	tags=38%, list=12%, signal=34%	ATP1B3/CALM2/ATP1B1/TMSB4X/CALM1
GO:0007405	BP	GO:0007405	neuroblast proliferation	10	-0.445331	-1.37769	0.123457	0.344697	0.275919	383	tags=80%, list=26%, signal=59%	ASCL1/SKOR2/FZD3/PAFAH1B1/NCAN/PTN/ID4/LHX5
GO:0015078	MF	GO:0015078	proton transmembrane transporter activity	12	0.382305	1.37459	0.123256	0.344697	0.275919	585	tags=75%, list=40%, signal=45%	ATP5MC1/ATP6V1F/ATP5F1E/ATP5ME/COX7A2L/ATP6V0B/ATP6V0E1/ATP6V1D/COX8A
GO:0032984	BP	GO:0032984	protein-containing complex disassembly	37	-0.277879	-1.3408	0.123377	0.344697	0.275919	622	tags=70%, list=43%, signal=41%	FRAT2/MTPN/SPTAN1/TAOK1/CHMP1A/PHF23/CCSAP/ADD1/TMOD2/SPAST/ADD2/HDGFL3/SMARCA4/WDR47/APC/CAPZB/APC2/STMN3/CHMP2B/MYC/STMN2/CFL1/STMN4/STMN1/KLC1/CALM1
GO:0009266	BP	GO:0009266	response to temperature stimulus	19	-0.365754	-1.40328	0.125217	0.349119	0.279459	210	tags=37%, list=14%, signal=32%	HSPA1B/THRA/CXCR4/PCSK1N/DNAJB1/MAPT/IER5
GO:0042826	MF	GO:0042826	histone deacetylase binding	15	-0.393279	-1.40034	0.125645	0.349744	0.279959	383	tags=53%, list=26%, signal=40%	SKOR2/NRIP1/HSPA1A/HSPA1B/KPNA2/YWHAB/SFPQ/INSM1
GO:0097530	BP	GO:0097530	granulocyte migration	14	0.370722	1.39153	0.125908	0.349744	0.279959	354	tags=50%, list=24%, signal=38%	LGALS3/PPIB/SRP54/GBF1/ANXA1/CXCL8/SAA1
GO:0006633	BP	GO:0006633	fatty acid biosynthetic process	15	0.358222	1.38117	0.125891	0.349744	0.279959	454	tags=60%, list=31%, signal=42%	PIBF1/XBP1/GSTP1/ANXA1/CBR4/APOA4/GPX4/TECR/SCD
GO:0030512	BP	GO:0030512	negative regulation of transforming growth factor beta receptor signaling pathway	17	-0.379475	-1.41117	0.126712	0.351218	0.281139	581	tags=76%, list=40%, signal=46%	BCL9L/TET1/EID2/FAM89B/SAP30/SKOR2/SKIL/HSPA1A/ING2/PMEPA1/ING1/SPRY2/PEG10
GO:0002697	BP	GO:0002697	regulation of immune effector process	21	0.311228	1.37832	0.127139	0.351218	0.281139	164	tags=29%, list=11%, signal=26%	TFRC/HLA-B/B2M/XBP1/LGALS3/RPS19
GO:0051146	BP	GO:0051146	striated muscle cell differentiation	27	0.275866	1.32551	0.126866	0.351218	0.281139	271	tags=41%, list=19%, signal=34%	IGF2/AKAP6/XBP1/MORF4L2/ADGRB3/SMYD3/CEACAM5/NEBL/SLC8A1/KRT19/FBXO22
GO:0005740	CC	GO:0005740	mitochondrial envelope	66	0.201536	1.29154	0.127219	0.351218	0.281139	700	tags=67%, list=48%, signal=36%	COX14/LGALS3/UQCRQ/HSPA9/MRPL33/NDUFV3/ROMO1/CLU/ATP5MC1/CHCHD3/NDUFAF2/ATP5F1E/SPART/ATP5ME/UFL1/COX7A2L/TIMM44/TMEM14C/PTRH2/AURKAIP1/MPC1/MRPL18/MRPL17/NDUFS8/TMEM14B/MRPL55/FOXRED1/FKBP10/NDUFA2/TRIAP1/TOMM5/MRPL27/MAP1LC3B/COX8A/NDUFA4/UBC/SDHD/SLC39A9/COX6A1/TIMM17B/STOML2/SDHAF3/PRKN/NDUFB9
GO:0019637	BP	GO:0019637	organophosphate metabolic process	66	0.197238	1.264	0.127219	0.351218	0.281139	714	tags=70%, list=49%, signal=37%	GPHN/ADK/GFPT1/PRDX6/DLG2/PIGN/NDUFV3/GARS1/KARS1/ATP5MC1/RRM2B/ATP5F1E/ATP5ME/PIGL/NUS1/INPP5F/APOA4/GPX4/TMEM38B/TECR/OSBP/MFSD2A/PLPP5/TP53/NDUFS8/PLCB1/NME7/PI4KA/APOA1/NDUFA2/SUCLG1/AKR1A1/DPM3/HEXB/SDHD/TPST1/PIK3C2A/G6PC3/PPT1/DPM1/STOML2/RORA/DGUOK/FADS1/NDUFB9/SLC44A5
GO:0043679	CC	GO:0043679	axon terminus	11	-0.431707	-1.3721	0.12766	0.351572	0.281422	94	tags=82%, list=6%, signal=77%	CALB1/HNRNPR/SLC4A8/GRIK3/CPLX2/CALB2/GAD1/ACTB/ACTG1
GO:0051219	MF	GO:0051219	phosphoprotein binding	11	-0.43133	-1.37091	0.12766	0.351572	0.281422	575	tags=82%, list=40%, signal=50%	PIK3R3/GRB2/CBX4/YWHAG/PAFAH1B1/YWHAZ/CBLB/YWHAB/TOX3
GO:0009615	BP	GO:0009615	response to virus	20	0.319765	1.39263	0.127962	0.351974	0.281744	248	tags=40%, list=17%, signal=34%	EXT1/IFITM3/DNAJC3/TPT1/NPC2/GBF1/CLU/IFITM2
GO:1904951	BP	GO:1904951	positive regulation of establishment of protein localization	25	-0.317008	-1.33727	0.12812	0.351977	0.281747	429	tags=48%, list=30%, signal=34%	NLGN2/CD81/VAMP2/FYN/TMEM132A/VPS28/CORO2B/OAZ2/CDK5R1/NNAT/ZIC1/SOX4
GO:0120034	BP	GO:0120034	positive regulation of plasma membrane bounded cell projection assembly	16	-0.390266	-1.42252	0.128596	0.352854	0.282448	187	tags=69%, list=13%, signal=61%	CDC42/RAC1/ZMYND8/CCDC88A/APC/GPM6A/KIT/PALM/FSCN1/FNBP1L/DPYSL3
GO:0051649	BP	GO:0051649	establishment of localization in cell	230	0.140124	1.19267	0.128889	0.353228	0.282747	286	tags=26%, list=20%, signal=25%	CDKN1A/RIMS2/HSP90B1/SCFD2/P4HB/ARF4/CD63/AKAP6/TEX14/SRPRA/PCLO/SEC31A/PIBF1/HM13/KDELR2/SNAP91/ANXA2/SEC13/HSPA5/UFM1/DLG2/TMED3/SRP54/CANX/WDPCP/FBXW7/EXOC6B/NPC2/HSPA9/CLTC/COPB1/CROCC/GOLT1B/GBF1/MAPK8/SEC61G/YIPF5/COPB2/NLGN1/ROMO1/SRPRB/CLU/TMEM87A/TMED2/TRAM1/SIL1/MON2/BET1/SCFD1/SEC63/ATP6V1F/SEC62/LMAN1/FBXO22/MIA3/SEC22A/SEC61A1/NDUFAF2/ARCN1/USO1
GO:0072009	BP	GO:0072009	nephron epithelium development	15	-0.389231	-1.38592	0.129088	0.353342	0.282839	238	tags=47%, list=16%, signal=39%	TMEM59L/MYC/IRX2/BASP1/LHX1/POU3F3/TFAP2B
GO:0009755	BP	GO:0009755	hormone-mediated signaling pathway	16	-0.38836	-1.41558	0.130288	0.355761	0.284775	500	tags=69%, list=34%, signal=46%	PRMT2/SSTR2/DNAJA1/SMARCA4/YWHAH/PMEPA1/RBFOX2/LBH/THRA/SST/DDX5
GO:0006915	BP	GO:0006915	apoptotic process	215	-0.171196	-1.24711	0.130263	0.355761	0.284775	420	tags=36%, list=29%, signal=30%	DPF1/SCRT2/DNAJA1/TRAF4/RTN4/IVNS1ABP/CBX4/ATN1/PLK2/SKIL/CD24/MAPK8IP1/HSPA1A/RASSF2/MTCH1/FYN/DIPK2A/BLCAP/KRAS/APC/PPP2CA/PPP2R2B/SEMA6A/POU3F4/BRSK2/FZD3/ING2/APLP1/TMEM14A/CPEB4/POU4F1/KIF1B/ARL6IP1/YWHAZ/PEA15/PNMA1/CCND2/PHLDA1/NHLH2/CNR1/HSPA1B/CIT/DYNLL1/MYC/DUSP6/EGR1/THRA/SST/TOX3/MLLT11/TLE1/CFL1/SFPQ/DDAH2/CXCR4/JUN/DDX5/SPRY2/CDKN2D/MCL1/NSG1/CHL1/POU3F3/TSC22D1/BTG1/CDK5R1/OLFM1/MA…
GO:0010842	BP	GO:0010842	retina layer formation	11	-0.429735	-1.36584	0.131206	0.357834	0.286434	299	tags=45%, list=21%, signal=36%	FJX1/PTF1A/LHX1/TFAP2B/TFAP2A
GO:1901702	MF	GO:1901702	salt transmembrane transporter activity	30	0.271977	1.34816	0.131841	0.35913	0.287472	461	tags=53%, list=32%, signal=37%	SLC3A2/CACNA1B/ANXA2/CACNA1C/TMCO1/SLC8A1/SEC61A1/ANO10/CLDN4/KCNH7/SLC39A7/FXYD3/TMEM38B/MPC1/MFSD2A/CLCN6
GO:0022409	BP	GO:0022409	positive regulation of cell-cell adhesion	27	-0.309326	-1.34364	0.133333	0.362757	0.290375	67	tags=19%, list=5%, signal=18%	EFNB2/ACTB/IGFBP2/CITED2/SOX4
GO:0032946	BP	GO:0032946	positive regulation of mononuclear cell proliferation	12	0.378718	1.3617	0.134884	0.36477	0.291986	43	tags=25%, list=3%, signal=24%	CDKN1A/TFRC/IGF2
GO:0050671	BP	GO:0050671	positive regulation of lymphocyte proliferation	12	0.378718	1.3617	0.134884	0.36477	0.291986	43	tags=25%, list=3%, signal=24%	CDKN1A/TFRC/IGF2
GO:0043113	BP	GO:0043113	receptor clustering	12	0.377627	1.35778	0.134884	0.36477	0.291986	206	tags=33%, list=14%, signal=29%	GPHN/MAGI2/DLG2/NLGN1
GO:0001649	BP	GO:0001649	osteoblast differentiation	30	0.26811	1.32899	0.134328	0.36477	0.291986	163	tags=27%, list=11%, signal=24%	KCNQ1OT1/SUCO/IGF2/COL1A1/IARS1/SND1/CLTC/LOX
GO:0007626	BP	GO:0007626	locomotory behavior	35	-0.27639	-1.32508	0.1344	0.36477	0.291986	476	tags=51%, list=33%, signal=35%	HPRT1/PBX3/TUBA1A/NLGN2/CNTN2/WDR47/CHRNA3/APBA2/PAFAH1B1/CCND2/CHD7/EGR1/UCHL1/ELAVL4/GAD1/CHL1/ID2/ZIC1
GO:0042157	BP	GO:0042157	lipoprotein metabolic process	15	0.354007	1.36492	0.135392	0.364829	0.292034	942	tags=100%, list=65%, signal=35%	PIGN/PIGL/APOA4/SVIP/APOE/APOA1/DPM3/PPT1/DPM1/RAB3GAP2/SLC30A5/PPM1B/PIGF/CLIP3/GLUL
GO:1990204	CC	GO:1990204	oxidoreductase complex	15	0.353029	1.36115	0.135392	0.364829	0.292034	600	tags=73%, list=41%, signal=43%	P4HB/UQCRQ/NDUFV3/RRM2B/P4HA1/CBR4/NDUFS8/FOXRED1/NDUFA2/NDUFA4/SDHD
GO:0006650	BP	GO:0006650	glycerophospholipid metabolic process	20	0.311628	1.35719	0.135071	0.364829	0.292034	916	tags=95%, list=63%, signal=35%	PRDX6/PIGN/PIGL/INPP5F/APOA4/MFSD2A/PLCB1/PI4KA/APOA1/DPM3/PIK3C2A/DPM1/SLC44A5/PNPLA8/SLC30A5/PIGF/PIK3R3/SOCS2/LPCAT4
GO:0001678	BP	GO:0001678	intracellular glucose homeostasis	12	-0.423516	-1.39294	0.136364	0.366131	0.293076	14	tags=42%, list=1%, signal=42%	RAB11B/SMARCA4/BRSK2/NEUROD1/SOX4
GO:0071331	BP	GO:0071331	cellular response to hexose stimulus	12	-0.423516	-1.39294	0.136364	0.366131	0.293076	14	tags=42%, list=1%, signal=42%	RAB11B/SMARCA4/BRSK2/NEUROD1/SOX4
GO:0071333	BP	GO:0071333	cellular response to glucose stimulus	12	-0.423516	-1.39294	0.136364	0.366131	0.293076	14	tags=42%, list=1%, signal=42%	RAB11B/SMARCA4/BRSK2/NEUROD1/SOX4
GO:0031406	MF	GO:0031406	carboxylic acid binding	17	-0.377159	-1.40256	0.136986	0.366474	0.293351	171	tags=29%, list=12%, signal=26%	FABP7/DDAH2/NR2F2/GAD2/CRABP1
GO:0043177	MF	GO:0043177	organic acid binding	17	-0.377159	-1.40256	0.136986	0.366474	0.293351	171	tags=29%, list=12%, signal=26%	FABP7/DDAH2/NR2F2/GAD2/CRABP1
GO:0001568	BP	GO:0001568	blood vessel development	75	-0.218987	-1.30365	0.136827	0.366474	0.293351	131	tags=17%, list=9%, signal=17%	PGK1/CXCR4/ID1/SPRY2/TNMD/GTF2I/BTG1/NR2F2/EFNB2/ACTG1/CITED2/TFAP2B/SOX4
GO:0006468	BP	GO:0006468	protein phosphorylation	122	-0.195181	-1.28054	0.137143	0.366474	0.293351	389	tags=40%, list=27%, signal=32%	DNAJA1/TRAF4/NAB2/CCDC88A/PLK2/CD24/MAPK8IP1/CAMK4/CADM4/RASSF2/UNC119/FYN/CALM3/DIPK2A/KRAS/APC/PPP2CA/CHRNA3/BRSK2/YWHAG/SH3BP5/THY1/GFRA1/YWHAZ/CCNG2/TXN/CCND2/PFN2/CAMK2N2/TRIB2/CORO1C/CBLB/DUSP6/DDR1/KIT/EGR1/CALM2/PKIA/UCHL1/HBEGF/SPRY2/CDKN2D/PRKAR2B/CDK5R1/NR2F2/SBK1/ACTB/INSM1/CALM1
GO:1902414	BP	GO:1902414	protein localization to cell junction	19	-0.356279	-1.36693	0.137391	0.366703	0.293534	93	tags=26%, list=6%, signal=25%	NSG1/MAPT/KIF5C/ACTB/ACTG1
GO:1903532	BP	GO:1903532	positive regulation of secretion by cell	21	-0.340146	-1.36635	0.13828	0.367543	0.294206	34	tags=14%, list=2%, signal=14%	NNAT/SOX11/SOX4
GO:0071326	BP	GO:0071326	cellular response to monosaccharide stimulus	13	-0.40181	-1.35978	0.138648	0.367543	0.294206	14	tags=38%, list=1%, signal=38%	RAB11B/SMARCA4/BRSK2/NEUROD1/SOX4
GO:0070820	CC	GO:0070820	tertiary granule	16	0.342699	1.34323	0.138686	0.367543	0.294206	468	tags=56%, list=32%, signal=39%	B2M/FTH1/LGALS3/COPB1/CST3/CSTB/CYSTM1/LAMP2/SVIP
GO:0060491	BP	GO:0060491	regulation of cell projection assembly	25	-0.313445	-1.32225	0.138103	0.367543	0.294206	580	tags=72%, list=40%, signal=44%	MAP4/EVL/AKT1/CDC42/RAC1/ZMYND8/CCDC88A/APC/CAPZB/PFN2/GAP43/GPM6A/CORO1C/KIT/PALM/FSCN1/FNBP1L/DPYSL3
GO:0120032	BP	GO:0120032	regulation of plasma membrane bounded cell projection assembly	25	-0.313445	-1.32225	0.138103	0.367543	0.294206	580	tags=72%, list=40%, signal=44%	MAP4/EVL/AKT1/CDC42/RAC1/ZMYND8/CCDC88A/APC/CAPZB/PFN2/GAP43/GPM6A/CORO1C/KIT/PALM/FSCN1/FNBP1L/DPYSL3
GO:0008015	BP	GO:0008015	blood circulation	38	-0.269677	-1.31681	0.138436	0.367543	0.294206	253	tags=32%, list=17%, signal=27%	CORO2B/CHD7/CNR1/THRA/RGS4/CALM2/CXCR4/HBEGF/ID2/NR2F2/ATP1B1/CALM1
GO:0046488	BP	GO:0046488	phosphatidylinositol metabolic process	12	0.375522	1.35021	0.14186	0.375513	0.300586	910	tags=100%, list=63%, signal=38%	PIGN/PIGL/INPP5F/PLCB1/PI4KA/DPM3/PIK3C2A/DPM1/SLC30A5/PIGF/PIK3R3/SOCS2
GO:0060560	BP	GO:0060560	developmental growth involved in morphogenesis	34	0.250014	1.29451	0.142487	0.376728	0.301559	67	tags=18%, list=5%, signal=17%	MAGI2/RIMS2/FGF13/EXT1/FN1/GOLGA4
GO:0007166	BP	GO:0007166	cell surface receptor signaling pathway	241	-0.164674	-1.22074	0.143223	0.378228	0.30276	582	tags=52%, list=40%, signal=37%	RBX1/BCL9L/PIK3R3/SLC27A4/PTPRF/RNF146/DISP2/EVL/VHL/TET1/IGFBP5/AKT1/SOCS2/CSNK1D/EID2/DLL1/CDC42/GRIK3/CDKN1B/FAM89B/NFIA/MIF/TIPARP/ADGRL1/PRDX2/FRRS1L/SAP30/GRB2/ZNRF1/EIF4A3/RAC1/SDCBP/ASCL1/SCG2/GPR161/TLE5/RAC3/EZR/NPPA/TUBA1A/SPRY4/MTSS1/ZMYND8/NLGN2/CD81/SCRT2/CNTN2/RTN4/RGMA/EFNB1/CCDC88A/SKOR2/SMARCA4/NDRG4/SKIL/CD24/CADM4/HSPA1A/KHDRBS1/FYN/AMER2/APC/CPE/TMEM132A/ENHO/PPP2CA/CHRNA3/SE…
GO:0051258	BP	GO:0051258	protein polymerization	44	-0.248991	-1.28163	0.143533	0.378604	0.303061	619	tags=66%, list=43%, signal=39%	MTPN/SPTAN1/MEGF9/MAP4/EVL/ADD1/CSNK1D/CDKN1B/CLIP3/TMOD2/GRB2/RAC1/NEFL/MAPRE1/TUBA1A/ADD2/HDGFL3/HSPA1A/DCTN1/CAPZB/COTL1/PFN2/HSPA1B/STMN2/CDK5R1/MAPT/STMN1/TMSB4X/TMSB15A
GO:0034644	BP	GO:0034644	cellular response to UV	12	0.374268	1.3457	0.144186	0.379437	0.303727	11	tags=17%, list=1%, signal=17%	CDKN1A/TIMP1
GO:0002706	BP	GO:0002706	regulation of lymphocyte mediated immunity	12	0.373853	1.34421	0.144186	0.379437	0.303727	65	tags=25%, list=4%, signal=24%	TFRC/HLA-B/B2M
GO:0061077	BP	GO:0061077	chaperone-mediated protein folding	10	0.405225	1.35324	0.144828	0.380236	0.304367	216	tags=50%, list=15%, signal=43%	PDIA4/HSPA5/PPIB/HSPA9/CLU
GO:0030100	BP	GO:0030100	regulation of endocytosis	28	0.27121	1.31001	0.144703	0.380236	0.304367	93	tags=21%, list=6%, signal=20%	MAGI2/CD63/B2M/SNAP91/ANXA2/LGALS3
GO:0106106	BP	GO:0106106	cold-induced thermogenesis	12	-0.419119	-1.37848	0.146853	0.381988	0.305769	428	tags=67%, list=30%, signal=47%	ADCYAP1/SMARCA4/APC/THRA/EBF2/CXCR4/ID1/GADD45G
GO:0120161	BP	GO:0120161	regulation of cold-induced thermogenesis	12	-0.419119	-1.37848	0.146853	0.381988	0.305769	428	tags=67%, list=30%, signal=47%	ADCYAP1/SMARCA4/APC/THRA/EBF2/CXCR4/ID1/GADD45G
GO:0071772	BP	GO:0071772	response to BMP	21	-0.337055	-1.35393	0.146712	0.381988	0.305769	215	tags=52%, list=15%, signal=45%	RGMA/SKOR2/SKIL/UBE2D1/SKOR1/VSTM2A/EGR1/DDX5/TFAP2B/RGMB/SOX11
GO:0071773	BP	GO:0071773	cellular response to BMP stimulus	21	-0.337055	-1.35393	0.146712	0.381988	0.305769	215	tags=52%, list=15%, signal=45%	RGMA/SKOR2/SKIL/UBE2D1/SKOR1/VSTM2A/EGR1/DDX5/TFAP2B/RGMB/SOX11
GO:0021695	BP	GO:0021695	cerebellar cortex development	15	-0.378935	-1.34926	0.146299	0.381988	0.305769	106	tags=27%, list=7%, signal=25%	LHX1/CBLN1/LHX5/NEUROD2
GO:0050954	BP	GO:0050954	sensory perception of mechanical stimulus	15	-0.376289	-1.33984	0.146299	0.381988	0.305769	355	tags=53%, list=24%, signal=41%	FYN/POU3F4/CHD7/KIT/CXCR4/SPRY2/CDKN2D/TFAP2A
GO:0051222	BP	GO:0051222	positive regulation of protein transport	23	-0.322008	-1.32585	0.146218	0.381988	0.305769	78	tags=48%, list=5%, signal=46%	NLGN2/CD81/VAMP2/FYN/TMEM132A/VPS28/OAZ2/CDK5R1/NNAT/ZIC1/SOX4
GO:0014706	BP	GO:0014706	striated muscle tissue development	25	-0.310832	-1.31122	0.146423	0.381988	0.305769	535	tags=64%, list=37%, signal=41%	DLL1/CDC42/CACNA1G/YY1/LUC7L/NPPA/NDRG4/DIPK2A/POU4F1/CHD7/HEY1/RGS4/ZIC3/ID2/EFNB2/CITED2
GO:0051091	BP	GO:0051091	positive regulation of DNA-binding transcription factor activity	20	-0.344278	-1.3588	0.148276	0.3834	0.3069	380	tags=50%, list=26%, signal=37%	SMARCA4/HSPA1A/BEX1/NHLH2/HSPA1B/ZIC2/KIT/ADCY1/NEUROD2/NEUROD1
GO:0016209	MF	GO:0016209	antioxidant activity	14	0.360817	1.35435	0.1477	0.3834	0.3069	592	tags=71%, list=41%, signal=43%	FABP1/PRDX6/PRDX4/GSTP1/GSTO1/APOA4/GPX4/APOE/PRDX5/SELENOF
GO:0001906	BP	GO:0001906	cell killing	16	0.340568	1.33488	0.148418	0.3834	0.3069	212	tags=38%, list=15%, signal=32%	HLA-B/B2M/RPS19/CLEC2A/MAPK8/ROMO1
GO:0042158	BP	GO:0042158	lipoprotein biosynthetic process	13	0.353514	1.30733	0.148235	0.3834	0.3069	942	tags=100%, list=65%, signal=35%	PIGN/PIGL/SVIP/APOE/APOA1/DPM3/DPM1/RAB3GAP2/SLC30A5/PPM1B/PIGF/CLIP3/GLUL
GO:0071482	BP	GO:0071482	cellular response to light stimulus	13	0.353065	1.30567	0.148235	0.3834	0.3069	11	tags=15%, list=1%, signal=15%	CDKN1A/TIMP1
GO:0070059	BP	GO:0070059	intrinsic apoptotic signaling pathway in response to endoplasmic reticulum stress	13	0.352554	1.30378	0.148235	0.3834	0.3069	717	tags=85%, list=49%, signal=43%	DDIT3/XBP1/HERPUD1/CREB3/TP53/HYOU1/TRIB3/TNFRSF10B/EIF2AK3/PRKN/ERO1A
GO:0015267	MF	GO:0015267	channel activity	22	0.300241	1.34256	0.14878	0.383455	0.306943	398	tags=55%, list=27%, signal=40%	CACNA1B/ANXA2/CACNA1C/TMCO1/SEC61A1/ANO10/ATP5F1E/ATP5ME/CLDN4/KCNH7/FXYD3/TMEM38B
GO:0022803	MF	GO:0022803	passive transmembrane transporter activity	22	0.300241	1.34256	0.14878	0.383455	0.306943	398	tags=55%, list=27%, signal=40%	CACNA1B/ANXA2/CACNA1C/TMCO1/SEC61A1/ANO10/ATP5F1E/ATP5ME/CLDN4/KCNH7/FXYD3/TMEM38B
GO:0030509	BP	GO:0030509	BMP signaling pathway	18	-0.352263	-1.33505	0.150259	0.38638	0.309285	405	tags=56%, list=28%, signal=41%	RGMA/SKOR2/SKIL/UBE2D1/SKOR1/EGR1/DDX5/TFAP2B/RGMB/SOX11
GO:0048870	BP	GO:0048870	cell motility	196	-0.171396	-1.22959	0.150203	0.38638	0.309285	200	tags=48%, list=14%, signal=48%	CDC42/MAPRE2/CDKN1B/FAM89B/NAV1/L1CAM/MIF/HMGB1/GLUL/SAP30/NSMF/PRKX/RAC1/SDCBP/ASCL1/SCG2/RAC3/CD200/MAPRE1/TUBA1A/ZMYND8/CD81/CELF3/SCRT2/DNAJA1/CNTN2/SPOCK1/RTN4/ADD2/EFNB1/ATN1/CCDC88A/PLK2/NDRG4/CD24/ENAH/TOP2B/CADM4/FYN/WDR47/APC/GBX2/SEMA6A/THY1/FZD3/ING2/APC2/PAFAH1B1/VDAC3/RND1/POU4F1/GPC2/CFAP20/GFRA1/ING1/PFN2/NHLH2/PODXL2/IER2/PTN/GPM6A/CORO1C/DDR1/KIT/SST/OLIG3/AFDN/NDN/FSCN1/CXCR4/Z…
GO:0009611	BP	GO:0009611	response to wounding	55	0.206387	1.25223	0.150725	0.387135	0.309889	137	tags=20%, list=9%, signal=19%	CDKN1A/TIMP1/COL3A1/EXT1/S100A10/FN1/DDIT3/XBP1/ANXA2/JMJD1C/TSPAN8
GO:0071322	BP	GO:0071322	cellular response to carbohydrate stimulus	14	-0.385344	-1.34543	0.151104	0.387224	0.309961	14	tags=14%, list=1%, signal=14%	NEUROD1/SOX4
GO:1904064	BP	GO:1904064	positive regulation of cation transmembrane transport	14	-0.384955	-1.34408	0.151104	0.387224	0.309961	173	tags=36%, list=12%, signal=32%	ATP1B3/CALM2/ATP1B1/TMSB4X/CALM1
GO:0030291	MF	GO:0030291	protein serine/threonine kinase inhibitor activity	10	-0.430522	-1.33188	0.151675	0.387807	0.310427	203	tags=60%, list=14%, signal=52%	YWHAG/CIT/PKIA/SPRY2/CDKN2D/PRKAR2B
GO:0031333	BP	GO:0031333	negative regulation of protein-containing complex assembly	27	-0.30094	-1.30721	0.151667	0.387807	0.310427	621	tags=67%, list=43%, signal=39%	SOX9/MTPN/SPTAN1/ADD1/CDC42/CLIP3/HMGB1/TMOD2/MAPRE1/ADD2/CAPZB/PFN2/THRA/STMN2/LMO4/STMN1/TMSB4X/TMSB15A
GO:0032543	BP	GO:0032543	mitochondrial translation	11	0.378793	1.31581	0.152968	0.389783	0.312008	790	tags=91%, list=54%, signal=42%	MRPL33/GARS1/AURKAIP1/MRPL18/MRPL17/MRPL55/MRPL27/MRPS22/MRPS33/MRPL41
GO:0140053	BP	GO:0140053	mitochondrial gene expression	11	0.378793	1.31581	0.152968	0.389783	0.312008	790	tags=91%, list=54%, signal=42%	MRPL33/GARS1/AURKAIP1/MRPL18/MRPL17/MRPL55/MRPL27/MRPS22/MRPS33/MRPL41
GO:0000278	BP	GO:0000278	mitotic cell cycle	103	-0.200676	-1.26993	0.152857	0.389783	0.312008	381	tags=37%, list=26%, signal=29%	PLK2/SMARCA4/HSPA1A/KHDRBS1/UNC119/DCTN1/CALM3/TACC2/APC/PPP2CA/BRSK2/FZD3/TUBB3/TUBB4B/PAFAH1B1/USP22/CCNG2/CCND2/CHMP2B/FHL1/HSPA1B/CIT/MYC/TUBB/CFL1/CALM2/PKIA/ID4/SPRY2/CDKN2D/TUBB2A/TUBB2B/ID2/BTG1/NFIB/STMN1/ACTB/CALM1
GO:1904950	BP	GO:1904950	negative regulation of establishment of protein localization	16	-0.37035	-1.34993	0.155668	0.39532	0.316441	253	tags=44%, list=17%, signal=37%	CORO2B/TXN/GDI1/NDFIP1/MIDN/PKIA/MAPT
GO:0030545	MF	GO:0030545	signaling receptor regulator activity	40	0.233658	1.2745	0.155496	0.39532	0.316441	185	tags=22%, list=13%, signal=20%	TIMP1/FGF13/NRG3/IGF2/LGALS3/TFF1/HMGB2/SEMA6D/IGSF1
GO:0043067	BP	GO:0043067	regulation of programmed cell death	178	-0.172154	-1.22138	0.155616	0.39532	0.316441	280	tags=25%, list=19%, signal=23%	TMEM14A/CPEB4/POU4F1/ARL6IP1/YWHAZ/PEA15/PNMA1/ING1/CCND2/PHLDA1/CNR1/HSPA1B/MYC/DUSP6/KIT/EGR1/THRA/TOX3/MLLT11/TLE1/CFL1/SFPQ/DDAH2/CXCR4/JUN/SPRY2/CDKN2D/MCL1/AMIGO2/CHL1/POU3F3/TSC22D1/BTG1/CDK5R1/OLFM1/GADD45G/EN2/ACTB/CITED2/TFAP2B/TFAP2A/PTMS/NEUROD1/SOX4
GO:1990845	BP	GO:1990845	adaptive thermogenesis	13	-0.393943	-1.33316	0.155979	0.395663	0.316716	170	tags=62%, list=12%, signal=55%	ADCYAP1/SMARCA4/APC/THRA/EBF2/CXCR4/ID1/GADD45G
GO:0060047	BP	GO:0060047	heart contraction	23	-0.318913	-1.31311	0.156303	0.396037	0.317015	170	tags=30%, list=12%, signal=27%	THRA/RGS4/CALM2/CXCR4/HBEGF/ATP1B1/CALM1
GO:0055088	BP	GO:0055088	lipid homeostasis	14	0.35634	1.33754	0.157385	0.397437	0.318135	506	tags=64%, list=35%, signal=42%	XBP1/FBXW7/NPC2/NUS1/APOA4/SAR1B/SURF4/APOE/APOA1
GO:0016853	MF	GO:0016853	isomerase activity	14	0.356191	1.33699	0.157385	0.397437	0.318135	618	tags=71%, list=43%, signal=41%	P4HB/PDIA4/PPIB/PGM3/PPIL4/PPIG/FKBP10/PDIA3/PDIA6/PPIE
GO:0051347	BP	GO:0051347	positive regulation of transferase activity	47	-0.242732	-1.27354	0.157233	0.397437	0.318135	456	tags=51%, list=31%, signal=36%	CD200/SKP1/ADCYAP1/TRAF4/NAB2/CCDC88A/CD24/RASSF2/UNC119/CALM3/DIPK2A/PPP2CA/CHRNA3/TXN/CCND2/MYC/DDR1/KIT/EGR1/HNRNPA2B1/CALM2/MAPT/LMO4/CALM1
GO:0005876	CC	GO:0005876	spindle microtubule	12	-0.410181	-1.34908	0.159091	0.398613	0.319077	602	tags=83%, list=42%, signal=49%	CHMP1A/CCSAP/CSNK1D/MAPRE1/CALM3/KIF3A/PAFAH1B1/CHMP2B/CALM2/CALM1
GO:0072006	BP	GO:0072006	nephron development	19	-0.346658	-1.33001	0.158261	0.398613	0.319077	238	tags=42%, list=16%, signal=36%	TMEM59L/MYC/IRX2/EGR1/BASP1/LHX1/POU3F3/TFAP2B
GO:0017157	BP	GO:0017157	regulation of exocytosis	21	0.299411	1.32599	0.158924	0.398613	0.319077	85	tags=19%, list=6%, signal=18%	RIMS2/S100A10/PCLO/ANXA2
GO:0009925	CC	GO:0009925	basal plasma membrane	21	0.299318	1.32558	0.158924	0.398613	0.319077	188	tags=33%, list=13%, signal=29%	TFRC/SLC3A2/ANXA2/EPCAM/DLG2/CEACAM5/ERBB4
GO:0045178	CC	GO:0045178	basal part of cell	21	0.299318	1.32558	0.158924	0.398613	0.319077	188	tags=33%, list=13%, signal=29%	TFRC/SLC3A2/ANXA2/EPCAM/DLG2/CEACAM5/ERBB4
GO:0043197	CC	GO:0043197	dendritic spine	21	-0.328835	-1.32091	0.158516	0.398613	0.319077	311	tags=43%, list=21%, signal=34%	APBA2/CPEB4/CNIH2/GPM6A/PALM/PRKAR2B/DNAJB1/CDK5R1/MAPT
GO:0044309	CC	GO:0044309	neuron spine	21	-0.328835	-1.32091	0.158516	0.398613	0.319077	311	tags=43%, list=21%, signal=34%	APBA2/CPEB4/CNIH2/GPM6A/PALM/PRKAR2B/DNAJB1/CDK5R1/MAPT
GO:0040012	BP	GO:0040012	regulation of locomotion	113	0.163917	1.20964	0.16	0.400445	0.320543	127	tags=16%, list=9%, signal=16%	MAGI2/NAV3/TIMP1/NRG3/COL3A1/COL1A1/S100A11/PHPT1/FRMD5/MALAT1/FN1/XBP1/SPARC/LGALS3/HSPA5/WDPCP/AKAP12/FBXW7
GO:0070936	BP	GO:0070936	protein K48-linked ubiquitination	10	-0.428515	-1.32567	0.160494	0.401235	0.321175	582	tags=80%, list=40%, signal=48%	RBX1/MARCHF6/RNF146/ZNRF1/UBE2R2/UBE2D1/PELI1/UBE2E3
GO:0001894	BP	GO:0001894	tissue homeostasis	21	0.295327	1.3079	0.161369	0.402528	0.322211	156	tags=33%, list=11%, signal=30%	COL3A1/EXT1/TFRC/B2M/TFF1/TFF3/CROCC
GO:0060249	BP	GO:0060249	anatomical structure homeostasis	21	0.295327	1.3079	0.161369	0.402528	0.322211	156	tags=33%, list=11%, signal=30%	COL3A1/EXT1/TFRC/B2M/TFF1/TFF3/CROCC
GO:0050767	BP	GO:0050767	regulation of neurogenesis	55	-0.227455	-1.25297	0.162861	0.405801	0.324831	535	tags=58%, list=37%, signal=38%	DLL1/L1CAM/DBN1/HLTF/DPYSL5/ASCL1/NEFL/STK25/MAP6/HES6/RTN4/RGMA/SKIL/KRAS/YWHAH/SEMA6A/THY1/FZD3/PAFAH1B1/POU4F1/GDI1/CHD7/HEY1/NCAN/PTN/KIT/EIF4G2/CXCR4/ID4/ID2/MAPT/SOX11
GO:0002793	BP	GO:0002793	positive regulation of peptide secretion	11	-0.415037	-1.31912	0.164894	0.40592	0.324926	34	tags=18%, list=2%, signal=18%	NNAT/SOX4
GO:0090277	BP	GO:0090277	positive regulation of peptide hormone secretion	11	-0.415037	-1.31912	0.164894	0.40592	0.324926	34	tags=18%, list=2%, signal=18%	NNAT/SOX4
GO:0000079	BP	GO:0000079	regulation of cyclin-dependent protein serine/threonine kinase activity	14	-0.377769	-1.31899	0.164686	0.40592	0.324926	255	tags=50%, list=18%, signal=42%	APC/CCNG2/CCND2/CDKN2D/CDK5R1/NR2F2/ACTB
GO:1904029	BP	GO:1904029	regulation of cyclin-dependent protein kinase activity	14	-0.377769	-1.31899	0.164686	0.40592	0.324926	255	tags=50%, list=18%, signal=42%	APC/CCNG2/CCND2/CDKN2D/CDK5R1/NR2F2/ACTB
GO:0031113	BP	GO:0031113	regulation of microtubule polymerization	15	-0.368441	-1.3119	0.163511	0.40592	0.324926	531	tags=73%, list=37%, signal=47%	CDKN1B/CLIP3/RAC1/MAPRE1/HSPA1A/DCTN1/HSPA1B/STMN2/CDK5R1/MAPT/STMN1
GO:0002252	BP	GO:0002252	immune effector process	41	0.235517	1.3094	0.164021	0.40592	0.324926	256	tags=29%, list=18%, signal=25%	TFRC/LGALS1/HLA-B/B2M/XBP1/LGALS3/RPS19/CLEC2A/GBF1/CLU/KARS1/ANXA1
GO:1903320	BP	GO:1903320	regulation of protein modification by small protein conjugation or removal	33	-0.276465	-1.29704	0.163666	0.40592	0.324926	436	tags=48%, list=30%, signal=35%	SKP1/DNAJA1/IVNS1ABP/HSPA1A/FYN/BEX1/UBE2D1/PELI1/VPS28/NDFIP1/HSPA1B/TNIP1/CBLB/EGR1/SPRY2/SOX4
GO:0090092	BP	GO:0090092	regulation of transmembrane receptor protein serine/threonine kinase signaling pathway	33	-0.276321	-1.29636	0.163666	0.40592	0.324926	50	tags=45%, list=3%, signal=45%	RGMA/SKOR2/SKIL/HSPA1A/UBE2D1/ING2/PMEPA1/ING1/SKOR1/SPRY2/PEG10/CITED2/NREP/TFAP2B/SOX11
GO:0048639	BP	GO:0048639	positive regulation of developmental growth	27	0.265301	1.27474	0.164179	0.40592	0.324926	239	tags=33%, list=16%, signal=28%	RIMS2/IGF2/AKAP6/FN1/GOLGA4/PPIB/ERBB4/DSCAM/SERP1
GO:0071826	BP	GO:0071826	protein-RNA complex organization	25	0.267385	1.25501	0.164589	0.40592	0.324926	791	tags=84%, list=55%, signal=39%	RPS27L/EIF3M/RPS19/RPF2/DDX46/SNRPD2/SF3B6/RPS27/RPS5/SF3A3/BRIX1/AGO3/SNRPC/KHDC4/NUDT21/RPLP0/PRMT5/EIF3D/PIH1D1/PRPF6/ZRSR2
GO:0098978	CC	GO:0098978	glutamatergic synapse	56	-0.225771	-1.24991	0.164134	0.40592	0.324926	555	tags=59%, list=38%, signal=38%	VHL/SLC4A8/AKT1/CDC42/GRIK3/DBN1/EIF4A3/RAC1/CLSTN1/RAC3/NPTXR/RTN4/CPLX2/SLC1A2/PCDH8/DYNLL2/YWHAH/NETO2/PAFAH1B1/YWHAZ/CHMP2B/PFN2/CNR1/NRXN2/GPM6A/ADCY1/ELAVL4/PRKAR2B/NSG1/DNAJB1/CBLN1/EFNB2/ACTB
GO:2000134	BP	GO:2000134	negative regulation of G1/S transition of mitotic cell cycle	10	0.396995	1.32575	0.165517	0.40701	0.325798	18	tags=20%, list=1%, signal=20%	CDKN1A/RPS27L
GO:0090575	CC	GO:0090575	RNA polymerase II transcription regulator complex	38	-0.25993	-1.26922	0.166124	0.40761	0.326279	352	tags=39%, list=24%, signal=31%	HNRNPAB/JUNB/JUND/ING2/POU4F1/USP22/CBX3/MYC/TLE1/SFPQ/JUN/LMO4/FOS/TCF4/NEUROD1
GO:0006518	BP	GO:0006518	peptide metabolic process	97	0.173285	1.23388	0.166113	0.40761	0.326279	350	tags=33%, list=24%, signal=27%	P4HB/RPS27L/TNRC6A/HM13/ELP4/DNAJC3/IARS1/EPRS1/RPL41/SEC11C/EIF3M/MRPL33/RPS19/RARS1/GARS1/YIPF5/CLU/TMED2/SERP1/KARS1/RPS21/KRT17/LARS1/RPS18/RPL36/EIF5B/RPS16/NOLC1/ABCE1/FTO/RPS29/ASCC3
GO:0006661	BP	GO:0006661	phosphatidylinositol biosynthetic process	11	0.375261	1.30354	0.166667	0.408497	0.326988	910	tags=100%, list=63%, signal=38%	PIGN/PIGL/INPP5F/PI4KA/DPM3/PIK3C2A/DPM1/SLC30A5/PIGF/PIK3R3/SOCS2
GO:0000077	BP	GO:0000077	DNA damage checkpoint signaling	13	0.344438	1.27377	0.167059	0.408568	0.327045	18	tags=15%, list=1%, signal=15%	CDKN1A/RPS27L
GO:0031570	BP	GO:0031570	DNA integrity checkpoint signaling	13	0.344438	1.27377	0.167059	0.408568	0.327045	18	tags=15%, list=1%, signal=15%	CDKN1A/RPS27L
GO:0034767	BP	GO:0034767	positive regulation of monoatomic ion transmembrane transport	15	-0.366753	-1.30589	0.168675	0.410734	0.328779	173	tags=33%, list=12%, signal=30%	ATP1B3/CALM2/ATP1B1/TMSB4X/CALM1
GO:0060341	BP	GO:0060341	regulation of cellular localization	106	-0.197007	-1.25194	0.168588	0.410734	0.328779	459	tags=42%, list=32%, signal=31%	EZR/CD200/DNAJB6/RAB11B/ZMYND8/NLGN2/ADCYAP1/CD81/DNAJA1/VAMP2/RTN4/CCDC88A/NDRG4/KHDRBS1/FYN/APC/TMEM132A/NETO2/BRSK2/TMEM35A/GPC2/VPS28/YWHAZ/CORO2B/TXN/GDI1/FEZ1/CNR1/NDFIP1/OAZ2/AFDN/GPM6B/MIDN/PKIA/DCLK2/CDK5R1/MAPT/LYPD1/ACTB/NNAT/ZIC1/TFAP2B/NEUROD1/SOX4
GO:0030133	CC	GO:0030133	transport vesicle	56	0.199651	1.21841	0.168605	0.410734	0.328779	637	tags=62%, list=44%, signal=36%	HLA-B/SEC31A/B2M/KDELR2/SNAP91/SEC13/TMED3/CLTC/COPB1/GOLGA5/COPB2/TMED2/BET1/ATP6V1F/LMAN1/ARCN1/USO1/AREG/SAR1B/TMEM30A/HLA-DRB1/COPG1/SURF4/SEC24D/RABAC1/HLA-C/PPFIA2/VTI1A/ATP6V1D/YIPF2/LAMP1/GOSR2/SEC23IP/PPT1/CEACAM1
GO:0003008	BP	GO:0003008	system process	160	-0.175736	-1.21567	0.168508	0.410734	0.328779	198	tags=19%, list=14%, signal=18%	NRXN2/PTN/ZIC2/KIT/THRA/RGS4/NDN/ADCY1/CALM2/CXCR4/ZFAND5/UCHL1/ELAVL4/HBEGF/SPRY2/CDKN2D/SLC38A2/PRKAR2B/CHL1/ID2/CBLN1/MAPT/NR2F2/FOS/ATP1B1/NEUROD2/CALM1/TFAP2A/NEUROD1/RGS16
GO:0055082	BP	GO:0055082	intracellular chemical homeostasis	60	0.195147	1.2102	0.169054	0.411214	0.329163	105	tags=17%, list=7%, signal=16%	FTL/HSP90B1/MT2A/TFRC/AKAP6/B2M/FTH1/DDIT3/XBP1/TPT1
GO:0019902	MF	GO:0019902	phosphatase binding	20	0.297472	1.29554	0.170616	0.414564	0.331845	93	tags=20%, list=6%, signal=19%	MAGI2/HSP90B1/SBF2/LGALS3
GO:0050864	BP	GO:0050864	regulation of B cell activation	11	0.371465	1.29035	0.171233	0.415614	0.332685	82	tags=27%, list=6%, signal=26%	CDKN1A/TFRC/XBP1
GO:0034446	BP	GO:0034446	substrate adhesion-dependent cell spreading	14	0.351655	1.31996	0.171913	0.415789	0.332826	64	tags=21%, list=4%, signal=21%	P4HB/S100A10/FN1
GO:0031098	BP	GO:0031098	stress-activated protein kinase signaling cascade	22	-0.321525	-1.31092	0.172297	0.415789	0.332826	553	tags=68%, list=38%, signal=43%	PRDX1/HMGB1/ARL6IP5/SDCBP/STK25/EZR/NPPA/DNAJA1/TRAF4/MAPK8IP1/RASSF2/MTURN/PAFAH1B1/MYC/GADD45G
GO:0051403	BP	GO:0051403	stress-activated MAPK cascade	22	-0.321525	-1.31092	0.172297	0.415789	0.332826	553	tags=68%, list=38%, signal=43%	PRDX1/HMGB1/ARL6IP5/SDCBP/STK25/EZR/NPPA/DNAJA1/TRAF4/MAPK8IP1/RASSF2/MTURN/PAFAH1B1/MYC/GADD45G
GO:0008016	BP	GO:0008016	regulation of heart contraction	20	-0.329955	-1.30227	0.172414	0.415789	0.332826	170	tags=30%, list=12%, signal=27%	THRA/RGS4/CALM2/HBEGF/ATP1B1/CALM1
GO:1903522	BP	GO:1903522	regulation of blood circulation	20	-0.329955	-1.30227	0.172414	0.415789	0.332826	170	tags=30%, list=12%, signal=27%	THRA/RGS4/CALM2/HBEGF/ATP1B1/CALM1
GO:0098552	CC	GO:0098552	side of membrane	47	0.213331	1.24494	0.172131	0.415789	0.332826	69	tags=15%, list=5%, signal=15%	S100A6/P4HB/MDGA2/TFRC/HLA-B/B2M/HM13
GO:0019838	MF	GO:0019838	growth factor binding	16	0.331551	1.29954	0.172749	0.416152	0.333116	407	tags=56%, list=28%, signal=41%	COL3A1/COL1A1/COL1A2/RPS19/COL6A1/IGFBP4/HTRA1/IGFBP3/SEC61B
GO:0051047	BP	GO:0051047	positive regulation of secretion	22	-0.320621	-1.30723	0.173986	0.418684	0.335143	34	tags=14%, list=2%, signal=14%	NNAT/SOX11/SOX4
GO:0050773	BP	GO:0050773	regulation of dendrite development	14	-0.371826	-1.29824	0.174873	0.420367	0.33649	515	tags=71%, list=36%, signal=47%	DBN1/NSMF/DPYSL5/SKOR2/YWHAH/CHRNA3/BCL11A/PAFAH1B1/PTN/ELAVL4
GO:0060042	BP	GO:0060042	retina morphogenesis in camera-type eye	15	-0.363599	-1.29466	0.175559	0.421567	0.337451	310	tags=40%, list=21%, signal=32%	THY1/FJX1/PTF1A/LHX1/TFAP2B/TFAP2A
GO:0009636	BP	GO:0009636	response to toxic substance	26	0.265905	1.25599	0.17602	0.421774	0.337617	377	tags=42%, list=26%, signal=32%	CDKN1A/FABP1/MT2A/PRDX6/PRDX4/GSTP1/SCFD1/SESN1/GSTO1/APOA4/GPX4
GO:0030334	BP	GO:0030334	regulation of cell migration	100	0.169391	1.21436	0.175896	0.421774	0.337617	127	tags=16%, list=9%, signal=16%	MAGI2/NAV3/TIMP1/NRG3/COL3A1/COL1A1/S100A11/FRMD5/FN1/XBP1/SPARC/LGALS3/HSPA5/WDPCP/AKAP12/FBXW7
GO:1903530	BP	GO:1903530	regulation of secretion by cell	54	-0.227283	-1.24572	0.176829	0.423262	0.338807	34	tags=9%, list=2%, signal=9%	NNAT/TFAP2B/NEUROD1/SOX11/SOX4
GO:0046982	MF	GO:0046982	protein heterodimerization activity	48	-0.236811	-1.25416	0.177294	0.423923	0.339337	100	tags=17%, list=7%, signal=16%	MCL1/H3-3A/TUBB2B/ATP1B1/NEUROD2/TCF4/TFAP2B/NEUROD1
GO:0060135	BP	GO:0060135	maternal process involved in female pregnancy	10	-0.420618	-1.30124	0.178131	0.42457	0.339854	214	tags=50%, list=15%, signal=43%	JUNB/CNR1/PTN/NR2F2/CITED2
GO:0030534	BP	GO:0030534	adult behavior	25	-0.302327	-1.27534	0.178037	0.42457	0.339854	457	tags=56%, list=32%, signal=39%	PBX3/TUBA1A/NLGN2/CNTN2/SLC1A2/WDR47/CHRNA3/PAFAH1B1/CCND2/CHD7/NRXN2/UCHL1/CHL1/ZIC1
GO:0040029	BP	GO:0040029	epigenetic regulation of gene expression	22	0.281927	1.26067	0.178049	0.42457	0.339854	43	tags=14%, list=3%, signal=13%	KCNQ1OT1/TRMT112/IGF2
GO:0051651	BP	GO:0051651	maintenance of location in cell	34	0.241491	1.25038	0.178756	0.425611	0.340688	107	tags=21%, list=7%, signal=20%	FTL/HSP90B1/AKAP6/FTH1/KDELR2/DDIT3/HSPA5
GO:0031102	BP	GO:0031102	neuron projection regeneration	11	-0.40536	-1.28836	0.179078	0.425926	0.34094	472	tags=64%, list=33%, signal=43%	NEFL/RGMA/THY1/GAP43/PTN/RTN4RL2/NREP
GO:0030856	BP	GO:0030856	regulation of epithelial cell differentiation	20	-0.327103	-1.29101	0.17931	0.426028	0.341022	555	tags=65%, list=38%, signal=41%	VHL/KLF7/ADD1/DLL1/CDKN1B/PRKX/ASCL1/VEZF1/CD24/KRAS/SPRY2/LHX1/BTG1
GO:0007043	BP	GO:0007043	cell-cell junction assembly	12	-0.398179	-1.30961	0.18007	0.426033	0.341026	162	tags=33%, list=11%, signal=30%	AFDN/FSCN1/ACTB/ACTG1
GO:0015837	BP	GO:0015837	amine transport	10	-0.418294	-1.29405	0.179894	0.426033	0.341026	325	tags=80%, list=22%, signal=62%	ABAT/SYT11/ARL6IP5/CHRNA3/ARL6IP1/CNR1/RGS4/SLC38A2
GO:0051952	BP	GO:0051952	regulation of amine transport	10	-0.418294	-1.29405	0.179894	0.426033	0.341026	325	tags=80%, list=22%, signal=62%	ABAT/SYT11/ARL6IP5/CHRNA3/ARL6IP1/CNR1/RGS4/SLC38A2
GO:0010977	BP	GO:0010977	negative regulation of neuron projection development	27	-0.289718	-1.25847	0.18	0.426033	0.341026	412	tags=52%, list=28%, signal=38%	SPOCK1/RTN4/RGMA/SEMA6A/THY1/BCL11A/PAFAH1B1/GDI1/RTN4RL2/STMN2/NR2F1/CRMP1/EFNB2/DPYSL3
GO:0046683	BP	GO:0046683	response to organophosphorus	14	0.346759	1.30158	0.181598	0.428367	0.342894	48	tags=21%, list=3%, signal=21%	HSP90B1/COL1A1/AKAP6
GO:0110053	BP	GO:0110053	regulation of actin filament organization	32	-0.274423	-1.26889	0.181818	0.428367	0.342894	619	tags=66%, list=43%, signal=38%	MTPN/SPTAN1/MEGF9/EVL/ADD1/CDC42/TMOD2/GRB2/RAC1/MTSS1/ADD2/CCDC88A/CAPZB/COTL1/CORO2B/PFN2/RGS4/STMN1/ACTG1/TMSB4X/TMSB15A
GO:0031668	BP	GO:0031668	cellular response to extracellular stimulus	34	0.239394	1.23952	0.181347	0.428367	0.342894	443	tags=47%, list=31%, signal=33%	CDKN1A/TNRC6A/COL1A1/XBP1/SEC13/HSPA5/PLIN2/MAPK8/FBXO22/NPRL2/LARS1/SESN1/LAMP2/MFSD2A/TP53/MDM2
GO:0022414	BP	GO:0022414	reproductive process	104	-0.190535	-1.21099	0.181688	0.428367	0.342894	647	tags=61%, list=45%, signal=36%	TRO/FGF9/ABAT/STC1/SPIN1/ZMIZ1/SOX9/SUN2/PHC2/H2AX/FOSB/ADNP/RBX1/CTCF/SBF1/CCNB1IP1/IGFBP5/AKT1/CDKN1B/TIPARP/YY1/ATAT1/CELF1/DNAJB6/NPPA/SSTR2/UPF3A/ADCYAP1/CELF3/DNAJA1/ATN1/SKIL/NRIP1/TOP2B/KHDRBS1/JUNB/PPP2CA/ING2/PAFAH1B1/VDAC3/GFRA1/KDM5B/H3-3B/CHD7/NHLH2/CNR1/PTN/DDR1/KIT/EGR1/THRA/IRF2BPL/NDN/UCHL1/BASP1/ID4/LHX1/SLC38A2/H3-3A/NR2F2/FOS/IGFBP2/CITED2
GO:0033044	BP	GO:0033044	regulation of chromosome organization	21	-0.321899	-1.29305	0.182125	0.428641	0.343113	578	tags=67%, list=40%, signal=41%	CENPV/CTCF/BCL7A/YY1/DPF1/SMARCA4/APC/HNRNPA1/H3-3B/MYC/HNRNPA2B1/H3-3A/MAPT/ACTB
GO:0006644	BP	GO:0006644	phospholipid metabolic process	29	0.25293	1.24324	0.182519	0.429121	0.343497	916	tags=90%, list=63%, signal=34%	PRDX6/PIGN/PIGL/NUS1/INPP5F/APOA4/GPX4/TMEM38B/OSBP/MFSD2A/PLPP5/PLCB1/PI4KA/APOA1/DPM3/HEXB/PIK3C2A/DPM1/FADS1/SLC44A5/PNPLA8/SLC30A5/PIGF/PIK3R3/SOCS2/LPCAT4
GO:0002440	BP	GO:0002440	production of molecular mediator of immune response	10	0.391745	1.30822	0.183908	0.430293	0.344435	82	tags=30%, list=6%, signal=28%	TFRC/B2M/XBP1
GO:0002822	BP	GO:0002822	regulation of adaptive immune response based on somatic recombination of immune receptors built from immunoglobulin superfamily domains	12	0.360177	1.29503	0.183721	0.430293	0.344435	65	tags=25%, list=4%, signal=24%	TFRC/HLA-B/B2M
GO:0051017	BP	GO:0051017	actin filament bundle assembly	22	-0.316018	-1.28846	0.184122	0.430293	0.344435	563	tags=68%, list=39%, signal=42%	EVL/ADD1/CDC42/RAC1/EZR/MTSS1/ADD2/CCDC88A/CORO2B/PFN2/FSCN1/MARCKS/STMN1/DPYSL3/ACTG1
GO:0061572	BP	GO:0061572	actin filament bundle organization	22	-0.316018	-1.28846	0.184122	0.430293	0.344435	563	tags=68%, list=39%, signal=42%	EVL/ADD1/CDC42/RAC1/EZR/MTSS1/ADD2/CCDC88A/CORO2B/PFN2/FSCN1/MARCKS/STMN1/DPYSL3/ACTG1
GO:0004867	MF	GO:0004867	serine-type endopeptidase inhibitor activity	12	0.358041	1.28735	0.183721	0.430293	0.344435	490	tags=67%, list=34%, signal=45%	ANXA2/SPINK1/SPINT2/TFPI2/SERPINE2/COL6A3/SERPINB9/SERPINH1
GO:0048024	BP	GO:0048024	regulation of mRNA splicing, via spliceosome	15	-0.359639	-1.28056	0.184165	0.430293	0.344435	577	tags=73%, list=40%, signal=45%	RBM3/RBMX/CELF1/CELF3/KHDRBS1/SRSF7/HNRNPA1/RBFOX2/HNRNPA2B1/DDX5/SRSF3
GO:0061337	BP	GO:0061337	cardiac conduction	10	-0.414669	-1.28284	0.185185	0.431332	0.345267	134	tags=30%, list=9%, signal=27%	CALM2/ATP1B1/CALM1
GO:0021575	BP	GO:0021575	hindbrain morphogenesis	10	-0.413734	-1.27994	0.185185	0.431332	0.345267	106	tags=30%, list=7%, signal=28%	LHX1/CBLN1/LHX5
GO:0021587	BP	GO:0021587	cerebellum morphogenesis	10	-0.413734	-1.27994	0.185185	0.431332	0.345267	106	tags=30%, list=7%, signal=28%	LHX1/CBLN1/LHX5
GO:0021915	BP	GO:0021915	neural tube development	11	-0.40195	-1.27753	0.18617	0.43273	0.346387	70	tags=64%, list=5%, signal=61%	GPR161/RGMA/GBX2/FZD3/MARCKS/LMO4/CITED2
GO:0097120	BP	GO:0097120	receptor localization to synapse	12	0.351635	1.26432	0.186047	0.43273	0.346387	206	tags=42%, list=14%, signal=36%	GPHN/DLG2/ERBB4/CEP112/NLGN1
GO:0006401	BP	GO:0006401	RNA catabolic process	33	0.243099	1.25605	0.186701	0.433516	0.347015	46	tags=12%, list=3%, signal=12%	KCNQ1OT1/NEAT1/TNRC6A/ZCCHC7
GO:0097435	BP	GO:0097435	supramolecular fiber organization	110	-0.191767	-1.22307	0.186957	0.433662	0.347133	563	tags=54%, list=39%, signal=36%	EVL/KATNBL1/VHL/ADD1/CSNK1D/CDC42/CDKN1B/CLIP3/DBN1/TMOD2/SPAST/GRB2/RAC1/NEFL/RAC3/EZR/MAPRE1/DNAJB6/TUBA1A/MTSS1/ADD2/HDGFL3/CCDC88A/ENAH/HSPA1A/DCTN1/FUS/WDR47/APC/CAPZB/HNRNPA1/APC2/PAFAH1B1/RND1/STMN3/COTL1/CORO2B/PFN2/CSRP2/HSPA1B/CORO1C/RGS4/STMN2/CFL1/FSCN1/STMN4/CDK5R1/MAPT/MARCKS/NEFM/STMN1/MARCKSL1/INA/DPYSL3/ACTG1/TMSB4X/TMSB15A/RND3/TAGLN3
GO:2000630	BP	GO:2000630	positive regulation of miRNA metabolic process	11	0.363899	1.26407	0.187215	0.433813	0.347254	8	tags=18%, list=1%, signal=18%	KCNQ1OT1/NEAT1
GO:0099080	CC	GO:0099080	supramolecular complex	136	-0.179799	-1.21152	0.187845	0.434827	0.348065	387	tags=35%, list=27%, signal=28%	KIF3C/PLK2/SMARCA4/DYNLL2/RASSF2/DCTN1/FYN/CALM3/KIF3A/WDR47/APC/CAPZB/TUBB3/TUBB4B/APC2/PAFAH1B1/CFAP20/KIF1B/COTL1/KIF1A/H3-3B/CHMP2B/KIF21B/FEZ1/CSRP2/NUFIP2/DYNLL1/CORO1C/TUBB/CALM2/PNRC1/SPRY2/TUBB2A/H3-3A/TUBB2B/CDK5R1/MAPT/KIF5C/NEFM/STMN1/KLC1/ACTB/INA/DPYSL3/ACTG1/CALM1/DCX
GO:0098797	CC	GO:0098797	plasma membrane protein complex	43	0.221287	1.24306	0.188679	0.436309	0.349251	154	tags=23%, list=11%, signal=21%	S100A10/TFRC/SLC3A2/HLA-B/B2M/CACNA1B/ANXA2/FAF1/CLTC/CDH12
GO:0030496	CC	GO:0030496	midbody	27	0.254133	1.22108	0.189055	0.436728	0.349587	107	tags=19%, list=7%, signal=17%	HSP90B1/MBD5/TEX14/ANXA2/HSPA5
GO:0031966	CC	GO:0031966	mitochondrial membrane	63	0.19062	1.20087	0.190202	0.438927	0.351347	606	tags=57%, list=42%, signal=35%	COX14/LGALS3/UQCRQ/HSPA9/MRPL33/NDUFV3/ROMO1/CLU/ATP5MC1/CHCHD3/NDUFAF2/ATP5F1E/SPART/ATP5ME/UFL1/COX7A2L/TIMM44/TMEM14C/PTRH2/AURKAIP1/MPC1/MRPL18/MRPL17/NDUFS8/TMEM14B/MRPL55/FOXRED1/NDUFA2/TOMM5/MRPL27/MAP1LC3B/COX8A/NDUFA4/UBC/SDHD/SLC39A9
GO:0008064	BP	GO:0008064	regulation of actin polymerization or depolymerization	18	-0.338309	-1.28216	0.19171	0.44015	0.352326	619	tags=72%, list=43%, signal=42%	MTPN/SPTAN1/MEGF9/EVL/ADD1/TMOD2/GRB2/ADD2/CAPZB/COTL1/PFN2/TMSB4X/TMSB15A
GO:0030832	BP	GO:0030832	regulation of actin filament length	18	-0.338309	-1.28216	0.19171	0.44015	0.352326	619	tags=72%, list=43%, signal=42%	MTPN/SPTAN1/MEGF9/EVL/ADD1/TMOD2/GRB2/ADD2/CAPZB/COTL1/PFN2/TMSB4X/TMSB15A
GO:0030833	BP	GO:0030833	regulation of actin filament polymerization	18	-0.338309	-1.28216	0.19171	0.44015	0.352326	619	tags=72%, list=43%, signal=42%	MTPN/SPTAN1/MEGF9/EVL/ADD1/TMOD2/GRB2/ADD2/CAPZB/COTL1/PFN2/TMSB4X/TMSB15A
GO:0000910	BP	GO:0000910	cytokinesis	23	-0.307628	-1.26664	0.191597	0.44015	0.352326	359	tags=43%, list=25%, signal=33%	UNC119/CALM3/APC/CHMP2B/CIT/CFL1/CALM2/KLHL13/STMN1/CALM1
GO:0046649	BP	GO:0046649	lymphocyte activation	60	-0.221677	-1.2505	0.191424	0.44015	0.352326	594	tags=62%, list=41%, signal=38%	EFNB3/BLOC1S6/RBX1/PIK3R3/KMT5B/PRDX1/SLC25A5/AKT1/DLL1/MIF/HMGB1/PRDX2/YY1/HPRT1/CD81/EFNB1/SMARCA4/CD24/MAPK8IP1/TOP2B/CAMK4/FYN/JUNB/THY1/PELI1/AKIRIN2/CHD7/NDFIP1/CBLB/KIT/EGR1/ID2/EFNB2/ACTB/IGFBP2/SOX11/SOX4
GO:0043271	BP	GO:0043271	negative regulation of monoatomic ion transport	12	-0.394308	-1.29688	0.192308	0.441073	0.353065	235	tags=42%, list=16%, signal=35%	YWHAQ/CNR1/RGS4/CALM2/CALM1
GO:0031114	BP	GO:0031114	regulation of microtubule depolymerization	10	0.387556	1.29423	0.193103	0.441548	0.353445	19	tags=20%, list=1%, signal=20%	NAV3/FGF13
GO:0003015	BP	GO:0003015	heart process	25	-0.295649	-1.24717	0.193012	0.441548	0.353445	170	tags=28%, list=12%, signal=25%	THRA/RGS4/CALM2/CXCR4/HBEGF/ATP1B1/CALM1
GO:0007611	BP	GO:0007611	learning or memory	42	-0.244913	-1.24104	0.192982	0.441548	0.353445	381	tags=43%, list=26%, signal=33%	PLK2/NDRG4/CAMK4/FYN/KRAS/PAFAH1B1/CCND2/CNR1/NRXN2/PTN/KIT/THRA/ADCY1/ELAVL4/PRKAR2B/MAPT/FOS/NEUROD2
GO:0032412	BP	GO:0032412	regulation of monoatomic ion transmembrane transporter activity	24	-0.297794	-1.25168	0.193333	0.441624	0.353506	447	tags=54%, list=31%, signal=38%	NPPA/NLGN2/VAMP2/CALM3/YWHAH/FXYD7/CNIH2/FHL1/ATP1B3/CALM2/ATP1B1/TMSB4X/CALM1
GO:0007157	BP	GO:0007157	heterophilic cell-cell adhesion via plasma membrane cell adhesion molecules	10	-0.41036	-1.26951	0.194004	0.442395	0.354123	95	tags=30%, list=7%, signal=28%	AMIGO2/CBLN1/CADM3
GO:1905368	CC	GO:1905368	peptidase complex	11	0.35991	1.25021	0.194064	0.442395	0.354123	785	tags=91%, list=54%, signal=42%	SEC11C/SUPT3H/PSMC4/PSMB1/PSMB3/PSMA5/RAD23A/PSMD10/UBR1/PSMA2
GO:0002758	BP	GO:0002758	innate immune response-activating signaling pathway	16	-0.3514	-1.28086	0.194585	0.443135	0.354715	514	tags=69%, list=35%, signal=45%	HMGB1/ZNRF1/ATAT1/STMP1/RTN4/HSPA1A/FYN/PPP2CA/PELI1/HSPA1B/TNIP1
GO:0046777	BP	GO:0046777	protein autophosphorylation	17	-0.345977	-1.2866	0.195205	0.444097	0.355486	550	tags=71%, list=38%, signal=44%	TAOK1/CAMKK2/AKT1/PRKX/STK25/CAMK4/RASSF2/CALM3/DDR1/KIT/CALM2/CALM1
GO:0031103	BP	GO:0031103	axon regeneration	10	-0.40984	-1.2679	0.195767	0.444925	0.356149	219	tags=70%, list=15%, signal=60%	PTPRF/NEFL/RGMA/GAP43/PTN/RTN4RL2/NREP
GO:0043484	BP	GO:0043484	regulation of RNA splicing	23	-0.304815	-1.25506	0.196639	0.446005	0.357013	369	tags=57%, list=25%, signal=43%	CELF1/CELF3/HSPA1A/KHDRBS1/FUS/SRSF7/HNRNPA1/USP22/RBFOX2/HNRNPA2B1/DDX5/SLC38A2/SRSF3
GO:0002694	BP	GO:0002694	regulation of leukocyte activation	51	0.198347	1.19263	0.196629	0.446005	0.357013	93	tags=18%, list=6%, signal=17%	CDKN1A/TFRC/IGF2/LGALS1/PIBF1/FN1/B2M/XBP1/LGALS3
GO:0033002	BP	GO:0033002	muscle cell proliferation	18	-0.336758	-1.27629	0.196891	0.446128	0.357111	122	tags=28%, list=8%, signal=26%	JUN/HBEGF/ID2/FOS/CITED2
GO:0099634	CC	GO:0099634	postsynaptic specialization membrane	17	0.31765	1.28496	0.198565	0.447813	0.35846	206	tags=35%, list=14%, signal=31%	GPHN/DLG2/ADGRB3/ERBB4/CACNA1C/NLGN1
GO:0002285	BP	GO:0002285	lymphocyte activation involved in immune response	18	0.305371	1.27543	0.198582	0.447813	0.35846	93	tags=22%, list=6%, signal=21%	TFRC/LGALS1/XBP1/LGALS3
GO:1902075	BP	GO:1902075	cellular response to salt	33	-0.266184	-1.24881	0.198036	0.447813	0.35846	442	tags=52%, list=30%, signal=37%	TUBA1A/GNB1/SLC1A2/TOP2B/FYN/JUNB/CHRNA3/RGS8/JUND/HNRNPA1/BCL11A/EGR1/ADCY1/CDK5R1/FOS/LYPD1/NEUROD2
GO:0015909	BP	GO:0015909	long-chain fatty acid transport	11	0.359277	1.24802	0.19863	0.447813	0.35846	933	tags=100%, list=64%, signal=36%	FABP1/EPRS1/PLIN2/ANXA1/MFSD2A/APOE/SLC2A1/PNPLA8/SLC27A4/AKT1/MIF
GO:0000779	CC	GO:0000779	condensed chromosome, centromeric region	25	-0.294193	-1.24103	0.198003	0.447813	0.35846	381	tags=48%, list=26%, signal=36%	PLK2/SMARCA4/RASSF2/DCTN1/APC/PAFAH1B1/CBX3/H3-3B/CHMP2B/DYNLL1/H3-3A/ACTB
GO:0030316	BP	GO:0030316	osteoclast differentiation	12	-0.38784	-1.2756	0.199301	0.448654	0.359133	427	tags=75%, list=29%, signal=53%	CD81/SNX10/CAMK4/RASSF2/JUNB/PAFAH1B1/POU4F1/KLF10/FOS
GO:1901873	BP	GO:1901873	regulation of post-translational protein modification	34	-0.262261	-1.24855	0.199675	0.448654	0.359133	436	tags=47%, list=30%, signal=34%	SKP1/DNAJA1/IVNS1ABP/HSPA1A/FYN/BEX1/UBE2D1/PELI1/VPS28/NDFIP1/HSPA1B/TNIP1/CBLB/EGR1/SPRY2/SOX4
GO:0002703	BP	GO:0002703	regulation of leukocyte mediated immunity	13	0.334989	1.23882	0.2	0.448654	0.359133	65	tags=23%, list=4%, signal=22%	TFRC/HLA-B/B2M
GO:0031901	CC	GO:0031901	early endosome membrane	13	0.334705	1.23777	0.2	0.448654	0.359133	383	tags=62%, list=26%, signal=46%	HLA-B/B2M/IFITM3/MARCHF1/MON2/ANXA1/INPP5F/TMEM30A
GO:0002521	BP	GO:0002521	leukocyte differentiation	47	-0.231383	-1.214	0.199686	0.448654	0.359133	385	tags=40%, list=27%, signal=31%	SNX10/SMARCA4/TOP2B/CAMK4/RASSF2/JUNB/PAFAH1B1/POU4F1/CHD7/NDFIP1/MYC/KIT/EGR1/KLF10/ID2/FOS/ACTB/CITED2/SOX4
GO:0002062	BP	GO:0002062	chondrocyte differentiation	10	0.381408	1.2737	0.202299	0.448667	0.359144	100	tags=30%, list=7%, signal=28%	COL3A1/EXT1/TGFBI
GO:0008277	BP	GO:0008277	regulation of G protein-coupled receptor signaling pathway	16	-0.34901	-1.27215	0.201354	0.448667	0.359144	178	tags=25%, list=12%, signal=22%	YWHAB/RGS4/STMN1/RGS16
GO:0030837	BP	GO:0030837	negative regulation of actin filament polymerization	12	-0.385405	-1.26759	0.202797	0.448667	0.359144	691	tags=83%, list=48%, signal=44%	EPS8/MTPN/SPTAN1/ADD1/TMOD2/ADD2/CAPZB/PFN2/TMSB4X/TMSB15A
GO:0009408	BP	GO:0009408	response to heat	10	-0.406677	-1.25811	0.202822	0.448667	0.359144	448	tags=70%, list=31%, signal=49%	DNAJB6/DNAJA1/HSPA1A/HSPA1B/DNAJB1/MAPT/IER5
GO:0046330	BP	GO:0046330	positive regulation of JNK cascade	10	-0.40626	-1.25682	0.202822	0.448667	0.359144	609	tags=80%, list=42%, signal=47%	TAOK1/HMGB1/SDCBP/TRAF4/MAPK8IP1/RASSF2/MTURN/GADD45G
GO:1901989	BP	GO:1901989	positive regulation of cell cycle phase transition	11	0.35764	1.24233	0.203196	0.448667	0.359144	455	tags=64%, list=31%, signal=44%	RAD51B/ANXA1/RRM2B/NSMCE2/ANKRD17/MDM2/PLCB1
GO:1901992	BP	GO:1901992	positive regulation of mitotic cell cycle phase transition	11	0.35764	1.24233	0.203196	0.448667	0.359144	455	tags=64%, list=31%, signal=44%	RAD51B/ANXA1/RRM2B/NSMCE2/ANKRD17/MDM2/PLCB1
GO:0009142	BP	GO:0009142	nucleoside triphosphate biosynthetic process	12	0.344437	1.23844	0.202326	0.448667	0.359144	700	tags=92%, list=48%, signal=48%	ADK/NDUFV3/ATP5MC1/ATP5F1E/ATP5ME/NDUFS8/NME7/NDUFA2/SDHD/STOML2/NDUFB9
GO:0009145	BP	GO:0009145	purine nucleoside triphosphate biosynthetic process	12	0.344437	1.23844	0.202326	0.448667	0.359144	700	tags=92%, list=48%, signal=48%	ADK/NDUFV3/ATP5MC1/ATP5F1E/ATP5ME/NDUFS8/NME7/NDUFA2/SDHD/STOML2/NDUFB9
GO:0043408	BP	GO:0043408	regulation of MAPK cascade	59	-0.219911	-1.2333	0.201527	0.448667	0.359144	534	tags=56%, list=37%, signal=37%	CDC42/MIF/HMGB1/ARL6IP5/PRDX2/GRB2/SDCBP/STK25/EZR/NPPA/SPRY4/ADCYAP1/CD81/DNAJA1/TRAF4/NDRG4/CD24/MAPK8IP1/RASSF2/SEMA6A/MTURN/PAFAH1B1/DUSP8/YWHAZ/LBH/TNIP1/MYC/DUSP6/KIT/DUSP4/UCHL1/SPRY2/GADD45G
GO:0045596	BP	GO:0045596	negative regulation of cell differentiation	65	-0.213725	-1.23071	0.20122	0.448667	0.359144	413	tags=40%, list=28%, signal=30%	CNTN2/RTN4/RGMA/TLCD3B/SMARCA4/SKIL/KRAS/YWHAH/PPP2CA/SEMA6A/THY1/BCL11A/GDI1/HEY1/LBH/PTN/TRIB2/MYC/RGS4/ID4/SPRY2/ID2/TSC22D1/ACTB/SOX11/SOX4
GO:0009792	BP	GO:0009792	embryo development ending in birth or egg hatching	70	-0.209418	-1.22352	0.201201	0.448667	0.359144	494	tags=49%, list=34%, signal=34%	GRB2/EIF4A3/GPR161/CELF1/HS6ST1/SLC30A1/DNAJB6/UPF3A/RTN4/RGMA/SKIL/PCDH8/VASH2/JUNB/GBX2/APBA2/FZD3/KIDINS220/AKIRIN2/USP22/STMN3/CHD7/HEY1/RTF1/ZIC3/ZFAND5/LHX1/CDK5R1/NR2F2/MARCKS/LMO4/CITED2/TFAP2A/SOX11
GO:0003006	BP	GO:0003006	developmental process involved in reproduction	70	-0.209209	-1.2223	0.202703	0.448667	0.359144	644	tags=63%, list=44%, signal=37%	FGF9/STC1/SOX9/PHC2/H2AX/RBX1/CTCF/SBF1/CCNB1IP1/AKT1/CDKN1B/TIPARP/YY1/ATAT1/CELF1/DNAJB6/SSTR2/UPF3A/CELF3/DNAJA1/ATN1/SKIL/NRIP1/KHDRBS1/JUNB/ING2/PAFAH1B1/VDAC3/GFRA1/KDM5B/H3-3B/CHD7/NHLH2/CNR1/PTN/KIT/IRF2BPL/NDN/BASP1/ID4/LHX1/H3-3A/NR2F2/CITED2
GO:0022603	BP	GO:0022603	regulation of anatomical structure morphogenesis	94	-0.193827	-1.20445	0.202857	0.448667	0.359144	535	tags=53%, list=37%, signal=36%	DLL1/CDC42/L1CAM/DBN1/GLUL/NSMF/DPYSL5/RAC1/NEFL/STK25/RAC3/EZR/MAP6/PKM/CNTN2/RTN4/RGMA/SKOR2/PLK2/SKIL/FYN/VASH2/YWHAH/CHRNA3/SEMA6A/BRSK2/CAPZB/THY1/FZD3/BCL11A/PAFAH1B1/KIF1A/GDI1/CORO1C/KIT/EIF4G2/PALM/CFL1/PGK1/CXCR4/SPRY2/LHX1/POU3F2/TNMD/GTF2I/BTG1/CDK5R1/MAPT/EFNB2/CITED2
GO:0034660	BP	GO:0034660	ncRNA metabolic process	67	0.181703	1.18431	0.202346	0.448667	0.359144	330	tags=31%, list=23%, signal=25%	KCNQ1OT1/TRMT112/NEAT1/ZCCHC7/ELP4/IARS1/EPRS1/SND1/RPS19/RARS1/GARS1/RPF2/KARS1/RPS21/NOL8/DCAF13/LARS1/DDX18/RPS16/POLR2L/NOLC1
GO:0070887	BP	GO:0070887	cellular response to chemical stimulus	246	-0.156385	-1.15973	0.201031	0.448667	0.359144	210	tags=18%, list=14%, signal=18%	HSPA1B/RBFOX2/LBH/H2AZ1/TNIP1/PTN/MYC/KIT/EGR1/THRA/SST/GNG2/RGS4/GSTA4/PALM/ADCY1/PGK1/CXCR4/JUN/UCHL1/DDX5/HBEGF/SPRY2/SLC38A2/POU3F2/NSG1/CDK5R1/MAPT/FOS/LYPD1/ACTB/INA/IGFBP2/DPYSL3/ACTG1/TMSB4X/SRSF3/CITED2/NEUROD2/CALM1/NSG2/TFAP2A/NEUROD1/SOX4
GO:0051117	MF	GO:0051117	ATPase binding	11	-0.395564	-1.25723	0.203901	0.449781	0.360035	484	tags=64%, list=33%, signal=43%	NKAIN1/EZR/SNX10/BRSK2/ATP1B3/DNAJB1/ATP1B1
GO:0050680	BP	GO:0050680	negative regulation of epithelial cell proliferation	16	-0.346686	-1.26368	0.204738	0.450823	0.360869	92	tags=25%, list=6%, signal=24%	TNMD/NR2F2/NFIB/EFNB2
GO:0065008	BP	GO:0065008	regulation of biological quality	279	-0.152344	-1.15555	0.204774	0.450823	0.360869	555	tags=47%, list=38%, signal=36%	VHL/KLF7/SLC25A5/SLC4A8/AKT1/ADD1/SOCS2/DLL1/CDC42/GRIK3/CACNA1G/L1CAM/DBN1/HMGB1/TIPARP/ARL6IP5/ADGRL1/PRDX2/FRRS1L/TMOD2/NSMF/GRB2/EIF4A3/IER3/RAC1/CARHSP1/NEFL/CELF1/CLSTN1/RAC3/EZR/ST8SIA2/CDO1/SLC30A1/NPPA/RAB11B/TUBA1A/ZMYND8/NLGN2/ADCYAP1/CD81/CNTN2/VAMP2/RTN4/RGMA/ADD2/CPLX2/SLC1A2/PLK2/CD24/HSPA1A/PCDH8/CALB2/RASSF2/DCTN1/FYN/FUS/CALM3/KRAS/CPE/YWHAH/NETO2/CHRNA3/CDKN2AIP/SEMA6A/BRSK2/CA…
GO:0007029	BP	GO:0007029	endoplasmic reticulum organization	14	0.33415	1.25425	0.205811	0.452664	0.362343	279	tags=50%, list=19%, signal=41%	SEC31A/TMCO1/TMED2/TRAM1/LMAN1/MIA3/SEC61A1
GO:0051336	BP	GO:0051336	regulation of hydrolase activity	71	0.18061	1.18247	0.206061	0.45277	0.362428	35	tags=10%, list=2%, signal=10%	MAGI2/TIMP1/HSP90B1/ARF4/RPS27L/FABP1/S100A10
GO:0016050	BP	GO:0016050	vesicle organization	44	0.214145	1.21511	0.206522	0.45334	0.362884	554	tags=55%, list=38%, signal=35%	S100A10/SEC31A/SNAP91/ANXA2/SEC13/GBF1/YIPF5/TMED2/BET1/ANXA1/ATP6V1F/MIA3/USO1/ATP6V0B/SERPINE2/SAR1B/OSBP/TRAPPC1/SEC24D/APOE/VTI1A/TMF1/SQSTM1/ATP6V1D
GO:0050729	BP	GO:0050729	positive regulation of inflammatory response	10	0.380516	1.27072	0.206897	0.453721	0.363189	247	tags=40%, list=17%, signal=33%	NEAT1/LGALS1/RPS19/KARS1
GO:0071901	BP	GO:0071901	negative regulation of protein serine/threonine kinase activity	16	-0.34439	-1.25531	0.208122	0.455963	0.364984	546	tags=75%, list=38%, signal=47%	AKT1/CDKN1B/NPPA/SPRY4/DNAJA1/MAPK8IP1/APC/PKIA/UCHL1/SPRY2/PRKAR2B/NR2F2
GO:0009451	BP	GO:0009451	RNA modification	15	0.322896	1.24497	0.209026	0.457113	0.365904	691	tags=73%, list=48%, signal=39%	TRMT112/ELP4/SNRPD2/RNMT/FTO/NOP10/TRMT11/CDKAL1/AARS1/ADARB2/DNAJB11
GO:1902532	BP	GO:1902532	negative regulation of intracellular signal transduction	66	-0.210881	-1.22083	0.209337	0.457113	0.365904	459	tags=47%, list=32%, signal=34%	EZR/NPPA/SPRY4/DNAJA1/IVNS1ABP/MAPK8IP1/HSPA1A/RASSF2/FYN/PPP2CA/SEMA6A/YWHAG/UBE2D1/ING2/CASTOR2/PAFAH1B1/PMEPA1/STMN3/DUSP8/YWHAZ/CIT/TNIP1/MYC/DUSP6/DUSP4/TLE1/UCHL1/SPRY2/CDKN2D/STMN1/TMSB4X
GO:0017111	MF	GO:0017111	ribonucleoside triphosphate phosphatase activity	68	-0.210464	-1.21826	0.209091	0.457113	0.365904	388	tags=40%, list=27%, signal=31%	ARF5/KIF3C/HSPA1A/KIF3A/KRAS/DIRAS2/RGS17/RGS8/TUBB3/TUBB4B/RND1/KIF1B/KIF1A/PFN2/CHD7/KIF21B/HSPA1B/RGS4/TUBB/CHD3/DDX5/TUBB2A/TUBB2B/ARL4C/KIF5C/RND3/RGS16
GO:0044419	BP	GO:0044419	biological process involved in interspecies interaction between organisms	119	0.15844	1.18164	0.209459	0.457113	0.365904	184	tags=20%, list=13%, signal=19%	P4HB/EXT1/TFRC/LGALS1/SLC3A2/HLA-B/FN1/B2M/IFITM3/DNAJC3/XBP1/LGALS3/TPT1/EPRS1/PPIB/AKAP12/NPC2/HMGB2/RPS19/CLEC2A/SIVA1/GBF1/MAPK8/GSTP1
GO:0021799	BP	GO:0021799	cerebral cortex radially oriented cell migration	10	-0.402698	-1.2458	0.209877	0.45758	0.366278	625	tags=90%, list=43%, signal=52%	ZMIZ1/SUN2/MDGA1/RTN4/WDR47/PAFAH1B1/POU3F2/POU3F3/CDK5R1
GO:0045637	BP	GO:0045637	regulation of myeloid cell differentiation	21	-0.308688	-1.23998	0.210793	0.459132	0.36752	372	tags=52%, list=26%, signal=40%	CAMK4/HSPA1A/RASSF2/MTURN/POU4F1/NDFIP1/HSPA1B/MYC/KLF10/ID2/FOS
GO:0030041	BP	GO:0030041	actin filament polymerization	20	-0.317629	-1.25362	0.212069	0.460244	0.36841	619	tags=70%, list=43%, signal=41%	MTPN/SPTAN1/MEGF9/EVL/ADD1/TMOD2/GRB2/RAC1/ADD2/CAPZB/COTL1/PFN2/TMSB4X/TMSB15A
GO:0046328	BP	GO:0046328	regulation of JNK cascade	15	-0.349045	-1.24284	0.211704	0.460244	0.36841	514	tags=67%, list=35%, signal=43%	HMGB1/SDCBP/NPPA/DNAJA1/TRAF4/MAPK8IP1/RASSF2/MTURN/PAFAH1B1/GADD45G
GO:0051046	BP	GO:0051046	regulation of secretion	57	-0.216454	-1.20824	0.212121	0.460244	0.36841	34	tags=9%, list=2%, signal=9%	NNAT/TFAP2B/NEUROD1/SOX11/SOX4
GO:0042594	BP	GO:0042594	response to starvation	31	0.241852	1.20632	0.211886	0.460244	0.36841	440	tags=48%, list=30%, signal=34%	CDKN1A/TNRC6A/DDIT3/XBP1/HSPA5/PLIN2/MAPK8/FBXO22/NPRL2/LARS1/SESN1/LAMP2/BCAS3/MFSD2A/TP53
GO:0031112	BP	GO:0031112	positive regulation of microtubule polymerization or depolymerization	13	-0.363226	-1.22921	0.213172	0.462077	0.369878	531	tags=77%, list=37%, signal=49%	CDKN1B/SPAST/RAC1/MAPRE1/HSPA1A/DCTN1/HSPA1B/STMN2/CDK5R1/MAPT
GO:0007492	BP	GO:0007492	endoderm development	10	0.375871	1.25521	0.213793	0.462978	0.370599	64	tags=30%, list=4%, signal=29%	TNRC6A/EXT1/FN1
GO:0016462	MF	GO:0016462	pyrophosphatase activity	75	-0.20467	-1.21843	0.215429	0.466073	0.373077	495	tags=49%, list=34%, signal=34%	SPAST/EIF4A3/RAC1/GNAO1/RAC3/RAB11B/DUT/GNB1/ARF5/KIF3C/NUDT11/HSPA1A/KIF3A/KRAS/DIRAS2/RGS17/RGS8/TUBB3/TUBB4B/RND1/KIF1B/KIF1A/PFN2/CHD7/KIF21B/HSPA1B/RGS4/TUBB/CHD3/NUDT3/DDX5/TUBB2A/TUBB2B/ARL4C/KIF5C/RND3/RGS16
GO:0007605	BP	GO:0007605	sensory perception of sound	12	-0.375684	-1.23562	0.216783	0.466999	0.373817	321	tags=50%, list=22%, signal=39%	POU3F4/CHD7/KIT/SPRY2/CDKN2D/TFAP2A
GO:0006497	BP	GO:0006497	protein lipidation	11	0.353023	1.22629	0.216895	0.466999	0.373817	942	tags=100%, list=65%, signal=35%	PIGN/PIGL/SVIP/DPM3/DPM1/RAB3GAP2/SLC30A5/PPM1B/PIGF/CLIP3/GLUL
GO:0055038	CC	GO:0055038	recycling endosome membrane	13	0.331138	1.22458	0.216471	0.466999	0.373817	65	tags=23%, list=4%, signal=22%	TFRC/HLA-B/B2M
GO:0002819	BP	GO:0002819	regulation of adaptive immune response	13	0.330642	1.22275	0.216471	0.466999	0.373817	65	tags=23%, list=4%, signal=22%	TFRC/HLA-B/B2M
GO:0009991	BP	GO:0009991	response to extracellular stimulus	54	0.194944	1.18659	0.216763	0.466999	0.373817	180	tags=22%, list=12%, signal=20%	CDKN1A/TNRC6A/TFRC/COL1A1/DDIT3/XBP1/SEC13/HSPA5/SPINK1/RPS19/PLIN2/MAPK8
GO:0048588	BP	GO:0048588	developmental cell growth	36	0.231055	1.21696	0.218329	0.469637	0.375929	67	tags=17%, list=5%, signal=16%	RIMS2/FGF13/EXT1/AKAP6/FN1/GOLGA4
GO:0030027	CC	GO:0030027	lamellipodium	26	-0.283417	-1.21096	0.219672	0.470544	0.376655	563	tags=69%, list=39%, signal=43%	FGD4/EVL/AKT1/FAM89B/RAC1/RAC3/CCDC88A/ENAH/APC/CAPZB/TUBB3/APC2/CORO1C/STMN2/CFL1/FSCN1/ACTB/DPYSL3
GO:0080135	BP	GO:0080135	regulation of cellular response to stress	80	-0.201679	-1.20692	0.219796	0.470544	0.376655	569	tags=54%, list=39%, signal=35%	PTPRF/KMT5B/VHL/PRDX1/MIF/BCL7A/HMGB1/ARL6IP5/YY1/IER3/SDCBP/STK25/EZR/DNAJB6/NPPA/DPF1/DNAJA1/TRAF4/RGMA/SMARCA4/SKIL/MAPK8IP1/TOP2B/HSPA1A/RASSF2/FUS/THY1/ING2/MTURN/PAFAH1B1/USP22/CORO2B/PTN/MYC/DDX5/CDKN2D/SLC38A2/DNAJB1/MAPT/GADD45G/ACTB/IER5/SOX4
GO:0051051	BP	GO:0051051	negative regulation of transport	44	-0.233338	-1.20105	0.219243	0.470544	0.376655	250	tags=30%, list=17%, signal=25%	PEA15/TXN/GDI1/YWHAQ/CNR1/NDFIP1/OAZ2/RGS4/GPM6B/CALM2/MIDN/PKIA/CALM1
GO:0044093	BP	GO:0044093	positive regulation of molecular function	121	-0.179887	-1.17934	0.219236	0.470544	0.376655	404	tags=37%, list=28%, signal=29%	ADD2/NAB2/CCDC88A/SMARCA4/CD24/HSPA1A/RASSF2/UNC119/MTCH1/FYN/CALM3/DIPK2A/BEX1/PPP2CA/CHRNA3/THY1/RGS8/APC2/POU4F1/TXN/CCND2/PFN2/NHLH2/HSPA1B/MYC/CORO1C/ZIC2/YWHAB/DDR1/KIT/ATP1B3/EGR1/HNRNPA2B1/ADCY1/CALM2/DNAJB1/MAPT/LMO4/STMN1/ATP1B1/TMSB4X/NEUROD2/CALM1/NEUROD1/RGS16
GO:0006412	BP	GO:0006412	translation	85	0.171059	1.17526	0.219672	0.470544	0.376655	807	tags=74%, list=56%, signal=35%	RPS27L/TNRC6A/ELP4/DNAJC3/IARS1/EPRS1/RPL41/EIF3M/MRPL33/RPS19/RARS1/GARS1/TMED2/SERP1/KARS1/RPS21/KRT17/LARS1/RPS18/RPL36/EIF5B/RPS16/NOLC1/ABCE1/FTO/RPS29/ASCC3/AURKAIP1/MRPL18/RPS27/MRPL17/RPS26/RPS5/MRPL55/RPS11/CDKAL1/MRPL27/DIS3/DCP1B/AARS1/RPL36A/RPL35/AIMP1/RPS13/NARS1/YBX3/AGO3/RPS25/ZFP36L1/EIF2AK3/RPL31/RPLP0/RPS2/ATXN2/EIF3D/DNAJC1/MRPS22/MRPS33/RRBP1/MRPL41/TNRC6B/CIRBP/LSM14B
GO:0070665	BP	GO:0070665	positive regulation of leukocyte proliferation	14	0.331346	1.24373	0.220339	0.471257	0.377226	43	tags=21%, list=3%, signal=21%	CDKN1A/TFRC/IGF2
GO:0051251	BP	GO:0051251	positive regulation of lymphocyte activation	30	0.243116	1.2051	0.221393	0.473062	0.378671	82	tags=20%, list=6%, signal=19%	CDKN1A/TFRC/IGF2/LGALS1/B2M/XBP1
GO:0001101	BP	GO:0001101	response to acid chemical	22	0.270422	1.20922	0.221951	0.473805	0.379265	344	tags=41%, list=24%, signal=32%	COL3A1/COL1A1/XBP1/COL1A2/COL6A1/LARS1/SESN1/UFL1/KRT8
GO:0005775	CC	GO:0005775	vacuolar lumen	20	0.279033	1.21523	0.222749	0.474158	0.379548	169	tags=30%, list=12%, signal=27%	FTL/DNAJC3/ANXA2/PRDX6/NPC2/LUM
GO:0006470	BP	GO:0006470	protein dephosphorylation	20	0.278354	1.21227	0.222749	0.474158	0.379548	93	tags=20%, list=6%, signal=19%	MAGI2/HSP90B1/PHPT1/LGALS3
GO:0071345	BP	GO:0071345	cellular response to cytokine stimulus	65	0.182395	1.16639	0.222543	0.474158	0.379548	125	tags=18%, list=9%, signal=18%	P4HB/EXT1/MT2A/TFRC/COL1A1/AKAP6/TEX14/IFITM3/XBP1/HSPA5/EPRS1/AKAP12
GO:0046872	MF	GO:0046872	metal ion binding	294	0.127788	1.12497	0.223881	0.476117	0.381116	177	tags=15%, list=12%, signal=17%	FTL/GPHN/CDKN1A/S100A6/TIMP1/RIMS2/HSP90B1/RPS27L/ADK/COL3A1/EXT1/MT2A/S100A10/NRXN3/DLK1/COL1A1/ZCCHC7/S100A11/PCLO/FTH1/CACNA1B/ANXA2/SPARC/ZFHX3/TPT1/HSPA5/EPRS1/MARCHF1/STT3A/ZFHX4/CANX/COL1A2/JMJD1C/CALU/SMYD3/REV3L/NUCB2/POLR2A/CDH12/CUTA/LOX/SIVA1/ZRANB2/ZMAT3/ADGRL3
GO:0045765	BP	GO:0045765	regulation of angiogenesis	23	-0.296678	-1.22156	0.22521	0.47804	0.382656	131	tags=26%, list=9%, signal=24%	PGK1/CXCR4/SPRY2/TNMD/GTF2I/BTG1
GO:1901342	BP	GO:1901342	regulation of vasculature development	23	-0.296678	-1.22156	0.22521	0.47804	0.382656	131	tags=26%, list=9%, signal=24%	PGK1/CXCR4/SPRY2/TNMD/GTF2I/BTG1
GO:0005886	CC	GO:0005886	plasma membrane	386	0.12077	1.1054	0.225806	0.478854	0.383308	192	tags=17%, list=13%, signal=20%	GPHN/MAGI2/S100A6/RIMS2/HSP90B1/P4HB/ARF4/FGF13/NRG3/MDGA2/ADK/S100A10/TFRC/NRXN3/CD63/AKAP6/PHPT1/SLC3A2/HLA-B/FN1/B2M/GOLGA4/DOCK3/HM13/IFITM3/SNAP91/DLGAP1/KAZN/CACNA1B/ANXA2/KRT10/SPARC/FAF1/LGALS3/EPCAM/TGFBI/HSPA5/EPRS1/MORF4L2/MARCHF1/DLG2/ADGRB3/WDPCP/AKAP12/NUCB2/CLTC/TM9SF2/PIGN/COPB1/CDH12/IQCJ-SCHIP1/CROCC/SDK1/SPINT2/ARRDC3/CLEC2A/SEMA6D/ZMAT3/PLIN2/ADGRL3/CEACAM5/ERBB4/CADM2/THSD7A
GO:0000228	CC	GO:0000228	nuclear chromosome	18	-0.326815	-1.2386	0.226252	0.479348	0.383702	617	tags=72%, list=43%, signal=42%	SUN2/SETD5/CHMP1A/H2AX/CCNB1IP1/TET1/YY1/SAP30/ING2/ING1/H3-3B/JUN/H3-3A
GO:0007596	BP	GO:0007596	blood coagulation	17	0.306073	1.23813	0.227273	0.479501	0.383825	367	tags=53%, list=25%, signal=40%	COL3A1/ANXA2/JMJD1C/TSPAN8/TFPI2/LMAN1/MYL12A/SAA1/SERPINE2
GO:0007599	BP	GO:0007599	hemostasis	17	0.306073	1.23813	0.227273	0.479501	0.383825	367	tags=53%, list=25%, signal=40%	COL3A1/ANXA2/JMJD1C/TSPAN8/TFPI2/LMAN1/MYL12A/SAA1/SERPINE2
GO:0050817	BP	GO:0050817	coagulation	17	0.306073	1.23813	0.227273	0.479501	0.383825	367	tags=53%, list=25%, signal=40%	COL3A1/ANXA2/JMJD1C/TSPAN8/TFPI2/LMAN1/MYL12A/SAA1/SERPINE2
GO:0021885	BP	GO:0021885	forebrain cell migration	14	0.326894	1.22702	0.227603	0.479501	0.383825	28	tags=21%, list=2%, signal=21%	FGF13/NRG3/COL3A1
GO:0022029	BP	GO:0022029	telencephalon cell migration	14	0.326894	1.22702	0.227603	0.479501	0.383825	28	tags=21%, list=2%, signal=21%	FGF13/NRG3/COL3A1
GO:0071496	BP	GO:0071496	cellular response to external stimulus	38	0.224734	1.20968	0.226804	0.479501	0.383825	443	tags=45%, list=31%, signal=32%	CDKN1A/TNRC6A/COL1A1/XBP1/SEC13/HSPA5/PLIN2/MAPK8/TMEM87A/FBXO22/NPRL2/LARS1/SESN1/LAMP2/MFSD2A/TP53/MDM2
GO:0044403	BP	GO:0044403	biological process involved in symbiotic interaction	37	0.224268	1.20232	0.23057	0.484843	0.388102	70	tags=16%, list=5%, signal=16%	P4HB/TFRC/LGALS1/SLC3A2/FN1/IFITM3
GO:0002376	BP	GO:0002376	immune system process	171	-0.16715	-1.17326	0.230559	0.484843	0.388102	414	tags=36%, list=29%, signal=29%	TRAF4/VAMP2/RTN4/ADD2/EFNB1/CPLX2/PLK2/SMARCA4/SKIL/CD24/MAPK8IP1/TOP2B/CAMK4/HSPA1A/KHDRBS1/RASSF2/FYN/JUNB/PPP2CA/THY1/TUBB4B/PELI1/MTURN/PAFAH1B1/POU4F1/AKIRIN2/YWHAZ/PNMA1/CHD7/CNR1/NDFIP1/HSPA1B/HMGB3/PODXL2/TNIP1/PTN/MYC/CBLB/KIT/EGR1/THRA/TUBB/KLF10/SFPQ/CXCR4/PPP1R14B/ID2/TSC22D1/MAPT/EFNB2/LMO4/FOS/ATP1B1/ACTB/IGFBP2/ACTG1/CITED2/CALM1/PTMS/SOX11/SOX4
GO:0001503	BP	GO:0001503	ossification	44	0.208356	1.18226	0.230978	0.485248	0.388426	163	tags=23%, list=11%, signal=21%	KCNQ1OT1/SUCO/EXT1/IGF2/COL1A1/IARS1/COL1A2/SND1/CLTC/LOX
GO:0016887	MF	GO:0016887	ATP hydrolysis activity	36	0.226415	1.19252	0.231806	0.486533	0.389454	350	tags=39%, list=24%, signal=30%	NAV3/HSP90B1/SRPRA/HSPA5/SRP54/HSPA9/DDX50/PSMC4/RAD51B/DDX46/NAV2/DDX18/ABCE1/ASCC3
GO:0030246	MF	GO:0030246	carbohydrate binding	17	0.304139	1.23031	0.232057	0.486607	0.389513	305	tags=41%, list=21%, signal=33%	LGALS1/LGALS3/CANX/CLEC2A/ADGRL3/LMAN1/P4HA1
GO:0019209	MF	GO:0019209	kinase activator activity	14	-0.346316	-1.20917	0.234295	0.489475	0.391809	134	tags=36%, list=9%, signal=33%	CALM2/HBEGF/SPRY2/CDK5R1/CALM1
GO:0030295	MF	GO:0030295	protein kinase activator activity	14	-0.346316	-1.20917	0.234295	0.489475	0.391809	134	tags=36%, list=9%, signal=33%	CALM2/HBEGF/SPRY2/CDK5R1/CALM1
GO:0106027	BP	GO:0106027	neuron projection organization	13	-0.354672	-1.20026	0.233969	0.489475	0.391809	534	tags=69%, list=37%, signal=44%	CDC42/DBN1/ZMYND8/DCTN1/FYN/PAFAH1B1/KIF1A/CFL1/CDK5R1
GO:0045739	BP	GO:0045739	positive regulation of DNA repair	13	-0.352737	-1.19371	0.233969	0.489475	0.391809	599	tags=77%, list=41%, signal=46%	H2AX/KMT5B/BCL7A/HMGB1/YY1/DPF1/SMARCA4/TOP2B/FUS/ACTB
GO:0016525	BP	GO:0016525	negative regulation of angiogenesis	11	-0.388504	-1.23479	0.235816	0.490039	0.392261	131	tags=55%, list=9%, signal=50%	PLK2/SEMA6A/PGK1/SPRY2/TNMD/GTF2I
GO:1901343	BP	GO:1901343	negative regulation of vasculature development	11	-0.388504	-1.23479	0.235816	0.490039	0.392261	131	tags=55%, list=9%, signal=50%	PLK2/SEMA6A/PGK1/SPRY2/TNMD/GTF2I
GO:2000181	BP	GO:2000181	negative regulation of blood vessel morphogenesis	11	-0.388504	-1.23479	0.235816	0.490039	0.392261	131	tags=55%, list=9%, signal=50%	PLK2/SEMA6A/PGK1/SPRY2/TNMD/GTF2I
GO:0045619	BP	GO:0045619	regulation of lymphocyte differentiation	16	-0.334016	-1.21749	0.235195	0.490039	0.392261	86	tags=44%, list=6%, signal=42%	SMARCA4/CAMK4/JUNB/NDFIP1/ID2/ACTB/SOX4
GO:0008544	BP	GO:0008544	epidermis development	23	0.260232	1.18238	0.235872	0.490039	0.392261	123	tags=22%, list=8%, signal=20%	CDKN1A/EXT1/KAZN/KRT10/WDPCP
GO:1901681	MF	GO:1901681	sulfur compound binding	23	0.259489	1.17901	0.235872	0.490039	0.392261	367	tags=43%, list=25%, signal=33%	FTL/FN1/FTH1/GSTP1/SUMF1/ACBD3/NAV2/CXCL8/SAA1/SERPINE2
GO:0016817	MF	GO:0016817	hydrolase activity, acting on acid anhydrides	76	-0.199778	-1.18592	0.236417	0.490266	0.392442	495	tags=49%, list=34%, signal=34%	SPAST/EIF4A3/RAC1/GNAO1/RAC3/RAB11B/DUT/GNB1/ARF5/KIF3C/NUDT11/HSPA1A/KIF3A/KRAS/DIRAS2/RGS17/RGS8/TUBB3/TUBB4B/RND1/KIF1B/KIF1A/PFN2/CHD7/KIF21B/HSPA1B/RGS4/TUBB/CHD3/NUDT3/DDX5/TUBB2A/TUBB2B/ARL4C/KIF5C/RND3/RGS16
GO:0016818	MF	GO:0016818	hydrolase activity, acting on acid anhydrides, in phosphorus-containing anhydrides	76	-0.199778	-1.18592	0.236417	0.490266	0.392442	495	tags=49%, list=34%, signal=34%	SPAST/EIF4A3/RAC1/GNAO1/RAC3/RAB11B/DUT/GNB1/ARF5/KIF3C/NUDT11/HSPA1A/KIF3A/KRAS/DIRAS2/RGS17/RGS8/TUBB3/TUBB4B/RND1/KIF1B/KIF1A/PFN2/CHD7/KIF21B/HSPA1B/RGS4/TUBB/CHD3/NUDT3/DDX5/TUBB2A/TUBB2B/ARL4C/KIF5C/RND3/RGS16
GO:1902807	BP	GO:1902807	negative regulation of cell cycle G1/S phase transition	11	0.347946	1.20866	0.237443	0.491604	0.393513	18	tags=18%, list=1%, signal=18%	CDKN1A/RPS27L
GO:0042110	BP	GO:0042110	T cell activation	43	-0.232276	-1.18761	0.237718	0.491604	0.393513	397	tags=42%, list=27%, signal=31%	EFNB1/SMARCA4/CD24/MAPK8IP1/CAMK4/FYN/JUNB/THY1/PELI1/CHD7/NDFIP1/CBLB/KIT/EGR1/EFNB2/ACTB/IGFBP2/SOX4
GO:0042221	BP	GO:0042221	response to chemical	335	-0.145555	-1.13312	0.237515	0.491604	0.393513	214	tags=18%, list=15%, signal=20%	CNR1/HSPA1B/RBFOX2/HNRNPA0/LBH/H2AZ1/TNIP1/PTN/MYC/DUSP6/KIT/EGR1/THRA/SST/GNG2/RGS4/GSTA4/PALM/ADCY1/CALM2/PGK1/CXCR4/JUN/UCHL1/ELAVL4/DDX5/HBEGF/SPRY2/CDKN2D/SLC38A2/POU3F2/MCL1/PRKAR2B/NSG1/TUBB2B/DNAJB1/CDK5R1/ROBO3/MAPT/NR2F2/EFNB2/FOS/LYPD1/ACTB/INA/IGFBP2/DPYSL3/ACTG1/TMSB4X/SRSF3/CITED2/NEUROD2/TFAP2B/CALM1/NSG2/GAD2/TFAP2A/NEUROD1/SOX4
GO:0032504	BP	GO:0032504	multicellular organism reproduction	63	-0.209668	-1.19753	0.238168	0.492083	0.393896	636	tags=63%, list=44%, signal=37%	ABAT/STC1/SPIN1/ZMIZ1/SOX9/PHC2/H2AX/ADNP/RBX1/CTCF/SBF1/CCNB1IP1/AKT1/YY1/ATAT1/CELF1/SSTR2/UPF3A/CELF3/DNAJA1/ATN1/SKIL/NRIP1/KHDRBS1/JUNB/ING2/PAFAH1B1/VDAC3/H3-3B/NHLH2/CNR1/PTN/KIT/EGR1/THRA/NDN/UCHL1/H3-3A/NR2F2/CITED2
GO:0043254	BP	GO:0043254	regulation of protein-containing complex assembly	62	-0.209341	-1.18584	0.238462	0.492237	0.39402	543	tags=52%, list=37%, signal=34%	ADD1/CDC42/CDKN1B/CLIP3/HMGB1/TMOD2/GRB2/RAC1/ATAT1/MAPRE1/STMP1/DUT/ADD2/HSPA1A/DCTN1/PPP2CA/CAPZB/COTL1/H3-3B/PFN2/HSPA1B/THRA/STMN2/FSCN1/H3-3A/CDK5R1/MAPT/LMO4/STMN1/TMSB4X/TMSB15A/INSM1
GO:0007160	BP	GO:0007160	cell-matrix adhesion	22	0.266687	1.19252	0.239024	0.492947	0.394588	123	tags=23%, list=8%, signal=21%	COL3A1/S100A10/CD63/FN1/WDPCP
GO:0000003	BP	GO:0000003	reproduction	105	-0.184	-1.16819	0.239598	0.493678	0.395173	647	tags=60%, list=45%, signal=36%	TRO/FGF9/ABAT/STC1/SPIN1/ZMIZ1/SOX9/SUN2/PHC2/H2AX/FOSB/ADNP/RBX1/CTCF/SBF1/CCNB1IP1/IGFBP5/AKT1/CDKN1B/TIPARP/YY1/ATAT1/CELF1/DNAJB6/NPPA/SSTR2/UPF3A/ADCYAP1/CELF3/DNAJA1/ATN1/SKIL/NRIP1/TOP2B/KHDRBS1/JUNB/PPP2CA/ING2/PAFAH1B1/VDAC3/GFRA1/KDM5B/H3-3B/CHD7/NHLH2/CNR1/PTN/DDR1/KIT/EGR1/THRA/IRF2BPL/NDN/UCHL1/BASP1/ID4/LHX1/SLC38A2/H3-3A/NR2F2/FOS/IGFBP2/CITED2
GO:0060541	BP	GO:0060541	respiratory system development	21	-0.301691	-1.21187	0.242833	0.498838	0.399304	170	tags=33%, list=12%, signal=30%	CHD7/THRA/ZIC3/BASP1/SPRY2/NFIB/SOX11
GO:0051302	BP	GO:0051302	regulation of cell division	22	-0.294762	-1.2018	0.243243	0.498838	0.399304	203	tags=32%, list=14%, signal=28%	CIT/LBH/PTN/MYC/CALM2/KLHL13/CALM1
GO:0050684	BP	GO:0050684	regulation of mRNA processing	16	-0.328965	-1.19908	0.243655	0.498838	0.399304	577	tags=69%, list=40%, signal=42%	RBM3/RBMX/CELF1/CELF3/KHDRBS1/SRSF7/HNRNPA1/RBFOX2/HNRNPA2B1/DDX5/SRSF3
GO:0008037	BP	GO:0008037	cell recognition	16	-0.32888	-1.19877	0.243655	0.498838	0.399304	219	tags=56%, list=15%, signal=48%	CD81/CNTN2/RTN4/GAP43/CNR1/NDN/CXCR4/CDK5R1/ROBO3
GO:0014074	BP	GO:0014074	response to purine-containing compound	16	0.305283	1.19657	0.243309	0.498838	0.399304	48	tags=19%, list=3%, signal=18%	HSP90B1/COL1A1/AKAP6
GO:0002696	BP	GO:0002696	positive regulation of leukocyte activation	31	0.235097	1.17263	0.242894	0.498838	0.399304	82	tags=19%, list=6%, signal=19%	CDKN1A/TFRC/IGF2/LGALS1/B2M/XBP1
GO:0050867	BP	GO:0050867	positive regulation of cell activation	31	0.235097	1.17263	0.242894	0.498838	0.399304	82	tags=19%, list=6%, signal=19%	CDKN1A/TFRC/IGF2/LGALS1/B2M/XBP1
GO:0042113	BP	GO:0042113	B cell activation	22	0.266029	1.18958	0.243902	0.498891	0.399346	82	tags=18%, list=6%, signal=17%	CDKN1A/TFRC/LGALS1/XBP1
GO:0051050	BP	GO:0051050	positive regulation of transport	80	-0.197053	-1.17923	0.244541	0.499744	0.400029	78	tags=11%, list=5%, signal=11%	CDK5R1/ATP1B1/ACTB/TMSB4X/NNAT/ZIC1/CALM1/SOX11/SOX4
GO:0002764	BP	GO:0002764	immune response-regulating signaling pathway	31	-0.262433	-1.20333	0.245528	0.501306	0.401279	514	tags=61%, list=35%, signal=40%	HMGB1/GRB2/ZNRF1/ATAT1/EZR/STMP1/CD81/RTN4/CD24/HSPA1A/KHDRBS1/FYN/PPP2CA/THY1/PELI1/HSPA1B/TNIP1/CBLB/KIT
GO:0061138	BP	GO:0061138	morphogenesis of a branching epithelium	15	-0.337313	-1.20106	0.246127	0.502073	0.401893	345	tags=53%, list=24%, signal=41%	KRAS/GBX2/KDM5B/TMEM59L/MYC/DDR1/SPRY2/LHX1
GO:0034764	BP	GO:0034764	positive regulation of transmembrane transport	22	-0.294191	-1.19947	0.246622	0.502626	0.402336	386	tags=45%, list=27%, signal=34%	SLC1A2/AZIN1/CALM3/THY1/ARL6IP1/ATP1B3/CALM2/ATP1B1/TMSB4X/CALM1
GO:0051249	BP	GO:0051249	regulation of lymphocyte activation	43	-0.230809	-1.18011	0.247227	0.502947	0.402593	397	tags=42%, list=27%, signal=31%	EFNB1/SMARCA4/CD24/MAPK8IP1/CAMK4/FYN/JUNB/THY1/PELI1/AKIRIN2/NDFIP1/CBLB/ID2/EFNB2/ACTB/IGFBP2/SOX11/SOX4
GO:0140657	MF	GO:0140657	ATP-dependent activity	50	0.195256	1.16111	0.247159	0.502947	0.402593	554	tags=54%, list=38%, signal=35%	NAV3/HSP90B1/SRPRA/HSPA5/SRP54/HSPA9/DDX50/PSMC4/RAD51B/ATP6V1F/HSPA4L/DDX46/NAV2/DDX18/ABCE1/ATP6V0B/ASCC3/TMEM30A/MFSD2A/TP53/DDX39A/DDX24/ATP6V0E1/MTREX/WRN/HYOU1/ATP6V1D
GO:0140352	BP	GO:0140352	export from cell	89	-0.190246	-1.16481	0.247851	0.503762	0.403245	241	tags=20%, list=17%, signal=18%	PFN2/CHD7/SCAMP1/CNR1/NRXN2/KIT/ATP1B3/CALM2/MIDN/SLC38A2/CBLN1/ATP1B1/NNAT/TFAP2B/CALM1/NEUROD1/SOX11/SOX4
GO:0051726	BP	GO:0051726	regulation of cell cycle	105	-0.182469	-1.15847	0.248207	0.50403	0.40346	381	tags=34%, list=26%, signal=27%	PLK2/SMARCA4/SKIL/HSPA1A/DCTN1/CALM3/APC/JUNB/PPP2CA/JUND/FZD3/PAFAH1B1/POU4F1/USP22/CCNG2/CCND2/CHMP2B/FHL1/HSPA1B/CIT/MYC/EIF4G2/CALM2/PKIA/JUN/KLHL13/CDKN2D/ID2/BTG1/CDK5R1/NR2F2/GADD45G/ACTB/CITED2/INSM1/CALM1
GO:0045930	BP	GO:0045930	negative regulation of mitotic cell cycle	20	0.27084	1.17955	0.248815	0.50481	0.404084	51	tags=15%, list=4%, signal=15%	CDKN1A/RPS27L/TEX14
GO:0005654	CC	GO:0005654	nucleoplasm	408	-0.142346	-1.12342	0.2494	0.505542	0.40467	195	tags=16%, list=13%, signal=19%	SRSF2/IER2/TNIP1/MYC/CBLB/ZIC2/DUSP6/KPNA2/EGR1/THRA/IRF2BPL/AFDN/TOX3/HNRNPA2B1/RTF1/MLLT11/DUSP4/SUMO2/NDN/ZIC3/HNRNPDL/PALM/CHD3/TLE1/UBTF/SFPQ/NR2F1/JUN/UCHL1/ID1/DDX5/ZBTB18/BASP1/ID4/CDKN2D/POU3F2/MCL1/H3-3A/UBE2E3/POU3F3/DNAJB1/ID2/GTF2I/BTG1/CDK5R1/MAPT/NR2F2/NFIB/FOS/EN2/ACTB/PEG10/CXXC5/SRSF3/CITED2/ZIC1/INSM1/TFAP2B/CALM1/IER5/TFAP2A/NEUROD1/SOX11/SOX4
GO:0000281	BP	GO:0000281	mitotic cytokinesis	11	-0.383984	-1.22043	0.25	0.506246	0.405234	359	tags=55%, list=25%, signal=41%	UNC119/APC/CHMP2B/CIT/CFL1/STMN1
GO:0016054	BP	GO:0016054	organic acid catabolic process	16	-0.325015	-1.18468	0.250423	0.506246	0.405234	214	tags=31%, list=15%, signal=27%	CNR1/ETFB/DDAH2/GAD1/GAD2
GO:0046395	BP	GO:0046395	carboxylic acid catabolic process	16	-0.325015	-1.18468	0.250423	0.506246	0.405234	214	tags=31%, list=15%, signal=27%	CNR1/ETFB/DDAH2/GAD1/GAD2
GO:0046873	MF	GO:0046873	metal ion transmembrane transporter activity	22	0.263735	1.17932	0.25122	0.506994	0.405833	437	tags=50%, list=30%, signal=35%	SLC3A2/CACNA1B/ANXA2/CACNA1C/TMCO1/SLC8A1/SEC61A1/KCNH7/SLC39A7/TMEM38B/MFSD2A
GO:0022804	MF	GO:0022804	active transmembrane transporter activity	24	0.251672	1.15715	0.251244	0.506994	0.405833	587	tags=62%, list=40%, signal=38%	SLC3A2/NDUFV3/SLC8A1/ATP6V1F/COX7A2L/ATP6V0B/MFSD2A/NDUFS8/CLCN6/ATP6V0E1/SLC1A5/NDUFA2/ATP6V1D/COX8A/NDUFA4
GO:0030282	BP	GO:0030282	bone mineralization	11	-0.382723	-1.21642	0.251773	0.507607	0.406323	191	tags=36%, list=13%, signal=32%	PTN/GPM6B/KLF10/TFAP2A
GO:0007272	BP	GO:0007272	ensheathment of neurons	15	-0.334006	-1.18929	0.253012	0.508737	0.407228	191	tags=33%, list=13%, signal=29%	PTN/GPM6B/CXCR4/ID4/POU3F2
GO:0008366	BP	GO:0008366	axon ensheathment	15	-0.334006	-1.18929	0.253012	0.508737	0.407228	191	tags=33%, list=13%, signal=29%	PTN/GPM6B/CXCR4/ID4/POU3F2
GO:0042552	BP	GO:0042552	myelination	15	-0.334006	-1.18929	0.253012	0.508737	0.407228	191	tags=33%, list=13%, signal=29%	PTN/GPM6B/CXCR4/ID4/POU3F2
GO:0034765	BP	GO:0034765	regulation of monoatomic ion transmembrane transport	36	-0.244005	-1.18035	0.253566	0.509273	0.407657	355	tags=42%, list=24%, signal=32%	FYN/CALM3/YWHAH/THY1/FXYD7/KCNQ2/CHD7/YWHAQ/FHL1/ATP1B3/RGS4/CALM2/ATP1B1/TMSB4X/CALM1
GO:0043169	MF	GO:0043169	cation binding	296	0.125975	1.11045	0.253731	0.509273	0.407657	177	tags=15%, list=12%, signal=17%	FTL/GPHN/CDKN1A/S100A6/TIMP1/RIMS2/HSP90B1/RPS27L/ADK/COL3A1/EXT1/MT2A/S100A10/NRXN3/DLK1/COL1A1/ZCCHC7/S100A11/PCLO/FTH1/CACNA1B/ANXA2/SPARC/ZFHX3/TPT1/HSPA5/EPRS1/MARCHF1/STT3A/ZFHX4/CANX/COL1A2/JMJD1C/CALU/SMYD3/REV3L/NUCB2/POLR2A/CDH12/CUTA/LOX/SIVA1/ZRANB2/ZMAT3/ADGRL3
GO:0051261	BP	GO:0051261	protein depolymerization	23	-0.290275	-1.19519	0.255462	0.511908	0.409766	619	tags=78%, list=43%, signal=46%	MTPN/SPTAN1/TAOK1/CCSAP/ADD1/TMOD2/SPAST/ADD2/HDGFL3/WDR47/APC/CAPZB/APC2/STMN3/STMN2/CFL1/STMN4/STMN1
GO:0006282	BP	GO:0006282	regulation of DNA repair	16	-0.320829	-1.16943	0.255499	0.511908	0.409766	599	tags=75%, list=41%, signal=45%	H2AX/KMT5B/BCL7A/HMGB1/YY1/IER3/DPF1/SMARCA4/TOP2B/FUS/USP22/ACTB
GO:0000776	CC	GO:0000776	kinetochore	23	-0.289739	-1.19299	0.257143	0.514743	0.412035	381	tags=48%, list=26%, signal=36%	PLK2/SMARCA4/RASSF2/DCTN1/APC/PAFAH1B1/H3-3B/CHMP2B/DYNLL1/H3-3A/ACTB
GO:0098982	CC	GO:0098982	GABA-ergic synapse	14	-0.338394	-1.18151	0.258065	0.516129	0.413145	219	tags=36%, list=15%, signal=31%	GAP43/CNR1/SST/GAD1/GAD2
GO:0009746	BP	GO:0009746	response to hexose	18	-0.313746	-1.18908	0.259067	0.516782	0.413667	14	tags=56%, list=1%, signal=56%	KLF7/CDKN1B/GLUL/RAB11B/VAMP2/SMARCA4/BRSK2/EGR1/NEUROD1/SOX4
GO:0009749	BP	GO:0009749	response to glucose	18	-0.313746	-1.18908	0.259067	0.516782	0.413667	14	tags=56%, list=1%, signal=56%	KLF7/CDKN1B/GLUL/RAB11B/VAMP2/SMARCA4/BRSK2/EGR1/NEUROD1/SOX4
GO:0050777	BP	GO:0050777	negative regulation of immune response	14	0.314779	1.18154	0.25908	0.516782	0.413667	256	tags=36%, list=18%, signal=30%	COL3A1/HLA-B/LGALS3/RPS19/ANXA1
GO:0008033	BP	GO:0008033	tRNA processing	10	0.361111	1.20592	0.25977	0.517699	0.414401	930	tags=100%, list=64%, signal=36%	TRMT112/ELP4/KARS1/TRMT11/CDKAL1/AARS1/RTCB/DTWD1/AKT1/TRMT10C
GO:0051241	BP	GO:0051241	negative regulation of multicellular organismal process	103	-0.182667	-1.15597	0.26	0.517699	0.414401	344	tags=32%, list=24%, signal=26%	ZNF706/YWHAH/PPP2CA/SEMA6A/THY1/PELI1/ING2/BCL11A/ING1/PFN2/GDI1/CNR1/NDFIP1/PTN/TRIB2/MYC/CORO1C/CBLB/RGS4/PGK1/ID1/ID4/SPRY2/TNMD/ID2/TSC22D1/CBLN1/GTF2I/NR2F2/NFIB/TMSB4X/CITED2/SOX11
GO:0050870	BP	GO:0050870	positive regulation of T cell activation	23	-0.288695	-1.18869	0.260504	0.517787	0.414472	67	tags=17%, list=5%, signal=17%	EFNB2/ACTB/IGFBP2/SOX4
GO:1903039	BP	GO:1903039	positive regulation of leukocyte cell-cell adhesion	23	-0.288695	-1.18869	0.260504	0.517787	0.414472	67	tags=17%, list=5%, signal=17%	EFNB2/ACTB/IGFBP2/SOX4
GO:1904062	BP	GO:1904062	regulation of monoatomic cation transmembrane transport	31	-0.257706	-1.18166	0.261789	0.518964	0.415414	449	tags=52%, list=31%, signal=36%	SLC30A1/NPPA/VAMP2/FYN/CALM3/YWHAH/THY1/FXYD7/CHD7/FHL1/ATP1B3/RGS4/CALM2/ATP1B1/TMSB4X/CALM1
GO:0002221	BP	GO:0002221	pattern recognition receptor signaling pathway	15	-0.331003	-1.17859	0.261618	0.518964	0.415414	514	tags=67%, list=35%, signal=43%	HMGB1/ZNRF1/ATAT1/STMP1/RTN4/HSPA1A/PPP2CA/PELI1/HSPA1B/TNIP1
GO:0051896	BP	GO:0051896	regulation of phosphatidylinositol 3-kinase/protein kinase B signal transduction	21	0.26547	1.17567	0.261614	0.518964	0.415414	77	tags=19%, list=5%, signal=18%	MAGI2/IGF2/FN1/DDIT3
GO:0048584	BP	GO:0048584	positive regulation of response to stimulus	184	0.1343	1.11341	0.262172	0.519177	0.415584	165	tags=16%, list=11%, signal=16%	KCNQ1OT1/NEAT1/RIMS2/MBD5/COL3A1/TFRC/CD63/IGF2/COL1A1/AKAP6/PHPT1/LGALS1/HLA-B/PIBF1/FN1/B2M/DDIT3/XBP1/FAF1/LGALS3/SEC13/MORF4L2/AKAP12/FBXW7/HMGB2/IQCJ-SCHIP1/GOLT1B/RPS19/ARRDC3
GO:0098772	MF	GO:0098772	molecular function regulator activity	196	0.130904	1.09665	0.262357	0.519177	0.415584	94	tags=11%, list=6%, signal=12%	KCNQ1OT1/NEAT1/CDKN1A/TIMP1/ARF4/RPS27L/FGF13/NRG3/DAD1/IGF2/PHPT1/FN1/DOCK3/ELP4/DDIT3/DNAJC3/ANXA2/SBF2/FAF1/LGALS3/TFF1
GO:1905954	BP	GO:1905954	positive regulation of lipid localization	10	0.3572	1.19286	0.264368	0.522696	0.418401	638	tags=80%, list=44%, signal=45%	ANXA2/PLIN2/TMEM30A/APOE/APOA1/TRIAP1/TMF1/HILPDA
GO:0048284	BP	GO:0048284	organelle fusion	18	0.285829	1.19381	0.264775	0.523042	0.418678	286	tags=39%, list=20%, signal=32%	TFRC/ANXA2/YIPF5/BET1/ANXA1/CHCHD3/USO1
GO:0005096	MF	GO:0005096	GTPase activator activity	22	-0.290321	-1.18369	0.265203	0.523049	0.418684	314	tags=36%, list=22%, signal=29%	RGS17/THY1/RGS8/GDI1/RGS4/ARHGAP21/JUN/RGS16
GO:0050865	BP	GO:0050865	regulation of cell activation	54	-0.20967	-1.14919	0.265244	0.523049	0.418684	86	tags=13%, list=6%, signal=13%	ID2/EFNB2/LMO4/ACTB/IGFBP2/SOX11/SOX4
GO:0043200	BP	GO:0043200	response to amino acid	21	0.263641	1.16757	0.266504	0.524472	0.419823	323	tags=38%, list=22%, signal=30%	COL3A1/COL1A1/XBP1/COL1A2/COL6A1/LARS1/SESN1/UFL1
GO:0046425	BP	GO:0046425	regulation of receptor signaling pathway via JAK-STAT	13	-0.344536	-1.16596	0.266898	0.524472	0.419823	26	tags=23%, list=2%, signal=23%	KIT/CALM1/NEUROD1
GO:1904892	BP	GO:1904892	regulation of receptor signaling pathway via STAT	13	-0.344536	-1.16596	0.266898	0.524472	0.419823	26	tags=23%, list=2%, signal=23%	KIT/CALM1/NEUROD1
GO:0040008	BP	GO:0040008	regulation of growth	87	0.164206	1.13486	0.266447	0.524472	0.419823	67	tags=11%, list=5%, signal=12%	CDKN1A/RIMS2/FGF13/NRG3/MBD5/MT2A/IGF2/AKAP6/FN1/GOLGA4
GO:0010508	BP	GO:0010508	positive regulation of autophagy	17	0.293028	1.18536	0.267943	0.52507	0.420301	938	tags=94%, list=65%, signal=34%	DCN/TMEM59/NPRL2/SESN1/UFL1/SVIP/SUPT5H/SQSTM1/PIK3C2A/PRKN/RAB3GAP2/ATF6/ENDOG/SLC25A5/CAMKK2/HMGB1
GO:0071897	BP	GO:0071897	DNA biosynthetic process	14	0.311937	1.17088	0.268765	0.52507	0.420301	538	tags=71%, list=37%, signal=45%	CDKN1A/REV3L/LOX/RRM2B/DNAJC2/NOP10/TP53/PCNA/TNKS/WRN
GO:0043524	BP	GO:0043524	negative regulation of neuron apoptotic process	19	-0.305132	-1.17069	0.267826	0.52507	0.420301	278	tags=37%, list=19%, signal=30%	KRAS/CPEB4/POU4F1/TOX3/CHL1/EN2/TFAP2B
GO:0033500	BP	GO:0033500	carbohydrate homeostasis	17	-0.31315	-1.16452	0.268836	0.52507	0.420301	14	tags=53%, list=1%, signal=53%	KLF7/IGFBP5/AKT1/RAB11B/SMARCA4/BRSK2/CNR1/NEUROD1/SOX4
GO:0042593	BP	GO:0042593	glucose homeostasis	17	-0.31315	-1.16452	0.268836	0.52507	0.420301	14	tags=53%, list=1%, signal=53%	KLF7/IGFBP5/AKT1/RAB11B/SMARCA4/BRSK2/CNR1/NEUROD1/SOX4
GO:0003729	MF	GO:0003729	mRNA binding	49	-0.21596	-1.1505	0.268634	0.52507	0.420301	1065	tags=82%, list=73%, signal=22%	DCP1B/RPL35/CSTF3/RPS13/PPIE/YBX3/SNRPC/ZFP36L1/NUDT21/RPS2/ATXN2/EIF3D/N4BP1/CIRBP/LSM14B/RBMS3/HNRNPR/RBMX/LUC7L/EIF4A3/CARHSP1/CELF1/UPF3A/CELF3/PKM/KHDRBS1/FUS/HNRNPAB/SRSF7/HNRNPA1/CPEB4/ELAVL2/RBFOX2/HNRNPA0/ELAVL3/EIF4G2/HNRNPA2B1/ELAVL4/DDX5/PEG10
GO:0030234	MF	GO:0030234	enzyme regulator activity	125	0.149563	1.1308	0.268456	0.52507	0.420301	184	tags=18%, list=13%, signal=18%	CDKN1A/TIMP1/ARF4/RPS27L/NRG3/DAD1/IGF2/FN1/DOCK3/ELP4/DNAJC3/ANXA2/SBF2/FAF1/LGALS3/ADGRB3/FBXW7/NUCB2/SPINK1/SPINT2/GBF1/MAPK8/GSTP1
GO:0046890	BP	GO:0046890	regulation of lipid biosynthetic process	11	0.335789	1.16642	0.271689	0.530183	0.424395	694	tags=82%, list=48%, signal=43%	PIBF1/FBXW7/ANXA1/APOA4/MFSD2A/APOE/TRIB3/CEACAM1/IGFBP7
GO:0040014	BP	GO:0040014	regulation of multicellular organism growth	10	0.356237	1.18964	0.273563	0.530955	0.425012	120	tags=30%, list=8%, signal=28%	MBD5/IGF2/PPIB
GO:0022900	BP	GO:0022900	electron transport chain	14	0.310027	1.16371	0.273608	0.530955	0.425012	749	tags=86%, list=52%, signal=42%	UQCRQ/NDUFV3/COX7A2L/NDUFS8/NDUFA2/COX8A/NDUFA4/SDHD/COX6A1/DGUOK/NDUFB9/P4HA2
GO:0003013	BP	GO:0003013	circulatory system process	48	-0.219233	-1.16107	0.273717	0.530955	0.425012	253	tags=27%, list=17%, signal=23%	CORO2B/CHD7/CNR1/THRA/RGS4/CALM2/CXCR4/HBEGF/SLC38A2/ID2/NR2F2/ATP1B1/CALM1
GO:0030665	CC	GO:0030665	clathrin-coated vesicle membrane	17	-0.310937	-1.1563	0.273973	0.530955	0.425012	115	tags=24%, list=8%, signal=22%	HBEGF/AP1S2/GAD1/GAD2
GO:1903311	BP	GO:1903311	regulation of mRNA metabolic process	32	-0.249027	-1.15146	0.272727	0.530955	0.425012	590	tags=62%, list=41%, signal=38%	HNRNPR/RBM3/RBMX/AKT1/EIF4A3/CARHSP1/CELF1/UPF3A/CELF3/KHDRBS1/FUS/HNRNPAB/SRSF7/HNRNPA1/RBFOX2/HNRNPA0/HNRNPA2B1/ELAVL4/DDX5/SRSF3
GO:0031667	BP	GO:0031667	response to nutrient levels	50	0.192752	1.14622	0.272727	0.530955	0.425012	180	tags=22%, list=12%, signal=20%	CDKN1A/TNRC6A/TFRC/COL1A1/DDIT3/XBP1/SEC13/HSPA5/SPINK1/PLIN2/MAPK8
GO:0036293	BP	GO:0036293	response to decreased oxygen levels	31	0.229642	1.14542	0.273902	0.530955	0.425012	60	tags=16%, list=4%, signal=16%	HSP90B1/P4HB/FABP1/TFRC/MALAT1
GO:0051049	BP	GO:0051049	regulation of transport	164	-0.162262	-1.13421	0.273713	0.530955	0.425012	369	tags=30%, list=25%, signal=26%	HSPA1A/AZIN1/KHDRBS1/UNC119/FYN/CALM3/YWHAH/TMEM132A/CHRNA3/BRSK2/THY1/FXYD7/KCNQ2/TMEM14A/VPS28/KDM5B/ARL6IP1/PEA15/TXN/PFN2/GDI1/CHD7/FEZ1/YWHAQ/CNIH2/FHL1/CNR1/NDFIP1/OAZ2/ATP1B3/RGS4/GPM6B/CALM2/MIDN/PKIA/CXCR4/SLC38A2/CDK5R1/EFNB2/ATP1B1/ACTB/ACTG1/TMSB4X/NNAT/ZIC1/TFAP2B/CALM1/NEUROD1/SOX11/SOX4
GO:0140030	MF	GO:0140030	modification-dependent protein binding	18	-0.309541	-1.17314	0.274611	0.531735	0.425636	912	tags=94%, list=63%, signal=35%	SQSTM1/RAD23A/OTUD7A/ZRANB3/USP15/PHF2/SPIN1/PHF13/SETD5/MTF2/CBX1/ZMYND8/CBX4/SMARCA4/ING2/CBX3/ING1
GO:0050863	BP	GO:0050863	regulation of T cell activation	33	-0.247094	-1.15924	0.274959	0.53195	0.425809	397	tags=48%, list=27%, signal=36%	CD81/EFNB1/SMARCA4/CD24/MAPK8IP1/CAMK4/FYN/JUNB/THY1/PELI1/NDFIP1/CBLB/EFNB2/ACTB/IGFBP2/SOX4
GO:0043292	CC	GO:0043292	contractile fiber	21	-0.290501	-1.16692	0.27656	0.534587	0.42792	217	tags=29%, list=15%, signal=25%	CSRP2/CORO1C/CALM2/CDK5R1/ACTG1/CALM1
GO:0002263	BP	GO:0002263	cell activation involved in immune response	23	0.250933	1.14013	0.277641	0.536217	0.429225	256	tags=30%, list=18%, signal=25%	TFRC/LGALS1/XBP1/LGALS3/GBF1/KARS1/ANXA1
GO:0034284	BP	GO:0034284	response to monosaccharide	19	-0.301524	-1.15685	0.278261	0.536953	0.429813	14	tags=53%, list=1%, signal=53%	KLF7/CDKN1B/GLUL/RAB11B/VAMP2/SMARCA4/BRSK2/EGR1/NEUROD1/SOX4
GO:0051961	BP	GO:0051961	negative regulation of nervous system development	20	-0.293708	-1.15921	0.27931	0.538516	0.431065	406	tags=50%, list=28%, signal=37%	RTN4/RGMA/YWHAH/SEMA6A/THY1/GDI1/PTN/ID4/CBLN1/SOX11
GO:0004518	MF	GO:0004518	nuclease activity	10	0.354861	1.18505	0.28046	0.538885	0.43136	939	tags=100%, list=65%, signal=35%	SND1/WRN/DIS3/AGO3/ZRANB3/AEN/N4BP1/LACTB2/ENDOG/TRIR
GO:0019915	BP	GO:0019915	lipid storage	10	0.352976	1.17875	0.28046	0.538885	0.43136	638	tags=80%, list=44%, signal=45%	FBXW7/NPC2/PLIN2/FTO/APOE/APOA1/HEXB/HILPDA
GO:0060419	BP	GO:0060419	heart growth	11	-0.370803	-1.17853	0.280142	0.538885	0.43136	180	tags=55%, list=12%, signal=48%	NDRG4/DIPK2A/DUSP6/RGS4/BASP1/CITED2
GO:1902531	BP	GO:1902531	regulation of intracellular signal transduction	169	-0.160541	-1.12459	0.280272	0.538885	0.43136	381	tags=33%, list=26%, signal=27%	PLK2/NDRG4/SKIL/CD24/MAPK8IP1/CADM4/HSPA1A/RASSF2/FYN/CALM3/DIPK2A/KRAS/PPP2CA/SEMA6A/YWHAG/UBE2D1/PELI1/ING2/MTURN/CASTOR2/PAFAH1B1/PMEPA1/STMN3/DUSP8/YWHAZ/SEZ6L/TXN/NDFIP1/CIT/LBH/TNIP1/MYC/DUSP6/DDR1/KIT/ARHGAP21/DUSP4/TLE1/CALM2/SFPQ/UCHL1/DDX5/HBEGF/SPRY2/CDKN2D/MCL1/MAPT/STMN1/GADD45G/CXXC5/TMSB4X/NEUROD2/CALM1/SOX11/SOX4
GO:0048565	BP	GO:0048565	digestive tract development	13	0.314468	1.16293	0.282353	0.54206	0.433901	33	tags=23%, list=2%, signal=23%	CDKN1A/COL3A1/EXT1
GO:0009267	BP	GO:0009267	cellular response to starvation	27	0.233804	1.1234	0.283582	0.543955	0.435419	440	tags=48%, list=30%, signal=34%	CDKN1A/TNRC6A/XBP1/HSPA5/PLIN2/MAPK8/FBXO22/NPRL2/LARS1/SESN1/LAMP2/MFSD2A/TP53
GO:0030324	BP	GO:0030324	lung development	18	-0.305917	-1.1594	0.284974	0.545032	0.436281	170	tags=28%, list=12%, signal=25%	THRA/ZIC3/SPRY2/NFIB/SOX11
GO:0008168	MF	GO:0008168	methyltransferase activity	16	0.292887	1.14799	0.284672	0.545032	0.436281	1030	tags=100%, list=71%, signal=29%	TRMT112/SMYD3/RNMT/ASH1L/CSKMT/TRMT11/CAMKMT/LCMT1/PRMT5/SETD5/KMT5B/PRDM13/TRMT10C/PRDM8/PRMT2/NSD3
GO:0016741	MF	GO:0016741	transferase activity, transferring one-carbon groups	16	0.292887	1.14799	0.284672	0.545032	0.436281	1030	tags=100%, list=71%, signal=29%	TRMT112/SMYD3/RNMT/ASH1L/CSKMT/TRMT11/CAMKMT/LCMT1/PRMT5/SETD5/KMT5B/PRDM13/TRMT10C/PRDM8/PRMT2/NSD3
GO:0050790	BP	GO:0050790	regulation of catalytic activity	146	-0.166338	-1.12888	0.285112	0.545032	0.436281	448	tags=40%, list=31%, signal=31%	DNAJB6/NPPA/SPRY4/SKP1/ADCYAP1/DNAJA1/TRAF4/SPOCK1/NAB2/CCDC88A/CD24/MAPK8IP1/HSPA1A/RASSF2/UNC119/MTCH1/FYN/CALM3/DIPK2A/APC/PPP2CA/CHRNA3/YWHAG/SH3BP5/THY1/RGS8/APC2/STMN3/ARL6IP1/CCNG2/TXN/CCND2/CAMK2N2/TRIB2/MYC/CORO1C/CBLB/YWHAB/DDR1/KIT/EGR1/HNRNPA2B1/PALM/CALM2/MIDN/PKIA/UCHL1/SPRY2/CDKN2D/PRKAR2B/CDK5R1/MAPT/NR2F2/LMO4/STMN1/ACTB/TMSB4X/CALM1/RGS16
GO:0031396	BP	GO:0031396	regulation of protein ubiquitination	30	-0.256536	-1.15236	0.286667	0.547538	0.438287	436	tags=47%, list=30%, signal=33%	SKP1/DNAJA1/IVNS1ABP/HSPA1A/FYN/BEX1/UBE2D1/PELI1/VPS28/NDFIP1/HSPA1B/CBLB/SPRY2/SOX4
GO:0010608	BP	GO:0010608	post-transcriptional regulation of gene expression	53	0.186167	1.12343	0.286957	0.547627	0.438358	109	tags=13%, list=8%, signal=13%	KCNQ1OT1/NEAT1/RPS27L/TNRC6A/ELP4/DNAJC3/EPRS1
GO:0061640	BP	GO:0061640	cytoskeleton-dependent cytokinesis	12	-0.351687	-1.1567	0.29021	0.553366	0.442952	359	tags=75%, list=25%, signal=57%	SEPTIN3/CHMP1A/SPAST/UNC119/APC/CHMP2B/CIT/CFL1/STMN1
GO:1903131	BP	GO:1903131	mononuclear cell differentiation	34	-0.243469	-1.15908	0.290584	0.553515	0.443071	239	tags=38%, list=16%, signal=33%	SMARCA4/TOP2B/CAMK4/JUNB/CHD7/NDFIP1/MYC/KIT/EGR1/ID2/FOS/ACTB/SOX4
GO:0001726	CC	GO:0001726	ruffle	18	0.277042	1.15711	0.29078	0.553515	0.443071	47	tags=17%, list=3%, signal=16%	S100A6/ARF4/S100A11
GO:0060048	BP	GO:0060048	cardiac muscle contraction	16	-0.312038	-1.13738	0.291032	0.553527	0.44308	134	tags=25%, list=9%, signal=23%	CALM2/CXCR4/ATP1B1/CALM1
GO:0006816	BP	GO:0006816	calcium ion transport	35	0.220142	1.14815	0.291777	0.554475	0.44384	200	tags=29%, list=14%, signal=25%	AKAP6/SLC3A2/DDIT3/CACNA1B/ANXA2/LGALS3/TPT1/SPINK1/CACNA1C/TMCO1
GO:0003730	MF	GO:0003730	mRNA 3'-UTR binding	21	-0.28618	-1.14957	0.293423	0.554756	0.444064	354	tags=43%, list=24%, signal=33%	FUS/HNRNPA1/CPEB4/ELAVL2/HNRNPA0/ELAVL3/HNRNPA2B1/ELAVL4/DDX5
GO:0009306	BP	GO:0009306	protein secretion	42	-0.224603	-1.13813	0.293461	0.554756	0.444064	84	tags=14%, list=6%, signal=14%	MIDN/CBLN1/NNAT/TFAP2B/NEUROD1/SOX4
GO:0035592	BP	GO:0035592	establishment of protein localization to extracellular region	42	-0.224603	-1.13813	0.293461	0.554756	0.444064	84	tags=14%, list=6%, signal=14%	MIDN/CBLN1/NNAT/TFAP2B/NEUROD1/SOX4
GO:0071692	BP	GO:0071692	protein localization to extracellular region	42	-0.224603	-1.13813	0.293461	0.554756	0.444064	84	tags=14%, list=6%, signal=14%	MIDN/CBLN1/NNAT/TFAP2B/NEUROD1/SOX4
GO:0044772	BP	GO:0044772	mitotic cell cycle phase transition	51	-0.210451	-1.12979	0.29257	0.554756	0.444064	381	tags=37%, list=26%, signal=28%	PLK2/SMARCA4/KHDRBS1/CALM3/APC/PPP2CA/BRSK2/CCNG2/CCND2/FHL1/MYC/CALM2/PKIA/ID4/CDKN2D/ID2/NFIB/ACTB/CALM1
GO:0034655	BP	GO:0034655	nucleobase-containing compound catabolic process	39	0.207059	1.1208	0.293651	0.554756	0.444064	46	tags=10%, list=3%, signal=10%	KCNQ1OT1/NEAT1/TNRC6A/ZCCHC7
GO:0042981	BP	GO:0042981	regulation of apoptotic process	171	-0.158261	-1.11087	0.293315	0.554756	0.444064	188	tags=17%, list=13%, signal=17%	MYC/DUSP6/EGR1/THRA/TOX3/MLLT11/TLE1/CFL1/SFPQ/DDAH2/JUN/SPRY2/CDKN2D/MCL1/CHL1/POU3F3/TSC22D1/BTG1/CDK5R1/OLFM1/GADD45G/EN2/ACTB/CITED2/TFAP2B/TFAP2A/PTMS/NEUROD1/SOX4
GO:0033116	CC	GO:0033116	endoplasmic reticulum-Golgi intermediate compartment membrane	15	0.294866	1.1369	0.294537	0.555497	0.444657	820	tags=87%, list=57%, signal=38%	TMED3/TMED2/BET1/LMAN1/AREG/SURF4/GOLGA2/VMP1/GOSR2/BCAP31/TMED9/SEC22B/RAB2A
GO:0009628	BP	GO:0009628	response to abiotic stimulus	116	-0.173319	-1.1297	0.294366	0.555497	0.444657	210	tags=20%, list=14%, signal=18%	HSPA1B/NRXN2/PTN/MYC/KIT/EGR1/THRA/SST/PALM/PGK1/CXCR4/PCSK1N/CDKN2D/SLC38A2/DNAJB1/ID2/MAPT/FOS/IGFBP2/CITED2/NEUROD2/IER5/SOX4
GO:0030518	BP	GO:0030518	intracellular steroid hormone receptor signaling pathway	12	-0.350239	-1.15193	0.295455	0.555889	0.444971	500	tags=67%, list=34%, signal=44%	PRMT2/DNAJA1/SMARCA4/YWHAH/PMEPA1/RBFOX2/LBH/DDX5
GO:0043401	BP	GO:0043401	steroid hormone mediated signaling pathway	12	-0.350239	-1.15193	0.295455	0.555889	0.444971	500	tags=67%, list=34%, signal=44%	PRMT2/DNAJA1/SMARCA4/YWHAH/PMEPA1/RBFOX2/LBH/DDX5
GO:0048585	BP	GO:0048585	negative regulation of response to stimulus	168	-0.158456	-1.10682	0.295486	0.555889	0.444971	383	tags=34%, list=26%, signal=28%	SKOR2/PLK2/SMARCA4/NDRG4/SKIL/MAPK8IP1/CADM4/HSPA1A/RASSF2/FYN/AMER2/APC/PPP2CA/SEMA6A/YWHAG/RGS17/THY1/RGS8/UBE2D1/ING2/APC2/APLP1/CASTOR2/PAFAH1B1/TMEM14A/PMEPA1/STMN3/DUSP8/YWHAZ/PEA15/ING1/HEY1/SKOR1/NDFIP1/HSPA1B/CIT/LBH/TNIP1/MYC/CBLB/DUSP6/YWHAB/EGR1/RGS4/DUSP4/PALM/TLE1/UCHL1/SPRY2/CDKN2D/MCL1/STMN1/PEG10/IGFBP2/TMSB4X/NEUROD1/RGS16
GO:0001818	BP	GO:0001818	negative regulation of cytokine production	24	0.241985	1.11261	0.29602	0.556428	0.445403	77	tags=17%, list=5%, signal=16%	NAV3/PIBF1/FN1/DDIT3
GO:0008630	BP	GO:0008630	intrinsic apoptotic signaling pathway in response to DNA damage	13	0.309881	1.14597	0.296471	0.55681	0.445709	105	tags=23%, list=7%, signal=22%	CDKN1A/RPS27L/TPT1
GO:1903047	BP	GO:1903047	mitotic cell cycle process	83	-0.188495	-1.14051	0.296719	0.556812	0.44571	381	tags=36%, list=26%, signal=28%	PLK2/SMARCA4/HSPA1A/KHDRBS1/UNC119/DCTN1/CALM3/TACC2/APC/PPP2CA/BRSK2/PAFAH1B1/CCNG2/CCND2/CHMP2B/FHL1/HSPA1B/CIT/MYC/CFL1/CALM2/PKIA/ID4/SPRY2/CDKN2D/ID2/NFIB/STMN1/ACTB/CALM1
GO:0010035	BP	GO:0010035	response to inorganic substance	64	0.176065	1.11613	0.297059	0.556985	0.445849	114	tags=16%, list=8%, signal=15%	GPHN/HSP90B1/FABP1/MT2A/TFRC/COL1A1/SEC31A/B2M/TFF1/DLG2
GO:0009743	BP	GO:0009743	response to carbohydrate	21	-0.283337	-1.13815	0.298482	0.559188	0.447612	14	tags=52%, list=1%, signal=53%	ADNP/KLF7/CDKN1B/GLUL/RAB11B/VAMP2/SMARCA4/BRSK2/EGR1/NEUROD1/SOX4
GO:0000932	CC	GO:0000932	P-body	11	0.330461	1.14792	0.299087	0.559471	0.447838	32	tags=18%, list=2%, signal=18%	LSM3/TNRC6A
GO:0043270	BP	GO:0043270	positive regulation of monoatomic ion transport	19	-0.297936	-1.14308	0.29913	0.559471	0.447838	227	tags=42%, list=16%, signal=36%	CALM3/THY1/FHL1/ATP1B3/CALM2/ATP1B1/TMSB4X/CALM1
GO:0071219	BP	GO:0071219	cellular response to molecule of bacterial origin	12	0.315812	1.13552	0.3	0.559701	0.448023	184	tags=33%, list=13%, signal=29%	XBP1/HMGB2/MAPK8/GSTP1
GO:0071222	BP	GO:0071222	cellular response to lipopolysaccharide	12	0.315812	1.13552	0.3	0.559701	0.448023	184	tags=33%, list=13%, signal=29%	XBP1/HMGB2/MAPK8/GSTP1
GO:0071675	BP	GO:0071675	regulation of mononuclear cell migration	12	0.315716	1.13517	0.3	0.559701	0.448023	996	tags=100%, list=69%, signal=32%	LGALS3/MIA3/CREB3/PLCB1/MDK/JAM3/PTK2/SERPINE1/CCL20/AKT1/HMGB1/CD200
GO:0030175	CC	GO:0030175	filopodium	15	-0.32094	-1.14276	0.301205	0.560555	0.448706	374	tags=53%, list=26%, signal=40%	ENAH/FZD3/TUBB3/GAP43/GPM6A/PALM/FSCN1/ARL4C
GO:0010906	BP	GO:0010906	regulation of glucose metabolic process	13	0.308615	1.14129	0.301176	0.560555	0.448706	746	tags=85%, list=51%, signal=41%	IGF2/TFF3/IGFBP4/IGFBP3/TP53/RANBP2/SDHAF3/PRKN/RORA/LCMT1/ADIPOR1
GO:0044089	BP	GO:0044089	positive regulation of cellular component biogenesis	59	-0.201059	-1.12758	0.300763	0.560555	0.448706	494	tags=51%, list=34%, signal=35%	GRB2/RAC1/SDCBP/ATAT1/CLSTN1/ST8SIA2/MAPRE1/STMP1/MTSS1/ZMYND8/NLGN2/CCDC88A/HSPA1A/DCTN1/APC/PPP2CA/THY1/LRRN3/PFN2/HSPA1B/GPM6A/KIT/PALM/FSCN1/FNBP1L/AMIGO2/CBLN1/CDK5R1/MAPT/DPYSL3
GO:0032922	BP	GO:0032922	circadian regulation of gene expression	11	-0.364664	-1.15902	0.303191	0.560621	0.448759	172	tags=36%, list=12%, signal=32%	EGR1/ID1/ID4/ID2
GO:0062208	BP	GO:0062208	positive regulation of pattern recognition receptor signaling pathway	13	-0.339243	-1.14805	0.303293	0.560621	0.448759	514	tags=69%, list=35%, signal=45%	HMGB1/ZNRF1/ATAT1/STMP1/RTN4/HSPA1A/PPP2CA/PELI1/HSPA1B
GO:0045089	BP	GO:0045089	positive regulation of innate immune response	22	-0.279593	-1.13995	0.302365	0.560621	0.448759	528	tags=64%, list=36%, signal=41%	NONO/HMGB1/ZNRF1/ATAT1/STMP1/RTN4/HSPA1A/FYN/PPP2CA/PELI1/AKIRIN2/HSPA1B/TNIP1/SFPQ
GO:0051928	BP	GO:0051928	positive regulation of calcium ion transport	10	-0.366837	-1.13486	0.303351	0.560621	0.448759	134	tags=50%, list=9%, signal=46%	CALM3/THY1/CALM2/ATP1B1/CALM1
GO:0045861	BP	GO:0045861	negative regulation of proteolysis	22	0.253708	1.13448	0.302439	0.560621	0.448759	520	tags=55%, list=36%, signal=36%	TIMP1/FABP1/CST3/CSTB/SERPINE2/TP53/MDM2/CAST/SVIP/SERPINB9/SERPINH1/TRIAP1
GO:0006334	BP	GO:0006334	nucleosome assembly	12	0.315434	1.13416	0.302326	0.560621	0.448759	331	tags=42%, list=23%, signal=32%	H1-2/HMGB2/SMYD3/H2BC15/H2BC8
GO:2000628	BP	GO:2000628	regulation of miRNA metabolic process	14	0.300058	1.12629	0.302663	0.560621	0.448759	8	tags=14%, list=1%, signal=14%	KCNQ1OT1/NEAT1
GO:0045786	BP	GO:0045786	negative regulation of cell cycle	30	0.226263	1.12156	0.303483	0.560621	0.448759	51	tags=13%, list=4%, signal=13%	CDKN1A/RPS27L/ATF5/TEX14
GO:0070161	CC	GO:0070161	anchoring junction	117	0.1488	1.10925	0.302721	0.560621	0.448759	177	tags=18%, list=12%, signal=17%	MAGI2/HSP90B1/P4HB/FGF13/S100A11/AKAP6/SLC3A2/FRMD5/B2M/KAZN/ANXA2/EPCAM/HSPA5/DLG2/PPIB/AKAP12/HSPA9/CLTC/CDH12/RPS19/ADGRL3
GO:1903036	BP	GO:1903036	positive regulation of response to wounding	12	-0.347743	-1.14373	0.304196	0.561017	0.449076	191	tags=33%, list=13%, signal=29%	PTN/CXCR4/HBEGF/ACTG1
GO:0030510	BP	GO:0030510	regulation of BMP signaling pathway	12	-0.347671	-1.14349	0.304196	0.561017	0.449076	405	tags=58%, list=28%, signal=42%	RGMA/SKOR2/SKIL/UBE2D1/SKOR1/TFAP2B/SOX11
GO:0048609	BP	GO:0048609	multicellular organismal reproductive process	61	-0.197674	-1.12075	0.306279	0.564396	0.451781	635	tags=62%, list=44%, signal=37%	STC1/SPIN1/ZMIZ1/SOX9/PHC2/H2AX/ADNP/RBX1/CTCF/SBF1/CCNB1IP1/AKT1/YY1/ATAT1/CELF1/SSTR2/UPF3A/CELF3/DNAJA1/ATN1/SKIL/NRIP1/KHDRBS1/JUNB/ING2/PAFAH1B1/VDAC3/H3-3B/NHLH2/CNR1/PTN/KIT/EGR1/NDN/UCHL1/H3-3A/NR2F2/CITED2
GO:0030099	BP	GO:0030099	myeloid cell differentiation	38	-0.230632	-1.12616	0.309446	0.569766	0.456079	385	tags=45%, list=27%, signal=34%	SNX10/CAMK4/HSPA1A/RASSF2/JUNB/MTURN/PAFAH1B1/POU4F1/NDFIP1/HSPA1B/MYC/KIT/THRA/KLF10/ID2/FOS/CITED2
GO:0045216	BP	GO:0045216	cell-cell junction organization	21	-0.280273	-1.12584	0.311973	0.573949	0.459427	162	tags=24%, list=11%, signal=21%	AFDN/FSCN1/EFNB2/ACTB/ACTG1
GO:1902749	BP	GO:1902749	regulation of cell cycle G2/M phase transition	10	0.343932	1.14855	0.312644	0.574247	0.459666	266	tags=40%, list=18%, signal=33%	CDKN1A/ATF5/RAD51B/RRM2B
GO:0042542	BP	GO:0042542	response to hydrogen peroxide	10	0.342496	1.14375	0.314943	0.574247	0.459666	478	tags=60%, list=33%, signal=40%	FABP1/COL1A1/ANXA1/AREG/MDM2/PCNA
GO:0060291	BP	GO:0060291	long-term synaptic potentiation	11	-0.359466	-1.1425	0.31383	0.574247	0.459666	411	tags=55%, list=28%, signal=39%	VAMP2/PLK2/CALB2/PTN/ADCY1/NSG1
GO:0043543	BP	GO:0043543	protein acylation	11	-0.358218	-1.13853	0.31383	0.574247	0.459666	74	tags=73%, list=5%, signal=70%	PPM1B/TAOK1/CLIP3/GLUL/ATAT1/MSL1/MAPT/SOX4
GO:0031111	BP	GO:0031111	negative regulation of microtubule polymerization or depolymerization	12	0.313002	1.12541	0.313953	0.574247	0.459666	19	tags=17%, list=1%, signal=17%	NAV3/FGF13
GO:0043043	BP	GO:0043043	peptide biosynthetic process	86	0.163088	1.12517	0.313531	0.574247	0.459666	807	tags=73%, list=56%, signal=35%	RPS27L/TNRC6A/ELP4/DNAJC3/IARS1/EPRS1/RPL41/EIF3M/MRPL33/RPS19/RARS1/GARS1/TMED2/SERP1/KARS1/RPS21/KRT17/LARS1/RPS18/RPL36/EIF5B/RPS16/NOLC1/ABCE1/FTO/RPS29/ASCC3/AURKAIP1/MRPL18/RPS27/MRPL17/RPS26/RPS5/MRPL55/RPS11/CDKAL1/MRPL27/DIS3/DCP1B/AARS1/RPL36A/RPL35/AIMP1/RPS13/NARS1/YBX3/AGO3/RPS25/ZFP36L1/EIF2AK3/RPL31/RPLP0/RPS2/ATXN2/EIF3D/DNAJC1/MRPS22/MRPS33/RRBP1/MRPL41/TNRC6B/CIRBP/LSM14B
GO:0006979	BP	GO:0006979	response to oxidative stress	41	0.201361	1.1195	0.314815	0.574247	0.459666	540	tags=54%, list=37%, signal=35%	FABP1/COL1A1/HM13/PRDX6/PRDX4/MAPK8/GSTP1/ROMO1/SELENOP/ANXA1/RRM2B/SESN1/AREG/APOA4/GPX4/TP53/NDUFS8/MDM2/PCNA/APOE/WRN/SQSTM1
GO:0010586	BP	GO:0010586	miRNA metabolic process	16	-0.307047	-1.11919	0.313029	0.574247	0.459666	188	tags=38%, list=13%, signal=33%	MYC/EGR1/JUN/DDX5/NFIB/FOS
GO:0009165	BP	GO:0009165	nucleotide biosynthetic process	22	0.247782	1.10798	0.314634	0.574247	0.459666	700	tags=77%, list=48%, signal=41%	ADK/NDUFV3/GARS1/KARS1/ATP5MC1/RRM2B/ATP5F1E/ATP5ME/TECR/NDUFS8/NME7/NDUFA2/SDHD/PPT1/STOML2/DGUOK/NDUFB9
GO:1901293	BP	GO:1901293	nucleoside phosphate biosynthetic process	22	0.247782	1.10798	0.314634	0.574247	0.459666	700	tags=77%, list=48%, signal=41%	ADK/NDUFV3/GARS1/KARS1/ATP5MC1/RRM2B/ATP5F1E/ATP5ME/TECR/NDUFS8/NME7/NDUFA2/SDHD/PPT1/STOML2/DGUOK/NDUFB9
GO:0009725	BP	GO:0009725	response to hormone	81	0.164983	1.10448	0.314754	0.574247	0.459666	163	tags=17%, list=11%, signal=16%	CDKN1A/TIMP1/MBD5/COL3A1/IGF2/COL1A1/XBP1/TFF1/EPRS1/UFM1/HMGB2/SMYD3/SPINK1/LOX
GO:0004857	MF	GO:0004857	enzyme inhibitor activity	43	-0.220913	-1.12951	0.315372	0.574565	0.459921	228	tags=30%, list=16%, signal=26%	CAMK2N2/CIT/PTN/TRIB2/OAZ2/YWHAB/PKIA/PCSK1N/SPRY2/CDKN2D/PRKAR2B/PPP1R14B/PPP1R1A
GO:0032587	CC	GO:0032587	ruffle membrane	11	-0.357701	-1.13689	0.317376	0.575846	0.460946	482	tags=73%, list=33%, signal=49%	RAC1/EZR/SPRY4/SH3BGRL3/APC/CORO1C/CFL1/SPRY2
GO:0045580	BP	GO:0045580	regulation of T cell differentiation	13	-0.334962	-1.13356	0.318891	0.575846	0.460946	52	tags=54%, list=4%, signal=52%	HMGB1/PRDX2/SMARCA4/CAMK4/JUNB/ACTB/SOX4
GO:0002244	BP	GO:0002244	hematopoietic progenitor cell differentiation	12	-0.342642	-1.12695	0.318182	0.575846	0.460946	38	tags=25%, list=3%, signal=25%	KIT/CITED2/SOX4
GO:0006913	BP	GO:0006913	nucleocytoplasmic transport	36	-0.232633	-1.12535	0.318542	0.575846	0.460946	296	tags=31%, list=20%, signal=25%	HNRNPA1/AKIRIN2/ING1/TXN/CBLB/KPNA2/HNRNPA2B1/PKIA/SRSF3/ZIC1/NEUROD1
GO:0051169	BP	GO:0051169	nuclear transport	36	-0.232633	-1.12535	0.318542	0.575846	0.460946	296	tags=31%, list=20%, signal=25%	HNRNPA1/AKIRIN2/ING1/TXN/CBLB/KPNA2/HNRNPA2B1/PKIA/SRSF3/ZIC1/NEUROD1
GO:0001666	BP	GO:0001666	response to hypoxia	28	-0.253176	-1.1228	0.318699	0.575846	0.460946	188	tags=25%, list=13%, signal=22%	MYC/EGR1/PGK1/CXCR4/FOS/CITED2/SOX4
GO:0002833	BP	GO:0002833	positive regulation of response to biotic stimulus	24	-0.266536	-1.1203	0.318333	0.575846	0.460946	528	tags=62%, list=36%, signal=40%	NONO/MIF/HMGB1/ZNRF1/ATAT1/STMP1/RTN4/HSPA1A/FYN/PPP2CA/PELI1/AKIRIN2/HSPA1B/TNIP1/SFPQ
GO:0045321	BP	GO:0045321	leukocyte activation	73	-0.189011	-1.11616	0.317437	0.575846	0.460946	594	tags=58%, list=41%, signal=36%	EFNB3/BLOC1S6/RBX1/PIK3R3/KMT5B/PRDX1/SLC25A5/AKT1/DLL1/MIF/HMGB1/PRDX2/YY1/HPRT1/CD200/CD81/VAMP2/EFNB1/CPLX2/SMARCA4/CD24/MAPK8IP1/TOP2B/CAMK4/FYN/JUNB/THY1/PELI1/AKIRIN2/CHD7/CNR1/NDFIP1/CBLB/KIT/EGR1/ID2/MAPT/EFNB2/ACTB/IGFBP2/SOX11/SOX4
GO:0031902	CC	GO:0031902	late endosome membrane	22	0.245914	1.09963	0.317073	0.575846	0.460946	111	tags=23%, list=8%, signal=21%	CD63/B2M/IFITM3/ANXA2/MARCHF1
GO:0010256	BP	GO:0010256	endomembrane system organization	75	0.166933	1.09952	0.31746	0.575846	0.460946	307	tags=31%, list=21%, signal=25%	GOLGB1/S100A10/SEC31A/ANXA2/TMED3/GBF1/GOLGA5/YIPF5/TMCO1/COG5/CLU/TMED2/TRAM1/SERP1/BET1/XKR4/ATP6V1F/LMAN1/MIA3/SEC61A1/USO1/GCC2/COG6
GO:1990904	CC	GO:1990904	ribonucleoprotein complex	95	0.154094	1.09501	0.317726	0.575846	0.460946	813	tags=73%, list=56%, signal=34%	NEAT1/RPS27L/LSM3/TNRC6A/LGALS3/EPRS1/SRP54/RPL41/EIF3M/SND1/MRPL33/RPS19/RPS21/DCAF13/DDX46/SNRPD2/RPS18/RPL36/RPS16/CRIPT/RPS29/ZCRB1/NOP10/SRA1/AURKAIP1/UPF2/NOP58/SF3B6/MRPL18/RPS27/MRPL17/RPS26/RPS5/SF3A3/MRPL55/RPS11/RSL1D1/HNRNPUL1/MTREX/MPHOSPH10/MRPL27/RPL36A/RPL35/RPS13/PPIE/BUD31/RPS19BP1/AGO3/NOL7/RPS25/SNRPC/ZFP36L1/RPL31/RPLP0/RPS2/ATXN2/EIF3D/WDR43/PRPF40A/XPO1/PIH1D1/MRPS22/MRPS33…
GO:1902554	CC	GO:1902554	serine/threonine protein kinase complex	11	-0.354551	-1.12688	0.322695	0.577157	0.461996	255	tags=45%, list=18%, signal=38%	CCNG2/CCND2/CDKN2D/PRKAR2B/CDK5R1
GO:1902911	CC	GO:1902911	protein kinase complex	11	-0.354551	-1.12688	0.322695	0.577157	0.461996	255	tags=45%, list=18%, signal=38%	CCNG2/CCND2/CDKN2D/PRKAR2B/CDK5R1
GO:1900024	BP	GO:1900024	regulation of substrate adhesion-dependent cell spreading	12	0.311631	1.12048	0.32093	0.577157	0.461996	35	tags=17%, list=2%, signal=16%	P4HB/S100A10
GO:0016607	CC	GO:0016607	nuclear speck	38	-0.228964	-1.11801	0.322476	0.577157	0.461996	392	tags=39%, list=27%, signal=30%	CBX4/MSL1/NRIP1/HSPA1A/CHRNA3/SRSF7/HSPA1B/SRSF2/AFDN/SFPQ/DDX5/ZBTB18/BASP1/MAPT/SRSF3
GO:0030323	BP	GO:0030323	respiratory tube development	19	-0.291378	-1.11792	0.321739	0.577157	0.461996	170	tags=26%, list=12%, signal=24%	THRA/ZIC3/SPRY2/NFIB/SOX11
GO:0043604	BP	GO:0043604	amide biosynthetic process	91	0.157948	1.11065	0.321543	0.577157	0.461996	807	tags=73%, list=56%, signal=34%	RPS27L/TNRC6A/ELP4/DNAJC3/IARS1/EPRS1/RPL41/EIF3M/MRPL33/RPS19/RARS1/GARS1/TMED2/SERP1/KARS1/RPS21/KRT17/LARS1/RPS18/RPL36/EIF5B/RPS16/NOLC1/ABCE1/FTO/RPS29/ASCC3/AURKAIP1/TECR/MRPL18/RPS27/MRPL17/OSBP/RPS26/RPS5/MRPL55/RPS11/CDKAL1/MRPL27/DIS3/DCP1B/AARS1/RPL36A/RPL35/AIMP1/RPS13/NARS1/YBX3/PPT1/AGO3/RPS25/ZFP36L1/EIF2AK3/RPL31/RPLP0/RPS2/ATXN2/EIF3D/DNAJC1/MRPS22/MRPS33/RRBP1/MRPL41/TNRC6B/CIRB…
GO:0071695	BP	GO:0071695	anatomical structure maturation	20	0.25487	1.11	0.322275	0.577157	0.461996	159	tags=25%, list=11%, signal=23%	CDKN1A/EXT1/DDIT3/ADGRB3/SPINK1
GO:1903313	BP	GO:1903313	positive regulation of mRNA metabolic process	14	0.295265	1.10829	0.322034	0.577157	0.461996	1026	tags=100%, list=71%, signal=30%	TNRC6A/PRDX6/FTO/DIS3/DCP1B/ZFP36L1/PRMT5/TNRC6B/CIRBP/HNRNPR/RBM3/RBMX/CELF1/CELF3
GO:0019439	BP	GO:0019439	aromatic compound catabolic process	40	0.203021	1.10739	0.321716	0.577157	0.461996	46	tags=10%, list=3%, signal=10%	KCNQ1OT1/NEAT1/TNRC6A/ZCCHC7
GO:0044270	BP	GO:0044270	cellular nitrogen compound catabolic process	40	0.203021	1.10739	0.321716	0.577157	0.461996	46	tags=10%, list=3%, signal=10%	KCNQ1OT1/NEAT1/TNRC6A/ZCCHC7
GO:0046700	BP	GO:0046700	heterocycle catabolic process	40	0.203021	1.10739	0.321716	0.577157	0.461996	46	tags=10%, list=3%, signal=10%	KCNQ1OT1/NEAT1/TNRC6A/ZCCHC7
GO:2000147	BP	GO:2000147	positive regulation of cell motility	55	0.181558	1.10159	0.321739	0.577157	0.461996	125	tags=18%, list=9%, signal=17%	COL1A1/S100A11/PHPT1/MALAT1/FN1/XBP1/SPARC/LGALS3/HSPA5/AKAP12
GO:0005795	CC	GO:0005795	Golgi stack	19	0.263113	1.13373	0.323185	0.577315	0.462122	286	tags=42%, list=20%, signal=34%	GOLGB1/TMED3/GOLGA5/TMEM87A/TMED2/SCFD1/TMEM59/USO1
GO:0001501	BP	GO:0001501	skeletal system development	43	-0.219488	-1.12222	0.323296	0.577315	0.462122	283	tags=30%, list=20%, signal=25%	PAFAH1B1/MEX3C/CHD7/UNCX/NCAN/THRA/ZIC3/ZFAND5/LHX1/NFIB/CITED2/TFAP2A/SOX11
GO:0051783	BP	GO:0051783	regulation of nuclear division	10	0.337933	1.12852	0.324138	0.578359	0.462958	721	tags=80%, list=50%, signal=40%	IGF2/TEX14/AURKAIP1/NSMCE2/PLCB1/ANAPC11/LCMT1/PRMT5
GO:0016358	BP	GO:0016358	dendrite development	36	-0.229652	-1.11092	0.324881	0.579225	0.463651	554	tags=61%, list=38%, signal=39%	KLF7/CDC42/DBN1/NSMF/DPYSL5/HPRT1/MAP6/ZMYND8/NLGN2/SKOR2/FYN/YWHAH/CHRNA3/KIDINS220/BCL11A/PAFAH1B1/KIF1A/PTN/EIF4G2/CFL1/ELAVL4/CDK5R1
GO:0030097	BP	GO:0030097	hemopoiesis	70	-0.18781	-1.09727	0.325826	0.58045	0.464631	385	tags=37%, list=27%, signal=29%	SNX10/SMARCA4/TOP2B/CAMK4/HSPA1A/RASSF2/JUNB/MTURN/PAFAH1B1/POU4F1/CHD7/NDFIP1/HSPA1B/PTN/MYC/CRIP2/KIT/EGR1/THRA/KLF10/ID2/TSC22D1/FOS/ACTB/CITED2/SOX4
GO:0004175	MF	GO:0004175	endopeptidase activity	10	0.336623	1.12414	0.326437	0.580786	0.4649	653	tags=80%, list=45%, signal=44%	HM13/SEC11C/SENP5/TMEM59/HTRA1/PREPL/PDIA3/USP37
GO:0009605	BP	GO:0009605	response to external stimulus	208	0.126962	1.06205	0.326531	0.580786	0.4649	184	tags=17%, list=13%, signal=18%	NEAT1/CDKN1A/NRG3/TNRC6A/EXT1/TFRC/CD63/COL1A1/LGALS1/HLA-B/B2M/IFITM3/DDIT3/DNAJC3/XBP1/ANXA2/LGALS3/SEC13/TPT1/HSPA5/EPRS1/PPIB/SRP54/AKAP12/NPC2/TSPAN8/HMGB2/SPINK1/LOX/RPS19/CLEC2A/SEMA6D/PLIN2/GBF1/MAPK8/GSTP1
GO:1903169	BP	GO:1903169	regulation of calcium ion transmembrane transport	15	-0.312205	-1.11166	0.327022	0.581192	0.465226	355	tags=47%, list=24%, signal=36%	FYN/CALM3/THY1/CHD7/CALM2/ATP1B1/CALM1
GO:1990138	BP	GO:1990138	neuron projection extension	23	-0.269939	-1.11146	0.327731	0.581192	0.465226	322	tags=43%, list=22%, signal=34%	SEMA6A/BCL11A/PAFAH1B1/GDI1/DDR1/EIF4G2/NDN/CXCR4/OLFM1/MAPT
GO:0031214	BP	GO:0031214	biomineral tissue development	14	-0.317898	-1.10995	0.327674	0.581192	0.465226	226	tags=36%, list=16%, signal=30%	HEY1/PTN/GPM6B/KLF10/TFAP2A
GO:0016055	BP	GO:0016055	Wnt signaling pathway	43	-0.21698	-1.1094	0.328051	0.581192	0.465226	652	tags=70%, list=45%, signal=40%	DRAXIN/FGF9/RBMS3/PPM1B/SPIN1/FRAT2/SOX9/ADNP/RBX1/BCL9L/RNF146/CSNK1D/CDC42/RAC1/TLE5/RAC3/SMARCA4/CD24/AMER2/APC/CPE/TMEM132A/PPP2CA/FZD3/APC2/EGR1/RTF1/TLE1/IGFBP2/SOX4
GO:0198738	BP	GO:0198738	cell-cell signaling by wnt	43	-0.21698	-1.1094	0.328051	0.581192	0.465226	652	tags=70%, list=45%, signal=40%	DRAXIN/FGF9/RBMS3/PPM1B/SPIN1/FRAT2/SOX9/ADNP/RBX1/BCL9L/RNF146/CSNK1D/CDC42/RAC1/TLE5/RAC3/SMARCA4/CD24/AMER2/APC/CPE/TMEM132A/PPP2CA/FZD3/APC2/EGR1/RTF1/TLE1/IGFBP2/SOX4
GO:0007623	BP	GO:0007623	circadian rhythm	24	-0.26397	-1.10951	0.328333	0.581235	0.46526	172	tags=29%, list=12%, signal=26%	EGR1/KLF10/ADCY1/SFPQ/ID1/ID4/ID2
GO:0071277	BP	GO:0071277	cellular response to calcium ion	13	-0.329828	-1.11618	0.329289	0.582027	0.465894	331	tags=69%, list=23%, signal=54%	SYT11/FOSB/ADD1/TUBA1A/JUNB/JUND/ADCY1/FOS/NEUROD2
GO:0008757	MF	GO:0008757	S-adenosylmethionine-dependent methyltransferase activity	14	0.292479	1.09784	0.329298	0.582027	0.465894	1030	tags=100%, list=71%, signal=29%	SMYD3/RNMT/ASH1L/CSKMT/TRMT11/CAMKMT/LCMT1/PRMT5/SETD5/KMT5B/TRMT10C/PRDM8/PRMT2/NSD3
GO:0051087	MF	GO:0051087	protein-folding chaperone binding	16	0.283067	1.1095	0.3309	0.58386	0.467361	107	tags=25%, list=7%, signal=23%	TFRC/HLA-B/DNAJC3/HSPA5
GO:0050778	BP	GO:0050778	positive regulation of immune response	45	0.193688	1.10527	0.331507	0.58386	0.467361	256	tags=27%, list=18%, signal=23%	TFRC/PHPT1/HLA-B/B2M/XBP1/LGALS3/HMGB2/RPS19/MAPK8/CLU/KARS1/ANXA1
GO:0007159	BP	GO:0007159	leukocyte cell-cell adhesion	36	0.209284	1.10229	0.331536	0.58386	0.467361	93	tags=19%, list=6%, signal=19%	EXT1/TFRC/IGF2/LGALS1/B2M/XBP1/LGALS3
GO:0071310	BP	GO:0071310	cellular response to organic substance	181	-0.153069	-1.08828	0.331081	0.58386	0.467361	210	tags=23%, list=14%, signal=23%	APLP1/CASTOR2/BCL11A/PAFAH1B1/CPEB4/POU4F1/AKIRIN2/PMEPA1/KDM5B/LMO2/HSPA1B/RBFOX2/LBH/H2AZ1/TNIP1/KIT/EGR1/THRA/SST/GNG2/RGS4/PALM/ADCY1/CXCR4/DDX5/SPRY2/POU3F2/NSG1/CDK5R1/FOS/LYPD1/ACTB/INA/IGFBP2/DPYSL3/ACTG1/TMSB4X/SRSF3/CALM1/NSG2/NEUROD1/SOX4
GO:0052548	BP	GO:0052548	regulation of endopeptidase activity	26	0.226205	1.06847	0.331633	0.58386	0.467361	27	tags=12%, list=2%, signal=12%	TIMP1/RPS27L/FABP1
GO:0030667	CC	GO:0030667	secretory granule membrane	24	0.234837	1.07974	0.333333	0.585938	0.469024	502	tags=50%, list=35%, signal=33%	CD63/HLA-B/SPARC/LGALS3/COPB1/TMED2/CYSTM1/TMEM30A/LAMP2/SVIP/SURF4/HLA-C
GO:0007163	BP	GO:0007163	establishment or maintenance of cell polarity	24	0.234627	1.07878	0.333333	0.585938	0.469024	175	tags=25%, list=12%, signal=22%	ARF4/FGF13/DLG2/WDPCP/SPINT2/GBF1
GO:0030308	BP	GO:0030308	negative regulation of cell growth	27	-0.257947	-1.12046	0.335	0.588407	0.471001	406	tags=52%, list=28%, signal=38%	RTN4/RGMA/SMARCA4/HSPA1A/PPP2CA/CDKN2AIP/SEMA6A/BCL11A/ING1/FHL1/HSPA1B/RGS4/CDKN2D/BTG1
GO:0098793	CC	GO:0098793	presynapse	66	-0.18847	-1.09109	0.337349	0.592072	0.473934	633	tags=61%, list=44%, signal=36%	SYT11/CALB1/SEPTIN3/NR4A1/EFNB3/HNRNPR/BLOC1S6/NECTIN1/SLC4A8/GRIK3/ARL6IP5/ADGRL1/ZNRF1/SDCBP/NEFL/RAB11B/NLGN2/VAMP2/CPLX2/SLC1A2/PCDH8/CALB2/YWHAH/YWHAG/APBA2/FZD3/KIF1B/PFN2/GDI1/SCAMP1/GAP43/CNR1/NRXN2/GPM6A/ADCY1/GAD1/CDK5R1/ACTB/ACTG1/GAD2
GO:0002683	BP	GO:0002683	negative regulation of immune system process	40	0.199994	1.09088	0.337802	0.592403	0.4742	164	tags=22%, list=11%, signal=21%	COL3A1/PHPT1/HLA-B/PIBF1/FN1/LGALS3/FBXW7/HSPA9/RPS19
GO:0009566	BP	GO:0009566	fertilization	10	-0.354698	-1.09731	0.338624	0.593384	0.474985	263	tags=40%, list=18%, signal=33%	KDM5B/H3-3B/H3-3A/NR2F2
GO:1903008	BP	GO:1903008	organelle disassembly	19	0.257166	1.1081	0.34192	0.598442	0.479033	579	tags=63%, list=40%, signal=38%	UFM1/FBXW7/PLIN2/GBF1/UFL1/ABCE1/ASCC3/TP53/GOLGA2/SQSTM1/LRBA/MAP1LC3B
GO:0051208	BP	GO:0051208	sequestering of calcium ion	15	0.281328	1.0847	0.342043	0.598442	0.479033	455	tags=60%, list=31%, signal=42%	HSP90B1/AKAP6/DDIT3/CACNA1C/SLC8A1/GSTO1/TMEM38B/CAMK2D/PLCB1
GO:0032273	BP	GO:0032273	positive regulation of protein polymerization	15	-0.307232	-1.09395	0.342513	0.598799	0.479319	563	tags=73%, list=39%, signal=45%	EVL/CDKN1B/GRB2/RAC1/MAPRE1/HSPA1A/DCTN1/PFN2/HSPA1B/CDK5R1/MAPT
GO:1901880	BP	GO:1901880	negative regulation of protein depolymerization	17	0.268314	1.08539	0.344498	0.601801	0.481722	19	tags=12%, list=1%, signal=12%	NAV3/FGF13
GO:0005813	CC	GO:0005813	centrosome	59	-0.193323	-1.08419	0.345038	0.602278	0.482104	389	tags=37%, list=27%, signal=28%	CCDC88A/SNX10/PLK2/HSPA1A/DYNLL2/UNC119/DCTN1/CALM3/KIF3A/APC/BRSK2/PAFAH1B1/FEZ1/HSPA1B/DYNLL1/NDN/CHD3/CALM2/CRMP1/PRKAR2B/MARCKS/CALM1
GO:0097061	BP	GO:0097061	dendritic spine organization	12	-0.333582	-1.09715	0.346154	0.603289	0.482913	534	tags=67%, list=37%, signal=42%	CDC42/DBN1/ZMYND8/FYN/PAFAH1B1/KIF1A/CFL1/CDK5R1
GO:0007033	BP	GO:0007033	vacuole organization	20	0.247915	1.07971	0.345972	0.603289	0.482913	636	tags=65%, list=44%, signal=37%	EXT1/ANXA2/SCFD1/ATP6V1F/ATP6V0B/UBXN2A/ATP6V1D/LRBA/HEXB/MAP1LC3B/VMP1/FNIP1/PPT1
GO:0022600	BP	GO:0022600	digestive system process	12	0.30658	1.10232	0.346512	0.603445	0.483038	159	tags=33%, list=11%, signal=30%	FABP1/TFF1/TFF3/SPINK1
GO:0045926	BP	GO:0045926	negative regulation of growth	31	-0.238671	-1.09438	0.349593	0.607402	0.486206	406	tags=48%, list=28%, signal=36%	RTN4/RGMA/SMARCA4/HSPA1A/PPP2CA/CDKN2AIP/SEMA6A/BCL11A/ING1/FHL1/HSPA1B/RGS4/CDKN2D/BTG1/CITED2
GO:0010562	BP	GO:0010562	positive regulation of phosphorus metabolic process	66	-0.186206	-1.07799	0.349398	0.607402	0.486206	550	tags=55%, list=38%, signal=35%	CAMKK2/AKT1/CSNK1D/CDKN1B/CLIP3/MIF/NSMF/RAC1/SDCBP/ADCYAP1/TRAF4/NAB2/CCDC88A/CD24/RASSF2/UNC119/FYN/CALM3/DIPK2A/KRAS/PPP2CA/CHRNA3/GFRA1/TXN/CCND2/PFN2/DDR1/KIT/EGR1/CALM2/HBEGF/SPRY2/MAPT/LMO4/TMSB4X/CALM1
GO:0045937	BP	GO:0045937	positive regulation of phosphate metabolic process	66	-0.186206	-1.07799	0.349398	0.607402	0.486206	550	tags=55%, list=38%, signal=35%	CAMKK2/AKT1/CSNK1D/CDKN1B/CLIP3/MIF/NSMF/RAC1/SDCBP/ADCYAP1/TRAF4/NAB2/CCDC88A/CD24/RASSF2/UNC119/FYN/CALM3/DIPK2A/KRAS/PPP2CA/CHRNA3/GFRA1/TXN/CCND2/PFN2/DDR1/KIT/EGR1/CALM2/HBEGF/SPRY2/MAPT/LMO4/TMSB4X/CALM1
GO:0014812	BP	GO:0014812	muscle cell migration	12	0.304292	1.0941	0.351163	0.609188	0.487635	513	tags=58%, list=35%, signal=38%	S100A11/DDIT3/SEMA6D/ANXA1/IGFBP3/MDM2/MDK
GO:0042180	BP	GO:0042180	cellular ketone metabolic process	14	0.285949	1.07333	0.35109	0.609188	0.487635	645	tags=71%, list=44%, signal=40%	FABP1/PIBF1/ANXA1/CBR4/APOA4/MFSD2A/AKR1A1/TRIB3/CEACAM1/PDSS2
GO:0030177	BP	GO:0030177	positive regulation of Wnt signaling pathway	11	-0.344464	-1.09482	0.35461	0.613748	0.491285	644	tags=82%, list=44%, signal=46%	FGF9/PPM1B/SPIN1/ADNP/RNF146/CSNK1D/SMARCA4/TMEM132A/SOX4
GO:0048863	BP	GO:0048863	stem cell differentiation	25	-0.256252	-1.08098	0.354409	0.613748	0.491285	199	tags=32%, list=14%, signal=28%	LBH/PTN/GPM6A/CORO1C/KIT/ZIC3/CHD3/CITED2
GO:0002460	BP	GO:0002460	adaptive immune response based on somatic recombination of immune receptors built from immunoglobulin superfamily domains	17	0.266371	1.07753	0.354067	0.613748	0.491285	65	tags=18%, list=4%, signal=17%	TFRC/HLA-B/B2M
GO:0051250	BP	GO:0051250	negative regulation of lymphocyte activation	13	-0.322043	-1.08984	0.360485	0.62248	0.498275	295	tags=38%, list=20%, signal=31%	PELI1/NDFIP1/CBLB/ID2/SOX11
GO:0007259	BP	GO:0007259	receptor signaling pathway via JAK-STAT	16	-0.298239	-1.08708	0.360406	0.62248	0.498275	26	tags=19%, list=2%, signal=19%	KIT/CALM1/NEUROD1
GO:0097696	BP	GO:0097696	receptor signaling pathway via STAT	16	-0.298239	-1.08708	0.360406	0.62248	0.498275	26	tags=19%, list=2%, signal=19%	KIT/CALM1/NEUROD1
GO:0000775	CC	GO:0000775	chromosome, centromeric region	30	-0.241896	-1.0866	0.361667	0.62267	0.498427	381	tags=43%, list=26%, signal=33%	PLK2/SMARCA4/RASSF2/DCTN1/APC/PPP2CA/PAFAH1B1/CBX3/H3-3B/CHMP2B/DYNLL1/H3-3A/ACTB
GO:0032970	BP	GO:0032970	regulation of actin filament-based process	44	-0.21026	-1.08226	0.361199	0.62267	0.498427	635	tags=61%, list=44%, signal=36%	STC1/MTPN/SPTAN1/MEGF9/TAOK1/EVL/ADD1/CDC42/TMOD2/GRB2/RAC1/RAC3/MTSS1/ADD2/CCDC88A/CAPZB/COTL1/CORO2B/PFN2/RGS4/GPM6B/FSCN1/CDK5R1/STMN1/ACTG1/TMSB4X/TMSB15A
GO:0043242	BP	GO:0043242	negative regulation of protein-containing complex disassembly	18	0.25789	1.07712	0.361702	0.62267	0.498427	19	tags=11%, list=1%, signal=11%	NAV3/FGF13
GO:0002366	BP	GO:0002366	leukocyte activation involved in immune response	22	0.237918	1.06388	0.360976	0.62267	0.498427	93	tags=18%, list=6%, signal=17%	TFRC/LGALS1/XBP1/LGALS3
GO:0008276	MF	GO:0008276	protein methyltransferase activity	13	0.292276	1.08086	0.367059	0.62961	0.503983	1030	tags=100%, list=71%, signal=29%	TRMT112/SMYD3/ASH1L/CSKMT/CAMKMT/LCMT1/PRMT5/SETD5/KMT5B/PRDM13/PRDM8/PRMT2/NSD3
GO:0071248	BP	GO:0071248	cellular response to metal ion	24	-0.255083	-1.07216	0.366667	0.62961	0.503983	139	tags=21%, list=10%, signal=19%	ADCY1/JUN/FOS/NEUROD2/TFAP2A
GO:0002753	BP	GO:0002753	cytosolic pattern recognition receptor signaling pathway	12	-0.325308	-1.06994	0.367133	0.62961	0.503983	514	tags=67%, list=35%, signal=43%	HMGB1/ATAT1/STMP1/RTN4/HSPA1A/PPP2CA/PELI1/HSPA1B
GO:0039531	BP	GO:0039531	regulation of viral-induced cytoplasmic pattern recognition receptor signaling pathway	12	-0.325308	-1.06994	0.367133	0.62961	0.503983	514	tags=67%, list=35%, signal=43%	HMGB1/ATAT1/STMP1/RTN4/HSPA1A/PPP2CA/PELI1/HSPA1B
GO:0042592	BP	GO:0042592	homeostatic process	148	0.135221	1.06972	0.367003	0.62961	0.503983	165	tags=17%, list=11%, signal=17%	FTL/HSP90B1/MBD5/COL3A1/EXT1/MT2A/TFRC/AKAP6/B2M/FTH1/DDIT3/XBP1/TFF1/PRDX6/TPT1/TFF3/FBXW7/NPC2/PRDX4/HSPA9/HMGB2/CROCC/LOX/RPS19/ARRDC3
GO:0005938	CC	GO:0005938	cell cortex	36	-0.222539	-1.07651	0.36767	0.630032	0.504321	631	tags=69%, list=44%, signal=40%	CALB1/TBCB/SEPTIN3/SPTAN1/ACTR1A/AKT1/CLIP3/DBN1/NSMF/GRB2/RAC1/EZR/MAPRE1/DCTN1/CAPZB/PAFAH1B1/COTL1/NDFIP1/CORO1C/CRIP2/FSCN1/FNBP1L/GAD1/MARCKS/ACTB
GO:0042327	BP	GO:0042327	positive regulation of phosphorylation	63	-0.188078	-1.07422	0.367939	0.630032	0.504321	550	tags=54%, list=38%, signal=35%	CAMKK2/AKT1/CSNK1D/CDKN1B/CLIP3/MIF/RAC1/SDCBP/ADCYAP1/TRAF4/NAB2/CCDC88A/CD24/RASSF2/UNC119/FYN/CALM3/DIPK2A/KRAS/PPP2CA/CHRNA3/GFRA1/TXN/CCND2/PFN2/DDR1/KIT/EGR1/CALM2/HBEGF/SPRY2/MAPT/LMO4/CALM1
GO:0007254	BP	GO:0007254	JNK cascade	16	-0.293725	-1.07063	0.370558	0.634035	0.507525	514	tags=62%, list=35%, signal=41%	HMGB1/SDCBP/NPPA/DNAJA1/TRAF4/MAPK8IP1/RASSF2/MTURN/PAFAH1B1/GADD45G
GO:0008047	MF	GO:0008047	enzyme activator activity	55	0.176386	1.0702	0.371014	0.634333	0.507763	127	tags=16%, list=9%, signal=16%	CDKN1A/RPS27L/NRG3/DAD1/IGF2/FN1/DOCK3/ADGRB3/FBXW7
GO:0072593	BP	GO:0072593	reactive oxygen species metabolic process	21	0.240368	1.06451	0.371638	0.634917	0.508231	212	tags=29%, list=15%, signal=25%	CDKN1A/ARF4/PRDX4/GBF1/GSTP1/ROMO1
GO:0051170	BP	GO:0051170	import into nucleus	16	-0.293468	-1.06969	0.37225	0.635481	0.508682	296	tags=44%, list=20%, signal=35%	HNRNPA1/AKIRIN2/ING1/CBLB/KPNA2/PKIA/ZIC1
GO:0071478	BP	GO:0071478	cellular response to radiation	19	0.251469	1.08356	0.374707	0.636295	0.509334	11	tags=11%, list=1%, signal=11%	CDKN1A/TIMP1
GO:0009201	BP	GO:0009201	ribonucleoside triphosphate biosynthetic process	11	0.310159	1.0774	0.374429	0.636295	0.509334	700	tags=91%, list=48%, signal=47%	NDUFV3/ATP5MC1/ATP5F1E/ATP5ME/NDUFS8/NME7/NDUFA2/SDHD/STOML2/NDUFB9
GO:0009206	BP	GO:0009206	purine ribonucleoside triphosphate biosynthetic process	11	0.310159	1.0774	0.374429	0.636295	0.509334	700	tags=91%, list=48%, signal=47%	NDUFV3/ATP5MC1/ATP5F1E/ATP5ME/NDUFS8/NME7/NDUFA2/SDHD/STOML2/NDUFB9
GO:0005684	CC	GO:0005684	U2-type spliceosomal complex	12	0.299026	1.07516	0.374419	0.636295	0.509334	1020	tags=100%, list=70%, signal=30%	LSM3/SNRPD2/SF3B6/SF3A3/PPIE/BUD31/SNRPC/PRPF40A/PRPF6/LUC7L/EIF4A3/SNRPN
GO:0033043	BP	GO:0033043	regulation of organelle organization	141	-0.158371	-1.06832	0.373072	0.636295	0.509334	619	tags=57%, list=43%, signal=36%	MTPN/SPTAN1/MEGF9/TAOK1/CHMP1A/PHF23/ENDOG/MAP4/CENPV/CTCF/CCSAP/EVL/KATNBL1/SLC25A5/CAMKK2/AKT1/ADD1/CDC42/MAPRE2/CDKN1B/CLIP3/BCL7A/TMOD2/YY1/SPAST/GRB2/IER3/RAC1/SDCBP/ATAT1/RAC3/EZR/MAP6/MAPRE1/MTSS1/ZMYND8/DPF1/ADD2/EFNB1/HDGFL3/CPLX2/CCDC88A/PLK2/SMARCA4/HSPA1A/DCTN1/WDR47/APC/CAPZB/HNRNPA1/APC2/PAFAH1B1/TMEM14A/STMN3/COTL1/ARL6IP1/CORO2B/H3-3B/CHMP2B/PFN2/FEZ1/GAP43/HSPA1B/MYC/RGS4/HNRNPA2…
GO:0005911	CC	GO:0005911	cell-cell junction	57	0.173927	1.06025	0.374269	0.636295	0.509334	256	tags=26%, list=18%, signal=23%	MAGI2/FGF13/S100A11/AKAP6/FRMD5/KAZN/ANXA2/EPCAM/DLG2/CDH12/ADGRL3/KRT18/SLC8A1/CTNNA2/ANXA1
GO:1903900	BP	GO:1903900	regulation of viral life cycle	16	0.268708	1.05322	0.374696	0.636295	0.509334	70	tags=19%, list=5%, signal=18%	P4HB/LGALS1/IFITM3
GO:0099003	BP	GO:0099003	vesicle-mediated transport in synapse	27	-0.249593	-1.08417	0.375	0.636312	0.509347	93	tags=19%, list=6%, signal=18%	NSG1/CDK5R1/EFNB2/ACTB/ACTG1
GO:0034220	BP	GO:0034220	monoatomic ion transmembrane transport	69	0.161337	1.06874	0.375358	0.63644	0.50945	399	tags=38%, list=28%, signal=29%	S100A6/FGF13/CD63/AKAP6/SLC3A2/DDIT3/CACNA1B/ANXA2/CACNA1C/TMCO1/SLC8A1/ATP5MC1/ATP6V1F/SEC61A1/ANO10/ATP5F1E/ATP5ME/CLDN4/KCNH7/GSTO1/COX7A2L/ATP6V0B/SLC39A7/FXYD3/TMEM38B/CAMK2D
GO:0040017	BP	GO:0040017	positive regulation of locomotion	57	0.173602	1.05828	0.377193	0.639069	0.511555	125	tags=18%, list=9%, signal=17%	COL1A1/S100A11/PHPT1/MALAT1/FN1/XBP1/SPARC/LGALS3/HSPA5/AKAP12
GO:0098660	BP	GO:0098660	inorganic ion transmembrane transport	63	0.170939	1.07689	0.377522	0.639145	0.511615	399	tags=40%, list=28%, signal=30%	FGF13/CD63/AKAP6/SLC3A2/DDIT3/CACNA1B/ANXA2/CACNA1C/TMCO1/SLC8A1/ATP5MC1/ATP6V1F/SEC61A1/ANO10/ATP5F1E/ATP5ME/CLDN4/KCNH7/GSTO1/COX7A2L/ATP6V0B/SLC39A7/FXYD3/TMEM38B/CAMK2D
GO:0032787	BP	GO:0032787	monocarboxylic acid metabolic process	38	-0.219062	-1.06966	0.37785	0.63922	0.511675	214	tags=24%, list=15%, signal=21%	CNR1/KIT/SCD5/ETFB/PGK1/PRKAR2B/GAD1/ENO2/GAD2
GO:1901879	BP	GO:1901879	regulation of protein depolymerization	18	0.256836	1.07271	0.378251	0.639417	0.511833	19	tags=11%, list=1%, signal=11%	NAV3/FGF13
GO:1901361	BP	GO:1901361	organic cyclic compound catabolic process	43	0.189495	1.06447	0.380054	0.641501	0.513501	46	tags=9%, list=3%, signal=9%	KCNQ1OT1/NEAT1/TNRC6A/ZCCHC7
GO:0080134	BP	GO:0080134	regulation of response to stress	139	-0.157985	-1.06105	0.379888	0.641501	0.513501	519	tags=45%, list=36%, signal=32%	MIF/BCL7A/HMGB1/ARL6IP5/PRDX2/YY1/ZNRF1/IER3/SDCBP/ATAT1/STK25/CELF1/EZR/CD200/DNAJB6/NPPA/STMP1/CD81/DPF1/DNAJA1/TRAF4/RTN4/RGMA/PLK2/SMARCA4/SKIL/MAPK8IP1/TOP2B/CADM4/HSPA1A/RASSF2/FYN/FUS/PPP2CA/THY1/PELI1/ING2/MTURN/PAFAH1B1/AKIRIN2/USP22/YWHAZ/CORO2B/CNR1/NDFIP1/HSPA1B/TNIP1/PTN/MYC/SFPQ/CXCR4/DDX5/HBEGF/CDKN2D/SLC38A2/DNAJB1/MAPT/GADD45G/ACTB/ACTG1/TMSB4X/IER5/SOX4
GO:0014033	BP	GO:0014033	neural crest cell differentiation	13	0.289741	1.07149	0.383529	0.646398	0.517421	231	tags=38%, list=16%, signal=33%	EXT1/FN1/SEMA6D/ERBB4/FBXL17
GO:0046785	BP	GO:0046785	microtubule polymerization	22	-0.259217	-1.05688	0.383446	0.646398	0.517421	580	tags=68%, list=40%, signal=42%	MAP4/CSNK1D/CDKN1B/CLIP3/RAC1/MAPRE1/TUBA1A/HDGFL3/HSPA1A/DCTN1/HSPA1B/STMN2/CDK5R1/MAPT/STMN1
GO:0008013	MF	GO:0008013	beta-catenin binding	13	-0.314212	-1.06334	0.384749	0.647185	0.518051	763	tags=85%, list=53%, signal=40%	PRKN/RORA/PTPRK/SOX9/ADNP/BCL9L/SKP1/AMER2/APC/APC2/TCF4
GO:0051924	BP	GO:0051924	regulation of calcium ion transport	22	-0.259073	-1.05629	0.385135	0.647185	0.518051	355	tags=50%, list=24%, signal=38%	SLC30A1/NPPA/FYN/CALM3/THY1/CHD7/RGS4/CALM2/CXCR4/ATP1B1/CALM1
GO:0099175	BP	GO:0099175	regulation of postsynapse organization	18	-0.278403	-1.05513	0.385147	0.647185	0.518051	555	tags=67%, list=38%, signal=42%	VHL/AKT1/CDC42/DBN1/ZMYND8/FYN/PAFAH1B1/KIF1A/CHMP2B/CFL1/CBLN1/CDK5R1
GO:0000149	MF	GO:0000149	SNARE binding	15	0.272474	1.05056	0.384798	0.647185	0.518051	1059	tags=100%, list=73%, signal=27%	SNAP91/SCFD1/SEC24D/NAPA/GOLGA2/VTI1A/GOSR2/STXBP5L/NBAS/NSF/TMED9/SYT11/BLOC1S6/VAMP2/CPLX2
GO:0048675	BP	GO:0048675	axon extension	16	-0.290221	-1.05786	0.385787	0.647776	0.518524	322	tags=44%, list=22%, signal=34%	SEMA6A/PAFAH1B1/GDI1/EIF4G2/NDN/OLFM1/MAPT
GO:0010628	BP	GO:0010628	positive regulation of gene expression	106	-0.166439	-1.05769	0.386167	0.647931	0.518648	212	tags=20%, list=15%, signal=18%	VSTM2A/HSPA1B/HNRNPA0/MYC/KIT/EGR1/AFDN/EIF4G2/TLE1/ELAVL4/ID4/SPRY2/SLC38A2/POU3F3/ID2/OLFM1/ACTG1/CITED2/TFAP2A/SOX11/SOX4
GO:0010810	BP	GO:0010810	regulation of cell-substrate adhesion	27	0.217808	1.04654	0.38806	0.650622	0.520802	123	tags=19%, list=8%, signal=17%	P4HB/S100A10/COL1A1/FN1/WDPCP
GO:0002253	BP	GO:0002253	activation of immune response	32	-0.230454	-1.06559	0.38961	0.650964	0.521076	528	tags=59%, list=36%, signal=39%	NONO/HMGB1/GRB2/ZNRF1/ATAT1/EZR/STMP1/CD81/RTN4/HSPA1A/KHDRBS1/FYN/PPP2CA/THY1/PELI1/HSPA1B/TNIP1/CBLB/SFPQ
GO:0031329	BP	GO:0031329	regulation of cellular catabolic process	69	0.160153	1.06089	0.389685	0.650964	0.521076	85	tags=10%, list=6%, signal=10%	KCNQ1OT1/NEAT1/TIMP1/FABP1/TNRC6A/DDIT3/ANXA2
GO:0051028	BP	GO:0051028	mRNA transport	19	-0.274244	-1.05218	0.389565	0.650964	0.521076	155	tags=32%, list=11%, signal=29%	SRSF7/HNRNPA1/HNRNPA2B1/KIF5C/PEG10/SRSF3
GO:0031967	CC	GO:0031967	organelle envelope	113	0.142476	1.05142	0.39	0.650964	0.521076	632	tags=53%, list=44%, signal=32%	NAV3/S100A6/AKAP6/COX14/FAF1/LGALS3/SEC13/UQCRQ/CANX/HSPA9/NUCB2/MRPL33/NDUFV3/ROMO1/CLU/ATP5MC1/CHCHD3/NDUFAF2/NUP58/ATP5F1E/SPART/ATP5ME/UFL1/DNAJC2/COX7A2L/TIMM44/GPX4/TMEM14C/PTRH2/AURKAIP1/TMEM38B/MPC1/MRPL18/MRPL17/ANKRD17/NDUFS8/NUP160/PLCB1/TMEM14B/MRPL55/FOXRED1/SURF4/CETN2/FKBP10/NDUFA2/TNKS/TRIAP1/TOMM5/TAF3/MRPL27/MAP1LC3B/RANBP2/COX8A/NDUFA4/UBC/SDHD/SLC39A9/RGS7/COX6A1/UBXN4
GO:0031975	CC	GO:0031975	envelope	113	0.142476	1.05142	0.39	0.650964	0.521076	632	tags=53%, list=44%, signal=32%	NAV3/S100A6/AKAP6/COX14/FAF1/LGALS3/SEC13/UQCRQ/CANX/HSPA9/NUCB2/MRPL33/NDUFV3/ROMO1/CLU/ATP5MC1/CHCHD3/NDUFAF2/NUP58/ATP5F1E/SPART/ATP5ME/UFL1/DNAJC2/COX7A2L/TIMM44/GPX4/TMEM14C/PTRH2/AURKAIP1/TMEM38B/MPC1/MRPL18/MRPL17/ANKRD17/NDUFS8/NUP160/PLCB1/TMEM14B/MRPL55/FOXRED1/SURF4/CETN2/FKBP10/NDUFA2/TNKS/TRIAP1/TOMM5/TAF3/MRPL27/MAP1LC3B/RANBP2/COX8A/NDUFA4/UBC/SDHD/SLC39A9/RGS7/COX6A1/UBXN4
GO:0045471	BP	GO:0045471	response to ethanol	10	-0.335541	-1.03804	0.389771	0.650964	0.521076	691	tags=80%, list=48%, signal=42%	EPS8/ABAT/VHL/CDO1/FYN/CNR1/RGS4/FOS
GO:0044183	MF	GO:0044183	protein folding chaperone	10	0.321967	1.0752	0.390805	0.651691	0.521658	134	tags=30%, list=9%, signal=27%	HSP90B1/HSPA5/HSPA9
GO:0043244	BP	GO:0043244	regulation of protein-containing complex disassembly	19	0.247233	1.0653	0.391101	0.651691	0.521658	19	tags=11%, list=1%, signal=11%	NAV3/FGF13
GO:0005539	MF	GO:0005539	glycosaminoglycan binding	19	-0.273459	-1.04917	0.391304	0.651691	0.521658	286	tags=37%, list=20%, signal=30%	APLP1/PAFAH1B1/NCAN/PODXL2/PTN/HBEGF/DPYSL3
GO:0009411	BP	GO:0009411	response to UV	19	0.246206	1.06088	0.393443	0.653318	0.52296	11	tags=11%, list=1%, signal=11%	CDKN1A/TIMP1
GO:0000165	BP	GO:0000165	MAPK cascade	70	-0.181016	-1.05759	0.393393	0.653318	0.52296	621	tags=61%, list=43%, signal=37%	SOX9/TAOK1/GNAI2/PEBP1/RBX1/PRDX1/CAMKK2/CDC42/MIF/HMGB1/ARL6IP5/PRDX2/GRB2/SDCBP/SCG2/STK25/EZR/NPPA/SPRY4/ADCYAP1/CD81/DNAJA1/TRAF4/NDRG4/CD24/MAPK8IP1/RASSF2/KRAS/SEMA6A/MTURN/PAFAH1B1/DUSP8/YWHAZ/PEA15/LBH/TNIP1/MYC/DUSP6/KIT/DUSP4/UCHL1/SPRY2/GADD45G
GO:0097190	BP	GO:0097190	apoptotic signaling pathway	73	0.161303	1.05712	0.392749	0.653318	0.52296	216	tags=21%, list=15%, signal=18%	CDKN1A/P4HB/RPS27L/DDIT3/XBP1/FAF1/LGALS3/TPT1/FBXW7/HMGB2/SIVA1/MAPK8/GSTP1/KRT18/CLU
[truncated: 896 more rows]

## Sheet: GSEA_KEGG.Subtype.I.vs.II
	ID	Description	setSize	enrichmentScore	NES	pvalue	p.adjust	qvalue	rank	leading_edge	core_enrichment
hsa04814	hsa04814	Motor proteins	23	-0.604758	-2.65242	5.07209e-06	0.000770958	0.000630007	370	tags=78%, list=27%, signal=58%	KIF3C/DYNLL2/DCTN1/KIF3A/CAPZB/TUBB3/TUBB4B/KIF1B/KIF1A/KIF21B/DYNLL1/TUBB/TUBB2A/TUBB2B/KIF5C/KLC1/ACTB/ACTG1
[truncated: 151 more rows]
